# Supplementary material for: Host-associated microbiomes are predicted by immune system complexity and climate
Source: Genome Biol. 2020 Feb 3;21:23. doi: 10.1186/s13059-019-1908-8 (PMC6996194; doi:10.1186/s13059-019-1908-8)
Supplement: Supplementary file 2 — Additional file 2. Full metadata file (15,790 samples), unfiltered. [file 13059_2019_1908_MOESM2_ESM.xlsx]

## Sheet: class_fullbiom_map2
#SampleID	BarcodeSequence	LinkerPrimerSequence	doi	archive_accession	target_subfragment	forward_primer_name	reverse_primer_name	illumina_technology	read_length_bp	host_taxid	host_scientific_name	host_kingdom	host_phylum	host_class	host_order	host_family	host_genus	host_species	collection_timestamp	country	latitude_deg	longitude_deg	elevation_m	microbial_habitat_type	internal_habitat_type	digestive_habitat_type	external_habitat_type	additional_microbial_habitat_info	surrounding_habitat	lifestage	captive_wild	sampling_month	diet	preservation_method	extraction_method	biogeo_realm	Description
0	CGCAGATTAGTA	GTGTGCCAGCMGCCGCGGTAA	10.1111/mec.13169	na	v4	515f	806r	miseq	250	38773	gopherus polyphemus	animalia	chordata	reptilia	testudines	testudinidae	gopherus	polyphemus	2013-08-01	usa	27.184	-81.3398	66	internal	digestive-associated	fecal	na	none	terrestrial	adult	wild	august	herbivore	direct_freeze	DNeasy Blood and Tissue	nearctic	0
158	GTAGAGGTAGAG	GTGTGCCAGCMGCCGCGGTAA	10.1111/mec.13169	na	v4	515f	806r	miseq	250	38773	gopherus polyphemus	animalia	chordata	reptilia	testudines	testudinidae	gopherus	polyphemus	2013-08-01	usa	27.184	-81.3398	66	internal	digestive-associated	fecal	na	none	terrestrial	adult	wild	august	herbivore	direct_freeze	DNeasy Blood and Tissue	nearctic	158
216	GGTTCGGTCCAT	GTGTGCCAGCMGCCGCGGTAA	10.1111/mec.13169	na	v4	515f	806r	miseq	250	38773	gopherus polyphemus	animalia	chordata	reptilia	testudines	testudinidae	gopherus	polyphemus	2013-08-01	usa	27.184	-81.3398	66	internal	digestive-associated	fecal	na	none	terrestrial	adult	wild	august	herbivore	direct_freeze	DNeasy Blood and Tissue	nearctic	216
273	AGCTATGTATGG	GTGTGCCAGCMGCCGCGGTAA	10.1111/mec.13169	na	v4	515f	806r	miseq	250	38773	gopherus polyphemus	animalia	chordata	reptilia	testudines	testudinidae	gopherus	polyphemus	2013-08-01	usa	27.184	-81.3398	66	internal	digestive-associated	fecal	na	none	terrestrial	adult	wild	august	herbivore	direct_freeze	DNeasy Blood and Tissue	nearctic	273
287	CTGATCCATCTT	GTGTGCCAGCMGCCGCGGTAA	10.1111/mec.13169	na	v4	515f	806r	miseq	250	38773	gopherus polyphemus	animalia	chordata	reptilia	testudines	testudinidae	gopherus	polyphemus	2013-08-01	usa	27.184	-81.3398	66	internal	digestive-associated	fecal	na	none	terrestrial	adult	wild	august	herbivore	direct_freeze	DNeasy Blood and Tissue	nearctic	287
343	ACACGCGGTTTA	GTGTGCCAGCMGCCGCGGTAA	10.1111/mec.13169	na	v4	515f	806r	miseq	250	38773	gopherus polyphemus	animalia	chordata	reptilia	testudines	testudinidae	gopherus	polyphemus	2013-08-01	usa	27.184	-81.3398	66	internal	digestive-associated	fecal	na	none	terrestrial	adult	wild	august	herbivore	direct_freeze	DNeasy Blood and Tissue	nearctic	343
507	GTTAAGCTGACC	GTGTGCCAGCMGCCGCGGTAA	10.1111/mec.13169	na	v4	515f	806r	miseq	250	38773	gopherus polyphemus	animalia	chordata	reptilia	testudines	testudinidae	gopherus	polyphemus	2013-08-01	usa	27.184	-81.3398	66	internal	digestive-associated	fecal	na	none	terrestrial	adult	wild	august	herbivore	direct_freeze	DNeasy Blood and Tissue	nearctic	507
569	AGTGTTTCGGAC	GTGTGCCAGCMGCCGCGGTAA	10.1111/mec.13169	na	v4	515f	806r	miseq	250	38773	gopherus polyphemus	animalia	chordata	reptilia	testudines	testudinidae	gopherus	polyphemus	2013-08-01	usa	27.184	-81.3398	66	internal	digestive-associated	fecal	na	none	terrestrial	adult	wild	august	herbivore	direct_freeze	DNeasy Blood and Tissue	nearctic	569
625	GATGTGGTGTTA	GTGTGCCAGCMGCCGCGGTAA	10.1111/mec.13169	na	v4	515f	806r	miseq	250	38773	gopherus polyphemus	animalia	chordata	reptilia	testudines	testudinidae	gopherus	polyphemus	2013-08-01	usa	27.184	-81.3398	66	internal	digestive-associated	fecal	na	none	terrestrial	adult	wild	august	herbivore	direct_freeze	DNeasy Blood and Tissue	nearctic	625
663	CCTGCGAAGTAT	GTGTGCCAGCMGCCGCGGTAA	10.1111/mec.13169	na	v4	515f	806r	miseq	250	38773	gopherus polyphemus	animalia	chordata	reptilia	testudines	testudinidae	gopherus	polyphemus	2013-08-01	usa	27.184	-81.3398	66	internal	digestive-associated	fecal	na	none	terrestrial	adult	wild	august	herbivore	direct_freeze	DNeasy Blood and Tissue	nearctic	663
683	GATCACGAGAGG	GTGTGCCAGCMGCCGCGGTAA	10.1111/mec.13169	na	v4	515f	806r	miseq	250	38773	gopherus polyphemus	animalia	chordata	reptilia	testudines	testudinidae	gopherus	polyphemus	2013-08-01	usa	27.184	-81.3398	66	internal	digestive-associated	fecal	na	none	terrestrial	adult	wild	august	herbivore	direct_freeze	DNeasy Blood and Tissue	nearctic	683
711	GCTCTCCGTAGA	GTGTGCCAGCMGCCGCGGTAA	10.1111/mec.13169	na	v4	515f	806r	miseq	250	38773	gopherus polyphemus	animalia	chordata	reptilia	testudines	testudinidae	gopherus	polyphemus	2013-08-01	usa	27.184	-81.3398	66	internal	digestive-associated	fecal	na	none	terrestrial	adult	wild	august	herbivore	direct_freeze	DNeasy Blood and Tissue	nearctic	711
721	AGCTGTCAAGCT	GTGTGCCAGCMGCCGCGGTAA	10.1111/mec.13169	na	v4	515f	806r	miseq	250	38773	gopherus polyphemus	animalia	chordata	reptilia	testudines	testudinidae	gopherus	polyphemus	2013-08-01	usa	27.184	-81.3398	66	internal	digestive-associated	fecal	na	none	terrestrial	adult	wild	august	herbivore	direct_freeze	DNeasy Blood and Tissue	nearctic	721
795	CGTGATCCGCTA	GTGTGCCAGCMGCCGCGGTAA	10.1111/mec.13169	na	v4	515f	806r	miseq	250	38773	gopherus polyphemus	animalia	chordata	reptilia	testudines	testudinidae	gopherus	polyphemus	2013-08-01	usa	27.184	-81.3398	66	internal	digestive-associated	fecal	na	none	terrestrial	adult	wild	august	herbivore	direct_freeze	DNeasy Blood and Tissue	nearctic	795
798	GTCACGGACATT	GTGTGCCAGCMGCCGCGGTAA	10.1111/mec.13169	na	v4	515f	806r	miseq	250	38773	gopherus polyphemus	animalia	chordata	reptilia	testudines	testudinidae	gopherus	polyphemus	2013-08-01	usa	27.184	-81.3398	66	internal	digestive-associated	fecal	na	none	terrestrial	adult	wild	august	herbivore	direct_freeze	DNeasy Blood and Tissue	nearctic	798
800	GTAAATTCAGGC	GTGTGCCAGCMGCCGCGGTAA	10.1111/mec.13169	na	v4	515f	806r	miseq	250	38773	gopherus polyphemus	animalia	chordata	reptilia	testudines	testudinidae	gopherus	polyphemus	2013-08-01	usa	27.184	-81.3398	66	internal	digestive-associated	fecal	na	none	terrestrial	adult	wild	august	herbivore	direct_freeze	DNeasy Blood and Tissue	nearctic	800
995	TGGCAAATCTAG	GTGTGCCAGCMGCCGCGGTAA	10.1111/mec.13169	na	v4	515f	806r	miseq	250	38773	gopherus polyphemus	animalia	chordata	reptilia	testudines	testudinidae	gopherus	polyphemus	2013-08-01	usa	27.184	-81.3398	66	internal	digestive-associated	fecal	na	none	terrestrial	adult	wild	august	herbivore	direct_freeze	DNeasy Blood and Tissue	nearctic	995
1037	ACGATTCGAGTC	GTGTGCCAGCMGCCGCGGTAA	10.1111/mec.13169	na	v4	515f	806r	miseq	250	38773	gopherus polyphemus	animalia	chordata	reptilia	testudines	testudinidae	gopherus	polyphemus	2013-08-01	usa	27.184	-81.3398	66	internal	digestive-associated	fecal	na	none	terrestrial	adult	wild	august	herbivore	direct_freeze	DNeasy Blood and Tissue	nearctic	1037
1107	TACTCGGGAACT	GTGTGCCAGCMGCCGCGGTAA	10.1111/mec.13169	na	v4	515f	806r	miseq	250	38773	gopherus polyphemus	animalia	chordata	reptilia	testudines	testudinidae	gopherus	polyphemus	2013-08-01	usa	27.184	-81.3398	66	internal	digestive-associated	fecal	na	none	terrestrial	adult	wild	august	herbivore	direct_freeze	DNeasy Blood and Tissue	nearctic	1107
1141	TTCTCTCGACAT	GTGTGCCAGCMGCCGCGGTAA	10.1111/mec.13169	na	v4	515f	806r	miseq	250	38773	gopherus polyphemus	animalia	chordata	reptilia	testudines	testudinidae	gopherus	polyphemus	2013-08-01	usa	27.184	-81.3398	66	internal	digestive-associated	fecal	na	none	terrestrial	adult	wild	august	herbivore	direct_freeze	DNeasy Blood and Tissue	nearctic	1141
1223	TGGGTCCCACAT	GTGTGCCAGCMGCCGCGGTAA	10.1111/mec.13169	na	v4	515f	806r	miseq	250	38773	gopherus polyphemus	animalia	chordata	reptilia	testudines	testudinidae	gopherus	polyphemus	2013-08-01	usa	27.184	-81.3398	66	internal	digestive-associated	fecal	na	none	terrestrial	adult	wild	august	herbivore	direct_freeze	DNeasy Blood and Tissue	nearctic	1223
1225	ACGCGAACTAAT	GTGTGCCAGCMGCCGCGGTAA	10.1111/mec.13169	na	v4	515f	806r	miseq	250	38773	gopherus polyphemus	animalia	chordata	reptilia	testudines	testudinidae	gopherus	polyphemus	2013-08-01	usa	27.184	-81.3398	66	internal	digestive-associated	fecal	na	none	terrestrial	adult	wild	august	herbivore	direct_freeze	DNeasy Blood and Tissue	nearctic	1225
1228	GCCTAGCCCAAT	GTGTGCCAGCMGCCGCGGTAA	10.1111/mec.13169	na	v4	515f	806r	miseq	250	38773	gopherus polyphemus	animalia	chordata	reptilia	testudines	testudinidae	gopherus	polyphemus	2013-08-01	usa	27.184	-81.3398	66	internal	digestive-associated	fecal	na	none	terrestrial	adult	wild	august	herbivore	direct_freeze	DNeasy Blood and Tissue	nearctic	1228
1244	AGTTGTAGTCCG	GTGTGCCAGCMGCCGCGGTAA	10.1111/mec.13169	na	v4	515f	806r	miseq	250	38773	gopherus polyphemus	animalia	chordata	reptilia	testudines	testudinidae	gopherus	polyphemus	2013-08-01	usa	27.184	-81.3398	66	internal	digestive-associated	fecal	na	none	terrestrial	adult	wild	august	herbivore	direct_freeze	DNeasy Blood and Tissue	nearctic	1244
1245	CGTGCTTAGGCT	GTGTGCCAGCMGCCGCGGTAA	10.1111/mec.13169	na	v4	515f	806r	miseq	250	38773	gopherus polyphemus	animalia	chordata	reptilia	testudines	testudinidae	gopherus	polyphemus	2013-08-01	usa	27.184	-81.3398	66	internal	digestive-associated	fecal	na	none	terrestrial	adult	wild	august	herbivore	direct_freeze	DNeasy Blood and Tissue	nearctic	1245
1250	CAGAAATGTGTC	GTGTGCCAGCMGCCGCGGTAA	10.1111/mec.13169	na	v4	515f	806r	miseq	250	38773	gopherus polyphemus	animalia	chordata	reptilia	testudines	testudinidae	gopherus	polyphemus	2013-08-01	usa	27.184	-81.3398	66	internal	digestive-associated	fecal	na	none	terrestrial	adult	wild	august	herbivore	direct_freeze	DNeasy Blood and Tissue	nearctic	1250
1251	AGCAACATTGCA	GTGTGCCAGCMGCCGCGGTAA	10.1111/mec.13169	na	v4	515f	806r	miseq	250	38773	gopherus polyphemus	animalia	chordata	reptilia	testudines	testudinidae	gopherus	polyphemus	2013-08-01	usa	27.184	-81.3398	66	internal	digestive-associated	fecal	na	none	terrestrial	adult	wild	august	herbivore	direct_freeze	DNeasy Blood and Tissue	nearctic	1251
1256	GCGAGCGAAGTA	GTGTGCCAGCMGCCGCGGTAA	10.1111/mec.13169	na	v4	515f	806r	miseq	250	38773	gopherus polyphemus	animalia	chordata	reptilia	testudines	testudinidae	gopherus	polyphemus	2013-08-01	usa	27.184	-81.3398	66	internal	digestive-associated	fecal	na	none	terrestrial	adult	wild	august	herbivore	direct_freeze	DNeasy Blood and Tissue	nearctic	1256
1422	CTGTCAGTGACC	GTGTGCCAGCMGCCGCGGTAA	10.1111/mec.13169	na	v4	515f	806r	miseq	250	38773	gopherus polyphemus	animalia	chordata	reptilia	testudines	testudinidae	gopherus	polyphemus	2013-08-01	usa	27.184	-81.3398	66	internal	digestive-associated	fecal	na	none	terrestrial	adult	wild	august	herbivore	direct_freeze	DNeasy Blood and Tissue	nearctic	1422
1452	ATGTGTGTAGAC	GTGTGCCAGCMGCCGCGGTAA	10.1111/mec.13169	na	v4	515f	806r	miseq	250	38773	gopherus polyphemus	animalia	chordata	reptilia	testudines	testudinidae	gopherus	polyphemus	2013-08-01	usa	27.184	-81.3398	66	internal	digestive-associated	fecal	na	none	terrestrial	adult	wild	august	herbivore	direct_freeze	DNeasy Blood and Tissue	nearctic	1452
1453	ACTCCTTGTGTT	GTGTGCCAGCMGCCGCGGTAA	10.1111/mec.13169	na	v4	515f	806r	miseq	250	38773	gopherus polyphemus	animalia	chordata	reptilia	testudines	testudinidae	gopherus	polyphemus	2013-08-01	usa	27.184	-81.3398	66	internal	digestive-associated	fecal	na	none	terrestrial	adult	wild	august	herbivore	direct_freeze	DNeasy Blood and Tissue	nearctic	1453
1454	GATTATCGACGA	GTGTGCCAGCMGCCGCGGTAA	10.1111/mec.13169	na	v4	515f	806r	miseq	250	38773	gopherus polyphemus	animalia	chordata	reptilia	testudines	testudinidae	gopherus	polyphemus	2013-08-01	usa	27.184	-81.3398	66	internal	digestive-associated	fecal	na	none	terrestrial	juvenile_pupae	wild	august	herbivore	direct_freeze	DNeasy Blood and Tissue	nearctic	1454
1456	CACTGGTGCATA	GTGTGCCAGCMGCCGCGGTAA	10.1111/mec.13169	na	v4	515f	806r	miseq	250	38773	gopherus polyphemus	animalia	chordata	reptilia	testudines	testudinidae	gopherus	polyphemus	2013-08-01	usa	27.184	-81.3398	66	internal	digestive-associated	fecal	na	none	terrestrial	adult	wild	august	herbivore	direct_freeze	DNeasy Blood and Tissue	nearctic	1456
1460	TGCAGCAAGATT	GTGTGCCAGCMGCCGCGGTAA	10.1111/mec.13169	na	v4	515f	806r	miseq	250	38773	gopherus polyphemus	animalia	chordata	reptilia	testudines	testudinidae	gopherus	polyphemus	2013-08-01	usa	27.184	-81.3398	66	internal	digestive-associated	fecal	na	none	terrestrial	adult	wild	august	herbivore	direct_freeze	DNeasy Blood and Tissue	nearctic	1460
1464	TACCGAAGGTAT	GTGTGCCAGCMGCCGCGGTAA	10.1111/mec.13169	na	v4	515f	806r	miseq	250	38773	gopherus polyphemus	animalia	chordata	reptilia	testudines	testudinidae	gopherus	polyphemus	2013-08-01	usa	27.184	-81.3398	66	internal	digestive-associated	fecal	na	none	terrestrial	adult	wild	august	herbivore	direct_freeze	DNeasy Blood and Tissue	nearctic	1464
1466	CGATGCTGTTGA	GTGTGCCAGCMGCCGCGGTAA	10.1111/mec.13169	na	v4	515f	806r	miseq	250	38773	gopherus polyphemus	animalia	chordata	reptilia	testudines	testudinidae	gopherus	polyphemus	2013-08-01	usa	27.184	-81.3398	66	internal	digestive-associated	fecal	na	none	terrestrial	adult	wild	august	herbivore	direct_freeze	DNeasy Blood and Tissue	nearctic	1466
1468	GATGTATGTGGT	GTGTGCCAGCMGCCGCGGTAA	10.1111/mec.13169	na	v4	515f	806r	miseq	250	38773	gopherus polyphemus	animalia	chordata	reptilia	testudines	testudinidae	gopherus	polyphemus	2013-08-01	usa	27.184	-81.3398	66	internal	digestive-associated	fecal	na	none	terrestrial	adult	wild	august	herbivore	direct_freeze	DNeasy Blood and Tissue	nearctic	1468
1469	AACGTAGGCTCT	GTGTGCCAGCMGCCGCGGTAA	10.1111/mec.13169	na	v4	515f	806r	miseq	250	38773	gopherus polyphemus	animalia	chordata	reptilia	testudines	testudinidae	gopherus	polyphemus	2013-08-01	usa	27.184	-81.3398	66	internal	digestive-associated	fecal	na	none	terrestrial	adult	wild	august	herbivore	direct_freeze	DNeasy Blood and Tissue	nearctic	1469
1473	CACCTTACCTTA	GTGTGCCAGCMGCCGCGGTAA	10.1111/mec.13169	na	v4	515f	806r	miseq	250	38773	gopherus polyphemus	animalia	chordata	reptilia	testudines	testudinidae	gopherus	polyphemus	2013-08-01	usa	27.184	-81.3398	66	internal	digestive-associated	fecal	na	none	terrestrial	adult	wild	august	herbivore	direct_freeze	DNeasy Blood and Tissue	nearctic	1473
1474	CGCTGTGGATTA	GTGTGCCAGCMGCCGCGGTAA	10.1111/mec.13169	na	v4	515f	806r	miseq	250	38773	gopherus polyphemus	animalia	chordata	reptilia	testudines	testudinidae	gopherus	polyphemus	2013-08-01	usa	27.184	-81.3398	66	internal	digestive-associated	fecal	na	none	terrestrial	adult	wild	august	herbivore	direct_freeze	DNeasy Blood and Tissue	nearctic	1474
1480	AGAGTCTTGCCA	GTGTGCCAGCMGCCGCGGTAA	10.1111/mec.13169	na	v4	515f	806r	miseq	250	38773	gopherus polyphemus	animalia	chordata	reptilia	testudines	testudinidae	gopherus	polyphemus	2013-08-01	usa	27.184	-81.3398	66	internal	digestive-associated	fecal	na	none	terrestrial	adult	wild	august	herbivore	direct_freeze	DNeasy Blood and Tissue	nearctic	1480
1483	CATACCGTGAGT	GTGTGCCAGCMGCCGCGGTAA	10.1111/mec.13169	na	v4	515f	806r	miseq	250	38773	gopherus polyphemus	animalia	chordata	reptilia	testudines	testudinidae	gopherus	polyphemus	2013-08-01	usa	27.184	-81.3398	66	internal	digestive-associated	fecal	na	none	terrestrial	adult	wild	august	herbivore	direct_freeze	DNeasy Blood and Tissue	nearctic	1483
1494	ACGACTGCATAA	GTGTGCCAGCMGCCGCGGTAA	10.1111/mec.13169	na	v4	515f	806r	miseq	250	38773	gopherus polyphemus	animalia	chordata	reptilia	testudines	testudinidae	gopherus	polyphemus	2013-08-01	usa	27.184	-81.3398	66	internal	digestive-associated	fecal	na	none	terrestrial	adult	wild	august	herbivore	direct_freeze	DNeasy Blood and Tissue	nearctic	1494
1502	GAGAGCAACAGA	GTGTGCCAGCMGCCGCGGTAA	10.1111/mec.13169	na	v4	515f	806r	miseq	250	38773	gopherus polyphemus	animalia	chordata	reptilia	testudines	testudinidae	gopherus	polyphemus	2013-08-01	usa	27.184	-81.3398	66	internal	digestive-associated	fecal	na	none	terrestrial	juvenile_pupae	wild	august	herbivore	direct_freeze	DNeasy Blood and Tissue	nearctic	1502
1551	ACAACACTCCGA	GTGTGCCAGCMGCCGCGGTAA	10.1111/mec.13169	na	v4	515f	806r	miseq	250	38773	gopherus polyphemus	animalia	chordata	reptilia	testudines	testudinidae	gopherus	polyphemus	2013-08-01	usa	27.184	-81.3398	66	internal	digestive-associated	fecal	na	none	terrestrial	adult	wild	august	herbivore	direct_freeze	DNeasy Blood and Tissue	nearctic	1551
1922	TCATGCTCCATT	GTGTGCCAGCMGCCGCGGTAA	10.1111/mec.13169	na	v4	515f	806r	miseq	250	38773	gopherus polyphemus	animalia	chordata	reptilia	testudines	testudinidae	gopherus	polyphemus	2013-08-01	usa	27.184	-81.3398	66	internal	digestive-associated	fecal	na	none	terrestrial	adult	wild	august	herbivore	direct_freeze	DNeasy Blood and Tissue	nearctic	1922
ERR1697507	AAAAAAAA	GTGCCAGCMGCCGCGGTAA	10.1038/srep40932		v4			miseq	250	9606	homo sapiens	animalia	chordata	mammalia	primates	hominidae	homo	sapiens		armenia	40.196	44.509	1092	internal	digestive-associated	fecal	na	none	terrestrial	infant	wild		omnivore		ZR Fecal DNA Miniprep Kit	palearctic	ERR1697507
ERR1697508	AAAAAAAA	GTGCCAGCMGCCGCGGTAA	10.1038/srep40932		v4			miseq	250	9606	homo sapiens	animalia	chordata	mammalia	primates	hominidae	homo	sapiens		armenia	40.196	44.509	1092	internal	digestive-associated	fecal	na	none	terrestrial	infant	wild		omnivore		ZR Fecal DNA Miniprep Kit	palearctic	ERR1697508
ERR1697509	AAAAAAAA	GTGCCAGCMGCCGCGGTAA	10.1038/srep40932		v4			miseq	250	9606	homo sapiens	animalia	chordata	mammalia	primates	hominidae	homo	sapiens		armenia	40.196	44.509	1092	internal	digestive-associated	fecal	na	none	terrestrial	infant	wild		omnivore		ZR Fecal DNA Miniprep Kit	palearctic	ERR1697509
ERR1697510	AAAAAAAA	GTGCCAGCMGCCGCGGTAA	10.1038/srep40932		v4			miseq	250	9606	homo sapiens	animalia	chordata	mammalia	primates	hominidae	homo	sapiens		armenia	40.196	44.509	1092	internal	digestive-associated	fecal	na	none	terrestrial	infant	wild		omnivore		ZR Fecal DNA Miniprep Kit	palearctic	ERR1697510
ERR1697511	AAAAAAAA	GTGCCAGCMGCCGCGGTAA	10.1038/srep40932		v4			miseq	250	9606	homo sapiens	animalia	chordata	mammalia	primates	hominidae	homo	sapiens		armenia	40.196	44.509	1092	internal	digestive-associated	fecal	na	none	terrestrial	infant	wild		omnivore		ZR Fecal DNA Miniprep Kit	palearctic	ERR1697511
ERR1697512	AAAAAAAA	GTGCCAGCMGCCGCGGTAA	10.1038/srep40932		v4			miseq	250	9606	homo sapiens	animalia	chordata	mammalia	primates	hominidae	homo	sapiens		armenia	40.196	44.509	1092	internal	digestive-associated	fecal	na	none	terrestrial	infant	wild		omnivore		ZR Fecal DNA Miniprep Kit	palearctic	ERR1697512
ERR1697513	AAAAAAAA	GTGCCAGCMGCCGCGGTAA	10.1038/srep40932		v4			miseq	250	9606	homo sapiens	animalia	chordata	mammalia	primates	hominidae	homo	sapiens		armenia	40.196	44.509	1092	internal	digestive-associated	fecal	na	none	terrestrial	infant	wild		omnivore		ZR Fecal DNA Miniprep Kit	palearctic	ERR1697513
ERR1697514	AAAAAAAA	GTGCCAGCMGCCGCGGTAA	10.1038/srep40932		v4			miseq	250	9606	homo sapiens	animalia	chordata	mammalia	primates	hominidae	homo	sapiens		armenia	40.196	44.509	1092	internal	digestive-associated	fecal	na	none	terrestrial	infant	wild		omnivore		ZR Fecal DNA Miniprep Kit	palearctic	ERR1697514
ERR1697515	AAAAAAAA	GTGCCAGCMGCCGCGGTAA	10.1038/srep40932		v4			miseq	250	9606	homo sapiens	animalia	chordata	mammalia	primates	hominidae	homo	sapiens		armenia	40.196	44.509	1092	internal	digestive-associated	fecal	na	none	terrestrial	infant	wild		omnivore		ZR Fecal DNA Miniprep Kit	palearctic	ERR1697515
ERR1697516	AAAAAAAA	GTGCCAGCMGCCGCGGTAA	10.1038/srep40932		v4			miseq	250	9606	homo sapiens	animalia	chordata	mammalia	primates	hominidae	homo	sapiens		armenia	40.196	44.509	1092	internal	digestive-associated	fecal	na	none	terrestrial	infant	wild		omnivore		ZR Fecal DNA Miniprep Kit	palearctic	ERR1697516
ERR1697517	AAAAAAAA	GTGCCAGCMGCCGCGGTAA	10.1038/srep40932		v4			miseq	250	9606	homo sapiens	animalia	chordata	mammalia	primates	hominidae	homo	sapiens		armenia	40.196	44.509	1092	internal	digestive-associated	fecal	na	none	terrestrial	infant	wild		omnivore		ZR Fecal DNA Miniprep Kit	palearctic	ERR1697517
ERR1697518	AAAAAAAA	GTGCCAGCMGCCGCGGTAA	10.1038/srep40932		v4			miseq	250	9606	homo sapiens	animalia	chordata	mammalia	primates	hominidae	homo	sapiens		armenia	40.196	44.509	1092	internal	digestive-associated	fecal	na	none	terrestrial	infant	wild		omnivore		ZR Fecal DNA Miniprep Kit	palearctic	ERR1697518
ERR1697519	AAAAAAAA	GTGCCAGCMGCCGCGGTAA	10.1038/srep40932		v4			miseq	250	9606	homo sapiens	animalia	chordata	mammalia	primates	hominidae	homo	sapiens		armenia	40.196	44.509	1092	internal	digestive-associated	fecal	na	none	terrestrial	infant	wild		omnivore		ZR Fecal DNA Miniprep Kit	palearctic	ERR1697519
ERR1697520	AAAAAAAA	GTGCCAGCMGCCGCGGTAA	10.1038/srep40932		v4			miseq	250	9606	homo sapiens	animalia	chordata	mammalia	primates	hominidae	homo	sapiens		armenia	40.196	44.509	1092	internal	digestive-associated	fecal	na	none	terrestrial	infant	wild		omnivore		ZR Fecal DNA Miniprep Kit	palearctic	ERR1697520
ERR1697521	AAAAAAAA	GTGCCAGCMGCCGCGGTAA	10.1038/srep40932		v4			miseq	250	9606	homo sapiens	animalia	chordata	mammalia	primates	hominidae	homo	sapiens		armenia	40.196	44.509	1092	internal	digestive-associated	fecal	na	none	terrestrial	infant	wild		omnivore		ZR Fecal DNA Miniprep Kit	palearctic	ERR1697521
ERR1697522	AAAAAAAA	GTGCCAGCMGCCGCGGTAA	10.1038/srep40932		v4			miseq	250	9606	homo sapiens	animalia	chordata	mammalia	primates	hominidae	homo	sapiens		armenia	40.196	44.509	1092	internal	digestive-associated	fecal	na	none	terrestrial	infant	wild		omnivore		ZR Fecal DNA Miniprep Kit	palearctic	ERR1697522
ERR1697523	AAAAAAAA	GTGCCAGCMGCCGCGGTAA	10.1038/srep40932		v4			miseq	250	9606	homo sapiens	animalia	chordata	mammalia	primates	hominidae	homo	sapiens		armenia	40.196	44.509	1092	internal	digestive-associated	fecal	na	none	terrestrial	infant	wild		omnivore		ZR Fecal DNA Miniprep Kit	palearctic	ERR1697523
ERR1697524	AAAAAAAA	GTGCCAGCMGCCGCGGTAA	10.1038/srep40932		v4			miseq	250	9606	homo sapiens	animalia	chordata	mammalia	primates	hominidae	homo	sapiens		armenia	40.196	44.509	1092	internal	digestive-associated	fecal	na	none	terrestrial	infant	wild		omnivore		ZR Fecal DNA Miniprep Kit	palearctic	ERR1697524
ERR1697525	AAAAAAAA	GTGCCAGCMGCCGCGGTAA	10.1038/srep40932		v4			miseq	250	9606	homo sapiens	animalia	chordata	mammalia	primates	hominidae	homo	sapiens		armenia	40.196	44.509	1092	internal	digestive-associated	fecal	na	none	terrestrial	infant	wild		omnivore		ZR Fecal DNA Miniprep Kit	palearctic	ERR1697525
ERR1697526	AAAAAAAA	GTGCCAGCMGCCGCGGTAA	10.1038/srep40932		v4			miseq	250	9606	homo sapiens	animalia	chordata	mammalia	primates	hominidae	homo	sapiens		armenia	40.196	44.509	1092	internal	digestive-associated	fecal	na	none	terrestrial	infant	wild		omnivore		ZR Fecal DNA Miniprep Kit	palearctic	ERR1697526
ERR1697527	AAAAAAAA	GTGCCAGCMGCCGCGGTAA	10.1038/srep40932		v4			miseq	250	9606	homo sapiens	animalia	chordata	mammalia	primates	hominidae	homo	sapiens		armenia	40.196	44.509	1092	internal	digestive-associated	fecal	na	none	terrestrial	infant	wild		omnivore		ZR Fecal DNA Miniprep Kit	palearctic	ERR1697527
ERR1697528	AAAAAAAA	GTGCCAGCMGCCGCGGTAA	10.1038/srep40932		v4			miseq	250	9606	homo sapiens	animalia	chordata	mammalia	primates	hominidae	homo	sapiens		armenia	40.196	44.509	1092	internal	digestive-associated	fecal	na	none	terrestrial	infant	wild		omnivore		ZR Fecal DNA Miniprep Kit	palearctic	ERR1697528
ERR1697529	AAAAAAAA	GTGCCAGCMGCCGCGGTAA	10.1038/srep40932		v4			miseq	250	9606	homo sapiens	animalia	chordata	mammalia	primates	hominidae	homo	sapiens		armenia	40.196	44.509	1092	internal	digestive-associated	fecal	na	none	terrestrial	infant	wild		omnivore		ZR Fecal DNA Miniprep Kit	palearctic	ERR1697529
ERR1697530	AAAAAAAA	GTGCCAGCMGCCGCGGTAA	10.1038/srep40932		v4			miseq	250	9606	homo sapiens	animalia	chordata	mammalia	primates	hominidae	homo	sapiens		armenia	40.196	44.509	1092	internal	digestive-associated	fecal	na	none	terrestrial	infant	wild		omnivore		ZR Fecal DNA Miniprep Kit	palearctic	ERR1697530
ERR1697531	AAAAAAAA	GTGCCAGCMGCCGCGGTAA	10.1038/srep40932		v4			miseq	250	9606	homo sapiens	animalia	chordata	mammalia	primates	hominidae	homo	sapiens		armenia	40.196	44.509	1092	internal	digestive-associated	fecal	na	none	terrestrial	infant	wild		omnivore		ZR Fecal DNA Miniprep Kit	palearctic	ERR1697531
ERR1697532	AAAAAAAA	GTGCCAGCMGCCGCGGTAA	10.1038/srep40932		v4			miseq	250	9606	homo sapiens	animalia	chordata	mammalia	primates	hominidae	homo	sapiens		armenia	40.196	44.509	1092	internal	digestive-associated	fecal	na	none	terrestrial	infant	wild		omnivore		ZR Fecal DNA Miniprep Kit	palearctic	ERR1697532
ERR1697533	AAAAAAAA	GTGCCAGCMGCCGCGGTAA	10.1038/srep40932		v4			miseq	250	9606	homo sapiens	animalia	chordata	mammalia	primates	hominidae	homo	sapiens		armenia	40.196	44.509	1092	internal	digestive-associated	fecal	na	none	terrestrial	infant	wild		omnivore		ZR Fecal DNA Miniprep Kit	palearctic	ERR1697533
ERR1697534	AAAAAAAA	GTGCCAGCMGCCGCGGTAA	10.1038/srep40932		v4			miseq	250	9606	homo sapiens	animalia	chordata	mammalia	primates	hominidae	homo	sapiens		armenia	40.196	44.509	1092	internal	digestive-associated	fecal	na	none	terrestrial	infant	wild		omnivore		ZR Fecal DNA Miniprep Kit	palearctic	ERR1697534
ERR1697535	AAAAAAAA	GTGCCAGCMGCCGCGGTAA	10.1038/srep40932		v4			miseq	250	9606	homo sapiens	animalia	chordata	mammalia	primates	hominidae	homo	sapiens		armenia	40.196	44.509	1092	internal	digestive-associated	fecal	na	none	terrestrial	infant	wild		omnivore		ZR Fecal DNA Miniprep Kit	palearctic	ERR1697535
ERR1697536	AAAAAAAA	GTGCCAGCMGCCGCGGTAA	10.1038/srep40932		v4			miseq	250	9606	homo sapiens	animalia	chordata	mammalia	primates	hominidae	homo	sapiens		armenia	40.196	44.509	1092	internal	digestive-associated	fecal	na	none	terrestrial	infant	wild		omnivore		ZR Fecal DNA Miniprep Kit	palearctic	ERR1697536
ERR1697537	AAAAAAAA	GTGCCAGCMGCCGCGGTAA	10.1038/srep40932		v4			miseq	250	9606	homo sapiens	animalia	chordata	mammalia	primates	hominidae	homo	sapiens		armenia	40.196	44.509	1092	internal	digestive-associated	fecal	na	none	terrestrial	infant	wild		omnivore		ZR Fecal DNA Miniprep Kit	palearctic	ERR1697537
ERR1697538	AAAAAAAA	GTGCCAGCMGCCGCGGTAA	10.1038/srep40932		v4			miseq	250	9606	homo sapiens	animalia	chordata	mammalia	primates	hominidae	homo	sapiens		armenia	40.196	44.509	1092	internal	digestive-associated	fecal	na	none	terrestrial	infant	wild		omnivore		ZR Fecal DNA Miniprep Kit	palearctic	ERR1697538
ERR1697539	AAAAAAAA	GTGCCAGCMGCCGCGGTAA	10.1038/srep40932		v4			miseq	250	9606	homo sapiens	animalia	chordata	mammalia	primates	hominidae	homo	sapiens		armenia	40.196	44.509	1092	internal	digestive-associated	fecal	na	none	terrestrial	infant	wild		omnivore		ZR Fecal DNA Miniprep Kit	palearctic	ERR1697539
ERR1697540	AAAAAAAA	GTGCCAGCMGCCGCGGTAA	10.1038/srep40932		v4			miseq	250	9606	homo sapiens	animalia	chordata	mammalia	primates	hominidae	homo	sapiens		armenia	40.196	44.509	1092	internal	digestive-associated	fecal	na	none	terrestrial	infant	wild		omnivore		ZR Fecal DNA Miniprep Kit	palearctic	ERR1697540
ERR1697541	AAAAAAAA	GTGCCAGCMGCCGCGGTAA	10.1038/srep40932		v4			miseq	250	9606	homo sapiens	animalia	chordata	mammalia	primates	hominidae	homo	sapiens		armenia	40.196	44.509	1092	internal	digestive-associated	fecal	na	none	terrestrial	infant	wild		omnivore		ZR Fecal DNA Miniprep Kit	palearctic	ERR1697541
ERR1697542	AAAAAAAA	GTGCCAGCMGCCGCGGTAA	10.1038/srep40932		v4			miseq	250	9606	homo sapiens	animalia	chordata	mammalia	primates	hominidae	homo	sapiens		armenia	40.196	44.509	1092	internal	digestive-associated	fecal	na	none	terrestrial	infant	wild		omnivore		ZR Fecal DNA Miniprep Kit	palearctic	ERR1697542
ERR1697543	AAAAAAAA	GTGCCAGCMGCCGCGGTAA	10.1038/srep40932		v4			miseq	250	9606	homo sapiens	animalia	chordata	mammalia	primates	hominidae	homo	sapiens		armenia	40.196	44.509	1092	internal	digestive-associated	fecal	na	none	terrestrial	infant	wild		omnivore		ZR Fecal DNA Miniprep Kit	palearctic	ERR1697543
ERR1697544	AAAAAAAA	GTGCCAGCMGCCGCGGTAA	10.1038/srep40932		v4			miseq	250	9606	homo sapiens	animalia	chordata	mammalia	primates	hominidae	homo	sapiens		armenia	40.196	44.509	1092	internal	digestive-associated	fecal	na	none	terrestrial	infant	wild		omnivore		ZR Fecal DNA Miniprep Kit	palearctic	ERR1697544
ERR1697545	AAAAAAAA	GTGCCAGCMGCCGCGGTAA	10.1038/srep40932		v4			miseq	250	9606	homo sapiens	animalia	chordata	mammalia	primates	hominidae	homo	sapiens		armenia	40.196	44.509	1092	internal	digestive-associated	fecal	na	none	terrestrial	infant	wild		omnivore		ZR Fecal DNA Miniprep Kit	palearctic	ERR1697545
ERR1697546	AAAAAAAA	GTGCCAGCMGCCGCGGTAA	10.1038/srep40932		v4			miseq	250	9606	homo sapiens	animalia	chordata	mammalia	primates	hominidae	homo	sapiens		armenia	40.196	44.509	1092	internal	digestive-associated	fecal	na	none	terrestrial	infant	wild		omnivore		ZR Fecal DNA Miniprep Kit	palearctic	ERR1697546
ERR1697547	AAAAAAAA	GTGCCAGCMGCCGCGGTAA	10.1038/srep40932		v4			miseq	250	9606	homo sapiens	animalia	chordata	mammalia	primates	hominidae	homo	sapiens		armenia	40.196	44.509	1092	internal	digestive-associated	fecal	na	none	terrestrial	infant	wild		omnivore		ZR Fecal DNA Miniprep Kit	palearctic	ERR1697547
ERR1697548	AAAAAAAA	GTGCCAGCMGCCGCGGTAA	10.1038/srep40932		v4			miseq	250	9606	homo sapiens	animalia	chordata	mammalia	primates	hominidae	homo	sapiens		armenia	40.196	44.509	1092	internal	digestive-associated	fecal	na	none	terrestrial	infant	wild		omnivore		ZR Fecal DNA Miniprep Kit	palearctic	ERR1697548
ERR1697549	AAAAAAAA	GTGCCAGCMGCCGCGGTAA	10.1038/srep40932		v4			miseq	250	9606	homo sapiens	animalia	chordata	mammalia	primates	hominidae	homo	sapiens		armenia	40.196	44.509	1092	internal	digestive-associated	fecal	na	none	terrestrial	infant	wild		omnivore		ZR Fecal DNA Miniprep Kit	palearctic	ERR1697549
ERR1697550	AAAAAAAA	GTGCCAGCMGCCGCGGTAA	10.1038/srep40932		v4			miseq	250	9606	homo sapiens	animalia	chordata	mammalia	primates	hominidae	homo	sapiens		armenia	40.196	44.509	1092	internal	digestive-associated	fecal	na	none	terrestrial	infant	wild		omnivore		ZR Fecal DNA Miniprep Kit	palearctic	ERR1697550
ERR1697551	AAAAAAAA	GTGCCAGCMGCCGCGGTAA	10.1038/srep40932		v4			miseq	250	9606	homo sapiens	animalia	chordata	mammalia	primates	hominidae	homo	sapiens		armenia	40.196	44.509	1092	internal	digestive-associated	fecal	na	none	terrestrial	infant	wild		omnivore		ZR Fecal DNA Miniprep Kit	palearctic	ERR1697551
ERR1697552	AAAAAAAA	GTGCCAGCMGCCGCGGTAA	10.1038/srep40932		v4			miseq	250	9606	homo sapiens	animalia	chordata	mammalia	primates	hominidae	homo	sapiens		armenia	40.196	44.509	1092	internal	digestive-associated	fecal	na	none	terrestrial	infant	wild		omnivore		ZR Fecal DNA Miniprep Kit	palearctic	ERR1697552
ERR1697553	AAAAAAAA	GTGCCAGCMGCCGCGGTAA	10.1038/srep40932		v4			miseq	250	9606	homo sapiens	animalia	chordata	mammalia	primates	hominidae	homo	sapiens		armenia	40.196	44.509	1092	internal	digestive-associated	fecal	na	none	terrestrial	infant	wild		omnivore		ZR Fecal DNA Miniprep Kit	palearctic	ERR1697553
ERR1697554	AAAAAAAA	GTGCCAGCMGCCGCGGTAA	10.1038/srep40932		v4			miseq	250	9606	homo sapiens	animalia	chordata	mammalia	primates	hominidae	homo	sapiens		armenia	40.196	44.509	1092	internal	digestive-associated	fecal	na	none	terrestrial	infant	wild		omnivore		ZR Fecal DNA Miniprep Kit	palearctic	ERR1697554
ERR1697555	AAAAAAAA	GTGCCAGCMGCCGCGGTAA	10.1038/srep40932		v4			miseq	250	9606	homo sapiens	animalia	chordata	mammalia	primates	hominidae	homo	sapiens		armenia	40.196	44.509	1092	internal	digestive-associated	fecal	na	none	terrestrial	infant	wild		omnivore		ZR Fecal DNA Miniprep Kit	palearctic	ERR1697555
ERR1697556	AAAAAAAA	GTGCCAGCMGCCGCGGTAA	10.1038/srep40932		v4			miseq	250	9606	homo sapiens	animalia	chordata	mammalia	primates	hominidae	homo	sapiens		armenia	40.196	44.509	1092	internal	digestive-associated	fecal	na	none	terrestrial	infant	wild		omnivore		ZR Fecal DNA Miniprep Kit	palearctic	ERR1697556
ERR1697557	AAAAAAAA	GTGCCAGCMGCCGCGGTAA	10.1038/srep40932		v4			miseq	250	9606	homo sapiens	animalia	chordata	mammalia	primates	hominidae	homo	sapiens		armenia	40.196	44.509	1092	internal	digestive-associated	fecal	na	none	terrestrial	infant	wild		omnivore		ZR Fecal DNA Miniprep Kit	palearctic	ERR1697557
ERR1697558	AAAAAAAA	GTGCCAGCMGCCGCGGTAA	10.1038/srep40932		v4			miseq	250	9606	homo sapiens	animalia	chordata	mammalia	primates	hominidae	homo	sapiens		armenia	40.196	44.509	1092	internal	digestive-associated	fecal	na	none	terrestrial	infant	wild		omnivore		ZR Fecal DNA Miniprep Kit	palearctic	ERR1697558
ERR1697559	AAAAAAAA	GTGCCAGCMGCCGCGGTAA	10.1038/srep40932		v4			miseq	250	9606	homo sapiens	animalia	chordata	mammalia	primates	hominidae	homo	sapiens		armenia	40.196	44.509	1092	internal	digestive-associated	fecal	na	none	terrestrial	infant	wild		omnivore		ZR Fecal DNA Miniprep Kit	palearctic	ERR1697559
ERR1697560	AAAAAAAA	GTGCCAGCMGCCGCGGTAA	10.1038/srep40932		v4			miseq	250	9606	homo sapiens	animalia	chordata	mammalia	primates	hominidae	homo	sapiens		armenia	40.196	44.509	1092	internal	digestive-associated	fecal	na	none	terrestrial	infant	wild		omnivore		ZR Fecal DNA Miniprep Kit	palearctic	ERR1697560
ERR1697561	AAAAAAAA	GTGCCAGCMGCCGCGGTAA	10.1038/srep40932		v4			miseq	250	9606	homo sapiens	animalia	chordata	mammalia	primates	hominidae	homo	sapiens		armenia	40.196	44.509	1092	internal	digestive-associated	fecal	na	none	terrestrial	infant	wild		omnivore		ZR Fecal DNA Miniprep Kit	palearctic	ERR1697561
ERR1697562	AAAAAAAA	GTGCCAGCMGCCGCGGTAA	10.1038/srep40932		v4			miseq	250	9606	homo sapiens	animalia	chordata	mammalia	primates	hominidae	homo	sapiens		armenia	40.196	44.509	1092	internal	digestive-associated	fecal	na	none	terrestrial	infant	wild		omnivore		ZR Fecal DNA Miniprep Kit	palearctic	ERR1697562
ERR1697563	AAAAAAAA	GTGCCAGCMGCCGCGGTAA	10.1038/srep40932		v4			miseq	250	9606	homo sapiens	animalia	chordata	mammalia	primates	hominidae	homo	sapiens		armenia	40.196	44.509	1092	internal	digestive-associated	fecal	na	none	terrestrial	infant	wild		omnivore		ZR Fecal DNA Miniprep Kit	palearctic	ERR1697563
ERR1697564	AAAAAAAA	GTGCCAGCMGCCGCGGTAA	10.1038/srep40932		v4			miseq	250	9606	homo sapiens	animalia	chordata	mammalia	primates	hominidae	homo	sapiens		armenia	40.196	44.509	1092	internal	digestive-associated	fecal	na	none	terrestrial	infant	wild		omnivore		ZR Fecal DNA Miniprep Kit	palearctic	ERR1697564
ERR1697565	AAAAAAAA	GTGCCAGCMGCCGCGGTAA	10.1038/srep40932		v4			miseq	250	9606	homo sapiens	animalia	chordata	mammalia	primates	hominidae	homo	sapiens		armenia	40.196	44.509	1092	internal	digestive-associated	fecal	na	none	terrestrial	infant	wild		omnivore		ZR Fecal DNA Miniprep Kit	palearctic	ERR1697565
ERR1697566	AAAAAAAA	GTGCCAGCMGCCGCGGTAA	10.1038/srep40932		v4			miseq	250	9606	homo sapiens	animalia	chordata	mammalia	primates	hominidae	homo	sapiens		armenia	40.196	44.509	1092	internal	digestive-associated	fecal	na	none	terrestrial	infant	wild		omnivore		ZR Fecal DNA Miniprep Kit	palearctic	ERR1697566
ERR1697567	AAAAAAAA	GTGCCAGCMGCCGCGGTAA	10.1038/srep40932		v4			miseq	250	9606	homo sapiens	animalia	chordata	mammalia	primates	hominidae	homo	sapiens		armenia	40.196	44.509	1092	internal	digestive-associated	fecal	na	none	terrestrial	infant	wild		omnivore		ZR Fecal DNA Miniprep Kit	palearctic	ERR1697567
ERR1697568	AAAAAAAA	GTGCCAGCMGCCGCGGTAA	10.1038/srep40932		v4			miseq	250	9606	homo sapiens	animalia	chordata	mammalia	primates	hominidae	homo	sapiens		armenia	40.196	44.509	1092	internal	digestive-associated	fecal	na	none	terrestrial	infant	wild		omnivore		ZR Fecal DNA Miniprep Kit	palearctic	ERR1697568
ERR1697569	AAAAAAAA	GTGCCAGCMGCCGCGGTAA	10.1038/srep40932		v4			miseq	250	9606	homo sapiens	animalia	chordata	mammalia	primates	hominidae	homo	sapiens		armenia	40.196	44.509	1092	internal	digestive-associated	fecal	na	none	terrestrial	infant	wild		omnivore		ZR Fecal DNA Miniprep Kit	palearctic	ERR1697569
ERR1697570	AAAAAAAA	GTGCCAGCMGCCGCGGTAA	10.1038/srep40932		v4			miseq	250	9606	homo sapiens	animalia	chordata	mammalia	primates	hominidae	homo	sapiens		armenia	40.196	44.509	1092	internal	digestive-associated	fecal	na	none	terrestrial	infant	wild		omnivore		ZR Fecal DNA Miniprep Kit	palearctic	ERR1697570
ERR1697571	AAAAAAAA	GTGCCAGCMGCCGCGGTAA	10.1038/srep40932		v4			miseq	250	9606	homo sapiens	animalia	chordata	mammalia	primates	hominidae	homo	sapiens		armenia	40.196	44.509	1092	internal	digestive-associated	fecal	na	none	terrestrial	infant	wild		omnivore		ZR Fecal DNA Miniprep Kit	palearctic	ERR1697571
ERR1697572	AAAAAAAA	GTGCCAGCMGCCGCGGTAA	10.1038/srep40932		v4			miseq	250	9606	homo sapiens	animalia	chordata	mammalia	primates	hominidae	homo	sapiens		armenia	40.196	44.509	1092	internal	digestive-associated	fecal	na	none	terrestrial	infant	wild		omnivore		ZR Fecal DNA Miniprep Kit	palearctic	ERR1697572
ERR1697573	AAAAAAAA	GTGCCAGCMGCCGCGGTAA	10.1038/srep40932		v4			miseq	250	9606	homo sapiens	animalia	chordata	mammalia	primates	hominidae	homo	sapiens		armenia	40.196	44.509	1092	internal	digestive-associated	fecal	na	none	terrestrial	infant	wild		omnivore		ZR Fecal DNA Miniprep Kit	palearctic	ERR1697573
ERR1697574	AAAAAAAA	GTGCCAGCMGCCGCGGTAA	10.1038/srep40932		v4			miseq	250	9606	homo sapiens	animalia	chordata	mammalia	primates	hominidae	homo	sapiens		armenia	40.196	44.509	1092	internal	digestive-associated	fecal	na	none	terrestrial	infant	wild		omnivore		ZR Fecal DNA Miniprep Kit	palearctic	ERR1697574
ERR1697575	AAAAAAAA	GTGCCAGCMGCCGCGGTAA	10.1038/srep40932		v4			miseq	250	9606	homo sapiens	animalia	chordata	mammalia	primates	hominidae	homo	sapiens		armenia	40.196	44.509	1092	internal	digestive-associated	fecal	na	none	terrestrial	infant	wild		omnivore		ZR Fecal DNA Miniprep Kit	palearctic	ERR1697575
ERR1697576	AAAAAAAA	GTGCCAGCMGCCGCGGTAA	10.1038/srep40932		v4			miseq	250	9606	homo sapiens	animalia	chordata	mammalia	primates	hominidae	homo	sapiens		armenia	40.196	44.509	1092	internal	digestive-associated	fecal	na	none	terrestrial	infant	wild		omnivore		ZR Fecal DNA Miniprep Kit	palearctic	ERR1697576
ERR1697577	AAAAAAAA	GTGCCAGCMGCCGCGGTAA	10.1038/srep40932		v4			miseq	250	9606	homo sapiens	animalia	chordata	mammalia	primates	hominidae	homo	sapiens		armenia	40.196	44.509	1092	internal	digestive-associated	fecal	na	none	terrestrial	infant	wild		omnivore		ZR Fecal DNA Miniprep Kit	palearctic	ERR1697577
ERR1697578	AAAAAAAA	GTGCCAGCMGCCGCGGTAA	10.1038/srep40932		v4			miseq	250	9606	homo sapiens	animalia	chordata	mammalia	primates	hominidae	homo	sapiens		armenia	40.196	44.509	1092	internal	digestive-associated	fecal	na	none	terrestrial	infant	wild		omnivore		ZR Fecal DNA Miniprep Kit	palearctic	ERR1697578
ERR1697579	AAAAAAAA	GTGCCAGCMGCCGCGGTAA	10.1038/srep40932		v4			miseq	250	9606	homo sapiens	animalia	chordata	mammalia	primates	hominidae	homo	sapiens		armenia	40.196	44.509	1092	internal	digestive-associated	fecal	na	none	terrestrial	infant	wild		omnivore		ZR Fecal DNA Miniprep Kit	palearctic	ERR1697579
ERR1697580	AAAAAAAA	GTGCCAGCMGCCGCGGTAA	10.1038/srep40932		v4			miseq	250	9606	homo sapiens	animalia	chordata	mammalia	primates	hominidae	homo	sapiens		armenia	40.196	44.509	1092	internal	digestive-associated	fecal	na	none	terrestrial	infant	wild		omnivore		ZR Fecal DNA Miniprep Kit	palearctic	ERR1697580
ERR1697581	AAAAAAAA	GTGCCAGCMGCCGCGGTAA	10.1038/srep40932		v4			miseq	250	9606	homo sapiens	animalia	chordata	mammalia	primates	hominidae	homo	sapiens		armenia	40.196	44.509	1092	internal	digestive-associated	fecal	na	none	terrestrial	infant	wild		omnivore		ZR Fecal DNA Miniprep Kit	palearctic	ERR1697581
ERR1697582	AAAAAAAA	GTGCCAGCMGCCGCGGTAA	10.1038/srep40932		v4			miseq	250	9606	homo sapiens	animalia	chordata	mammalia	primates	hominidae	homo	sapiens		armenia	40.196	44.509	1092	internal	digestive-associated	fecal	na	none	terrestrial	infant	wild		omnivore		ZR Fecal DNA Miniprep Kit	palearctic	ERR1697582
ERR1697583	AAAAAAAA	GTGCCAGCMGCCGCGGTAA	10.1038/srep40932		v4			miseq	250	9606	homo sapiens	animalia	chordata	mammalia	primates	hominidae	homo	sapiens		armenia	40.196	44.509	1092	internal	digestive-associated	fecal	na	none	terrestrial	infant	wild		omnivore		ZR Fecal DNA Miniprep Kit	palearctic	ERR1697583
ERR1697584	AAAAAAAA	GTGCCAGCMGCCGCGGTAA	10.1038/srep40932		v4			miseq	250	9606	homo sapiens	animalia	chordata	mammalia	primates	hominidae	homo	sapiens		armenia	40.196	44.509	1092	internal	digestive-associated	fecal	na	none	terrestrial	infant	wild		omnivore		ZR Fecal DNA Miniprep Kit	palearctic	ERR1697584
ERR1697585	AAAAAAAA	GTGCCAGCMGCCGCGGTAA	10.1038/srep40932		v4			miseq	250	9606	homo sapiens	animalia	chordata	mammalia	primates	hominidae	homo	sapiens		armenia	40.196	44.509	1092	internal	digestive-associated	fecal	na	none	terrestrial	infant	wild		omnivore		ZR Fecal DNA Miniprep Kit	palearctic	ERR1697585
ERR1697586	AAAAAAAA	GTGCCAGCMGCCGCGGTAA	10.1038/srep40932		v4			miseq	250	9606	homo sapiens	animalia	chordata	mammalia	primates	hominidae	homo	sapiens		armenia	40.196	44.509	1092	internal	digestive-associated	fecal	na	none	terrestrial	infant	wild		omnivore		ZR Fecal DNA Miniprep Kit	palearctic	ERR1697586
ERR1697587	AAAAAAAA	GTGCCAGCMGCCGCGGTAA	10.1038/srep40932		v4			miseq	250	9606	homo sapiens	animalia	chordata	mammalia	primates	hominidae	homo	sapiens		armenia	40.196	44.509	1092	internal	digestive-associated	fecal	na	none	terrestrial	infant	wild		omnivore		ZR Fecal DNA Miniprep Kit	palearctic	ERR1697587
ERR1697588	AAAAAAAA	GTGCCAGCMGCCGCGGTAA	10.1038/srep40932		v4			miseq	250	9606	homo sapiens	animalia	chordata	mammalia	primates	hominidae	homo	sapiens		armenia	40.196	44.509	1092	internal	digestive-associated	fecal	na	none	terrestrial	infant	wild		omnivore		ZR Fecal DNA Miniprep Kit	palearctic	ERR1697588
ERR1697589	AAAAAAAA	GTGCCAGCMGCCGCGGTAA	10.1038/srep40932		v4			miseq	250	9606	homo sapiens	animalia	chordata	mammalia	primates	hominidae	homo	sapiens		armenia	40.196	44.509	1092	internal	digestive-associated	fecal	na	none	terrestrial	infant	wild		omnivore		ZR Fecal DNA Miniprep Kit	palearctic	ERR1697589
ERR1697590	AAAAAAAA	GTGCCAGCMGCCGCGGTAA	10.1038/srep40932		v4			miseq	250	9606	homo sapiens	animalia	chordata	mammalia	primates	hominidae	homo	sapiens		armenia	40.196	44.509	1092	internal	digestive-associated	fecal	na	none	terrestrial	infant	wild		omnivore		ZR Fecal DNA Miniprep Kit	palearctic	ERR1697590
ERR1697591	AAAAAAAA	GTGCCAGCMGCCGCGGTAA	10.1038/srep40932		v4			miseq	250	9606	homo sapiens	animalia	chordata	mammalia	primates	hominidae	homo	sapiens		armenia	40.196	44.509	1092	internal	digestive-associated	fecal	na	none	terrestrial	infant	wild		omnivore		ZR Fecal DNA Miniprep Kit	palearctic	ERR1697591
ERR1697592	AAAAAAAA	GTGCCAGCMGCCGCGGTAA	10.1038/srep40932		v4			miseq	250	9606	homo sapiens	animalia	chordata	mammalia	primates	hominidae	homo	sapiens		armenia	40.196	44.509	1092	internal	digestive-associated	fecal	na	none	terrestrial	infant	wild		omnivore		ZR Fecal DNA Miniprep Kit	palearctic	ERR1697592
ERR1697593	AAAAAAAA	GTGCCAGCMGCCGCGGTAA	10.1038/srep40932		v4			miseq	250	9606	homo sapiens	animalia	chordata	mammalia	primates	hominidae	homo	sapiens		armenia	40.196	44.509	1092	internal	digestive-associated	fecal	na	none	terrestrial	infant	wild		omnivore		ZR Fecal DNA Miniprep Kit	palearctic	ERR1697593
ERR1697594	AAAAAAAA	GTGCCAGCMGCCGCGGTAA	10.1038/srep40932		v4			miseq	250	9606	homo sapiens	animalia	chordata	mammalia	primates	hominidae	homo	sapiens		armenia	40.196	44.509	1092	internal	digestive-associated	fecal	na	none	terrestrial	infant	wild		omnivore		ZR Fecal DNA Miniprep Kit	palearctic	ERR1697594
ERR1697595	AAAAAAAA	GTGCCAGCMGCCGCGGTAA	10.1038/srep40932		v4			miseq	250	9606	homo sapiens	animalia	chordata	mammalia	primates	hominidae	homo	sapiens		armenia	40.196	44.509	1092	internal	digestive-associated	fecal	na	none	terrestrial	infant	wild		omnivore		ZR Fecal DNA Miniprep Kit	palearctic	ERR1697595
ERR1697596	AAAAAAAA	GTGCCAGCMGCCGCGGTAA	10.1038/srep40932		v4			miseq	250	9606	homo sapiens	animalia	chordata	mammalia	primates	hominidae	homo	sapiens		armenia	40.196	44.509	1092	internal	digestive-associated	fecal	na	none	terrestrial	infant	wild		omnivore		ZR Fecal DNA Miniprep Kit	palearctic	ERR1697596
ERR1697597	AAAAAAAA	GTGCCAGCMGCCGCGGTAA	10.1038/srep40932		v4			miseq	250	9606	homo sapiens	animalia	chordata	mammalia	primates	hominidae	homo	sapiens		armenia	40.196	44.509	1092	internal	digestive-associated	fecal	na	none	terrestrial	infant	wild		omnivore		ZR Fecal DNA Miniprep Kit	palearctic	ERR1697597
ERR1697598	AAAAAAAA	GTGCCAGCMGCCGCGGTAA	10.1038/srep40932		v4			miseq	250	9606	homo sapiens	animalia	chordata	mammalia	primates	hominidae	homo	sapiens		armenia	40.196	44.509	1092	internal	digestive-associated	fecal	na	none	terrestrial	infant	wild		omnivore		ZR Fecal DNA Miniprep Kit	palearctic	ERR1697598
ERR1697599	AAAAAAAA	GTGCCAGCMGCCGCGGTAA	10.1038/srep40932		v4			miseq	250	9606	homo sapiens	animalia	chordata	mammalia	primates	hominidae	homo	sapiens		armenia	40.196	44.509	1092	internal	digestive-associated	fecal	na	none	terrestrial	infant	wild		omnivore		ZR Fecal DNA Miniprep Kit	palearctic	ERR1697599
ERR1697600	AAAAAAAA	GTGCCAGCMGCCGCGGTAA	10.1038/srep40932		v4			miseq	250	9606	homo sapiens	animalia	chordata	mammalia	primates	hominidae	homo	sapiens		armenia	40.196	44.509	1092	internal	digestive-associated	fecal	na	none	terrestrial	infant	wild		omnivore		ZR Fecal DNA Miniprep Kit	palearctic	ERR1697600
ERR1697601	AAAAAAAA	GTGCCAGCMGCCGCGGTAA	10.1038/srep40932		v4			miseq	250	9606	homo sapiens	animalia	chordata	mammalia	primates	hominidae	homo	sapiens		armenia	40.196	44.509	1092	internal	digestive-associated	fecal	na	none	terrestrial	infant	wild		omnivore		ZR Fecal DNA Miniprep Kit	palearctic	ERR1697601
ERR1697602	AAAAAAAA	GTGCCAGCMGCCGCGGTAA	10.1038/srep40932		v4			miseq	250	9606	homo sapiens	animalia	chordata	mammalia	primates	hominidae	homo	sapiens		armenia	40.196	44.509	1092	internal	digestive-associated	fecal	na	none	terrestrial	infant	wild		omnivore		ZR Fecal DNA Miniprep Kit	palearctic	ERR1697602
ERR1697603	AAAAAAAA	GTGCCAGCMGCCGCGGTAA	10.1038/srep40932		v4			miseq	250	9606	homo sapiens	animalia	chordata	mammalia	primates	hominidae	homo	sapiens		armenia	40.196	44.509	1092	internal	digestive-associated	fecal	na	none	terrestrial	infant	wild		omnivore		ZR Fecal DNA Miniprep Kit	palearctic	ERR1697603
ERR1697604	AAAAAAAA	GTGCCAGCMGCCGCGGTAA	10.1038/srep40932		v4			miseq	250	9606	homo sapiens	animalia	chordata	mammalia	primates	hominidae	homo	sapiens		armenia	40.196	44.509	1092	internal	digestive-associated	fecal	na	none	terrestrial	infant	wild		omnivore		ZR Fecal DNA Miniprep Kit	palearctic	ERR1697604
ERR1697605	AAAAAAAA	GTGCCAGCMGCCGCGGTAA	10.1038/srep40932		v4			miseq	250	9606	homo sapiens	animalia	chordata	mammalia	primates	hominidae	homo	sapiens		armenia	40.196	44.509	1092	internal	digestive-associated	fecal	na	none	terrestrial	infant	wild		omnivore		ZR Fecal DNA Miniprep Kit	palearctic	ERR1697605
ERR1697606	AAAAAAAA	GTGCCAGCMGCCGCGGTAA	10.1038/srep40932		v4			miseq	250	9606	homo sapiens	animalia	chordata	mammalia	primates	hominidae	homo	sapiens		armenia	40.196	44.509	1092	internal	digestive-associated	fecal	na	none	terrestrial	infant	wild		omnivore		ZR Fecal DNA Miniprep Kit	palearctic	ERR1697606
ERR1697607	AAAAAAAA	GTGCCAGCMGCCGCGGTAA	10.1038/srep40932		v4			miseq	250	9606	homo sapiens	animalia	chordata	mammalia	primates	hominidae	homo	sapiens		armenia	40.196	44.509	1092	internal	digestive-associated	fecal	na	none	terrestrial	infant	wild		omnivore		ZR Fecal DNA Miniprep Kit	palearctic	ERR1697607
ERR1697608	AAAAAAAA	GTGCCAGCMGCCGCGGTAA	10.1038/srep40932		v4			miseq	250	9606	homo sapiens	animalia	chordata	mammalia	primates	hominidae	homo	sapiens		armenia	40.196	44.509	1092	internal	digestive-associated	fecal	na	none	terrestrial	infant	wild		omnivore		ZR Fecal DNA Miniprep Kit	palearctic	ERR1697608
ERR1697609	AAAAAAAA	GTGCCAGCMGCCGCGGTAA	10.1038/srep40932		v4			miseq	250	9606	homo sapiens	animalia	chordata	mammalia	primates	hominidae	homo	sapiens		armenia	40.196	44.509	1092	internal	digestive-associated	fecal	na	none	terrestrial	infant	wild		omnivore		ZR Fecal DNA Miniprep Kit	palearctic	ERR1697609
ERR1697610	AAAAAAAA	GTGCCAGCMGCCGCGGTAA	10.1038/srep40932		v4			miseq	250	9606	homo sapiens	animalia	chordata	mammalia	primates	hominidae	homo	sapiens		armenia	40.196	44.509	1092	internal	digestive-associated	fecal	na	none	terrestrial	infant	wild		omnivore		ZR Fecal DNA Miniprep Kit	palearctic	ERR1697610
ERR1697611	AAAAAAAA	GTGCCAGCMGCCGCGGTAA	10.1038/srep40932		v4			miseq	250	9606	homo sapiens	animalia	chordata	mammalia	primates	hominidae	homo	sapiens		armenia	40.196	44.509	1092	internal	digestive-associated	fecal	na	none	terrestrial	infant	wild		omnivore		ZR Fecal DNA Miniprep Kit	palearctic	ERR1697611
ERR1697612	AAAAAAAA	GTGCCAGCMGCCGCGGTAA	10.1038/srep40932		v4			miseq	250	9606	homo sapiens	animalia	chordata	mammalia	primates	hominidae	homo	sapiens		armenia	40.196	44.509	1092	internal	digestive-associated	fecal	na	none	terrestrial	infant	wild		omnivore		ZR Fecal DNA Miniprep Kit	palearctic	ERR1697612
ERR1697613	AAAAAAAA	GTGCCAGCMGCCGCGGTAA	10.1038/srep40932		v4			miseq	250	9606	homo sapiens	animalia	chordata	mammalia	primates	hominidae	homo	sapiens		armenia	40.196	44.509	1092	internal	digestive-associated	fecal	na	none	terrestrial	infant	wild		omnivore		ZR Fecal DNA Miniprep Kit	palearctic	ERR1697613
ERR1697614	AAAAAAAA	GTGCCAGCMGCCGCGGTAA	10.1038/srep40932		v4			miseq	250	9606	homo sapiens	animalia	chordata	mammalia	primates	hominidae	homo	sapiens		armenia	40.196	44.509	1092	internal	digestive-associated	fecal	na	none	terrestrial	infant	wild		omnivore		ZR Fecal DNA Miniprep Kit	palearctic	ERR1697614
ERR1697615	AAAAAAAA	GTGCCAGCMGCCGCGGTAA	10.1038/srep40932		v4			miseq	250	9606	homo sapiens	animalia	chordata	mammalia	primates	hominidae	homo	sapiens		armenia	40.196	44.509	1092	internal	digestive-associated	fecal	na	none	terrestrial	infant	wild		omnivore		ZR Fecal DNA Miniprep Kit	palearctic	ERR1697615
ERR1697616	AAAAAAAA	GTGCCAGCMGCCGCGGTAA	10.1038/srep40932		v4			miseq	250	9606	homo sapiens	animalia	chordata	mammalia	primates	hominidae	homo	sapiens		armenia	40.196	44.509	1092	internal	digestive-associated	fecal	na	none	terrestrial	infant	wild		omnivore		ZR Fecal DNA Miniprep Kit	palearctic	ERR1697616
ERR1697617	AAAAAAAA	GTGCCAGCMGCCGCGGTAA	10.1038/srep40932		v4			miseq	250	9606	homo sapiens	animalia	chordata	mammalia	primates	hominidae	homo	sapiens		armenia	40.196	44.509	1092	internal	digestive-associated	fecal	na	none	terrestrial	infant	wild		omnivore		ZR Fecal DNA Miniprep Kit	palearctic	ERR1697617
ERR1697618	AAAAAAAA	GTGCCAGCMGCCGCGGTAA	10.1038/srep40932		v4			miseq	250	9606	homo sapiens	animalia	chordata	mammalia	primates	hominidae	homo	sapiens		armenia	40.196	44.509	1092	internal	digestive-associated	fecal	na	none	terrestrial	infant	wild		omnivore		ZR Fecal DNA Miniprep Kit	palearctic	ERR1697618
ERR1697619	AAAAAAAA	GTGCCAGCMGCCGCGGTAA	10.1038/srep40932		v4			miseq	250	9606	homo sapiens	animalia	chordata	mammalia	primates	hominidae	homo	sapiens		armenia	40.196	44.509	1092	internal	digestive-associated	fecal	na	none	terrestrial	infant	wild		omnivore		ZR Fecal DNA Miniprep Kit	palearctic	ERR1697619
ERR1697620	AAAAAAAA	GTGCCAGCMGCCGCGGTAA	10.1038/srep40932		v4			miseq	250	9606	homo sapiens	animalia	chordata	mammalia	primates	hominidae	homo	sapiens		armenia	40.196	44.509	1092	internal	digestive-associated	fecal	na	none	terrestrial	infant	wild		omnivore		ZR Fecal DNA Miniprep Kit	palearctic	ERR1697620
ERR1697621	AAAAAAAA	GTGCCAGCMGCCGCGGTAA	10.1038/srep40932		v4			miseq	250	9606	homo sapiens	animalia	chordata	mammalia	primates	hominidae	homo	sapiens		armenia	40.196	44.509	1092	internal	digestive-associated	fecal	na	none	terrestrial	infant	wild		omnivore		ZR Fecal DNA Miniprep Kit	palearctic	ERR1697621
ERR1697622	AAAAAAAA	GTGCCAGCMGCCGCGGTAA	10.1038/srep40932		v4			miseq	250	9606	homo sapiens	animalia	chordata	mammalia	primates	hominidae	homo	sapiens		armenia	40.196	44.509	1092	internal	digestive-associated	fecal	na	none	terrestrial	infant	wild		omnivore		ZR Fecal DNA Miniprep Kit	palearctic	ERR1697622
ERR1697623	AAAAAAAA	GTGCCAGCMGCCGCGGTAA	10.1038/srep40932		v4			miseq	250	9606	homo sapiens	animalia	chordata	mammalia	primates	hominidae	homo	sapiens		armenia	40.196	44.509	1092	internal	digestive-associated	fecal	na	none	terrestrial	infant	wild		omnivore		ZR Fecal DNA Miniprep Kit	palearctic	ERR1697623
ERR1697624	AAAAAAAA	GTGCCAGCMGCCGCGGTAA	10.1038/srep40932		v4			miseq	250	9606	homo sapiens	animalia	chordata	mammalia	primates	hominidae	homo	sapiens		armenia	40.196	44.509	1092	internal	digestive-associated	fecal	na	none	terrestrial	infant	wild		omnivore		ZR Fecal DNA Miniprep Kit	palearctic	ERR1697624
ERR1697625	AAAAAAAA	GTGCCAGCMGCCGCGGTAA	10.1038/srep40932		v4			miseq	250	9606	homo sapiens	animalia	chordata	mammalia	primates	hominidae	homo	sapiens		armenia	40.196	44.509	1092	internal	digestive-associated	fecal	na	none	terrestrial	infant	wild		omnivore		ZR Fecal DNA Miniprep Kit	palearctic	ERR1697625
ERR1697626	AAAAAAAA	GTGCCAGCMGCCGCGGTAA	10.1038/srep40932		v4			miseq	250	9606	homo sapiens	animalia	chordata	mammalia	primates	hominidae	homo	sapiens		armenia	40.196	44.509	1092	internal	digestive-associated	fecal	na	none	terrestrial	infant	wild		omnivore		ZR Fecal DNA Miniprep Kit	palearctic	ERR1697626
ERR1697627	AAAAAAAA	GTGCCAGCMGCCGCGGTAA	10.1038/srep40932		v4			miseq	250	9606	homo sapiens	animalia	chordata	mammalia	primates	hominidae	homo	sapiens		armenia	40.196	44.509	1092	internal	digestive-associated	fecal	na	none	terrestrial	infant	wild		omnivore		ZR Fecal DNA Miniprep Kit	palearctic	ERR1697627
ERR1697628	AAAAAAAA	GTGCCAGCMGCCGCGGTAA	10.1038/srep40932		v4			miseq	250	9606	homo sapiens	animalia	chordata	mammalia	primates	hominidae	homo	sapiens		armenia	40.196	44.509	1092	internal	digestive-associated	fecal	na	none	terrestrial	infant	wild		omnivore		ZR Fecal DNA Miniprep Kit	palearctic	ERR1697628
ERR1697629	AAAAAAAA	GTGCCAGCMGCCGCGGTAA	10.1038/srep40932		v4			miseq	250	9606	homo sapiens	animalia	chordata	mammalia	primates	hominidae	homo	sapiens		armenia	40.196	44.509	1092	internal	digestive-associated	fecal	na	none	terrestrial	infant	wild		omnivore		ZR Fecal DNA Miniprep Kit	palearctic	ERR1697629
ERR1697630	AAAAAAAA	GTGCCAGCMGCCGCGGTAA	10.1038/srep40932		v4			miseq	250	9606	homo sapiens	animalia	chordata	mammalia	primates	hominidae	homo	sapiens		armenia	40.196	44.509	1092	internal	digestive-associated	fecal	na	none	terrestrial	infant	wild		omnivore		ZR Fecal DNA Miniprep Kit	palearctic	ERR1697630
ERR1697631	AAAAAAAA	GTGCCAGCMGCCGCGGTAA	10.1038/srep40932		v4			miseq	250	9606	homo sapiens	animalia	chordata	mammalia	primates	hominidae	homo	sapiens		armenia	40.196	44.509	1092	internal	digestive-associated	fecal	na	none	terrestrial	infant	wild		omnivore		ZR Fecal DNA Miniprep Kit	palearctic	ERR1697631
ERR1697632	AAAAAAAA	GTGCCAGCMGCCGCGGTAA	10.1038/srep40932		v4			miseq	250	9606	homo sapiens	animalia	chordata	mammalia	primates	hominidae	homo	sapiens		armenia	40.196	44.509	1092	internal	digestive-associated	fecal	na	none	terrestrial	infant	wild		omnivore		ZR Fecal DNA Miniprep Kit	palearctic	ERR1697632
ERR1697633	AAAAAAAA	GTGCCAGCMGCCGCGGTAA	10.1038/srep40932		v4			miseq	250	9606	homo sapiens	animalia	chordata	mammalia	primates	hominidae	homo	sapiens		armenia	40.196	44.509	1092	internal	digestive-associated	fecal	na	none	terrestrial	infant	wild		omnivore		ZR Fecal DNA Miniprep Kit	palearctic	ERR1697633
ERR1697634	AAAAAAAA	GTGCCAGCMGCCGCGGTAA	10.1038/srep40932		v4			miseq	250	9606	homo sapiens	animalia	chordata	mammalia	primates	hominidae	homo	sapiens		armenia	40.196	44.509	1092	internal	digestive-associated	fecal	na	none	terrestrial	infant	wild		omnivore		ZR Fecal DNA Miniprep Kit	palearctic	ERR1697634
ERR1697635	AAAAAAAA	GTGCCAGCMGCCGCGGTAA	10.1038/srep40932		v4			miseq	250	9606	homo sapiens	animalia	chordata	mammalia	primates	hominidae	homo	sapiens		armenia	40.196	44.509	1092	internal	digestive-associated	fecal	na	none	terrestrial	infant	wild		omnivore		ZR Fecal DNA Miniprep Kit	palearctic	ERR1697635
ERR1697636	AAAAAAAA	GTGCCAGCMGCCGCGGTAA	10.1038/srep40932		v4			miseq	250	9606	homo sapiens	animalia	chordata	mammalia	primates	hominidae	homo	sapiens		armenia	40.196	44.509	1092	internal	digestive-associated	fecal	na	none	terrestrial	infant	wild		omnivore		ZR Fecal DNA Miniprep Kit	palearctic	ERR1697636
ERR1697637	AAAAAAAA	GTGCCAGCMGCCGCGGTAA	10.1038/srep40932		v4			miseq	250	9606	homo sapiens	animalia	chordata	mammalia	primates	hominidae	homo	sapiens		armenia	40.196	44.509	1092	internal	digestive-associated	fecal	na	none	terrestrial	infant	wild		omnivore		ZR Fecal DNA Miniprep Kit	palearctic	ERR1697637
ERR1697638	AAAAAAAA	GTGCCAGCMGCCGCGGTAA	10.1038/srep40932		v4			miseq	250	9606	homo sapiens	animalia	chordata	mammalia	primates	hominidae	homo	sapiens		armenia	40.196	44.509	1092	internal	digestive-associated	fecal	na	none	terrestrial	infant	wild		omnivore		ZR Fecal DNA Miniprep Kit	palearctic	ERR1697638
ERR1697639	AAAAAAAA	GTGCCAGCMGCCGCGGTAA	10.1038/srep40932		v4			miseq	250	9606	homo sapiens	animalia	chordata	mammalia	primates	hominidae	homo	sapiens		armenia	40.196	44.509	1092	internal	digestive-associated	fecal	na	none	terrestrial	infant	wild		omnivore		ZR Fecal DNA Miniprep Kit	palearctic	ERR1697639
ERR1697640	AAAAAAAA	GTGCCAGCMGCCGCGGTAA	10.1038/srep40932		v4			miseq	250	9606	homo sapiens	animalia	chordata	mammalia	primates	hominidae	homo	sapiens		armenia	40.196	44.509	1092	internal	digestive-associated	fecal	na	none	terrestrial	infant	wild		omnivore		ZR Fecal DNA Miniprep Kit	palearctic	ERR1697640
ERR1697641	AAAAAAAA	GTGCCAGCMGCCGCGGTAA	10.1038/srep40932		v4			miseq	250	9606	homo sapiens	animalia	chordata	mammalia	primates	hominidae	homo	sapiens		armenia	40.196	44.509	1092	internal	digestive-associated	fecal	na	none	terrestrial	infant	wild		omnivore		ZR Fecal DNA Miniprep Kit	palearctic	ERR1697641
ERR1697642	AAAAAAAA	GTGCCAGCMGCCGCGGTAA	10.1038/srep40932		v4			miseq	250	9606	homo sapiens	animalia	chordata	mammalia	primates	hominidae	homo	sapiens		armenia	40.196	44.509	1092	internal	digestive-associated	fecal	na	none	terrestrial	infant	wild		omnivore		ZR Fecal DNA Miniprep Kit	palearctic	ERR1697642
ERR1697643	AAAAAAAA	GTGCCAGCMGCCGCGGTAA	10.1038/srep40932		v4			miseq	250	9606	homo sapiens	animalia	chordata	mammalia	primates	hominidae	homo	sapiens		armenia	40.196	44.509	1092	internal	digestive-associated	fecal	na	none	terrestrial	infant	wild		omnivore		ZR Fecal DNA Miniprep Kit	palearctic	ERR1697643
ERR1697644	AAAAAAAA	GTGCCAGCMGCCGCGGTAA	10.1038/srep40932		v4			miseq	250	9606	homo sapiens	animalia	chordata	mammalia	primates	hominidae	homo	sapiens		armenia	40.196	44.509	1092	internal	digestive-associated	fecal	na	none	terrestrial	infant	wild		omnivore		ZR Fecal DNA Miniprep Kit	palearctic	ERR1697644
ERR1697645	AAAAAAAA	GTGCCAGCMGCCGCGGTAA	10.1038/srep40932		v4			miseq	250	9606	homo sapiens	animalia	chordata	mammalia	primates	hominidae	homo	sapiens		armenia	40.196	44.509	1092	internal	digestive-associated	fecal	na	none	terrestrial	infant	wild		omnivore		ZR Fecal DNA Miniprep Kit	palearctic	ERR1697645
ERR1697646	AAAAAAAA	GTGCCAGCMGCCGCGGTAA	10.1038/srep40932		v4			miseq	250	9606	homo sapiens	animalia	chordata	mammalia	primates	hominidae	homo	sapiens		armenia	40.196	44.509	1092	internal	digestive-associated	fecal	na	none	terrestrial	infant	wild		omnivore		ZR Fecal DNA Miniprep Kit	palearctic	ERR1697646
ERR1697647	AAAAAAAA	GTGCCAGCMGCCGCGGTAA	10.1038/srep40932		v4			miseq	250	9606	homo sapiens	animalia	chordata	mammalia	primates	hominidae	homo	sapiens		armenia	40.196	44.509	1092	internal	digestive-associated	fecal	na	none	terrestrial	infant	wild		omnivore		ZR Fecal DNA Miniprep Kit	palearctic	ERR1697647
ERR1697648	AAAAAAAA	GTGCCAGCMGCCGCGGTAA	10.1038/srep40932		v4			miseq	250	9606	homo sapiens	animalia	chordata	mammalia	primates	hominidae	homo	sapiens		armenia	40.196	44.509	1092	internal	digestive-associated	fecal	na	none	terrestrial	infant	wild		omnivore		ZR Fecal DNA Miniprep Kit	palearctic	ERR1697648
ERR1697649	AAAAAAAA	GTGCCAGCMGCCGCGGTAA	10.1038/srep40932		v4			miseq	250	9606	homo sapiens	animalia	chordata	mammalia	primates	hominidae	homo	sapiens		armenia	40.196	44.509	1092	internal	digestive-associated	fecal	na	none	terrestrial	infant	wild		omnivore		ZR Fecal DNA Miniprep Kit	palearctic	ERR1697649
ERR1697650	AAAAAAAA	GTGCCAGCMGCCGCGGTAA	10.1038/srep40932		v4			miseq	250	9606	homo sapiens	animalia	chordata	mammalia	primates	hominidae	homo	sapiens		armenia	40.196	44.509	1092	internal	digestive-associated	fecal	na	none	terrestrial	infant	wild		omnivore		ZR Fecal DNA Miniprep Kit	palearctic	ERR1697650
ERR1697651	AAAAAAAA	GTGCCAGCMGCCGCGGTAA	10.1038/srep40932		v4			miseq	250	9606	homo sapiens	animalia	chordata	mammalia	primates	hominidae	homo	sapiens		armenia	40.196	44.509	1092	internal	digestive-associated	fecal	na	none	terrestrial	infant	wild		omnivore		ZR Fecal DNA Miniprep Kit	palearctic	ERR1697651
ERR1697652	AAAAAAAA	GTGCCAGCMGCCGCGGTAA	10.1038/srep40932		v4			miseq	250	9606	homo sapiens	animalia	chordata	mammalia	primates	hominidae	homo	sapiens		armenia	40.196	44.509	1092	internal	digestive-associated	fecal	na	none	terrestrial	infant	wild		omnivore		ZR Fecal DNA Miniprep Kit	palearctic	ERR1697652
ERR1697653	AAAAAAAA	GTGCCAGCMGCCGCGGTAA	10.1038/srep40932		v4			miseq	250	9606	homo sapiens	animalia	chordata	mammalia	primates	hominidae	homo	sapiens		armenia	40.196	44.509	1092	internal	digestive-associated	fecal	na	none	terrestrial	infant	wild		omnivore		ZR Fecal DNA Miniprep Kit	palearctic	ERR1697653
ERR1697654	AAAAAAAA	GTGCCAGCMGCCGCGGTAA	10.1038/srep40932		v4			miseq	250	9606	homo sapiens	animalia	chordata	mammalia	primates	hominidae	homo	sapiens		armenia	40.196	44.509	1092	internal	digestive-associated	fecal	na	none	terrestrial	infant	wild		omnivore		ZR Fecal DNA Miniprep Kit	palearctic	ERR1697654
ERR1697655	AAAAAAAA	GTGCCAGCMGCCGCGGTAA	10.1038/srep40932		v4			miseq	250	9606	homo sapiens	animalia	chordata	mammalia	primates	hominidae	homo	sapiens		armenia	40.196	44.509	1092	internal	digestive-associated	fecal	na	none	terrestrial	infant	wild		omnivore		ZR Fecal DNA Miniprep Kit	palearctic	ERR1697655
ERR1697656	AAAAAAAA	GTGCCAGCMGCCGCGGTAA	10.1038/srep40932		v4			miseq	250	9606	homo sapiens	animalia	chordata	mammalia	primates	hominidae	homo	sapiens		armenia	40.196	44.509	1092	internal	digestive-associated	fecal	na	none	terrestrial	infant	wild		omnivore		ZR Fecal DNA Miniprep Kit	palearctic	ERR1697656
ERR1697657	AAAAAAAA	GTGCCAGCMGCCGCGGTAA	10.1038/srep40932		v4			miseq	250	9606	homo sapiens	animalia	chordata	mammalia	primates	hominidae	homo	sapiens		armenia	40.196	44.509	1092	internal	digestive-associated	fecal	na	none	terrestrial	infant	wild		omnivore		ZR Fecal DNA Miniprep Kit	palearctic	ERR1697657
ERR1697658	AAAAAAAA	GTGCCAGCMGCCGCGGTAA	10.1038/srep40932		v4			miseq	250	9606	homo sapiens	animalia	chordata	mammalia	primates	hominidae	homo	sapiens		armenia	40.196	44.509	1092	internal	digestive-associated	fecal	na	none	terrestrial	infant	wild		omnivore		ZR Fecal DNA Miniprep Kit	palearctic	ERR1697658
ERR1697659	AAAAAAAA	GTGCCAGCMGCCGCGGTAA	10.1038/srep40932		v4			miseq	250	9606	homo sapiens	animalia	chordata	mammalia	primates	hominidae	homo	sapiens		armenia	40.196	44.509	1092	internal	digestive-associated	fecal	na	none	terrestrial	infant	wild		omnivore		ZR Fecal DNA Miniprep Kit	palearctic	ERR1697659
ERR1697660	AAAAAAAA	GTGCCAGCMGCCGCGGTAA	10.1038/srep40932		v4			miseq	250	9606	homo sapiens	animalia	chordata	mammalia	primates	hominidae	homo	sapiens		armenia	40.196	44.509	1092	internal	digestive-associated	fecal	na	none	terrestrial	infant	wild		omnivore		ZR Fecal DNA Miniprep Kit	palearctic	ERR1697660
ERR1697661	AAAAAAAA	GTGCCAGCMGCCGCGGTAA	10.1038/srep40932		v4			miseq	250	9606	homo sapiens	animalia	chordata	mammalia	primates	hominidae	homo	sapiens		armenia	40.196	44.509	1092	internal	digestive-associated	fecal	na	none	terrestrial	infant	wild		omnivore		ZR Fecal DNA Miniprep Kit	palearctic	ERR1697661
ERR1697662	AAAAAAAA	GTGCCAGCMGCCGCGGTAA	10.1038/srep40932		v4			miseq	250	9606	homo sapiens	animalia	chordata	mammalia	primates	hominidae	homo	sapiens		armenia	40.196	44.509	1092	internal	digestive-associated	fecal	na	none	terrestrial	infant	wild		omnivore		ZR Fecal DNA Miniprep Kit	palearctic	ERR1697662
ERR1697663	AAAAAAAA	GTGCCAGCMGCCGCGGTAA	10.1038/srep40932		v4			miseq	250	9606	homo sapiens	animalia	chordata	mammalia	primates	hominidae	homo	sapiens		armenia	40.196	44.509	1092	internal	digestive-associated	fecal	na	none	terrestrial	infant	wild		omnivore		ZR Fecal DNA Miniprep Kit	palearctic	ERR1697663
ERR1697664	AAAAAAAA	GTGCCAGCMGCCGCGGTAA	10.1038/srep40932		v4			miseq	250	9606	homo sapiens	animalia	chordata	mammalia	primates	hominidae	homo	sapiens		armenia	40.196	44.509	1092	internal	digestive-associated	fecal	na	none	terrestrial	infant	wild		omnivore		ZR Fecal DNA Miniprep Kit	palearctic	ERR1697664
ERR1697665	AAAAAAAA	GTGCCAGCMGCCGCGGTAA	10.1038/srep40932		v4			miseq	250	9606	homo sapiens	animalia	chordata	mammalia	primates	hominidae	homo	sapiens		armenia	40.196	44.509	1092	internal	digestive-associated	fecal	na	none	terrestrial	infant	wild		omnivore		ZR Fecal DNA Miniprep Kit	palearctic	ERR1697665
ERR1697666	AAAAAAAA	GTGCCAGCMGCCGCGGTAA	10.1038/srep40932		v4			miseq	250	9606	homo sapiens	animalia	chordata	mammalia	primates	hominidae	homo	sapiens		armenia	40.196	44.509	1092	internal	digestive-associated	fecal	na	none	terrestrial	infant	wild		omnivore		ZR Fecal DNA Miniprep Kit	palearctic	ERR1697666
ERR1697667	AAAAAAAA	GTGCCAGCMGCCGCGGTAA	10.1038/srep40932		v4			miseq	250	9606	homo sapiens	animalia	chordata	mammalia	primates	hominidae	homo	sapiens		armenia	40.196	44.509	1092	internal	digestive-associated	fecal	na	none	terrestrial	infant	wild		omnivore		ZR Fecal DNA Miniprep Kit	palearctic	ERR1697667
ERR1697668	AAAAAAAA	GTGCCAGCMGCCGCGGTAA	10.1038/srep40932		v4			miseq	250	9606	homo sapiens	animalia	chordata	mammalia	primates	hominidae	homo	sapiens		armenia	40.196	44.509	1092	internal	digestive-associated	fecal	na	none	terrestrial	infant	wild		omnivore		ZR Fecal DNA Miniprep Kit	palearctic	ERR1697668
ERR1697669	AAAAAAAA	GTGCCAGCMGCCGCGGTAA	10.1038/srep40932		v4			miseq	250	9606	homo sapiens	animalia	chordata	mammalia	primates	hominidae	homo	sapiens		armenia	40.196	44.509	1092	internal	digestive-associated	fecal	na	none	terrestrial	infant	wild		omnivore		ZR Fecal DNA Miniprep Kit	palearctic	ERR1697669
ERR1697670	AAAAAAAA	GTGCCAGCMGCCGCGGTAA	10.1038/srep40932		v4			miseq	250	9606	homo sapiens	animalia	chordata	mammalia	primates	hominidae	homo	sapiens		armenia	40.196	44.509	1092	internal	digestive-associated	fecal	na	none	terrestrial	infant	wild		omnivore		ZR Fecal DNA Miniprep Kit	palearctic	ERR1697670
ERR1697671	AAAAAAAA	GTGCCAGCMGCCGCGGTAA	10.1038/srep40932		v4			miseq	250	9606	homo sapiens	animalia	chordata	mammalia	primates	hominidae	homo	sapiens		armenia	40.196	44.509	1092	internal	digestive-associated	fecal	na	none	terrestrial	infant	wild		omnivore		ZR Fecal DNA Miniprep Kit	palearctic	ERR1697671
ERR1697672	AAAAAAAA	GTGCCAGCMGCCGCGGTAA	10.1038/srep40932		v4			miseq	250	9606	homo sapiens	animalia	chordata	mammalia	primates	hominidae	homo	sapiens		armenia	40.196	44.509	1092	internal	digestive-associated	fecal	na	none	terrestrial	infant	wild		omnivore		ZR Fecal DNA Miniprep Kit	palearctic	ERR1697672
ERR1697673	AAAAAAAA	GTGCCAGCMGCCGCGGTAA	10.1038/srep40932		v4			miseq	250	9606	homo sapiens	animalia	chordata	mammalia	primates	hominidae	homo	sapiens		armenia	40.196	44.509	1092	internal	digestive-associated	fecal	na	none	terrestrial	infant	wild		omnivore		ZR Fecal DNA Miniprep Kit	palearctic	ERR1697673
ERR1697674	AAAAAAAA	GTGCCAGCMGCCGCGGTAA	10.1038/srep40932		v4			miseq	250	9606	homo sapiens	animalia	chordata	mammalia	primates	hominidae	homo	sapiens		armenia	40.196	44.509	1092	internal	digestive-associated	fecal	na	none	terrestrial	infant	wild		omnivore		ZR Fecal DNA Miniprep Kit	palearctic	ERR1697674
ERR1697675	AAAAAAAA	GTGCCAGCMGCCGCGGTAA	10.1038/srep40932		v4			miseq	250	9606	homo sapiens	animalia	chordata	mammalia	primates	hominidae	homo	sapiens		armenia	40.196	44.509	1092	internal	digestive-associated	fecal	na	none	terrestrial	infant	wild		omnivore		ZR Fecal DNA Miniprep Kit	palearctic	ERR1697675
ERR1697676	AAAAAAAA	GTGCCAGCMGCCGCGGTAA	10.1038/srep40932		v4			miseq	250	9606	homo sapiens	animalia	chordata	mammalia	primates	hominidae	homo	sapiens		armenia	40.196	44.509	1092	internal	digestive-associated	fecal	na	none	terrestrial	infant	wild		omnivore		ZR Fecal DNA Miniprep Kit	palearctic	ERR1697676
ERR1697677	AAAAAAAA	GTGCCAGCMGCCGCGGTAA	10.1038/srep40932		v4			miseq	250	9606	homo sapiens	animalia	chordata	mammalia	primates	hominidae	homo	sapiens		armenia	40.196	44.509	1092	internal	digestive-associated	fecal	na	none	terrestrial	infant	wild		omnivore		ZR Fecal DNA Miniprep Kit	palearctic	ERR1697677
ERR1697678	AAAAAAAA	GTGCCAGCMGCCGCGGTAA	10.1038/srep40932		v4			miseq	250	9606	homo sapiens	animalia	chordata	mammalia	primates	hominidae	homo	sapiens		armenia	40.196	44.509	1092	internal	digestive-associated	fecal	na	none	terrestrial	infant	wild		omnivore		ZR Fecal DNA Miniprep Kit	palearctic	ERR1697678
ERR1697679	AAAAAAAA	GTGCCAGCMGCCGCGGTAA	10.1038/srep40932		v4			miseq	250	9606	homo sapiens	animalia	chordata	mammalia	primates	hominidae	homo	sapiens		armenia	40.196	44.509	1092	internal	digestive-associated	fecal	na	none	terrestrial	infant	wild		omnivore		ZR Fecal DNA Miniprep Kit	palearctic	ERR1697679
ERR1697680	AAAAAAAA	GTGCCAGCMGCCGCGGTAA	10.1038/srep40932		v4			miseq	250	9606	homo sapiens	animalia	chordata	mammalia	primates	hominidae	homo	sapiens		armenia	40.196	44.509	1092	internal	digestive-associated	fecal	na	none	terrestrial	infant	wild		omnivore		ZR Fecal DNA Miniprep Kit	palearctic	ERR1697680
ERR1697681	AAAAAAAA	GTGCCAGCMGCCGCGGTAA	10.1038/srep40932		v4			miseq	250	9606	homo sapiens	animalia	chordata	mammalia	primates	hominidae	homo	sapiens		armenia	40.196	44.509	1092	internal	digestive-associated	fecal	na	none	terrestrial	infant	wild		omnivore		ZR Fecal DNA Miniprep Kit	palearctic	ERR1697681
ERR1697682	AAAAAAAA	GTGCCAGCMGCCGCGGTAA	10.1038/srep40932		v4			miseq	250	9606	homo sapiens	animalia	chordata	mammalia	primates	hominidae	homo	sapiens		armenia	40.196	44.509	1092	internal	digestive-associated	fecal	na	none	terrestrial	infant	wild		omnivore		ZR Fecal DNA Miniprep Kit	palearctic	ERR1697682
ERR1697683	AAAAAAAA	GTGCCAGCMGCCGCGGTAA	10.1038/srep40932		v4			miseq	250	9606	homo sapiens	animalia	chordata	mammalia	primates	hominidae	homo	sapiens		armenia	40.196	44.509	1092	internal	digestive-associated	fecal	na	none	terrestrial	infant	wild		omnivore		ZR Fecal DNA Miniprep Kit	palearctic	ERR1697683
ERR1697684	AAAAAAAA	GTGCCAGCMGCCGCGGTAA	10.1038/srep40932		v4			miseq	250	9606	homo sapiens	animalia	chordata	mammalia	primates	hominidae	homo	sapiens		armenia	40.196	44.509	1092	internal	digestive-associated	fecal	na	none	terrestrial	infant	wild		omnivore		ZR Fecal DNA Miniprep Kit	palearctic	ERR1697684
ERR1697685	AAAAAAAA	GTGCCAGCMGCCGCGGTAA	10.1038/srep40932		v4			miseq	250	9606	homo sapiens	animalia	chordata	mammalia	primates	hominidae	homo	sapiens		armenia	40.196	44.509	1092	internal	digestive-associated	fecal	na	none	terrestrial	infant	wild		omnivore		ZR Fecal DNA Miniprep Kit	palearctic	ERR1697685
ERR1697686	AAAAAAAA	GTGCCAGCMGCCGCGGTAA	10.1038/srep40932		v4			miseq	250	9606	homo sapiens	animalia	chordata	mammalia	primates	hominidae	homo	sapiens		armenia	40.196	44.509	1092	internal	digestive-associated	fecal	na	none	terrestrial	infant	wild		omnivore		ZR Fecal DNA Miniprep Kit	palearctic	ERR1697686
ERR1697687	AAAAAAAA	GTGCCAGCMGCCGCGGTAA	10.1038/srep40932		v4			miseq	250	9606	homo sapiens	animalia	chordata	mammalia	primates	hominidae	homo	sapiens		armenia	40.196	44.509	1092	internal	digestive-associated	fecal	na	none	terrestrial	infant	wild		omnivore		ZR Fecal DNA Miniprep Kit	palearctic	ERR1697687
ERR1697688	AAAAAAAA	GTGCCAGCMGCCGCGGTAA	10.1038/srep40932		v4			miseq	250	9606	homo sapiens	animalia	chordata	mammalia	primates	hominidae	homo	sapiens		armenia	40.196	44.509	1092	internal	digestive-associated	fecal	na	none	terrestrial	infant	wild		omnivore		ZR Fecal DNA Miniprep Kit	palearctic	ERR1697688
ERR1697689	AAAAAAAA	GTGCCAGCMGCCGCGGTAA	10.1038/srep40932		v4			miseq	250	9606	homo sapiens	animalia	chordata	mammalia	primates	hominidae	homo	sapiens		armenia	40.196	44.509	1092	internal	digestive-associated	fecal	na	none	terrestrial	infant	wild		omnivore		ZR Fecal DNA Miniprep Kit	palearctic	ERR1697689
ERR1697690	AAAAAAAA	GTGCCAGCMGCCGCGGTAA	10.1038/srep40932		v4			miseq	250	9606	homo sapiens	animalia	chordata	mammalia	primates	hominidae	homo	sapiens		armenia	40.196	44.509	1092	internal	digestive-associated	fecal	na	none	terrestrial	infant	wild		omnivore		ZR Fecal DNA Miniprep Kit	palearctic	ERR1697690
10.4.1.21.7.14	GAAGAGGGTTGA	CCGGACTACHVGGGTWTCTAAT	10.1098/rspb.2016.0150		v4	515f	806r	miseq		207151	teuchestes fossor	animalia	arthropoda	insecta	coleoptera	scarabaeidae	teuchestes	fossor	21/07/2014	finland	60.1699	24.9384	5	whole_organism	na	na	na	none	terrestrial	larvae	wild	july	detritivore_scavenger	ethanol	DNeasy Powersoil	palearctic	10.4.1.21.7.14
10.4.2.21.7.2014	AGATGCAATGAT	CCGGACTACHVGGGTWTCTAAT	10.1098/rspb.2016.0150		v4	515f	806r	miseq		207151	teuchestes fossor	animalia	arthropoda	insecta	coleoptera	scarabaeidae	teuchestes	fossor	21/07/2014	finland	60.1699	24.9384	5	whole_organism	na	na	na	none	terrestrial	larvae	wild	july	detritivore_scavenger	ethanol	DNeasy Powersoil	palearctic	10.4.2.21.7.2014
10.4.3.21.7.2014	ATAGTTAGGGCT	CCGGACTACHVGGGTWTCTAAT	10.1098/rspb.2016.0150		v4	515f	806r	miseq		207151	teuchestes fossor	animalia	arthropoda	insecta	coleoptera	scarabaeidae	teuchestes	fossor	21/07/2014	finland	60.1699	24.9384	5	whole_organism	na	na	na	none	terrestrial	larvae	wild	july	detritivore_scavenger	ethanol	DNeasy Powersoil	palearctic	10.4.3.21.7.2014
10.4.5.21.7.14	TGATATCGTCTT	CCGGACTACHVGGGTWTCTAAT	10.1098/rspb.2016.0150		v4	515f	806r	miseq		207151	teuchestes fossor	animalia	arthropoda	insecta	coleoptera	scarabaeidae	teuchestes	fossor	21/07/2014	finland	60.1699	24.9384	5	whole_organism	na	na	na	none	terrestrial	larvae	wild	july	detritivore_scavenger	ethanol	DNeasy Powersoil	palearctic	10.4.5.21.7.14
10.4.7.21.7.14	TGTGCACGCCAT	CCGGACTACHVGGGTWTCTAAT	10.1098/rspb.2016.0150		v4	515f	806r	miseq		207151	teuchestes fossor	animalia	arthropoda	insecta	coleoptera	scarabaeidae	teuchestes	fossor	21/07/2014	finland	60.1699	24.9384	5	whole_organism	na	na	na	none	terrestrial	larvae	wild	july	detritivore_scavenger	ethanol	DNeasy Powersoil	palearctic	10.4.7.21.7.14
10.4.8.21.7.14	ACGTGAGGAACG	CCGGACTACHVGGGTWTCTAAT	10.1098/rspb.2016.0150		v4	515f	806r	miseq		207151	teuchestes fossor	animalia	arthropoda	insecta	coleoptera	scarabaeidae	teuchestes	fossor	21/07/2014	finland	60.1699	24.9384	5	whole_organism	na	na	na	none	terrestrial	larvae	wild	july	detritivore_scavenger	ethanol	DNeasy Powersoil	palearctic	10.4.8.21.7.14
10.4.A1.19.8.14	ACTCCCGTGTGA	CCGGACTACHVGGGTWTCTAAT	10.1098/rspb.2016.0150		v4	515f	806r	miseq		207151	teuchestes fossor	animalia	arthropoda	insecta	coleoptera	scarabaeidae	teuchestes	fossor	19/08/2014	finland	60.1699	24.9384	5	whole_organism	na	na	na	none	terrestrial	adult	wild	august	detritivore_scavenger	ethanol	DNeasy Powersoil	palearctic	10.4.A1.19.8.14
10.4.A2.19.8.14	TTGCGGACCCTA	CCGGACTACHVGGGTWTCTAAT	10.1098/rspb.2016.0150		v4	515f	806r	miseq		207151	teuchestes fossor	animalia	arthropoda	insecta	coleoptera	scarabaeidae	teuchestes	fossor	19/08/2014	finland	60.1699	24.9384	5	whole_organism	na	na	na	none	terrestrial	adult	wild	august	detritivore_scavenger	ethanol	DNeasy Powersoil	palearctic	10.4.A2.19.8.14
10.4.A3.19.8.14	CGCACCCATACA	CCGGACTACHVGGGTWTCTAAT	10.1098/rspb.2016.0150		v4	515f	806r	miseq		207151	teuchestes fossor	animalia	arthropoda	insecta	coleoptera	scarabaeidae	teuchestes	fossor	19/08/2014	finland	60.1699	24.9384	5	whole_organism	na	na	na	none	terrestrial	adult	wild	august	detritivore_scavenger	ethanol	DNeasy Powersoil	palearctic	10.4.A3.19.8.14
10.4.A4.19.8.14	ACTTGGTGTAAG	CCGGACTACHVGGGTWTCTAAT	10.1098/rspb.2016.0150		v4	515f	806r	miseq		207151	teuchestes fossor	animalia	arthropoda	insecta	coleoptera	scarabaeidae	teuchestes	fossor	19/08/2014	finland	60.1699	24.9384	5	whole_organism	na	na	na	none	terrestrial	adult	wild	august	detritivore_scavenger	ethanol	DNeasy Powersoil	palearctic	10.4.A4.19.8.14
10.4.A5.19.8.2014	GTGCCATAATCG	CCGGACTACHVGGGTWTCTAAT	10.1098/rspb.2016.0150		v4	515f	806r	miseq		207151	teuchestes fossor	animalia	arthropoda	insecta	coleoptera	scarabaeidae	teuchestes	fossor	19/08/2014	finland	60.1699	24.9384	5	whole_organism	na	na	na	none	terrestrial	adult	wild	august	detritivore_scavenger	ethanol	DNeasy Powersoil	palearctic	10.4.A5.19.8.2014
10.4.C1.19.8.14	CTATGTATTAGT	CCGGACTACHVGGGTWTCTAAT	10.1098/rspb.2016.0150		v4	515f	806r	miseq		207151	teuchestes fossor	animalia	arthropoda	insecta	coleoptera	scarabaeidae	teuchestes	fossor	19/08/2014	finland	60.1699	24.9384	5	whole_organism	na	na	na	none	terrestrial	juvenile_pupae	wild	august	detritivore_scavenger	ethanol	DNeasy Powersoil	palearctic	10.4.C1.19.8.14
10.4.F.16.6.2014	TCTACATACATA	CCGGACTACHVGGGTWTCTAAT	10.1098/rspb.2016.0150		v4	515f	806r	miseq		207151	teuchestes fossor	animalia	arthropoda	insecta	coleoptera	scarabaeidae	teuchestes	fossor	16/06/2014	finland	60.1699	24.9384	5	whole_organism	na	na	na	none	terrestrial	adult	wild	june	detritivore_scavenger	ethanol	DNeasy Powersoil	palearctic	10.4.F.16.6.2014
10.4.M.16.6.2014	GTGGGACTGCGC	CCGGACTACHVGGGTWTCTAAT	10.1098/rspb.2016.0150		v4	515f	806r	miseq		207151	teuchestes fossor	animalia	arthropoda	insecta	coleoptera	scarabaeidae	teuchestes	fossor	16/06/2014	finland	60.1699	24.9384	5	whole_organism	na	na	na	none	terrestrial	adult	wild	june	detritivore_scavenger	ethanol	DNeasy Powersoil	palearctic	10.4.M.16.6.2014
1056.Chl.tru.Mend.1	GCAGATTTCCAG	GTGCCAGCMGCCGCGGTAA	10.1111/mec.12501	ERP003782	v4	515f	806r	miseq	151	450267	chlamyphorus truncatus	animalia	chordata	mammalia	cingulata	chlamyphoridae	chlamyphorus	truncatus	17/09/2009	argentina	-32.8	-68.867	2449	internal	digestive-associated	fecal	na	feces	terrestrial	adult	wild	september	carnivore	direct_freeze	DNeasy Powersoil	neotropic	fecal sample from Pink fairy armadillo
1056.Myr.tri.Seat.05D02	ACCTTACACCTT	GTGCCAGCMGCCGCGGTAA	10.1111/mec.12501	ERP003782	v4	515f	806r	miseq	151	71006	myrmecophaga tridactyla	animalia	chordata	mammalia	pilosa	myrmecophagidae	myrmecophaga	tridactyla	2006-01-01	brazil	-18.121	-52.908	2677	internal	digestive-associated	fecal	na	feces	terrestrial	adult	wild	january	carnivore	direct_freeze	DNeasy Powersoil	neotropic	fecal sample from Giant anteater
1056.Myr.tri.Seat.1.03E03	ACTGACTTAAGG	GTGCCAGCMGCCGCGGTAA	10.1111/mec.12501	ERP003782	v4	515f	806r	miseq	151	71006	myrmecophaga tridactyla	animalia	chordata	mammalia	pilosa	myrmecophagidae	myrmecophaga	tridactyla	2006-01-01	brazil	-18.121	-52.908	2677	internal	digestive-associated	fecal	na	feces	terrestrial	adult	wild	january	carnivore	direct_freeze	DNeasy Powersoil	neotropic	fecal sample from Giant anteater
1056.Myr.tri.Seat.1.04J06	GAGAGTCCACTT	GTGCCAGCMGCCGCGGTAA	10.1111/mec.12501	ERP003782	v4	515f	806r	miseq	151	71006	myrmecophaga tridactyla	animalia	chordata	mammalia	pilosa	myrmecophagidae	myrmecophaga	tridactyla	2006-01-01	brazil	-18.121	-52.908	2677	internal	digestive-associated	fecal	na	feces	terrestrial	adult	wild	january	carnivore	direct_freeze	DNeasy Powersoil	neotropic	fecal sample from Giant anteater
1056.Myr.tri.Seat.1.07C04	GATCTCTGGGTA	GTGCCAGCMGCCGCGGTAA	10.1111/mec.12501	ERP003782	v4	515f	806r	miseq	151	71006	myrmecophaga tridactyla	animalia	chordata	mammalia	pilosa	myrmecophagidae	myrmecophaga	tridactyla	2006-01-01	brazil	-18.121	-52.908	2677	internal	digestive-associated	fecal	na	feces	terrestrial	adult	wild	january	carnivore	direct_freeze	DNeasy Powersoil	neotropic	fecal sample from Giant anteater
1056.Myr.tri.Seat.10.04F05	AACCGATGTACC	GTGCCAGCMGCCGCGGTAA	10.1111/mec.12501	ERP003782	v4	515f	806r	miseq	151	71006	myrmecophaga tridactyla	animalia	chordata	mammalia	pilosa	myrmecophagidae	myrmecophaga	tridactyla	2006-01-01	brazil	-18.121	-52.908	2677	internal	digestive-associated	fecal	na	feces	terrestrial	adult	wild	january	carnivore	direct_freeze	DNeasy Powersoil	neotropic	fecal sample from Giant anteater
1056.Myr.tri.Seat.11.04F02	CGATCGAACACT	GTGCCAGCMGCCGCGGTAA	10.1111/mec.12501	ERP003782	v4	515f	806r	miseq	151	71006	myrmecophaga tridactyla	animalia	chordata	mammalia	pilosa	myrmecophagidae	myrmecophaga	tridactyla	2006-01-01	brazil	-18.121	-52.908	2677	internal	digestive-associated	fecal	na	feces	terrestrial	adult	wild	january	carnivore	direct_freeze	DNeasy Powersoil	neotropic	fecal sample from Giant anteater
1056.Myr.tri.Seat.12.04F01	GATCATTCTCTC	GTGCCAGCMGCCGCGGTAA	10.1111/mec.12501	ERP003782	v4	515f	806r	miseq	151	71006	myrmecophaga tridactyla	animalia	chordata	mammalia	pilosa	myrmecophagidae	myrmecophaga	tridactyla	2006-01-01	brazil	-18.121	-52.908	2677	internal	digestive-associated	fecal	na	feces	terrestrial	adult	wild	january	carnivore	direct_freeze	DNeasy Powersoil	neotropic	fecal sample from Giant anteater
1056.Myr.tri.Seat.13.04I17	TAAAGACCCGTA	GTGCCAGCMGCCGCGGTAA	10.1111/mec.12501	ERP003782	v4	515f	806r	miseq	151	71006	myrmecophaga tridactyla	animalia	chordata	mammalia	pilosa	myrmecophagidae	myrmecophaga	tridactyla	2006-01-01	brazil	-18.121	-52.908	2677	internal	digestive-associated	fecal	na	feces	terrestrial	adult	wild	january	carnivore	direct_freeze	DNeasy Powersoil	neotropic	fecal sample from Giant anteater
1056.Myr.tri.Seat.14.04K04	GGCATGTTATCG	GTGCCAGCMGCCGCGGTAA	10.1111/mec.12501	ERP003782	v4	515f	806r	miseq	151	71006	myrmecophaga tridactyla	animalia	chordata	mammalia	pilosa	myrmecophagidae	myrmecophaga	tridactyla	2006-01-01	brazil	-18.121	-52.908	2677	internal	digestive-associated	fecal	na	feces	terrestrial	adult	wild	january	carnivore	direct_freeze	DNeasy Powersoil	neotropic	fecal sample from Giant anteater
1056.Myr.tri.Seat.15.04D01	TGTACATCGCCG	GTGCCAGCMGCCGCGGTAA	10.1111/mec.12501	ERP003782	v4	515f	806r	miseq	151	71006	myrmecophaga tridactyla	animalia	chordata	mammalia	pilosa	myrmecophagidae	myrmecophaga	tridactyla	2006-01-01	brazil	-18.121	-52.908	2677	internal	digestive-associated	fecal	na	feces	terrestrial	adult	wild	january	carnivore	direct_freeze	DNeasy Powersoil	neotropic	fecal sample from Giant anteater
1056.Myr.tri.Seat.16.04I10	TGTGTAGCCATG	GTGCCAGCMGCCGCGGTAA	10.1111/mec.12501	ERP003782	v4	515f	806r	miseq	151	71006	myrmecophaga tridactyla	animalia	chordata	mammalia	pilosa	myrmecophagidae	myrmecophaga	tridactyla	2006-01-01	brazil	-18.121	-52.908	2677	internal	digestive-associated	fecal	na	feces	terrestrial	adult	wild	january	carnivore	direct_freeze	DNeasy Powersoil	neotropic	fecal sample from Giant anteater
1056.Myr.tri.Seat.17.04K13	ACCTGGGAATAT	GTGCCAGCMGCCGCGGTAA	10.1111/mec.12501	ERP003782	v4	515f	806r	miseq	151	71006	myrmecophaga tridactyla	animalia	chordata	mammalia	pilosa	myrmecophagidae	myrmecophaga	tridactyla	2006-01-01	brazil	-18.121	-52.908	2677	internal	digestive-associated	fecal	na	feces	terrestrial	adult	wild	january	carnivore	direct_freeze	DNeasy Powersoil	neotropic	fecal sample from Giant anteater
1056.Myr.tri.Seat.2.03G06	TAACGCTGTGTG	GTGCCAGCMGCCGCGGTAA	10.1111/mec.12501	ERP003782	v4	515f	806r	miseq	151	71006	myrmecophaga tridactyla	animalia	chordata	mammalia	pilosa	myrmecophagidae	myrmecophaga	tridactyla	2006-01-01	brazil	-18.121	-52.908	2677	internal	digestive-associated	fecal	na	feces	terrestrial	adult	wild	january	carnivore	direct_freeze	DNeasy Powersoil	neotropic	fecal sample from Giant anteater
1056.Myr.tri.Seat.20.04K11	AGACATACCGTA	GTGCCAGCMGCCGCGGTAA	10.1111/mec.12501	ERP003782	v4	515f	806r	miseq	151	71006	myrmecophaga tridactyla	animalia	chordata	mammalia	pilosa	myrmecophagidae	myrmecophaga	tridactyla	2006-01-01	brazil	-18.121	-52.908	2677	internal	digestive-associated	fecal	na	feces	terrestrial	adult	wild	january	carnivore	direct_freeze	DNeasy Powersoil	neotropic	fecal sample from Giant anteater
1056.Myr.tri.Seat.21.04K01	TGTATCTTCACC	GTGCCAGCMGCCGCGGTAA	10.1111/mec.12501	ERP003782	v4	515f	806r	miseq	151	71006	myrmecophaga tridactyla	animalia	chordata	mammalia	pilosa	myrmecophagidae	myrmecophaga	tridactyla	2006-01-01	brazil	-18.121	-52.908	2677	internal	digestive-associated	fecal	na	feces	terrestrial	adult	wild	january	carnivore	direct_freeze	DNeasy Powersoil	neotropic	fecal sample from Giant anteater
1056.Myr.tri.Seat.22.04K17	AGGCACAGTAGG	GTGCCAGCMGCCGCGGTAA	10.1111/mec.12501	ERP003782	v4	515f	806r	miseq	151	71006	myrmecophaga tridactyla	animalia	chordata	mammalia	pilosa	myrmecophagidae	myrmecophaga	tridactyla	2006-01-01	brazil	-18.121	-52.908	2677	internal	digestive-associated	fecal	na	feces	terrestrial	adult	wild	january	carnivore	direct_freeze	DNeasy Powersoil	neotropic	fecal sample from Giant anteater
1056.Myr.tri.Seat.25.04I12	CTCTGCCTAATT	GTGCCAGCMGCCGCGGTAA	10.1111/mec.12501	ERP003782	v4	515f	806r	miseq	151	71006	myrmecophaga tridactyla	animalia	chordata	mammalia	pilosa	myrmecophagidae	myrmecophaga	tridactyla	2006-01-01	brazil	-18.121	-52.908	2677	internal	digestive-associated	fecal	na	feces	terrestrial	adult	wild	january	carnivore	direct_freeze	DNeasy Powersoil	neotropic	fecal sample from Giant anteater
1056.Myr.tri.Seat.26.04K16	GCATTACTGGAC	GTGCCAGCMGCCGCGGTAA	10.1111/mec.12501	ERP003782	v4	515f	806r	miseq	151	71006	myrmecophaga tridactyla	animalia	chordata	mammalia	pilosa	myrmecophagidae	myrmecophaga	tridactyla	2006-01-01	brazil	-18.121	-52.908	2677	internal	digestive-associated	fecal	na	feces	terrestrial	adult	wild	january	carnivore	direct_freeze	DNeasy Powersoil	neotropic	fecal sample from Giant anteater
1056.Myr.tri.Seat.27.04K10	GAGTACAGTCTA	GTGCCAGCMGCCGCGGTAA	10.1111/mec.12501	ERP003782	v4	515f	806r	miseq	151	71006	myrmecophaga tridactyla	animalia	chordata	mammalia	pilosa	myrmecophagidae	myrmecophaga	tridactyla	2006-01-01	brazil	-18.121	-52.908	2677	internal	digestive-associated	fecal	na	feces	terrestrial	adult	wild	january	carnivore	direct_freeze	DNeasy Powersoil	neotropic	fecal sample from Giant anteater
1056.Myr.tri.Seat.3.03O02	CTACACAGCACA	GTGCCAGCMGCCGCGGTAA	10.1111/mec.12501	ERP003782	v4	515f	806r	miseq	151	71006	myrmecophaga tridactyla	animalia	chordata	mammalia	pilosa	myrmecophagidae	myrmecophaga	tridactyla	2006-01-01	brazil	-18.121	-52.908	2677	internal	digestive-associated	fecal	na	feces	terrestrial	adult	wild	january	carnivore	direct_freeze	DNeasy Powersoil	neotropic	fecal sample from Giant anteater
1056.Myr.tri.Seat.4.03H10	TCTGAGGTTGCC	GTGCCAGCMGCCGCGGTAA	10.1111/mec.12501	ERP003782	v4	515f	806r	miseq	151	71006	myrmecophaga tridactyla	animalia	chordata	mammalia	pilosa	myrmecophagidae	myrmecophaga	tridactyla	2006-01-01	brazil	-18.121	-52.908	2677	internal	digestive-associated	fecal	na	feces	terrestrial	adult	wild	january	carnivore	direct_freeze	DNeasy Powersoil	neotropic	fecal sample from Giant anteater
1056.Myr.tri.Seat.5.3502	TCCAACTGCAGA	GTGCCAGCMGCCGCGGTAA	10.1111/mec.12501	ERP003782	v4	515f	806r	miseq	151	71006	myrmecophaga tridactyla	animalia	chordata	mammalia	pilosa	myrmecophagidae	myrmecophaga	tridactyla	2006-01-01	brazil	-18.121	-52.908	2677	internal	digestive-associated	fecal	na	feces	terrestrial	adult	wild	january	carnivore	direct_freeze	DNeasy Powersoil	neotropic	fecal sample from Giant anteater
1056.Myr.tri.Seat.6.04K03	ATAATTGCCGAG	GTGCCAGCMGCCGCGGTAA	10.1111/mec.12501	ERP003782	v4	515f	806r	miseq	151	71006	myrmecophaga tridactyla	animalia	chordata	mammalia	pilosa	myrmecophagidae	myrmecophaga	tridactyla	2006-01-01	brazil	-18.121	-52.908	2677	internal	digestive-associated	fecal	na	feces	terrestrial	adult	wild	january	carnivore	direct_freeze	DNeasy Powersoil	neotropic	fecal sample from Giant anteater
1056.Myr.tri.Seat.7.04F07	GAGATCGCCTAT	GTGCCAGCMGCCGCGGTAA	10.1111/mec.12501	ERP003782	v4	515f	806r	miseq	151	71006	myrmecophaga tridactyla	animalia	chordata	mammalia	pilosa	myrmecophagidae	myrmecophaga	tridactyla	2006-01-01	brazil	-18.121	-52.908	2677	internal	digestive-associated	fecal	na	feces	terrestrial	adult	wild	january	carnivore	direct_freeze	DNeasy Powersoil	neotropic	fecal sample from Giant anteater
1056.Myr.tri.Seat.8.04I18	ATAGGCTGTAGT	GTGCCAGCMGCCGCGGTAA	10.1111/mec.12501	ERP003782	v4	515f	806r	miseq	151	71006	myrmecophaga tridactyla	animalia	chordata	mammalia	pilosa	myrmecophagidae	myrmecophaga	tridactyla	2006-01-01	brazil	-18.121	-52.908	2677	internal	digestive-associated	fecal	na	feces	terrestrial	adult	wild	january	carnivore	direct_freeze	DNeasy Powersoil	neotropic	fecal sample from Giant anteater
1056.Myr.tri.Seat.9.04I04	CTTGACGAGGTT	GTGCCAGCMGCCGCGGTAA	10.1111/mec.12501	ERP003782	v4	515f	806r	miseq	151	71006	myrmecophaga tridactyla	animalia	chordata	mammalia	pilosa	myrmecophagidae	myrmecophaga	tridactyla	2006-01-01	brazil	-18.121	-52.908	2677	internal	digestive-associated	fecal	na	feces	terrestrial	adult	wild	january	carnivore	direct_freeze	DNeasy Powersoil	neotropic	fecal sample from Giant anteater
1056.Pri.max.Seat.04J09	CGAGCTGTTACC	GTGCCAGCMGCCGCGGTAA	10.1111/mec.12501	ERP003782	v4	515f	806r	miseq	151	183752	priodontes maximus	animalia	chordata	mammalia	cingulata	chlamyphoridae	priodontes	maximus	2006-01-01	brazil	-18.121	-52.908	2677	internal	digestive-associated	fecal	na	feces	terrestrial	adult	wild	january	carnivore	direct_freeze	DNeasy Powersoil	neotropic	fecal sample from Giant armadillo
1056.Pri.max.Seat.2.02V07	TATGCCAGAGAT	GTGCCAGCMGCCGCGGTAA	10.1111/mec.12501	ERP003782	v4	515f	806r	miseq	151	183752	priodontes maximus	animalia	chordata	mammalia	cingulata	chlamyphoridae	priodontes	maximus	2006-01-01	brazil	-18.121	-52.908	2677	internal	digestive-associated	fecal	na	feces	terrestrial	adult	wild	january	carnivore	direct_freeze	DNeasy Powersoil	neotropic	fecal sample from Giant armadillo
1056.Pri.max.Seat.2.13B02	AACTTTCAGGAG	GTGCCAGCMGCCGCGGTAA	10.1111/mec.12501	ERP003782	v4	515f	806r	miseq	151	183752	priodontes maximus	animalia	chordata	mammalia	cingulata	chlamyphoridae	priodontes	maximus	2006-01-01	brazil	-18.121	-52.908	2677	internal	digestive-associated	fecal	na	feces	terrestrial	adult	wild	january	carnivore	direct_freeze	DNeasy Powersoil	neotropic	fecal sample from Giant armadillo
1056.Zae.pic.Mend.1	GGATAGCCAAGG	GTGCCAGCMGCCGCGGTAA	10.1111/mec.12501	ERP003782	v4	515f	806r	miseq	151	183747	zaedyus pichiy	animalia	chordata	mammalia	cingulata	chlamyphoridae	zaedyus	pichiy	2009-01-02	argentina	-32.8	-68.867	2449	internal	digestive-associated	fecal	na	feces	terrestrial	adult	wild	february	carnivore	direct_freeze	DNeasy Powersoil	neotropic	fecal sample from Pichi armadillo
1056.Zae.pic.Mend.2	GGTTCCATTAGG	GTGCCAGCMGCCGCGGTAA	10.1111/mec.12501	ERP003782	v4	515f	806r	miseq	151	183747	zaedyus pichiy	animalia	chordata	mammalia	cingulata	chlamyphoridae	zaedyus	pichiy	2008-06-11	argentina	-32.8	-68.867	2449	internal	digestive-associated	fecal	na	feces	terrestrial	adult	wild	november	carnivore	direct_freeze	DNeasy Powersoil	neotropic	fecal sample from Pichi armadillo
1064.G.CJV171	TGGTTATGGCAC	GTGCCAGCMGCCGCGGTAA	na	ERP016607	v4	515f	806r	miseq	151	7460	apis mellifera	animalia	arthropoda	insecta	hymenoptera	apidae	apis	mellifera	22/10/2008	puerto rico	18.22	-65.99	43	internal	digestive-associated	intestine	na	organic material	terrestrial	adult	wild	october	herbivore	direct_freeze	DNeasy Powersoil	neotropic	Whole intestine tissue, with food content.
1064.G.CJV172	AACTCCTGTGGA	GTGCCAGCMGCCGCGGTAA	na	ERP016607	v4	515f	806r	miseq	151	7460	apis mellifera	animalia	arthropoda	insecta	hymenoptera	apidae	apis	mellifera	24/10/2008	puerto rico	18.22	-65.99	43	internal	digestive-associated	intestine	na	organic material	terrestrial	adult	wild	october	herbivore	direct_freeze	DNeasy Powersoil	neotropic	Whole intestine tissue, with food content.
1064.G.CJV173	TTGCACCGTCGA	GTGCCAGCMGCCGCGGTAA	na	ERP016607	v4	515f	806r	miseq	151	7460	apis mellifera	animalia	arthropoda	insecta	hymenoptera	apidae	apis	mellifera	24/10/2008	puerto rico	18.22	-65.99	43	internal	digestive-associated	intestine	na	organic material	terrestrial	adult	wild	october	herbivore	direct_freeze	DNeasy Powersoil	neotropic	Whole intestine tissue, with food content.
1064.G.CJV174	ATGGCCTGACTA	GTGCCAGCMGCCGCGGTAA	na	ERP016607	v4	515f	806r	miseq	151	7460	apis mellifera	animalia	arthropoda	insecta	hymenoptera	apidae	apis	mellifera	25/10/2008	puerto rico	18.22	-65.99	43	internal	digestive-associated	intestine	na	organic material	terrestrial	adult	wild	october	herbivore	direct_freeze	DNeasy Powersoil	neotropic	Whole intestine tissue, with food content.
1064.G.CJV175	TGAGTGGTCTGT	GTGCCAGCMGCCGCGGTAA	na	ERP016607	v4	515f	806r	miseq	151	7460	apis mellifera	animalia	arthropoda	insecta	hymenoptera	apidae	apis	mellifera	2011-11-07	puerto rico	18.22	-65.99	43	internal	digestive-associated	intestine	na	organic material	terrestrial	adult	wild	july	herbivore	direct_freeze	DNeasy Powersoil	neotropic	Whole intestine tissue, with food content.
1064.G.CJV176	TAGCGCGAACTT	GTGCCAGCMGCCGCGGTAA	na	ERP016607	v4	515f	806r	miseq	151	7460	apis mellifera	animalia	arthropoda	insecta	hymenoptera	apidae	apis	mellifera	2011-11-07	puerto rico	18.22	-65.99	43	internal	digestive-associated	intestine	na	organic material	terrestrial	adult	wild	july	herbivore	direct_freeze	DNeasy Powersoil	neotropic	Whole intestine tissue, with food content.
1064.G.CJV189	GTTTGGCCACAC	GTGCCAGCMGCCGCGGTAA	na	ERP016607	v4	515f	806r	miseq	151	7460	apis mellifera	animalia	arthropoda	insecta	hymenoptera	apidae	apis	mellifera	2011-11-07	puerto rico	18.22	-65.99	43	internal	digestive-associated	intestine	na	organic material	terrestrial	adult	wild	july	herbivore	direct_freeze	DNeasy Powersoil	neotropic	Whole intestine tissue, with food content.
1064.G.CJV190	TCATTCCACTCA	GTGCCAGCMGCCGCGGTAA	na	ERP016607	v4	515f	806r	miseq	151	7460	apis mellifera	animalia	arthropoda	insecta	hymenoptera	apidae	apis	mellifera	2011-12-07	puerto rico	18.22	-65.99	43	internal	digestive-associated	intestine	na	organic material	terrestrial	adult	wild	july	herbivore	direct_freeze	DNeasy Powersoil	neotropic	Whole intestine tissue, with food content.
1064.G.CJV191	CGACATTTCTCT	GTGCCAGCMGCCGCGGTAA	na	ERP016607	v4	515f	806r	miseq	151	7460	apis mellifera	animalia	arthropoda	insecta	hymenoptera	apidae	apis	mellifera	2011-12-07	puerto rico	18.22	-65.99	43	internal	digestive-associated	intestine	na	organic material	terrestrial	adult	wild	july	herbivore	direct_freeze	DNeasy Powersoil	neotropic	Whole intestine tissue, with food content.
1064.G.CJV192	TAGCAGTTGCGT	GTGCCAGCMGCCGCGGTAA	na	ERP016607	v4	515f	806r	miseq	151	7460	apis mellifera	animalia	arthropoda	insecta	hymenoptera	apidae	apis	mellifera	2011-12-07	puerto rico	18.22	-65.99	43	internal	digestive-associated	intestine	na	organic material	terrestrial	adult	wild	july	herbivore	direct_freeze	DNeasy Powersoil	neotropic	Whole intestine tissue, with food content.
1064.G.CJV193	AACTTCACTTCC	GTGCCAGCMGCCGCGGTAA	na	ERP016607	v4	515f	806r	miseq	151	7460	apis mellifera	animalia	arthropoda	insecta	hymenoptera	apidae	apis	mellifera	2011-12-07	puerto rico	18.22	-65.99	43	internal	digestive-associated	intestine	na	organic material	terrestrial	adult	wild	july	herbivore	direct_freeze	DNeasy Powersoil	neotropic	Whole intestine tissue, with food content.
1064.G.CJV194	TGTGTGTAACGC	GTGCCAGCMGCCGCGGTAA	na	ERP016607	v4	515f	806r	miseq	151	7460	apis mellifera	animalia	arthropoda	insecta	hymenoptera	apidae	apis	mellifera	2011-12-07	puerto rico	18.22	-65.99	43	internal	digestive-associated	intestine	na	organic material	terrestrial	adult	wild	july	herbivore	direct_freeze	DNeasy Powersoil	neotropic	Whole intestine tissue, with food content.
1064.G.CJV195	AGGCTAGCAGAG	GTGCCAGCMGCCGCGGTAA	na	ERP016607	v4	515f	806r	miseq	151	7460	apis mellifera	animalia	arthropoda	insecta	hymenoptera	apidae	apis	mellifera	2011-12-07	puerto rico	18.22	-65.99	43	internal	digestive-associated	intestine	na	organic material	terrestrial	adult	wild	july	herbivore	direct_freeze	DNeasy Powersoil	neotropic	Whole intestine tissue, with food content.
1064.G.CJV196	CACCGAAATCTG	GTGCCAGCMGCCGCGGTAA	na	ERP016607	v4	515f	806r	miseq	151	7460	apis mellifera	animalia	arthropoda	insecta	hymenoptera	apidae	apis	mellifera	2011-12-07	puerto rico	18.22	-65.99	43	internal	digestive-associated	intestine	na	organic material	terrestrial	adult	wild	july	herbivore	direct_freeze	DNeasy Powersoil	neotropic	Whole intestine tissue, with food content.
1064.G.CJV197	CTATGCCGGCTA	GTGCCAGCMGCCGCGGTAA	na	ERP016607	v4	515f	806r	miseq	151	7460	apis mellifera	animalia	arthropoda	insecta	hymenoptera	apidae	apis	mellifera	2011-12-07	puerto rico	18.22	-65.99	43	internal	digestive-associated	intestine	na	organic material	terrestrial	adult	wild	july	herbivore	direct_freeze	DNeasy Powersoil	neotropic	Whole intestine tissue, with food content.
1064.G.CJV198	TGTACCAACCGA	GTGCCAGCMGCCGCGGTAA	na	ERP016607	v4	515f	806r	miseq	151	7460	apis mellifera	animalia	arthropoda	insecta	hymenoptera	apidae	apis	mellifera	2011-12-07	puerto rico	18.22	-65.99	43	internal	digestive-associated	intestine	na	organic material	terrestrial	adult	wild	july	herbivore	direct_freeze	DNeasy Powersoil	neotropic	Whole intestine tissue, with food content.
1064.G.CJV199	AGAGTGCTAATC	GTGCCAGCMGCCGCGGTAA	na	ERP016607	v4	515f	806r	miseq	151	7460	apis mellifera	animalia	arthropoda	insecta	hymenoptera	apidae	apis	mellifera	2011-12-07	puerto rico	18.22	-65.99	43	internal	digestive-associated	intestine	na	organic material	terrestrial	adult	wild	july	herbivore	direct_freeze	DNeasy Powersoil	neotropic	Whole intestine tissue, with food content.
1064.G.CJV200	CACGATGGTCAT	GTGCCAGCMGCCGCGGTAA	na	ERP016607	v4	515f	806r	miseq	151	7460	apis mellifera	animalia	arthropoda	insecta	hymenoptera	apidae	apis	mellifera	2011-12-07	puerto rico	18.22	-65.99	43	internal	digestive-associated	intestine	na	organic material	terrestrial	adult	wild	july	herbivore	direct_freeze	DNeasy Powersoil	neotropic	Whole intestine tissue, with food content.
1064.G.CJV201	CACTAACAAACG	GTGCCAGCMGCCGCGGTAA	na	ERP016607	v4	515f	806r	miseq	151	7460	apis mellifera	animalia	arthropoda	insecta	hymenoptera	apidae	apis	mellifera	2011-12-07	puerto rico	18.22	-65.99	43	internal	digestive-associated	intestine	na	organic material	terrestrial	adult	wild	july	herbivore	direct_freeze	DNeasy Powersoil	neotropic	Whole intestine tissue, with food content.
1064.G.CJV202	TATGGTACCCAG	GTGCCAGCMGCCGCGGTAA	na	ERP016607	v4	515f	806r	miseq	151	7460	apis mellifera	animalia	arthropoda	insecta	hymenoptera	apidae	apis	mellifera	2011-12-07	puerto rico	18.22	-65.99	43	internal	digestive-associated	intestine	na	organic material	terrestrial	adult	wild	july	herbivore	direct_freeze	DNeasy Powersoil	neotropic	Whole intestine tissue, with food content.
1064.G.CJV203	CTTGGAGGCTTA	GTGCCAGCMGCCGCGGTAA	na	ERP016607	v4	515f	806r	miseq	151	7460	apis mellifera	animalia	arthropoda	insecta	hymenoptera	apidae	apis	mellifera	2011-12-07	puerto rico	18.22	-65.99	43	internal	digestive-associated	intestine	na	organic material	terrestrial	adult	wild	july	herbivore	direct_freeze	DNeasy Powersoil	neotropic	Whole intestine tissue, with food content.
1064.G.CJV204	GACGCTTTGCTG	GTGCCAGCMGCCGCGGTAA	na	ERP016607	v4	515f	806r	miseq	151	7460	apis mellifera	animalia	arthropoda	insecta	hymenoptera	apidae	apis	mellifera	2011-12-07	puerto rico	18.22	-65.99	43	internal	digestive-associated	intestine	na	organic material	terrestrial	adult	wild	july	herbivore	direct_freeze	DNeasy Powersoil	neotropic	Whole intestine tissue, with food content.
1064.G.CJV205	GCCTATGAGATC	GTGCCAGCMGCCGCGGTAA	na	ERP016607	v4	515f	806r	miseq	151	7460	apis mellifera	animalia	arthropoda	insecta	hymenoptera	apidae	apis	mellifera	2011-12-07	puerto rico	18.22	-65.99	43	internal	digestive-associated	intestine	na	organic material	terrestrial	adult	wild	july	herbivore	direct_freeze	DNeasy Powersoil	neotropic	Whole intestine tissue, with food content.
1064.G.CJV206	ATCGCTTAAGGC	GTGCCAGCMGCCGCGGTAA	na	ERP016607	v4	515f	806r	miseq	151	7460	apis mellifera	animalia	arthropoda	insecta	hymenoptera	apidae	apis	mellifera	2011-12-07	puerto rico	18.22	-65.99	43	internal	digestive-associated	intestine	na	organic material	terrestrial	adult	wild	july	herbivore	direct_freeze	DNeasy Powersoil	neotropic	Whole intestine tissue, with food content.
1064.G.CJV207	CGGCCTAAGTTC	GTGCCAGCMGCCGCGGTAA	na	ERP016607	v4	515f	806r	miseq	151	7460	apis mellifera	animalia	arthropoda	insecta	hymenoptera	apidae	apis	mellifera	23/10/2008	puerto rico	18.22	-65.99	43	internal	digestive-associated	intestine	na	organic material	terrestrial	adult	wild	october	herbivore	direct_freeze	DNeasy Powersoil	neotropic	Whole intestine tissue, with food content.
1064.G.CJV228	ACATACTGAGCA	GTGCCAGCMGCCGCGGTAA	na	ERP016607	v4	515f	806r	miseq	151	7460	apis mellifera	animalia	arthropoda	insecta	hymenoptera	apidae	apis	mellifera	16/07/2011	puerto rico	18.22	-65.99	43	internal	digestive-associated	intestine	na	organic material	terrestrial	adult	wild	july	herbivore	direct_freeze	DNeasy Powersoil	neotropic	Whole intestine tissue, with food content.
1064.G.CJV229	AAGAGCAGAGCC	GTGCCAGCMGCCGCGGTAA	na	ERP016607	v4	515f	806r	miseq	151	7460	apis mellifera	animalia	arthropoda	insecta	hymenoptera	apidae	apis	mellifera	16/07/2011	puerto rico	18.22	-65.99	43	internal	digestive-associated	intestine	na	organic material	terrestrial	adult	wild	july	herbivore	direct_freeze	DNeasy Powersoil	neotropic	Whole intestine tissue, with food content.
1064.G.CJV230	TCAACCCGTGAA	GTGCCAGCMGCCGCGGTAA	na	ERP016607	v4	515f	806r	miseq	151	7460	apis mellifera	animalia	arthropoda	insecta	hymenoptera	apidae	apis	mellifera	16/07/2011	puerto rico	18.22	-65.99	43	internal	digestive-associated	intestine	na	organic material	terrestrial	adult	wild	july	herbivore	direct_freeze	DNeasy Powersoil	neotropic	Whole intestine tissue, with food content.
1064.G.CJV231	AGAGAGACAGGT	GTGCCAGCMGCCGCGGTAA	na	ERP016607	v4	515f	806r	miseq	151	7460	apis mellifera	animalia	arthropoda	insecta	hymenoptera	apidae	apis	mellifera	16/07/2011	puerto rico	18.22	-65.99	43	internal	digestive-associated	intestine	na	organic material	terrestrial	adult	wild	july	herbivore	direct_freeze	DNeasy Powersoil	neotropic	Whole intestine tissue, with food content.
1064.G.CJV232	GCTCAGGACTCT	GTGCCAGCMGCCGCGGTAA	na	ERP016607	v4	515f	806r	miseq	151	7460	apis mellifera	animalia	arthropoda	insecta	hymenoptera	apidae	apis	mellifera	16/07/2011	puerto rico	18.22	-65.99	43	internal	digestive-associated	intestine	na	organic material	terrestrial	adult	wild	july	herbivore	direct_freeze	DNeasy Powersoil	neotropic	Whole intestine tissue, with food content.
1064.G.CV01	ATGCTAACCACG	GTGCCAGCMGCCGCGGTAA	na	ERP016607	v4	515f	806r	miseq	151	7460	apis mellifera	animalia	arthropoda	insecta	hymenoptera	apidae	apis	mellifera		puerto rico	18.22	-65.99	43	internal	digestive-associated	intestine	na	organic material	terrestrial	adult	wild		herbivore	direct_freeze	DNeasy Powersoil	neotropic	Whole intestine tissue, with food content.
1064.G.CV02	TATCCAAGCGCA	GTGCCAGCMGCCGCGGTAA	na	ERP016607	v4	515f	806r	miseq	151	7460	apis mellifera	animalia	arthropoda	insecta	hymenoptera	apidae	apis	mellifera		puerto rico	18.22	-65.99	43	internal	digestive-associated	intestine	na	organic material	terrestrial	adult	wild		herbivore	direct_freeze	DNeasy Powersoil	neotropic	Whole intestine tissue, with food content.
1064.G.CV03	TCGCCGTGTACA	GTGCCAGCMGCCGCGGTAA	na	ERP016607	v4	515f	806r	miseq	151	7460	apis mellifera	animalia	arthropoda	insecta	hymenoptera	apidae	apis	mellifera		puerto rico	18.22	-65.99	43	internal	digestive-associated	intestine	na	organic material	terrestrial	adult	wild		herbivore	direct_freeze	DNeasy Powersoil	neotropic	Whole intestine tissue, with food content.
1064.G.CV04	CTTCCAACTCAT	GTGCCAGCMGCCGCGGTAA	na	ERP016607	v4	515f	806r	miseq	151	7460	apis mellifera	animalia	arthropoda	insecta	hymenoptera	apidae	apis	mellifera		puerto rico	18.22	-65.99	43	internal	digestive-associated	intestine	na	organic material	terrestrial	adult	wild		herbivore	direct_freeze	DNeasy Powersoil	neotropic	Whole intestine tissue, with food content.
1064.G.CV05	TGTACATCGCCG	GTGCCAGCMGCCGCGGTAA	na	ERP016607	v4	515f	806r	miseq	151	7460	apis mellifera	animalia	arthropoda	insecta	hymenoptera	apidae	apis	mellifera		puerto rico	18.22	-65.99	43	internal	digestive-associated	intestine	na	organic material	terrestrial	adult	wild		herbivore	direct_freeze	DNeasy Powersoil	neotropic	Whole intestine tissue, with food content.
1064.G.CV06	ACGGCGTTATGT	GTGCCAGCMGCCGCGGTAA	na	ERP016607	v4	515f	806r	miseq	151	7460	apis mellifera	animalia	arthropoda	insecta	hymenoptera	apidae	apis	mellifera		puerto rico	18.22	-65.99	43	internal	digestive-associated	intestine	na	organic material	terrestrial	adult	wild		herbivore	direct_freeze	DNeasy Powersoil	neotropic	Whole intestine tissue, with food content.
1064.G.CV10	CAAAGCGGTATT	GTGCCAGCMGCCGCGGTAA	na	ERP016607	v4	515f	806r	miseq	151	7460	apis mellifera	animalia	arthropoda	insecta	hymenoptera	apidae	apis	mellifera		puerto rico	18.22	-65.99	43	internal	digestive-associated	intestine	na	organic material	terrestrial	adult	wild		herbivore	direct_freeze	DNeasy Powersoil	neotropic	Whole intestine tissue, with food content.
1064.G.CV108	GATCCTCATGCG	GTGCCAGCMGCCGCGGTAA	na	ERP016607	v4	515f	806r	miseq	151	7460	apis mellifera	animalia	arthropoda	insecta	hymenoptera	apidae	apis	mellifera		puerto rico	18.22	-65.99	43	internal	digestive-associated	intestine	na	organic material	terrestrial	adult	wild		herbivore	direct_freeze	DNeasy Powersoil	neotropic	Whole intestine tissue, with food content.
1064.G.CV11	GAGGACCAGCAA	GTGCCAGCMGCCGCGGTAA	na	ERP016607	v4	515f	806r	miseq	151	7460	apis mellifera	animalia	arthropoda	insecta	hymenoptera	apidae	apis	mellifera		puerto rico	18.22	-65.99	43	internal	digestive-associated	intestine	na	organic material	terrestrial	adult	wild		herbivore	direct_freeze	DNeasy Powersoil	neotropic	Whole intestine tissue, with food content.
1064.G.CV12	CGGAGTAATCCT	GTGCCAGCMGCCGCGGTAA	na	ERP016607	v4	515f	806r	miseq	151	7460	apis mellifera	animalia	arthropoda	insecta	hymenoptera	apidae	apis	mellifera		puerto rico	18.22	-65.99	43	internal	digestive-associated	intestine	na	organic material	terrestrial	adult	wild		herbivore	direct_freeze	DNeasy Powersoil	neotropic	Whole intestine tissue, with food content.
1064.G.CV209	TACTGAGCCTCG	GTGCCAGCMGCCGCGGTAA	na	ERP016607	v4	515f	806r	miseq	151	7460	apis mellifera	animalia	arthropoda	insecta	hymenoptera	apidae	apis	mellifera	2011-11-07	puerto rico	18.22	-65.99	43	internal	digestive-associated	intestine	na	organic material	terrestrial	adult	wild	july	herbivore	direct_freeze	DNeasy Powersoil	neotropic	Whole intestine tissue, with food content.
1064.G.CV210	TGGAGCCTTGTC	GTGCCAGCMGCCGCGGTAA	na	ERP016607	v4	515f	806r	miseq	151	7460	apis mellifera	animalia	arthropoda	insecta	hymenoptera	apidae	apis	mellifera	2011-11-07	puerto rico	18.22	-65.99	43	internal	digestive-associated	intestine	na	organic material	terrestrial	adult	wild	july	herbivore	direct_freeze	DNeasy Powersoil	neotropic	Whole intestine tissue, with food content.
1064.G.CV211	AGCTTCGACAGT	GTGCCAGCMGCCGCGGTAA	na	ERP016607	v4	515f	806r	miseq	151	7460	apis mellifera	animalia	arthropoda	insecta	hymenoptera	apidae	apis	mellifera	2011-11-07	puerto rico	18.22	-65.99	43	internal	digestive-associated	intestine	na	organic material	terrestrial	adult	wild	july	herbivore	direct_freeze	DNeasy Powersoil	neotropic	Whole intestine tissue, with food content.
1064.G.CV212	AGATGTCCGTCA	GTGCCAGCMGCCGCGGTAA	na	ERP016607	v4	515f	806r	miseq	151	7460	apis mellifera	animalia	arthropoda	insecta	hymenoptera	apidae	apis	mellifera	2011-11-07	puerto rico	18.22	-65.99	43	internal	digestive-associated	intestine	na	organic material	terrestrial	adult	wild	july	herbivore	direct_freeze	DNeasy Powersoil	neotropic	Whole intestine tissue, with food content.
1064.G.CV213	CCTAGAGAAACT	GTGCCAGCMGCCGCGGTAA	na	ERP016607	v4	515f	806r	miseq	151	7460	apis mellifera	animalia	arthropoda	insecta	hymenoptera	apidae	apis	mellifera	2011-11-07	puerto rico	18.22	-65.99	43	internal	digestive-associated	intestine	na	organic material	terrestrial	adult	wild	july	herbivore	direct_freeze	DNeasy Powersoil	neotropic	Whole intestine tissue, with food content.
1064.G.CV214	CTGTAAAGGTTG	GTGCCAGCMGCCGCGGTAA	na	ERP016607	v4	515f	806r	miseq	151	7460	apis mellifera	animalia	arthropoda	insecta	hymenoptera	apidae	apis	mellifera	2011-11-07	puerto rico	18.22	-65.99	43	internal	digestive-associated	intestine	na	organic material	terrestrial	adult	wild	july	herbivore	direct_freeze	DNeasy Powersoil	neotropic	Whole intestine tissue, with food content.
1064.G.CV233	TACGGCAGTTCA	GTGCCAGCMGCCGCGGTAA	na	ERP016607	v4	515f	806r	miseq	151	7460	apis mellifera	animalia	arthropoda	insecta	hymenoptera	apidae	apis	mellifera	2011-11-07	puerto rico	18.22	-65.99	43	internal	digestive-associated	intestine	na	organic material	terrestrial	adult	wild	july	herbivore	direct_freeze	DNeasy Powersoil	neotropic	Whole intestine tissue, with food content.
1064.G.CV234	TGCACAGTCGCT	GTGCCAGCMGCCGCGGTAA	na	ERP016607	v4	515f	806r	miseq	151	7460	apis mellifera	animalia	arthropoda	insecta	hymenoptera	apidae	apis	mellifera	2011-11-07	puerto rico	18.22	-65.99	43	internal	digestive-associated	intestine	na	organic material	terrestrial	adult	wild	july	herbivore	direct_freeze	DNeasy Powersoil	neotropic	Whole intestine tissue, with food content.
1064.G.CV235	TGCTCCGTAGAA	GTGCCAGCMGCCGCGGTAA	na	ERP016607	v4	515f	806r	miseq	151	7460	apis mellifera	animalia	arthropoda	insecta	hymenoptera	apidae	apis	mellifera	2011-11-07	puerto rico	18.22	-65.99	43	internal	digestive-associated	intestine	na	organic material	terrestrial	adult	wild	july	herbivore	direct_freeze	DNeasy Powersoil	neotropic	Whole intestine tissue, with food content.
1064.G.CV236	CGAGTTCATCGA	GTGCCAGCMGCCGCGGTAA	na	ERP016607	v4	515f	806r	miseq	151	7460	apis mellifera	animalia	arthropoda	insecta	hymenoptera	apidae	apis	mellifera	2011-11-07	puerto rico	18.22	-65.99	43	internal	digestive-associated	intestine	na	organic material	terrestrial	adult	wild	july	herbivore	direct_freeze	DNeasy Powersoil	neotropic	Whole intestine tissue, with food content.
1064.G.CV237	TAGAGGCGTAGG	GTGCCAGCMGCCGCGGTAA	na	ERP016607	v4	515f	806r	miseq	151	7460	apis mellifera	animalia	arthropoda	insecta	hymenoptera	apidae	apis	mellifera	2011-11-07	puerto rico	18.22	-65.99	43	internal	digestive-associated	intestine	na	organic material	terrestrial	adult	wild	july	herbivore	direct_freeze	DNeasy Powersoil	neotropic	Whole intestine tissue, with food content.
1064.G.CV238	TAGACCGACTCC	GTGCCAGCMGCCGCGGTAA	na	ERP016607	v4	515f	806r	miseq	151	7460	apis mellifera	animalia	arthropoda	insecta	hymenoptera	apidae	apis	mellifera	2011-11-07	puerto rico	18.22	-65.99	43	internal	digestive-associated	intestine	na	organic material	terrestrial	adult	wild	july	herbivore	direct_freeze	DNeasy Powersoil	neotropic	Whole intestine tissue, with food content.
1064.G.CV239	TTCTCATGGAGG	GTGCCAGCMGCCGCGGTAA	na	ERP016607	v4	515f	806r	miseq	151	7460	apis mellifera	animalia	arthropoda	insecta	hymenoptera	apidae	apis	mellifera	18/12/2011	puerto rico	18.22	-65.99	43	internal	digestive-associated	intestine	na	organic material	terrestrial	adult	wild	december	herbivore	direct_freeze	DNeasy Powersoil	neotropic	Whole intestine tissue, with food content.
1064.G.CV240	GCTATCAAGACA	GTGCCAGCMGCCGCGGTAA	na	ERP016607	v4	515f	806r	miseq	151	7460	apis mellifera	animalia	arthropoda	insecta	hymenoptera	apidae	apis	mellifera	18/12/2011	puerto rico	18.22	-65.99	43	internal	digestive-associated	intestine	na	organic material	terrestrial	adult	wild	december	herbivore	direct_freeze	DNeasy Powersoil	neotropic	Whole intestine tissue, with food content.
1064.G.CV241	CGTTCCTTGTTA	GTGCCAGCMGCCGCGGTAA	na	ERP016607	v4	515f	806r	miseq	151	7460	apis mellifera	animalia	arthropoda	insecta	hymenoptera	apidae	apis	mellifera	18/12/2011	puerto rico	18.22	-65.99	43	internal	digestive-associated	intestine	na	organic material	terrestrial	adult	wild	december	herbivore	direct_freeze	DNeasy Powersoil	neotropic	Whole intestine tissue, with food content.
1064.G.CV242	CATCAAGCATAG	GTGCCAGCMGCCGCGGTAA	na	ERP016607	v4	515f	806r	miseq	151	7460	apis mellifera	animalia	arthropoda	insecta	hymenoptera	apidae	apis	mellifera	13/06/2008	puerto rico	18.22	-65.99	43	internal	digestive-associated	intestine	na	organic material	terrestrial	adult	wild	june	herbivore	direct_freeze	DNeasy Powersoil	neotropic	Whole intestine tissue, with food content.
1064.G.CV243	GCACATAGTCGT	GTGCCAGCMGCCGCGGTAA	na	ERP016607	v4	515f	806r	miseq	151	7460	apis mellifera	animalia	arthropoda	insecta	hymenoptera	apidae	apis	mellifera	13/06/2008	puerto rico	18.22	-65.99	43	internal	digestive-associated	intestine	na	organic material	terrestrial	adult	wild	june	herbivore	direct_freeze	DNeasy Powersoil	neotropic	Whole intestine tissue, with food content.
1064.G.CV244	GTCATGCTCCAG	GTGCCAGCMGCCGCGGTAA	na	ERP016607	v4	515f	806r	miseq	151	7460	apis mellifera	animalia	arthropoda	insecta	hymenoptera	apidae	apis	mellifera	13/06/2008	puerto rico	18.22	-65.99	43	internal	digestive-associated	intestine	na	organic material	terrestrial	adult	wild	june	herbivore	direct_freeze	DNeasy Powersoil	neotropic	Whole intestine tissue, with food content.
1064.G.CV25	CTTCGCGGATGT	GTGCCAGCMGCCGCGGTAA	na	ERP016607	v4	515f	806r	miseq	151	7460	apis mellifera	animalia	arthropoda	insecta	hymenoptera	apidae	apis	mellifera		puerto rico	18.22	-65.99	43	internal	digestive-associated	intestine	na	organic material	terrestrial	adult	wild		herbivore	direct_freeze	DNeasy Powersoil	neotropic	Whole intestine tissue, with food content.
1064.G.CV26	TGTGTAGCCATG	GTGCCAGCMGCCGCGGTAA	na	ERP016607	v4	515f	806r	miseq	151	7460	apis mellifera	animalia	arthropoda	insecta	hymenoptera	apidae	apis	mellifera		puerto rico	18.22	-65.99	43	internal	digestive-associated	intestine	na	organic material	terrestrial	adult	wild		herbivore	direct_freeze	DNeasy Powersoil	neotropic	Whole intestine tissue, with food content.
1064.G.CV263	ACAGGAGGGTGT	GTGCCAGCMGCCGCGGTAA	na	ERP016607	v4	515f	806r	miseq	151	7460	apis mellifera	animalia	arthropoda	insecta	hymenoptera	apidae	apis	mellifera	2011-11-07	puerto rico	18.22	-65.99	43	internal	digestive-associated	intestine	na	organic material	terrestrial	adult	wild	july	herbivore	direct_freeze	DNeasy Powersoil	neotropic	Whole intestine tissue, with food content.
1064.G.CV264	ATAGAGGCCATT	GTGCCAGCMGCCGCGGTAA	na	ERP016607	v4	515f	806r	miseq	151	7460	apis mellifera	animalia	arthropoda	insecta	hymenoptera	apidae	apis	mellifera	2011-11-07	puerto rico	18.22	-65.99	43	internal	digestive-associated	intestine	na	organic material	terrestrial	adult	wild	july	herbivore	direct_freeze	DNeasy Powersoil	neotropic	Whole intestine tissue, with food content.
1064.G.CV265	TAAGCGTCTCGA	GTGCCAGCMGCCGCGGTAA	na	ERP016607	v4	515f	806r	miseq	151	7460	apis mellifera	animalia	arthropoda	insecta	hymenoptera	apidae	apis	mellifera	2011-11-07	puerto rico	18.22	-65.99	43	internal	digestive-associated	intestine	na	organic material	terrestrial	adult	wild	july	herbivore	direct_freeze	DNeasy Powersoil	neotropic	Whole intestine tissue, with food content.
1064.G.CV266	CGGGATCAAATT	GTGCCAGCMGCCGCGGTAA	na	ERP016607	v4	515f	806r	miseq	151	7460	apis mellifera	animalia	arthropoda	insecta	hymenoptera	apidae	apis	mellifera	2011-11-07	puerto rico	18.22	-65.99	43	internal	digestive-associated	intestine	na	organic material	terrestrial	adult	wild	july	herbivore	direct_freeze	DNeasy Powersoil	neotropic	Whole intestine tissue, with food content.
1064.G.CV267	ATCTTGGAGTCG	GTGCCAGCMGCCGCGGTAA	na	ERP016607	v4	515f	806r	miseq	151	7460	apis mellifera	animalia	arthropoda	insecta	hymenoptera	apidae	apis	mellifera	2011-11-07	puerto rico	18.22	-65.99	43	internal	digestive-associated	intestine	na	organic material	terrestrial	adult	wild	july	herbivore	direct_freeze	DNeasy Powersoil	neotropic	Whole intestine tissue, with food content.
1064.G.CV268	GCAAATCAGCCT	GTGCCAGCMGCCGCGGTAA	na	ERP016607	v4	515f	806r	miseq	151	7460	apis mellifera	animalia	arthropoda	insecta	hymenoptera	apidae	apis	mellifera	2011-11-07	puerto rico	18.22	-65.99	43	internal	digestive-associated	intestine	na	organic material	terrestrial	adult	wild	july	herbivore	direct_freeze	DNeasy Powersoil	neotropic	Whole intestine tissue, with food content.
1064.G.CV27	GTTTCCGTGGTG	GTGCCAGCMGCCGCGGTAA	na	ERP016607	v4	515f	806r	miseq	151	7460	apis mellifera	animalia	arthropoda	insecta	hymenoptera	apidae	apis	mellifera		puerto rico	18.22	-65.99	43	internal	digestive-associated	intestine	na	organic material	terrestrial	adult	wild		herbivore	direct_freeze	DNeasy Powersoil	neotropic	Whole intestine tissue, with food content.
1064.G.CV281	TTACCGACGAGT	GTGCCAGCMGCCGCGGTAA	na	ERP016607	v4	515f	806r	miseq	151	7460	apis mellifera	animalia	arthropoda	insecta	hymenoptera	apidae	apis	mellifera	13/06/2008	puerto rico	18.22	-65.99	43	internal	digestive-associated	intestine	na	organic material	terrestrial	adult	wild	june	herbivore	direct_freeze	DNeasy Powersoil	neotropic	Whole intestine tissue, with food content.
1064.G.CV282	AAGACGTAGCGG	GTGCCAGCMGCCGCGGTAA	na	ERP016607	v4	515f	806r	miseq	151	7460	apis mellifera	animalia	arthropoda	insecta	hymenoptera	apidae	apis	mellifera	13/06/2008	puerto rico	18.22	-65.99	43	internal	digestive-associated	intestine	na	organic material	terrestrial	adult	wild	june	herbivore	direct_freeze	DNeasy Powersoil	neotropic	Whole intestine tissue, with food content.
1064.G.CV283	TGACTAATGGCC	GTGCCAGCMGCCGCGGTAA	na	ERP016607	v4	515f	806r	miseq	151	7460	apis mellifera	animalia	arthropoda	insecta	hymenoptera	apidae	apis	mellifera	13/06/2008	puerto rico	18.22	-65.99	43	internal	digestive-associated	intestine	na	organic material	terrestrial	adult	wild	june	herbivore	direct_freeze	DNeasy Powersoil	neotropic	Whole intestine tissue, with food content.
1064.G.CV284	ATTGCAAGCAAC	GTGCCAGCMGCCGCGGTAA	na	ERP016607	v4	515f	806r	miseq	151	7460	apis mellifera	animalia	arthropoda	insecta	hymenoptera	apidae	apis	mellifera	13/06/2008	puerto rico	18.22	-65.99	43	internal	digestive-associated	intestine	na	organic material	terrestrial	adult	wild	june	herbivore	direct_freeze	DNeasy Powersoil	neotropic	Whole intestine tissue, with food content.
1064.G.CV285	CACAGTTGAAGT	GTGCCAGCMGCCGCGGTAA	na	ERP016607	v4	515f	806r	miseq	151	7460	apis mellifera	animalia	arthropoda	insecta	hymenoptera	apidae	apis	mellifera	13/06/2008	puerto rico	18.22	-65.99	43	internal	digestive-associated	intestine	na	organic material	terrestrial	adult	wild	june	herbivore	direct_freeze	DNeasy Powersoil	neotropic	Whole intestine tissue, with food content.
1064.G.CV286	GATGACCCAAAT	GTGCCAGCMGCCGCGGTAA	na	ERP016607	v4	515f	806r	miseq	151	7460	apis mellifera	animalia	arthropoda	insecta	hymenoptera	apidae	apis	mellifera	13/06/2008	puerto rico	18.22	-65.99	43	internal	digestive-associated	intestine	na	organic material	terrestrial	adult	wild	june	herbivore	direct_freeze	DNeasy Powersoil	neotropic	Whole intestine tissue, with food content.
1064.G.CV287	TCTAGCCTGGCA	GTGCCAGCMGCCGCGGTAA	na	ERP016607	v4	515f	806r	miseq	151	7460	apis mellifera	animalia	arthropoda	insecta	hymenoptera	apidae	apis	mellifera	16/07/2011	puerto rico	18.22	-65.99	43	internal	digestive-associated	intestine	na	organic material	terrestrial	adult	wild	july	herbivore	direct_freeze	DNeasy Powersoil	neotropic	Whole intestine tissue, with food content.
1064.G.CV288	CGAATGAGTCAT	GTGCCAGCMGCCGCGGTAA	na	ERP016607	v4	515f	806r	miseq	151	7460	apis mellifera	animalia	arthropoda	insecta	hymenoptera	apidae	apis	mellifera	16/07/2011	puerto rico	18.22	-65.99	43	internal	digestive-associated	intestine	na	organic material	terrestrial	adult	wild	july	herbivore	direct_freeze	DNeasy Powersoil	neotropic	Whole intestine tissue, with food content.
1064.G.CV289	ATCAGAGCCCAT	GTGCCAGCMGCCGCGGTAA	na	ERP016607	v4	515f	806r	miseq	151	7460	apis mellifera	animalia	arthropoda	insecta	hymenoptera	apidae	apis	mellifera	16/07/2011	puerto rico	18.22	-65.99	43	internal	digestive-associated	intestine	na	organic material	terrestrial	adult	wild	july	herbivore	direct_freeze	DNeasy Powersoil	neotropic	Whole intestine tissue, with food content.
1064.G.CV290	CCGACTCTAGGT	GTGCCAGCMGCCGCGGTAA	na	ERP016607	v4	515f	806r	miseq	151	7460	apis mellifera	animalia	arthropoda	insecta	hymenoptera	apidae	apis	mellifera	16/07/2011	puerto rico	18.22	-65.99	43	internal	digestive-associated	intestine	na	organic material	terrestrial	adult	wild	july	herbivore	direct_freeze	DNeasy Powersoil	neotropic	Whole intestine tissue, with food content.
1064.G.CV291	GACAACGAATCT	GTGCCAGCMGCCGCGGTAA	na	ERP016607	v4	515f	806r	miseq	151	7460	apis mellifera	animalia	arthropoda	insecta	hymenoptera	apidae	apis	mellifera	16/07/2011	puerto rico	18.22	-65.99	43	internal	digestive-associated	intestine	na	organic material	terrestrial	adult	wild	july	herbivore	direct_freeze	DNeasy Powersoil	neotropic	Whole intestine tissue, with food content.
1064.G.CV292	TGAGAAGAAAGG	GTGCCAGCMGCCGCGGTAA	na	ERP016607	v4	515f	806r	miseq	151	7460	apis mellifera	animalia	arthropoda	insecta	hymenoptera	apidae	apis	mellifera	16/07/2011	puerto rico	18.22	-65.99	43	internal	digestive-associated	intestine	na	organic material	terrestrial	adult	wild	july	herbivore	direct_freeze	DNeasy Powersoil	neotropic	Whole intestine tissue, with food content.
1064.G.CV293	TGAGGACTACCT	GTGCCAGCMGCCGCGGTAA	na	ERP016607	v4	515f	806r	miseq	151	7460	apis mellifera	animalia	arthropoda	insecta	hymenoptera	apidae	apis	mellifera	13/06/2008	puerto rico	18.22	-65.99	43	internal	digestive-associated	intestine	na	organic material	terrestrial	adult	wild	june	herbivore	direct_freeze	DNeasy Powersoil	neotropic	Whole intestine tissue, with food content.
1064.G.CV294	AACACTCGATCG	GTGCCAGCMGCCGCGGTAA	na	ERP016607	v4	515f	806r	miseq	151	7460	apis mellifera	animalia	arthropoda	insecta	hymenoptera	apidae	apis	mellifera	13/06/2008	puerto rico	18.22	-65.99	43	internal	digestive-associated	intestine	na	organic material	terrestrial	adult	wild	june	herbivore	direct_freeze	DNeasy Powersoil	neotropic	Whole intestine tissue, with food content.
1064.G.CV295	GGAGGAGCAATA	GTGCCAGCMGCCGCGGTAA	na	ERP016607	v4	515f	806r	miseq	151	7460	apis mellifera	animalia	arthropoda	insecta	hymenoptera	apidae	apis	mellifera	25/10/2008	puerto rico	18.22	-65.99	43	internal	digestive-associated	intestine	na	organic material	terrestrial	adult	wild	october	herbivore	direct_freeze	DNeasy Powersoil	neotropic	Whole intestine tissue, with food content.
1064.G.CV296	CTTCCCTAACTC	GTGCCAGCMGCCGCGGTAA	na	ERP016607	v4	515f	806r	miseq	151	7460	apis mellifera	animalia	arthropoda	insecta	hymenoptera	apidae	apis	mellifera	23/10/2008	puerto rico	18.22	-65.99	43	internal	digestive-associated	intestine	na	organic material	terrestrial	adult	wild	october	herbivore	direct_freeze	DNeasy Powersoil	neotropic	Whole intestine tissue, with food content.
1064.G.CV297	GCTAGACACTAC	GTGCCAGCMGCCGCGGTAA	na	ERP016607	v4	515f	806r	miseq	151	7460	apis mellifera	animalia	arthropoda	insecta	hymenoptera	apidae	apis	mellifera	24/10/2008	puerto rico	18.22	-65.99	43	internal	digestive-associated	intestine	na	organic material	terrestrial	adult	wild	october	herbivore	direct_freeze	DNeasy Powersoil	neotropic	Whole intestine tissue, with food content.
1064.G.CV299	GCCGGTACTCTA	GTGCCAGCMGCCGCGGTAA	na	ERP016607	v4	515f	806r	miseq	151	7460	apis mellifera	animalia	arthropoda	insecta	hymenoptera	apidae	apis	mellifera	16/07/2011	puerto rico	18.22	-65.99	43	internal	digestive-associated	intestine	na	organic material	terrestrial	adult	wild	july	herbivore	direct_freeze	DNeasy Powersoil	neotropic	Whole intestine tissue, with food content.
1064.G.CV300	CGATATCAGTAG	GTGCCAGCMGCCGCGGTAA	na	ERP016607	v4	515f	806r	miseq	151	7460	apis mellifera	animalia	arthropoda	insecta	hymenoptera	apidae	apis	mellifera	16/07/2011	puerto rico	18.22	-65.99	43	internal	digestive-associated	intestine	na	organic material	terrestrial	adult	wild	july	herbivore	direct_freeze	DNeasy Powersoil	neotropic	Whole intestine tissue, with food content.
1064.G.CV301	TGTGTTACTCCT	GTGCCAGCMGCCGCGGTAA	na	ERP016607	v4	515f	806r	miseq	151	7460	apis mellifera	animalia	arthropoda	insecta	hymenoptera	apidae	apis	mellifera	2011-11-07	puerto rico	18.22	-65.99	43	internal	digestive-associated	intestine	na	organic material	terrestrial	adult	wild	july	herbivore	direct_freeze	DNeasy Powersoil	neotropic	Whole intestine tissue, with food content.
1064.G.CV302	TCGCCTATAAGG	GTGCCAGCMGCCGCGGTAA	na	ERP016607	v4	515f	806r	miseq	151	7460	apis mellifera	animalia	arthropoda	insecta	hymenoptera	apidae	apis	mellifera	2011-11-07	puerto rico	18.22	-65.99	43	internal	digestive-associated	intestine	na	organic material	terrestrial	adult	wild	july	herbivore	direct_freeze	DNeasy Powersoil	neotropic	Whole intestine tissue, with food content.
1064.G.CV303	TAACCCGATAGA	GTGCCAGCMGCCGCGGTAA	na	ERP016607	v4	515f	806r	miseq	151	7460	apis mellifera	animalia	arthropoda	insecta	hymenoptera	apidae	apis	mellifera	2011-11-07	puerto rico	18.22	-65.99	43	internal	digestive-associated	intestine	na	organic material	terrestrial	adult	wild	july	herbivore	direct_freeze	DNeasy Powersoil	neotropic	Whole intestine tissue, with food content.
1064.G.CV304	CTTGCGGCAATC	GTGCCAGCMGCCGCGGTAA	na	ERP016607	v4	515f	806r	miseq	151	7460	apis mellifera	animalia	arthropoda	insecta	hymenoptera	apidae	apis	mellifera	2011-11-07	puerto rico	18.22	-65.99	43	internal	digestive-associated	intestine	na	organic material	terrestrial	adult	wild	july	herbivore	direct_freeze	DNeasy Powersoil	neotropic	Whole intestine tissue, with food content.
1064.G.CV305	CATGTAAGGCTC	GTGCCAGCMGCCGCGGTAA	na	ERP016607	v4	515f	806r	miseq	151	7460	apis mellifera	animalia	arthropoda	insecta	hymenoptera	apidae	apis	mellifera	2011-12-07	puerto rico	18.22	-65.99	43	internal	digestive-associated	intestine	na	organic material	terrestrial	adult	wild	july	herbivore	direct_freeze	DNeasy Powersoil	neotropic	Whole intestine tissue, with food content.
1064.G.CV306	GTGTGTGCCATA	GTGCCAGCMGCCGCGGTAA	na	ERP016607	v4	515f	806r	miseq	151	7460	apis mellifera	animalia	arthropoda	insecta	hymenoptera	apidae	apis	mellifera	2011-12-07	puerto rico	18.22	-65.99	43	internal	digestive-associated	intestine	na	organic material	terrestrial	adult	wild	july	herbivore	direct_freeze	DNeasy Powersoil	neotropic	Whole intestine tissue, with food content.
1064.G.CV307	TAGGCTCGTGCT	GTGCCAGCMGCCGCGGTAA	na	ERP016607	v4	515f	806r	miseq	151	7460	apis mellifera	animalia	arthropoda	insecta	hymenoptera	apidae	apis	mellifera	2011-12-07	puerto rico	18.22	-65.99	43	internal	digestive-associated	intestine	na	organic material	terrestrial	adult	wild	july	herbivore	direct_freeze	DNeasy Powersoil	neotropic	Whole intestine tissue, with food content.
1064.G.CV308	TTGCCTGGGTCA	GTGCCAGCMGCCGCGGTAA	na	ERP016607	v4	515f	806r	miseq	151	7460	apis mellifera	animalia	arthropoda	insecta	hymenoptera	apidae	apis	mellifera	2011-12-07	puerto rico	18.22	-65.99	43	internal	digestive-associated	intestine	na	organic material	terrestrial	adult	wild	july	herbivore	direct_freeze	DNeasy Powersoil	neotropic	Whole intestine tissue, with food content.
1064.G.CV309	ACTGGCAAACCT	GTGCCAGCMGCCGCGGTAA	na	ERP016607	v4	515f	806r	miseq	151	7460	apis mellifera	animalia	arthropoda	insecta	hymenoptera	apidae	apis	mellifera	2011-12-07	puerto rico	18.22	-65.99	43	internal	digestive-associated	intestine	na	organic material	terrestrial	adult	wild	july	herbivore	direct_freeze	DNeasy Powersoil	neotropic	Whole intestine tissue, with food content.
1064.G.CV311	GTAGACATGTGT	GTGCCAGCMGCCGCGGTAA	na	ERP016607	v4	515f	806r	miseq	151	7460	apis mellifera	animalia	arthropoda	insecta	hymenoptera	apidae	apis	mellifera		puerto rico	18.22	-65.99	43	internal	digestive-associated	intestine	na	organic material	terrestrial	adult	wild		herbivore	direct_freeze	DNeasy Powersoil	neotropic	Whole intestine tissue, with food content.
1064.G.CV312	CAAGCCCTAGTA	GTGCCAGCMGCCGCGGTAA	na	ERP016607	v4	515f	806r	miseq	151	7460	apis mellifera	animalia	arthropoda	insecta	hymenoptera	apidae	apis	mellifera		puerto rico	18.22	-65.99	43	internal	digestive-associated	intestine	na	organic material	terrestrial	adult	wild		herbivore	direct_freeze	DNeasy Powersoil	neotropic	Whole intestine tissue, with food content.
1064.G.CV314	GTCATAAGAACC	GTGCCAGCMGCCGCGGTAA	na	ERP016607	v4	515f	806r	miseq	151	7460	apis mellifera	animalia	arthropoda	insecta	hymenoptera	apidae	apis	mellifera		puerto rico	18.22	-65.99	43	internal	digestive-associated	intestine	na	organic material	terrestrial	adult	wild		herbivore	direct_freeze	DNeasy Powersoil	neotropic	Whole intestine tissue, with food content.
1064.G.CV315	CGTAGAGCTCTC	GTGCCAGCMGCCGCGGTAA	na	ERP016607	v4	515f	806r	miseq	151	7460	apis mellifera	animalia	arthropoda	insecta	hymenoptera	apidae	apis	mellifera		puerto rico	18.22	-65.99	43	internal	digestive-associated	intestine	na	organic material	terrestrial	adult	wild		herbivore	direct_freeze	DNeasy Powersoil	neotropic	Whole intestine tissue, with food content.
1064.G.CV316	CCTCGATGCAGT	GTGCCAGCMGCCGCGGTAA	na	ERP016607	v4	515f	806r	miseq	151	7460	apis mellifera	animalia	arthropoda	insecta	hymenoptera	apidae	apis	mellifera		puerto rico	18.22	-65.99	43	internal	digestive-associated	intestine	na	organic material	terrestrial	adult	wild		herbivore	direct_freeze	DNeasy Powersoil	neotropic	Whole intestine tissue, with food content.
1064.G.CV317	GCCAAGGATAGG	GTGCCAGCMGCCGCGGTAA	na	ERP016607	v4	515f	806r	miseq	151	7460	apis mellifera	animalia	arthropoda	insecta	hymenoptera	apidae	apis	mellifera	16/12/2011	puerto rico	18.22	-65.99	43	internal	digestive-associated	intestine	na	organic material	terrestrial	adult	wild	december	herbivore	direct_freeze	DNeasy Powersoil	neotropic	Whole intestine tissue, with food content.
1064.G.CV318	GCCTTACGATAG	GTGCCAGCMGCCGCGGTAA	na	ERP016607	v4	515f	806r	miseq	151	7460	apis mellifera	animalia	arthropoda	insecta	hymenoptera	apidae	apis	mellifera	2011-12-07	puerto rico	18.22	-65.99	43	internal	digestive-associated	intestine	na	organic material	terrestrial	adult	wild	july	herbivore	direct_freeze	DNeasy Powersoil	neotropic	Whole intestine tissue, with food content.
1064.G.CV319	AACGAGGCAACG	GTGCCAGCMGCCGCGGTAA	na	ERP016607	v4	515f	806r	miseq	151	7460	apis mellifera	animalia	arthropoda	insecta	hymenoptera	apidae	apis	mellifera	2011-12-07	puerto rico	18.22	-65.99	43	internal	digestive-associated	intestine	na	organic material	terrestrial	adult	wild	july	herbivore	direct_freeze	DNeasy Powersoil	neotropic	Whole intestine tissue, with food content.
1064.G.CV320	ACACCTGCGATC	GTGCCAGCMGCCGCGGTAA	na	ERP016607	v4	515f	806r	miseq	151	7460	apis mellifera	animalia	arthropoda	insecta	hymenoptera	apidae	apis	mellifera	2011-12-07	puerto rico	18.22	-65.99	43	internal	digestive-associated	intestine	na	organic material	terrestrial	adult	wild	july	herbivore	direct_freeze	DNeasy Powersoil	neotropic	Whole intestine tissue, with food content.
1064.G.CV321	ACTAGCGTTCAG	GTGCCAGCMGCCGCGGTAA	na	ERP016607	v4	515f	806r	miseq	151	7460	apis mellifera	animalia	arthropoda	insecta	hymenoptera	apidae	apis	mellifera	2011-12-07	puerto rico	18.22	-65.99	43	internal	digestive-associated	intestine	na	organic material	terrestrial	adult	wild	july	herbivore	direct_freeze	DNeasy Powersoil	neotropic	Whole intestine tissue, with food content.
1064.G.CV322	TGCGAGTATATG	GTGCCAGCMGCCGCGGTAA	na	ERP016607	v4	515f	806r	miseq	151	7460	apis mellifera	animalia	arthropoda	insecta	hymenoptera	apidae	apis	mellifera	2011-12-07	puerto rico	18.22	-65.99	43	internal	digestive-associated	intestine	na	organic material	terrestrial	adult	wild	july	herbivore	direct_freeze	DNeasy Powersoil	neotropic	Whole intestine tissue, with food content.
1064.G.CV323	TCTGGAACGGTT	GTGCCAGCMGCCGCGGTAA	na	ERP016607	v4	515f	806r	miseq	151	7460	apis mellifera	animalia	arthropoda	insecta	hymenoptera	apidae	apis	mellifera	2011-12-07	puerto rico	18.22	-65.99	43	internal	digestive-associated	intestine	na	organic material	terrestrial	adult	wild	july	herbivore	direct_freeze	DNeasy Powersoil	neotropic	Whole intestine tissue, with food content.
1064.G.CV324	AGCGGCCTATTA	GTGCCAGCMGCCGCGGTAA	na	ERP016607	v4	515f	806r	miseq	151	7460	apis mellifera	animalia	arthropoda	insecta	hymenoptera	apidae	apis	mellifera	2011-11-07	puerto rico	18.22	-65.99	43	internal	digestive-associated	intestine	na	organic material	terrestrial	adult	wild	july	herbivore	direct_freeze	DNeasy Powersoil	neotropic	Whole intestine tissue, with food content.
1064.G.CV325	TGGAATTCGGCT	GTGCCAGCMGCCGCGGTAA	na	ERP016607	v4	515f	806r	miseq	151	7460	apis mellifera	animalia	arthropoda	insecta	hymenoptera	apidae	apis	mellifera	2011-11-07	puerto rico	18.22	-65.99	43	internal	digestive-associated	intestine	na	organic material	terrestrial	adult	wild	july	herbivore	direct_freeze	DNeasy Powersoil	neotropic	Whole intestine tissue, with food content.
1064.G.CV326	TGCCGAGTAATC	GTGCCAGCMGCCGCGGTAA	na	ERP016607	v4	515f	806r	miseq	151	7460	apis mellifera	animalia	arthropoda	insecta	hymenoptera	apidae	apis	mellifera	2011-11-07	puerto rico	18.22	-65.99	43	internal	digestive-associated	intestine	na	organic material	terrestrial	adult	wild	july	herbivore	direct_freeze	DNeasy Powersoil	neotropic	Whole intestine tissue, with food content.
1064.G.CV327	GTAACCACCACC	GTGCCAGCMGCCGCGGTAA	na	ERP016607	v4	515f	806r	miseq	151	7460	apis mellifera	animalia	arthropoda	insecta	hymenoptera	apidae	apis	mellifera	2011-11-07	puerto rico	18.22	-65.99	43	internal	digestive-associated	intestine	na	organic material	terrestrial	adult	wild	july	herbivore	direct_freeze	DNeasy Powersoil	neotropic	Whole intestine tissue, with food content.
1064.G.CV328	AACCATGCCAAC	GTGCCAGCMGCCGCGGTAA	na	ERP016607	v4	515f	806r	miseq	151	7460	apis mellifera	animalia	arthropoda	insecta	hymenoptera	apidae	apis	mellifera	2011-11-07	puerto rico	18.22	-65.99	43	internal	digestive-associated	intestine	na	organic material	terrestrial	adult	wild	july	herbivore	direct_freeze	DNeasy Powersoil	neotropic	Whole intestine tissue, with food content.
1064.G.CV329	ACTACCTCTTCA	GTGCCAGCMGCCGCGGTAA	na	ERP016607	v4	515f	806r	miseq	151	7460	apis mellifera	animalia	arthropoda	insecta	hymenoptera	apidae	apis	mellifera	2011-11-07	puerto rico	18.22	-65.99	43	internal	digestive-associated	intestine	na	organic material	terrestrial	adult	wild	july	herbivore	direct_freeze	DNeasy Powersoil	neotropic	Whole intestine tissue, with food content.
1064.G.CV330	ATTGCTGGTCGA	GTGCCAGCMGCCGCGGTAA	na	ERP016607	v4	515f	806r	miseq	151	7460	apis mellifera	animalia	arthropoda	insecta	hymenoptera	apidae	apis	mellifera	2011-11-07	puerto rico	18.22	-65.99	43	internal	digestive-associated	intestine	na	organic material	terrestrial	adult	wild	july	herbivore	direct_freeze	DNeasy Powersoil	neotropic	Whole intestine tissue, with food content.
1064.G.CV331	ACGGGATACAGG	GTGCCAGCMGCCGCGGTAA	na	ERP016607	v4	515f	806r	miseq	151	7460	apis mellifera	animalia	arthropoda	insecta	hymenoptera	apidae	apis	mellifera	2011-11-07	puerto rico	18.22	-65.99	43	internal	digestive-associated	intestine	na	organic material	terrestrial	adult	wild	july	herbivore	direct_freeze	DNeasy Powersoil	neotropic	Whole intestine tissue, with food content.
1064.G.CV332	TCCGTCATGGGT	GTGCCAGCMGCCGCGGTAA	na	ERP016607	v4	515f	806r	miseq	151	7460	apis mellifera	animalia	arthropoda	insecta	hymenoptera	apidae	apis	mellifera	2011-11-07	puerto rico	18.22	-65.99	43	internal	digestive-associated	intestine	na	organic material	terrestrial	adult	wild	july	herbivore	direct_freeze	DNeasy Powersoil	neotropic	Whole intestine tissue, with food content.
1064.G.CV333	GCACAAGGCAAG	GTGCCAGCMGCCGCGGTAA	na	ERP016607	v4	515f	806r	miseq	151	7460	apis mellifera	animalia	arthropoda	insecta	hymenoptera	apidae	apis	mellifera	2011-11-07	puerto rico	18.22	-65.99	43	internal	digestive-associated	intestine	na	organic material	terrestrial	adult	wild	july	herbivore	direct_freeze	DNeasy Powersoil	neotropic	Whole intestine tissue, with food content.
1064.G.CV334	GCGAGTTCCTGT	GTGCCAGCMGCCGCGGTAA	na	ERP016607	v4	515f	806r	miseq	151	7460	apis mellifera	animalia	arthropoda	insecta	hymenoptera	apidae	apis	mellifera	2011-11-07	puerto rico	18.22	-65.99	43	internal	digestive-associated	intestine	na	organic material	terrestrial	adult	wild	july	herbivore	direct_freeze	DNeasy Powersoil	neotropic	Whole intestine tissue, with food content.
1064.G.CV335	TACCTAGTGAGA	GTGCCAGCMGCCGCGGTAA	na	ERP016607	v4	515f	806r	miseq	151	7460	apis mellifera	animalia	arthropoda	insecta	hymenoptera	apidae	apis	mellifera	2011-11-07	puerto rico	18.22	-65.99	43	internal	digestive-associated	intestine	na	organic material	terrestrial	adult	wild	july	herbivore	direct_freeze	DNeasy Powersoil	neotropic	Whole intestine tissue, with food content.
1064.G.CV336	TTCCTGTTAACC	GTGCCAGCMGCCGCGGTAA	na	ERP016607	v4	515f	806r	miseq	151	7460	apis mellifera	animalia	arthropoda	insecta	hymenoptera	apidae	apis	mellifera	2011-12-07	puerto rico	18.22	-65.99	43	internal	digestive-associated	intestine	na	organic material	terrestrial	adult	wild	july	herbivore	direct_freeze	DNeasy Powersoil	neotropic	Whole intestine tissue, with food content.
1064.G.CV337	CAGTCTAGTACG	GTGCCAGCMGCCGCGGTAA	na	ERP016607	v4	515f	806r	miseq	151	7460	apis mellifera	animalia	arthropoda	insecta	hymenoptera	apidae	apis	mellifera	2011-12-07	puerto rico	18.22	-65.99	43	internal	digestive-associated	intestine	na	organic material	terrestrial	adult	wild	july	herbivore	direct_freeze	DNeasy Powersoil	neotropic	Whole intestine tissue, with food content.
1064.G.CV338	TGTGGTGATGTA	GTGCCAGCMGCCGCGGTAA	na	ERP016607	v4	515f	806r	miseq	151	7460	apis mellifera	animalia	arthropoda	insecta	hymenoptera	apidae	apis	mellifera	2011-12-07	puerto rico	18.22	-65.99	43	internal	digestive-associated	intestine	na	organic material	terrestrial	adult	wild	july	herbivore	direct_freeze	DNeasy Powersoil	neotropic	Whole intestine tissue, with food content.
1064.G.CV339	CCGAAGATTCTG	GTGCCAGCMGCCGCGGTAA	na	ERP016607	v4	515f	806r	miseq	151	7460	apis mellifera	animalia	arthropoda	insecta	hymenoptera	apidae	apis	mellifera	2011-12-07	puerto rico	18.22	-65.99	43	internal	digestive-associated	intestine	na	organic material	terrestrial	adult	wild	july	herbivore	direct_freeze	DNeasy Powersoil	neotropic	Whole intestine tissue, with food content.
1064.G.CV340	GAAGTAGCGAGC	GTGCCAGCMGCCGCGGTAA	na	ERP016607	v4	515f	806r	miseq	151	7460	apis mellifera	animalia	arthropoda	insecta	hymenoptera	apidae	apis	mellifera	2011-12-07	puerto rico	18.22	-65.99	43	internal	digestive-associated	intestine	na	organic material	terrestrial	adult	wild	july	herbivore	direct_freeze	DNeasy Powersoil	neotropic	Whole intestine tissue, with food content.
1064.G.CV341	GCGGAAACATGG	GTGCCAGCMGCCGCGGTAA	na	ERP016607	v4	515f	806r	miseq	151	7460	apis mellifera	animalia	arthropoda	insecta	hymenoptera	apidae	apis	mellifera	2011-12-07	puerto rico	18.22	-65.99	43	internal	digestive-associated	intestine	na	organic material	terrestrial	adult	wild	july	herbivore	direct_freeze	DNeasy Powersoil	neotropic	Whole intestine tissue, with food content.
1064.G.CV342	TGCATGACAGTC	GTGCCAGCMGCCGCGGTAA	na	ERP016607	v4	515f	806r	miseq	151	7460	apis mellifera	animalia	arthropoda	insecta	hymenoptera	apidae	apis	mellifera	2011-12-07	puerto rico	18.22	-65.99	43	internal	digestive-associated	intestine	na	organic material	terrestrial	adult	wild	july	herbivore	direct_freeze	DNeasy Powersoil	neotropic	Whole intestine tissue, with food content.
1064.G.CV343	CTACCGATTGCG	GTGCCAGCMGCCGCGGTAA	na	ERP016607	v4	515f	806r	miseq	151	7460	apis mellifera	animalia	arthropoda	insecta	hymenoptera	apidae	apis	mellifera	2011-12-07	puerto rico	18.22	-65.99	43	internal	digestive-associated	intestine	na	organic material	terrestrial	adult	wild	july	herbivore	direct_freeze	DNeasy Powersoil	neotropic	Whole intestine tissue, with food content.
1064.G.CV344	AGCCAGTCATAC	GTGCCAGCMGCCGCGGTAA	na	ERP016607	v4	515f	806r	miseq	151	7460	apis mellifera	animalia	arthropoda	insecta	hymenoptera	apidae	apis	mellifera	2011-12-07	puerto rico	18.22	-65.99	43	internal	digestive-associated	intestine	na	organic material	terrestrial	adult	wild	july	herbivore	direct_freeze	DNeasy Powersoil	neotropic	Whole intestine tissue, with food content.
1064.G.CV345	GTTTGCTCGAGA	GTGCCAGCMGCCGCGGTAA	na	ERP016607	v4	515f	806r	miseq	151	7460	apis mellifera	animalia	arthropoda	insecta	hymenoptera	apidae	apis	mellifera	2011-12-07	puerto rico	18.22	-65.99	43	internal	digestive-associated	intestine	na	organic material	terrestrial	adult	wild	july	herbivore	direct_freeze	DNeasy Powersoil	neotropic	Whole intestine tissue, with food content.
1064.G.CV346	GAACAAAGAGCG	GTGCCAGCMGCCGCGGTAA	na	ERP016607	v4	515f	806r	miseq	151	7460	apis mellifera	animalia	arthropoda	insecta	hymenoptera	apidae	apis	mellifera	2011-12-07	puerto rico	18.22	-65.99	43	internal	digestive-associated	intestine	na	organic material	terrestrial	adult	wild	july	herbivore	direct_freeze	DNeasy Powersoil	neotropic	Whole intestine tissue, with food content.
1064.G.CV43	TAATGCCCAGGT	GTGCCAGCMGCCGCGGTAA	na	ERP016607	v4	515f	806r	miseq	151	7460	apis mellifera	animalia	arthropoda	insecta	hymenoptera	apidae	apis	mellifera		puerto rico	18.22	-65.99	43	internal	digestive-associated	intestine	na	organic material	terrestrial	adult	wild		herbivore	direct_freeze	DNeasy Powersoil	neotropic	Whole intestine tissue, with food content.
1064.G.CV44	CCACATTGGGTC	GTGCCAGCMGCCGCGGTAA	na	ERP016607	v4	515f	806r	miseq	151	7460	apis mellifera	animalia	arthropoda	insecta	hymenoptera	apidae	apis	mellifera		puerto rico	18.22	-65.99	43	internal	digestive-associated	intestine	na	organic material	terrestrial	adult	wild		herbivore	direct_freeze	DNeasy Powersoil	neotropic	Whole intestine tissue, with food content.
1064.G.CV45	AAGTCACACACA	GTGCCAGCMGCCGCGGTAA	na	ERP016607	v4	515f	806r	miseq	151	7460	apis mellifera	animalia	arthropoda	insecta	hymenoptera	apidae	apis	mellifera		puerto rico	18.22	-65.99	43	internal	digestive-associated	intestine	na	organic material	terrestrial	adult	wild		herbivore	direct_freeze	DNeasy Powersoil	neotropic	Whole intestine tissue, with food content.
1064.G.CV46	CTAGCTATGGAC	GTGCCAGCMGCCGCGGTAA	na	ERP016607	v4	515f	806r	miseq	151	7460	apis mellifera	animalia	arthropoda	insecta	hymenoptera	apidae	apis	mellifera		puerto rico	18.22	-65.99	43	internal	digestive-associated	intestine	na	organic material	terrestrial	adult	wild		herbivore	direct_freeze	DNeasy Powersoil	neotropic	Whole intestine tissue, with food content.
1064.G.CV47	ACCTGGGAATAT	GTGCCAGCMGCCGCGGTAA	na	ERP016607	v4	515f	806r	miseq	151	7460	apis mellifera	animalia	arthropoda	insecta	hymenoptera	apidae	apis	mellifera		puerto rico	18.22	-65.99	43	internal	digestive-associated	intestine	na	organic material	terrestrial	adult	wild		herbivore	direct_freeze	DNeasy Powersoil	neotropic	Whole intestine tissue, with food content.
1064.G.CV48	ATATGACCCAGC	GTGCCAGCMGCCGCGGTAA	na	ERP016607	v4	515f	806r	miseq	151	7460	apis mellifera	animalia	arthropoda	insecta	hymenoptera	apidae	apis	mellifera		puerto rico	18.22	-65.99	43	internal	digestive-associated	intestine	na	organic material	terrestrial	adult	wild		herbivore	direct_freeze	DNeasy Powersoil	neotropic	Whole intestine tissue, with food content.
1064.G.CV72	ATTGAGTGAGTC	GTGCCAGCMGCCGCGGTAA	na	ERP016607	v4	515f	806r	miseq	151	7460	apis mellifera	animalia	arthropoda	insecta	hymenoptera	apidae	apis	mellifera		puerto rico	18.22	-65.99	43	internal	digestive-associated	intestine	na	organic material	terrestrial	adult	wild		herbivore	direct_freeze	DNeasy Powersoil	neotropic	Whole intestine tissue, with food content.
1064.G.CV73	GCTAGTTATGGA	GTGCCAGCMGCCGCGGTAA	na	ERP016607	v4	515f	806r	miseq	151	7460	apis mellifera	animalia	arthropoda	insecta	hymenoptera	apidae	apis	mellifera		puerto rico	18.22	-65.99	43	internal	digestive-associated	intestine	na	organic material	terrestrial	adult	wild		herbivore	direct_freeze	DNeasy Powersoil	neotropic	Whole intestine tissue, with food content.
1064.G.CV74	GGCTGCATACTC	GTGCCAGCMGCCGCGGTAA	na	ERP016607	v4	515f	806r	miseq	151	7460	apis mellifera	animalia	arthropoda	insecta	hymenoptera	apidae	apis	mellifera		puerto rico	18.22	-65.99	43	internal	digestive-associated	intestine	na	organic material	terrestrial	adult	wild		herbivore	direct_freeze	DNeasy Powersoil	neotropic	Whole intestine tissue, with food content.
1064.G.CV75	AAGTGGCTATCC	GTGCCAGCMGCCGCGGTAA	na	ERP016607	v4	515f	806r	miseq	151	7460	apis mellifera	animalia	arthropoda	insecta	hymenoptera	apidae	apis	mellifera		puerto rico	18.22	-65.99	43	internal	digestive-associated	intestine	na	organic material	terrestrial	adult	wild		herbivore	direct_freeze	DNeasy Powersoil	neotropic	Whole intestine tissue, with food content.
1064.G.CV76	TCGATTGGCCGT	GTGCCAGCMGCCGCGGTAA	na	ERP016607	v4	515f	806r	miseq	151	7460	apis mellifera	animalia	arthropoda	insecta	hymenoptera	apidae	apis	mellifera		puerto rico	18.22	-65.99	43	internal	digestive-associated	intestine	na	organic material	terrestrial	adult	wild		herbivore	direct_freeze	DNeasy Powersoil	neotropic	Whole intestine tissue, with food content.
1064.G.CV77	TTGGGCCACATA	GTGCCAGCMGCCGCGGTAA	na	ERP016607	v4	515f	806r	miseq	151	7460	apis mellifera	animalia	arthropoda	insecta	hymenoptera	apidae	apis	mellifera		puerto rico	18.22	-65.99	43	internal	digestive-associated	intestine	na	organic material	terrestrial	adult	wild		herbivore	direct_freeze	DNeasy Powersoil	neotropic	Whole intestine tissue, with food content.
1064.G.CV90	GACGCACTAACT	GTGCCAGCMGCCGCGGTAA	na	ERP016607	v4	515f	806r	miseq	151	7460	apis mellifera	animalia	arthropoda	insecta	hymenoptera	apidae	apis	mellifera		puerto rico	18.22	-65.99	43	internal	digestive-associated	intestine	na	organic material	terrestrial	adult	wild		herbivore	direct_freeze	DNeasy Powersoil	neotropic	Whole intestine tissue, with food content.
1064.G.CV91	TAAGGCATCGCT	GTGCCAGCMGCCGCGGTAA	na	ERP016607	v4	515f	806r	miseq	151	7460	apis mellifera	animalia	arthropoda	insecta	hymenoptera	apidae	apis	mellifera		puerto rico	18.22	-65.99	43	internal	digestive-associated	intestine	na	organic material	terrestrial	adult	wild		herbivore	direct_freeze	DNeasy Powersoil	neotropic	Whole intestine tissue, with food content.
1064.G.CV92	CGCACTACGCAT	GTGCCAGCMGCCGCGGTAA	na	ERP016607	v4	515f	806r	miseq	151	7460	apis mellifera	animalia	arthropoda	insecta	hymenoptera	apidae	apis	mellifera		puerto rico	18.22	-65.99	43	internal	digestive-associated	intestine	na	organic material	terrestrial	adult	wild		herbivore	direct_freeze	DNeasy Powersoil	neotropic	Whole intestine tissue, with food content.
1064.G.CV93	CTACGAAAGCCT	GTGCCAGCMGCCGCGGTAA	na	ERP016607	v4	515f	806r	miseq	151	7460	apis mellifera	animalia	arthropoda	insecta	hymenoptera	apidae	apis	mellifera		puerto rico	18.22	-65.99	43	internal	digestive-associated	intestine	na	organic material	terrestrial	adult	wild		herbivore	direct_freeze	DNeasy Powersoil	neotropic	Whole intestine tissue, with food content.
1064.G.CV94	GGCATGTTATCG	GTGCCAGCMGCCGCGGTAA	na	ERP016607	v4	515f	806r	miseq	151	7460	apis mellifera	animalia	arthropoda	insecta	hymenoptera	apidae	apis	mellifera		puerto rico	18.22	-65.99	43	internal	digestive-associated	intestine	na	organic material	terrestrial	adult	wild		herbivore	direct_freeze	DNeasy Powersoil	neotropic	Whole intestine tissue, with food content.
1064.G.CV95	CTACTTACATCC	GTGCCAGCMGCCGCGGTAA	na	ERP016607	v4	515f	806r	miseq	151	7460	apis mellifera	animalia	arthropoda	insecta	hymenoptera	apidae	apis	mellifera		puerto rico	18.22	-65.99	43	internal	digestive-associated	intestine	na	organic material	terrestrial	adult	wild		herbivore	direct_freeze	DNeasy Powersoil	neotropic	Whole intestine tissue, with food content.
1064.G.GVR165	CCAGGGACTTCT	GTGCCAGCMGCCGCGGTAA	na	ERP016607	v4	515f	806r	miseq	151	7460	apis mellifera	animalia	arthropoda	insecta	hymenoptera	apidae	apis	mellifera	2011-11-07	puerto rico	18.22	-65.99	43	internal	digestive-associated	intestine	na	organic material	terrestrial	adult	wild	july	herbivore	direct_freeze	DNeasy Powersoil	neotropic	Whole intestine tissue, with food content.
1064.G.GVR166	CCTGCTTCCTTC	GTGCCAGCMGCCGCGGTAA	na	ERP016607	v4	515f	806r	miseq	151	7460	apis mellifera	animalia	arthropoda	insecta	hymenoptera	apidae	apis	mellifera	2011-11-07	puerto rico	18.22	-65.99	43	internal	digestive-associated	intestine	na	organic material	terrestrial	adult	wild	july	herbivore	direct_freeze	DNeasy Powersoil	neotropic	Whole intestine tissue, with food content.
1064.G.GVR167	GGCCTATAAGTC	GTGCCAGCMGCCGCGGTAA	na	ERP016607	v4	515f	806r	miseq	151	7460	apis mellifera	animalia	arthropoda	insecta	hymenoptera	apidae	apis	mellifera	2011-11-07	puerto rico	18.22	-65.99	43	internal	digestive-associated	intestine	na	organic material	terrestrial	adult	wild	july	herbivore	direct_freeze	DNeasy Powersoil	neotropic	Whole intestine tissue, with food content.
1064.G.GVR168	TCGGCGATCATC	GTGCCAGCMGCCGCGGTAA	na	ERP016607	v4	515f	806r	miseq	151	7460	apis mellifera	animalia	arthropoda	insecta	hymenoptera	apidae	apis	mellifera	2011-11-07	puerto rico	18.22	-65.99	43	internal	digestive-associated	intestine	na	organic material	terrestrial	adult	wild	july	herbivore	direct_freeze	DNeasy Powersoil	neotropic	Whole intestine tissue, with food content.
1064.G.GVR169	ACAAGAACCTTG	GTGCCAGCMGCCGCGGTAA	na	ERP016607	v4	515f	806r	miseq	151	7460	apis mellifera	animalia	arthropoda	insecta	hymenoptera	apidae	apis	mellifera	2011-11-07	puerto rico	18.22	-65.99	43	internal	digestive-associated	intestine	na	organic material	terrestrial	adult	wild	july	herbivore	direct_freeze	DNeasy Powersoil	neotropic	Whole intestine tissue, with food content.
1064.G.GVR170	AACTGTTCGCGC	GTGCCAGCMGCCGCGGTAA	na	ERP016607	v4	515f	806r	miseq	151	7460	apis mellifera	animalia	arthropoda	insecta	hymenoptera	apidae	apis	mellifera	2011-11-07	puerto rico	18.22	-65.99	43	internal	digestive-associated	intestine	na	organic material	terrestrial	adult	wild	july	herbivore	direct_freeze	DNeasy Powersoil	neotropic	Whole intestine tissue, with food content.
1064.W.CJV177	CATACACGCACC	GTGCCAGCMGCCGCGGTAA	na	ERP016607	v4	515f	806r	miseq	151	7460	apis mellifera	animalia	arthropoda	insecta	hymenoptera	apidae	apis	mellifera	2011-11-07	puerto rico	18.22	-65.99	43	whole_organism	na	na	na	organic material	terrestrial	adult	wild	july	herbivore	direct_freeze	DNeasy Powersoil	neotropic	Whole Larval Body
1064.W.CJV178	ACCTCAGTCAAG	GTGCCAGCMGCCGCGGTAA	na	ERP016607	v4	515f	806r	miseq	151	7460	apis mellifera	animalia	arthropoda	insecta	hymenoptera	apidae	apis	mellifera	2011-11-07	puerto rico	18.22	-65.99	43	whole_organism	na	na	na	organic material	terrestrial	adult	wild	july	herbivore	direct_freeze	DNeasy Powersoil	neotropic	Whole Larval Body
1064.W.CJV179	TCGACCAAACAC	GTGCCAGCMGCCGCGGTAA	na	ERP016607	v4	515f	806r	miseq	151	7460	apis mellifera	animalia	arthropoda	insecta	hymenoptera	apidae	apis	mellifera	2011-11-07	puerto rico	18.22	-65.99	43	whole_organism	na	na	na	organic material	terrestrial	adult	wild	july	herbivore	direct_freeze	DNeasy Powersoil	neotropic	Whole Larval Body
1064.W.CJV180	CCACCCAGTAAC	GTGCCAGCMGCCGCGGTAA	na	ERP016607	v4	515f	806r	miseq	151	7460	apis mellifera	animalia	arthropoda	insecta	hymenoptera	apidae	apis	mellifera	2011-11-07	puerto rico	18.22	-65.99	43	whole_organism	na	na	na	organic material	terrestrial	adult	wild	july	herbivore	direct_freeze	DNeasy Powersoil	neotropic	Whole Larval Body
1064.W.CJV181	ATATCGCGATGA	GTGCCAGCMGCCGCGGTAA	na	ERP016607	v4	515f	806r	miseq	151	7460	apis mellifera	animalia	arthropoda	insecta	hymenoptera	apidae	apis	mellifera	2011-11-07	puerto rico	18.22	-65.99	43	whole_organism	na	na	na	organic material	terrestrial	adult	wild	july	herbivore	direct_freeze	DNeasy Powersoil	neotropic	Whole Larval Body
1064.W.CJV182	CGCCGGTAATCT	GTGCCAGCMGCCGCGGTAA	na	ERP016607	v4	515f	806r	miseq	151	7460	apis mellifera	animalia	arthropoda	insecta	hymenoptera	apidae	apis	mellifera	2011-11-07	puerto rico	18.22	-65.99	43	whole_organism	na	na	na	organic material	terrestrial	adult	wild	july	herbivore	direct_freeze	DNeasy Powersoil	neotropic	Whole Larval Body
1064.W.CJV183	CCGATGCCTTGA	GTGCCAGCMGCCGCGGTAA	na	ERP016607	v4	515f	806r	miseq	151	7460	apis mellifera	animalia	arthropoda	insecta	hymenoptera	apidae	apis	mellifera	2011-11-07	puerto rico	18.22	-65.99	43	whole_organism	na	na	na	organic material	terrestrial	adult	wild	july	herbivore	direct_freeze	DNeasy Powersoil	neotropic	Whole Pupae body
1064.W.CJV184	AGCAGGCACGAA	GTGCCAGCMGCCGCGGTAA	na	ERP016607	v4	515f	806r	miseq	151	7460	apis mellifera	animalia	arthropoda	insecta	hymenoptera	apidae	apis	mellifera	2011-11-07	puerto rico	18.22	-65.99	43	whole_organism	na	na	na	organic material	terrestrial	adult	wild	july	herbivore	direct_freeze	DNeasy Powersoil	neotropic	Whole Pupae body
1064.W.CJV185	TACGCAGCACTA	GTGCCAGCMGCCGCGGTAA	na	ERP016607	v4	515f	806r	miseq	151	7460	apis mellifera	animalia	arthropoda	insecta	hymenoptera	apidae	apis	mellifera	2011-11-07	puerto rico	18.22	-65.99	43	whole_organism	na	na	na	organic material	terrestrial	adult	wild	july	herbivore	direct_freeze	DNeasy Powersoil	neotropic	Whole Pupae body
1064.W.CJV186	CGCTTAGTGCTG	GTGCCAGCMGCCGCGGTAA	na	ERP016607	v4	515f	806r	miseq	151	7460	apis mellifera	animalia	arthropoda	insecta	hymenoptera	apidae	apis	mellifera	2011-11-07	puerto rico	18.22	-65.99	43	whole_organism	na	na	na	organic material	terrestrial	adult	wild	july	herbivore	direct_freeze	DNeasy Powersoil	neotropic	Whole Pupae body
1064.W.CJV187	CAAAGTTTGCGA	GTGCCAGCMGCCGCGGTAA	na	ERP016607	v4	515f	806r	miseq	151	7460	apis mellifera	animalia	arthropoda	insecta	hymenoptera	apidae	apis	mellifera	2011-11-07	puerto rico	18.22	-65.99	43	whole_organism	na	na	na	organic material	terrestrial	adult	wild	july	herbivore	direct_freeze	DNeasy Powersoil	neotropic	Whole Pupae body
1064.W.CJV188	TCGAGCCGATCT	GTGCCAGCMGCCGCGGTAA	na	ERP016607	v4	515f	806r	miseq	151	7460	apis mellifera	animalia	arthropoda	insecta	hymenoptera	apidae	apis	mellifera	2011-11-07	puerto rico	18.22	-65.99	43	whole_organism	na	na	na	organic material	terrestrial	adult	wild	july	herbivore	direct_freeze	DNeasy Powersoil	neotropic	Whole Pupae body
1064.W.CJV215	ACCATCCAACGA	GTGCCAGCMGCCGCGGTAA	na	ERP016607	v4	515f	806r	miseq	151	7460	apis mellifera	animalia	arthropoda	insecta	hymenoptera	apidae	apis	mellifera	16/07/2011	puerto rico	18.22	-65.99	43	whole_organism	na	na	na	organic material	terrestrial	adult	wild	july	herbivore	direct_freeze	DNeasy Powersoil	neotropic	Whole Larval Body
1064.W.CJV216	GCAATAGGAGGA	GTGCCAGCMGCCGCGGTAA	na	ERP016607	v4	515f	806r	miseq	151	7460	apis mellifera	animalia	arthropoda	insecta	hymenoptera	apidae	apis	mellifera	16/07/2011	puerto rico	18.22	-65.99	43	whole_organism	na	na	na	organic material	terrestrial	adult	wild	july	herbivore	direct_freeze	DNeasy Powersoil	neotropic	Whole Larval Body
1064.W.CJV217	CCGAACGTCACT	GTGCCAGCMGCCGCGGTAA	na	ERP016607	v4	515f	806r	miseq	151	7460	apis mellifera	animalia	arthropoda	insecta	hymenoptera	apidae	apis	mellifera	16/07/2011	puerto rico	18.22	-65.99	43	whole_organism	na	na	na	organic material	terrestrial	adult	wild	july	herbivore	direct_freeze	DNeasy Powersoil	neotropic	Whole Larval Body
1064.W.CJV218	ACACCAACACCA	GTGCCAGCMGCCGCGGTAA	na	ERP016607	v4	515f	806r	miseq	151	7460	apis mellifera	animalia	arthropoda	insecta	hymenoptera	apidae	apis	mellifera	16/07/2011	puerto rico	18.22	-65.99	43	whole_organism	na	na	na	organic material	terrestrial	adult	wild	july	herbivore	direct_freeze	DNeasy Powersoil	neotropic	Whole Larval Body
1064.W.CJV219	CCATCACATAGG	GTGCCAGCMGCCGCGGTAA	na	ERP016607	v4	515f	806r	miseq	151	7460	apis mellifera	animalia	arthropoda	insecta	hymenoptera	apidae	apis	mellifera	16/07/2011	puerto rico	18.22	-65.99	43	whole_organism	na	na	na	organic material	terrestrial	adult	wild	july	herbivore	direct_freeze	DNeasy Powersoil	neotropic	Whole Larval Body
1064.W.CJV220	CGACACGGAGAA	GTGCCAGCMGCCGCGGTAA	na	ERP016607	v4	515f	806r	miseq	151	7460	apis mellifera	animalia	arthropoda	insecta	hymenoptera	apidae	apis	mellifera	16/07/2011	puerto rico	18.22	-65.99	43	whole_organism	na	na	na	organic material	terrestrial	adult	wild	july	herbivore	direct_freeze	DNeasy Powersoil	neotropic	Whole Larval Body
1064.W.CJV221	GAACCTATGACA	GTGCCAGCMGCCGCGGTAA	na	ERP016607	v4	515f	806r	miseq	151	7460	apis mellifera	animalia	arthropoda	insecta	hymenoptera	apidae	apis	mellifera	16/07/2011	puerto rico	18.22	-65.99	43	whole_organism	na	na	na	organic material	terrestrial	adult	wild	july	herbivore	direct_freeze	DNeasy Powersoil	neotropic	Whole Pupae body
1064.W.CJV222	ATGCCGGTAATA	GTGCCAGCMGCCGCGGTAA	na	ERP016607	v4	515f	806r	miseq	151	7460	apis mellifera	animalia	arthropoda	insecta	hymenoptera	apidae	apis	mellifera	16/07/2011	puerto rico	18.22	-65.99	43	whole_organism	na	na	na	organic material	terrestrial	adult	wild	july	herbivore	direct_freeze	DNeasy Powersoil	neotropic	Whole Pupae body
1064.W.CJV223	GAACAGCTCTAC	GTGCCAGCMGCCGCGGTAA	na	ERP016607	v4	515f	806r	miseq	151	7460	apis mellifera	animalia	arthropoda	insecta	hymenoptera	apidae	apis	mellifera	16/07/2011	puerto rico	18.22	-65.99	43	whole_organism	na	na	na	organic material	terrestrial	adult	wild	july	herbivore	direct_freeze	DNeasy Powersoil	neotropic	Whole Pupae body
1064.W.CJV224	GTGAGTCATACC	GTGCCAGCMGCCGCGGTAA	na	ERP016607	v4	515f	806r	miseq	151	7460	apis mellifera	animalia	arthropoda	insecta	hymenoptera	apidae	apis	mellifera	16/07/2011	puerto rico	18.22	-65.99	43	whole_organism	na	na	na	organic material	terrestrial	adult	wild	july	herbivore	direct_freeze	DNeasy Powersoil	neotropic	Whole Pupae body
1064.W.CJV225	TGGCCGTTACTG	GTGCCAGCMGCCGCGGTAA	na	ERP016607	v4	515f	806r	miseq	151	7460	apis mellifera	animalia	arthropoda	insecta	hymenoptera	apidae	apis	mellifera	16/07/2011	puerto rico	18.22	-65.99	43	whole_organism	na	na	na	organic material	terrestrial	adult	wild	july	herbivore	direct_freeze	DNeasy Powersoil	neotropic	Whole Pupae body
1064.W.CJV226	TAGAGCTGCCAT	GTGCCAGCMGCCGCGGTAA	na	ERP016607	v4	515f	806r	miseq	151	7460	apis mellifera	animalia	arthropoda	insecta	hymenoptera	apidae	apis	mellifera	16/07/2011	puerto rico	18.22	-65.99	43	whole_organism	na	na	na	organic material	terrestrial	adult	wild	july	herbivore	direct_freeze	DNeasy Powersoil	neotropic	Whole Pupae body
1064.W.CV123	CCAGACCGCTAT	GTGCCAGCMGCCGCGGTAA	na	ERP016607	v4	515f	806r	miseq	151	7460	apis mellifera	animalia	arthropoda	insecta	hymenoptera	apidae	apis	mellifera		puerto rico	18.22	-65.99	43	whole_organism	na	na	na	organic material	terrestrial	adult	wild		herbivore	direct_freeze	DNeasy Powersoil	neotropic	Whole Larval Body
1064.W.CV124	AGCTCTAGAAAC	GTGCCAGCMGCCGCGGTAA	na	ERP016607	v4	515f	806r	miseq	151	7460	apis mellifera	animalia	arthropoda	insecta	hymenoptera	apidae	apis	mellifera		puerto rico	18.22	-65.99	43	whole_organism	na	na	na	organic material	terrestrial	adult	wild		herbivore	direct_freeze	DNeasy Powersoil	neotropic	Whole Larval Body
1064.W.CV125	TCCATCGACGTG	GTGCCAGCMGCCGCGGTAA	na	ERP016607	v4	515f	806r	miseq	151	7460	apis mellifera	animalia	arthropoda	insecta	hymenoptera	apidae	apis	mellifera		puerto rico	18.22	-65.99	43	whole_organism	na	na	na	organic material	terrestrial	adult	wild		herbivore	direct_freeze	DNeasy Powersoil	neotropic	Whole Larval Body
1064.W.CV126	CGATGTGTGGTT	GTGCCAGCMGCCGCGGTAA	na	ERP016607	v4	515f	806r	miseq	151	7460	apis mellifera	animalia	arthropoda	insecta	hymenoptera	apidae	apis	mellifera		puerto rico	18.22	-65.99	43	whole_organism	na	na	na	organic material	terrestrial	adult	wild		herbivore	direct_freeze	DNeasy Powersoil	neotropic	Whole Larval Body
1064.W.CV127	GCGAAGTTGGGA	GTGCCAGCMGCCGCGGTAA	na	ERP016607	v4	515f	806r	miseq	151	7460	apis mellifera	animalia	arthropoda	insecta	hymenoptera	apidae	apis	mellifera		puerto rico	18.22	-65.99	43	whole_organism	na	na	na	organic material	terrestrial	adult	wild		herbivore	direct_freeze	DNeasy Powersoil	neotropic	Whole Larval Body
1064.W.CV128	GCATTCGGCGTT	GTGCCAGCMGCCGCGGTAA	na	ERP016607	v4	515f	806r	miseq	151	7460	apis mellifera	animalia	arthropoda	insecta	hymenoptera	apidae	apis	mellifera		puerto rico	18.22	-65.99	43	whole_organism	na	na	na	organic material	terrestrial	adult	wild		herbivore	direct_freeze	DNeasy Powersoil	neotropic	Whole Larval Body
1064.W.CV129	CGCCATTGTGCA	GTGCCAGCMGCCGCGGTAA	na	ERP016607	v4	515f	806r	miseq	151	7460	apis mellifera	animalia	arthropoda	insecta	hymenoptera	apidae	apis	mellifera		puerto rico	18.22	-65.99	43	whole_organism	na	na	na	organic material	terrestrial	adult	wild		herbivore	direct_freeze	DNeasy Powersoil	neotropic	Whole Pupae body
1064.W.CV130	TCCAACTGCAGA	GTGCCAGCMGCCGCGGTAA	na	ERP016607	v4	515f	806r	miseq	151	7460	apis mellifera	animalia	arthropoda	insecta	hymenoptera	apidae	apis	mellifera		puerto rico	18.22	-65.99	43	whole_organism	na	na	na	organic material	terrestrial	adult	wild		herbivore	direct_freeze	DNeasy Powersoil	neotropic	Whole Pupae body
1064.W.CV131	TAAAGACCCGTA	GTGCCAGCMGCCGCGGTAA	na	ERP016607	v4	515f	806r	miseq	151	7460	apis mellifera	animalia	arthropoda	insecta	hymenoptera	apidae	apis	mellifera		puerto rico	18.22	-65.99	43	whole_organism	na	na	na	organic material	terrestrial	adult	wild		herbivore	direct_freeze	DNeasy Powersoil	neotropic	Whole Pupae body
1064.W.CV132	TGTATCTTCACC	GTGCCAGCMGCCGCGGTAA	na	ERP016607	v4	515f	806r	miseq	151	7460	apis mellifera	animalia	arthropoda	insecta	hymenoptera	apidae	apis	mellifera		puerto rico	18.22	-65.99	43	whole_organism	na	na	na	organic material	terrestrial	adult	wild		herbivore	direct_freeze	DNeasy Powersoil	neotropic	Whole Pupae body
1064.W.CV133	GACTGACTCGTC	GTGCCAGCMGCCGCGGTAA	na	ERP016607	v4	515f	806r	miseq	151	7460	apis mellifera	animalia	arthropoda	insecta	hymenoptera	apidae	apis	mellifera		puerto rico	18.22	-65.99	43	whole_organism	na	na	na	organic material	terrestrial	adult	wild		herbivore	direct_freeze	DNeasy Powersoil	neotropic	Whole Pupae body
1064.W.CV134	TCGTGGATAGCT	GTGCCAGCMGCCGCGGTAA	na	ERP016607	v4	515f	806r	miseq	151	7460	apis mellifera	animalia	arthropoda	insecta	hymenoptera	apidae	apis	mellifera		puerto rico	18.22	-65.99	43	whole_organism	na	na	na	organic material	terrestrial	adult	wild		herbivore	direct_freeze	DNeasy Powersoil	neotropic	Whole Pupae body
1064.W.CV251	CGTTCTGGTGGT	GTGCCAGCMGCCGCGGTAA	na	ERP016607	v4	515f	806r	miseq	151	7460	apis mellifera	animalia	arthropoda	insecta	hymenoptera	apidae	apis	mellifera	2011-11-07	puerto rico	18.22	-65.99	43	whole_organism	na	na	na	organic material	terrestrial	adult	wild	july	herbivore	direct_freeze	DNeasy Powersoil	neotropic	Whole Larval Body
1064.W.CV252	TTGGTCTCCTCT	GTGCCAGCMGCCGCGGTAA	na	ERP016607	v4	515f	806r	miseq	151	7460	apis mellifera	animalia	arthropoda	insecta	hymenoptera	apidae	apis	mellifera	2011-11-07	puerto rico	18.22	-65.99	43	whole_organism	na	na	na	organic material	terrestrial	adult	wild	july	herbivore	direct_freeze	DNeasy Powersoil	neotropic	Whole Larval Body
1064.W.CV253	CTGCATACTGAG	GTGCCAGCMGCCGCGGTAA	na	ERP016607	v4	515f	806r	miseq	151	7460	apis mellifera	animalia	arthropoda	insecta	hymenoptera	apidae	apis	mellifera	2011-11-07	puerto rico	18.22	-65.99	43	whole_organism	na	na	na	organic material	terrestrial	adult	wild	july	herbivore	direct_freeze	DNeasy Powersoil	neotropic	Whole Larval Body
1064.W.CV254	CAGGGCCTTTGT	GTGCCAGCMGCCGCGGTAA	na	ERP016607	v4	515f	806r	miseq	151	7460	apis mellifera	animalia	arthropoda	insecta	hymenoptera	apidae	apis	mellifera	2011-11-07	puerto rico	18.22	-65.99	43	whole_organism	na	na	na	organic material	terrestrial	adult	wild	july	herbivore	direct_freeze	DNeasy Powersoil	neotropic	Whole Larval Body
1064.W.CV255	CGATGAATATCG	GTGCCAGCMGCCGCGGTAA	na	ERP016607	v4	515f	806r	miseq	151	7460	apis mellifera	animalia	arthropoda	insecta	hymenoptera	apidae	apis	mellifera	2011-11-07	puerto rico	18.22	-65.99	43	whole_organism	na	na	na	organic material	terrestrial	adult	wild	july	herbivore	direct_freeze	DNeasy Powersoil	neotropic	Whole Larval Body
1064.W.CV256	GTCAATTAGTGG	GTGCCAGCMGCCGCGGTAA	na	ERP016607	v4	515f	806r	miseq	151	7460	apis mellifera	animalia	arthropoda	insecta	hymenoptera	apidae	apis	mellifera	2011-11-07	puerto rico	18.22	-65.99	43	whole_organism	na	na	na	organic material	terrestrial	adult	wild	july	herbivore	direct_freeze	DNeasy Powersoil	neotropic	Whole Larval Body
1064.W.CV257	AGTACGCAGTCT	GTGCCAGCMGCCGCGGTAA	na	ERP016607	v4	515f	806r	miseq	151	7460	apis mellifera	animalia	arthropoda	insecta	hymenoptera	apidae	apis	mellifera	2011-11-07	puerto rico	18.22	-65.99	43	whole_organism	na	na	na	organic material	terrestrial	adult	wild	july	herbivore	direct_freeze	DNeasy Powersoil	neotropic	Whole Pupae body
1064.W.CV258	AGCAGCTATTGC	GTGCCAGCMGCCGCGGTAA	na	ERP016607	v4	515f	806r	miseq	151	7460	apis mellifera	animalia	arthropoda	insecta	hymenoptera	apidae	apis	mellifera	2011-11-07	puerto rico	18.22	-65.99	43	whole_organism	na	na	na	organic material	terrestrial	adult	wild	july	herbivore	direct_freeze	DNeasy Powersoil	neotropic	Whole Pupae body
1064.W.CV259	CTCGGATAGATC	GTGCCAGCMGCCGCGGTAA	na	ERP016607	v4	515f	806r	miseq	151	7460	apis mellifera	animalia	arthropoda	insecta	hymenoptera	apidae	apis	mellifera	2011-11-07	puerto rico	18.22	-65.99	43	whole_organism	na	na	na	organic material	terrestrial	adult	wild	july	herbivore	direct_freeze	DNeasy Powersoil	neotropic	Whole Pupae body
1064.W.CV260	TTCCCGAAACGA	GTGCCAGCMGCCGCGGTAA	na	ERP016607	v4	515f	806r	miseq	151	7460	apis mellifera	animalia	arthropoda	insecta	hymenoptera	apidae	apis	mellifera	2011-11-07	puerto rico	18.22	-65.99	43	whole_organism	na	na	na	organic material	terrestrial	adult	wild	july	herbivore	direct_freeze	DNeasy Powersoil	neotropic	Whole Pupae body
1064.W.CV261	GAACTTTAGCGC	GTGCCAGCMGCCGCGGTAA	na	ERP016607	v4	515f	806r	miseq	151	7460	apis mellifera	animalia	arthropoda	insecta	hymenoptera	apidae	apis	mellifera	2011-11-07	puerto rico	18.22	-65.99	43	whole_organism	na	na	na	organic material	terrestrial	adult	wild	july	herbivore	direct_freeze	DNeasy Powersoil	neotropic	Whole Pupae body
1064.W.CV262	TCCTTAGAAGGC	GTGCCAGCMGCCGCGGTAA	na	ERP016607	v4	515f	806r	miseq	151	7460	apis mellifera	animalia	arthropoda	insecta	hymenoptera	apidae	apis	mellifera	2011-11-07	puerto rico	18.22	-65.99	43	whole_organism	na	na	na	organic material	terrestrial	adult	wild	july	herbivore	direct_freeze	DNeasy Powersoil	neotropic	Whole Pupae body
1064.W.CV269	CATGCCAACATG	GTGCCAGCMGCCGCGGTAA	na	ERP016607	v4	515f	806r	miseq	151	7460	apis mellifera	animalia	arthropoda	insecta	hymenoptera	apidae	apis	mellifera	18/12/2011	puerto rico	18.22	-65.99	43	whole_organism	na	na	na	organic material	terrestrial	adult	wild	december	herbivore	direct_freeze	DNeasy Powersoil	neotropic	Whole Pupae body
1064.W.CV270	GAGTACAGTCTA	GTGCCAGCMGCCGCGGTAA	na	ERP016607	v4	515f	806r	miseq	151	7460	apis mellifera	animalia	arthropoda	insecta	hymenoptera	apidae	apis	mellifera	16/12/2011	puerto rico	18.22	-65.99	43	whole_organism	na	na	na	organic material	terrestrial	adult	wild	december	herbivore	direct_freeze	DNeasy Powersoil	neotropic	Whole Pupae body
1064.W.CV271	CCTACATGAGAC	GTGCCAGCMGCCGCGGTAA	na	ERP016607	v4	515f	806r	miseq	151	7460	apis mellifera	animalia	arthropoda	insecta	hymenoptera	apidae	apis	mellifera	16/12/2011	puerto rico	18.22	-65.99	43	whole_organism	na	na	na	organic material	terrestrial	adult	wild	december	herbivore	direct_freeze	DNeasy Powersoil	neotropic	Whole Pupae body
1064.W.CV272	TCCGTGGTATAG	GTGCCAGCMGCCGCGGTAA	na	ERP016607	v4	515f	806r	miseq	151	7460	apis mellifera	animalia	arthropoda	insecta	hymenoptera	apidae	apis	mellifera	16/12/2011	puerto rico	18.22	-65.99	43	whole_organism	na	na	na	organic material	terrestrial	adult	wild	december	herbivore	direct_freeze	DNeasy Powersoil	neotropic	Whole Pupae body
1064.W.CV273	TCTACGGCACGT	GTGCCAGCMGCCGCGGTAA	na	ERP016607	v4	515f	806r	miseq	151	7460	apis mellifera	animalia	arthropoda	insecta	hymenoptera	apidae	apis	mellifera	16/12/2011	puerto rico	18.22	-65.99	43	whole_organism	na	na	na	organic material	terrestrial	adult	wild	december	herbivore	direct_freeze	DNeasy Powersoil	neotropic	Whole Pupae body
1064.W.CV274	ATGCTGCAACAC	GTGCCAGCMGCCGCGGTAA	na	ERP016607	v4	515f	806r	miseq	151	7460	apis mellifera	animalia	arthropoda	insecta	hymenoptera	apidae	apis	mellifera	16/12/2011	puerto rico	18.22	-65.99	43	whole_organism	na	na	na	organic material	terrestrial	adult	wild	december	herbivore	direct_freeze	DNeasy Powersoil	neotropic	Whole Pupae body
1064.W.CV275	GCAACCGATTGT	GTGCCAGCMGCCGCGGTAA	na	ERP016607	v4	515f	806r	miseq	151	7460	apis mellifera	animalia	arthropoda	insecta	hymenoptera	apidae	apis	mellifera	16/12/2011	puerto rico	18.22	-65.99	43	whole_organism	na	na	na	organic material	terrestrial	adult	wild	december	herbivore	direct_freeze	DNeasy Powersoil	neotropic	Whole Larval Body
1064.W.CV276	CATGTGCTTAGG	GTGCCAGCMGCCGCGGTAA	na	ERP016607	v4	515f	806r	miseq	151	7460	apis mellifera	animalia	arthropoda	insecta	hymenoptera	apidae	apis	mellifera	16/12/2011	puerto rico	18.22	-65.99	43	whole_organism	na	na	na	organic material	terrestrial	adult	wild	december	herbivore	direct_freeze	DNeasy Powersoil	neotropic	Whole Larval Body
1064.W.CV277	GTTCCTCCATTA	GTGCCAGCMGCCGCGGTAA	na	ERP016607	v4	515f	806r	miseq	151	7460	apis mellifera	animalia	arthropoda	insecta	hymenoptera	apidae	apis	mellifera	18/12/2011	puerto rico	18.22	-65.99	43	whole_organism	na	na	na	organic material	terrestrial	adult	wild	december	herbivore	direct_freeze	DNeasy Powersoil	neotropic	Whole Larval Body
1064.W.CV278	ACCTGTCCTTTC	GTGCCAGCMGCCGCGGTAA	na	ERP016607	v4	515f	806r	miseq	151	7460	apis mellifera	animalia	arthropoda	insecta	hymenoptera	apidae	apis	mellifera	18/12/2011	puerto rico	18.22	-65.99	43	whole_organism	na	na	na	organic material	terrestrial	adult	wild	december	herbivore	direct_freeze	DNeasy Powersoil	neotropic	Whole Larval Body
1064.W.CV279	GTTCACGCCCAA	GTGCCAGCMGCCGCGGTAA	na	ERP016607	v4	515f	806r	miseq	151	7460	apis mellifera	animalia	arthropoda	insecta	hymenoptera	apidae	apis	mellifera	18/12/2011	puerto rico	18.22	-65.99	43	whole_organism	na	na	na	organic material	terrestrial	adult	wild	december	herbivore	direct_freeze	DNeasy Powersoil	neotropic	Whole Larval Body
1064.W.CV280	CGATCGAACACT	GTGCCAGCMGCCGCGGTAA	na	ERP016607	v4	515f	806r	miseq	151	7460	apis mellifera	animalia	arthropoda	insecta	hymenoptera	apidae	apis	mellifera	18/12/2011	puerto rico	18.22	-65.99	43	whole_organism	na	na	na	organic material	terrestrial	adult	wild	december	herbivore	direct_freeze	DNeasy Powersoil	neotropic	Whole Larval Body
1064.W.CV348	GATGATAACCCA	GTGCCAGCMGCCGCGGTAA	na	ERP016607	v4	515f	806r	miseq	151	7460	apis mellifera	animalia	arthropoda	insecta	hymenoptera	apidae	apis	mellifera	2011-11-07	puerto rico	18.22	-65.99	43	whole_organism	na	na	na	organic material	terrestrial	adult	wild	july	herbivore	direct_freeze	DNeasy Powersoil	neotropic	Whole Larval Body
1064.W.CV349	GGCCCAATATAA	GTGCCAGCMGCCGCGGTAA	na	ERP016607	v4	515f	806r	miseq	151	7460	apis mellifera	animalia	arthropoda	insecta	hymenoptera	apidae	apis	mellifera	2011-12-07	puerto rico	18.22	-65.99	43	whole_organism	na	na	na	organic material	terrestrial	adult	wild	july	herbivore	direct_freeze	DNeasy Powersoil	neotropic	Whole Larval Body
1064.W.CV350	TTGTATGACAGG	GTGCCAGCMGCCGCGGTAA	na	ERP016607	v4	515f	806r	miseq	151	7460	apis mellifera	animalia	arthropoda	insecta	hymenoptera	apidae	apis	mellifera	2011-12-07	puerto rico	18.22	-65.99	43	whole_organism	na	na	na	organic material	terrestrial	adult	wild	july	herbivore	direct_freeze	DNeasy Powersoil	neotropic	Whole Larval Body
1064.W.CV351	GGTAAGTTTGAC	GTGCCAGCMGCCGCGGTAA	na	ERP016607	v4	515f	806r	miseq	151	7460	apis mellifera	animalia	arthropoda	insecta	hymenoptera	apidae	apis	mellifera	2011-12-07	puerto rico	18.22	-65.99	43	whole_organism	na	na	na	organic material	terrestrial	adult	wild	july	herbivore	direct_freeze	DNeasy Powersoil	neotropic	Whole Larval Body
1064.W.CV352	CTACCACGGTAC	GTGCCAGCMGCCGCGGTAA	na	ERP016607	v4	515f	806r	miseq	151	7460	apis mellifera	animalia	arthropoda	insecta	hymenoptera	apidae	apis	mellifera	2011-12-07	puerto rico	18.22	-65.99	43	whole_organism	na	na	na	organic material	terrestrial	adult	wild	july	herbivore	direct_freeze	DNeasy Powersoil	neotropic	Whole Larval Body
1064.W.CV353	CGGTCTGTCTGA	GTGCCAGCMGCCGCGGTAA	na	ERP016607	v4	515f	806r	miseq	151	7460	apis mellifera	animalia	arthropoda	insecta	hymenoptera	apidae	apis	mellifera	2011-12-07	puerto rico	18.22	-65.99	43	whole_organism	na	na	na	organic material	terrestrial	adult	wild	july	herbivore	direct_freeze	DNeasy Powersoil	neotropic	Whole Larval Body
1064.W.CV355	TTCTAGAGTGCG	GTGCCAGCMGCCGCGGTAA	na	ERP016607	v4	515f	806r	miseq	151	7460	apis mellifera	animalia	arthropoda	insecta	hymenoptera	apidae	apis	mellifera	2011-12-07	puerto rico	18.22	-65.99	43	whole_organism	na	na	na	organic material	terrestrial	adult	wild	july	herbivore	direct_freeze	DNeasy Powersoil	neotropic	Whole Pupae body
1064.W.CV356	ACGGATGTTATG	GTGCCAGCMGCCGCGGTAA	na	ERP016607	v4	515f	806r	miseq	151	7460	apis mellifera	animalia	arthropoda	insecta	hymenoptera	apidae	apis	mellifera	2011-12-07	puerto rico	18.22	-65.99	43	whole_organism	na	na	na	organic material	terrestrial	adult	wild	july	herbivore	direct_freeze	DNeasy Powersoil	neotropic	Whole Pupae body
1064.W.CV357	TTGAGGCTACAA	GTGCCAGCMGCCGCGGTAA	na	ERP016607	v4	515f	806r	miseq	151	7460	apis mellifera	animalia	arthropoda	insecta	hymenoptera	apidae	apis	mellifera	2011-12-07	puerto rico	18.22	-65.99	43	whole_organism	na	na	na	organic material	terrestrial	adult	wild	july	herbivore	direct_freeze	DNeasy Powersoil	neotropic	Whole Pupae body
1064.W.CV359	ACATCTAGCAGA	GTGCCAGCMGCCGCGGTAA	na	ERP016607	v4	515f	806r	miseq	151	7460	apis mellifera	animalia	arthropoda	insecta	hymenoptera	apidae	apis	mellifera	2011-12-07	puerto rico	18.22	-65.99	43	whole_organism	na	na	na	organic material	terrestrial	adult	wild	july	herbivore	direct_freeze	DNeasy Powersoil	neotropic	Whole Pupae body
13.7.2.21.7.14	TGCACAGTCGCT	CCGGACTACHVGGGTWTCTAAT	10.1098/rspb.2016.0150		v4	515f	806r	miseq		207151	teuchestes fossor	animalia	arthropoda	insecta	coleoptera	scarabaeidae	teuchestes	fossor	21/07/2014	finland	60.1699	24.9384	5	whole_organism	na	na	na	none	terrestrial	adult	wild	july	detritivore_scavenger	ethanol	DNeasy Powersoil	palearctic	13.7.2.21.7.14
13.7.3.21.7.14	CGGTATAGCAAT	CCGGACTACHVGGGTWTCTAAT	10.1098/rspb.2016.0150		v4	515f	806r	miseq		207151	teuchestes fossor	animalia	arthropoda	insecta	coleoptera	scarabaeidae	teuchestes	fossor	21/07/2014	finland	60.1699	24.9384	5	whole_organism	na	na	na	none	terrestrial	larvae	wild	july	detritivore_scavenger	ethanol	DNeasy Powersoil	palearctic	13.7.3.21.7.14
13.7.F.16.6.14	CCTAACGGTCCA	CCGGACTACHVGGGTWTCTAAT	10.1098/rspb.2016.0150		v4	515f	806r	miseq		207151	teuchestes fossor	animalia	arthropoda	insecta	coleoptera	scarabaeidae	teuchestes	fossor	16/06/2014	finland	60.1699	24.9384	5	whole_organism	na	na	na	none	terrestrial	adult	wild	june	detritivore_scavenger	ethanol	DNeasy Powersoil	palearctic	13.7.F.16.6.14
16.5.1.21.7.2014	ACCAGTGACTCA	CCGGACTACHVGGGTWTCTAAT	10.1098/rspb.2016.0150		v4	515f	806r	miseq		207151	teuchestes fossor	animalia	arthropoda	insecta	coleoptera	scarabaeidae	teuchestes	fossor	21/07/2014	finland	60.1699	24.9384	5	whole_organism	na	na	na	none	terrestrial	larvae	wild	july	detritivore_scavenger	ethanol	DNeasy Powersoil	palearctic	16.5.1.21.7.2014
16.5.F.16.6.2014	AAAAAAAAAAAA	CCGGACTACHVGGGTWTCTAAT	10.1098/rspb.2016.0150		v4	515f	806r	miseq		207151	teuchestes fossor	animalia	arthropoda	insecta	coleoptera	scarabaeidae	teuchestes	fossor	16/06/2014	finland	60.1699	24.9384	5	whole_organism	na	na	na	none	terrestrial	adult	wild	june	detritivore_scavenger	ethanol	DNeasy Powersoil	palearctic	16.5.F.16.6.2014
16.5.M.16.6.14	AAAAAAAAAAAA	CCGGACTACHVGGGTWTCTAAT	10.1098/rspb.2016.0150		v4	515f	806r	miseq		207151	teuchestes fossor	animalia	arthropoda	insecta	coleoptera	scarabaeidae	teuchestes	fossor	16/06/2014	finland	60.1699	24.9384	5	whole_organism	na	na	na	none	terrestrial	adult	wild	june	detritivore_scavenger	ethanol	DNeasy Powersoil	palearctic	16.5.M.16.6.14
1642.MS00331	CCAGATATAGCA	GTGCCAGCMGCCGCGGTAA	na	ERP016900	v4	515f	806r	hiseq	100	4530	oryza sativa	plantae	tracheophyta	magnoliopsida	poales	poaceae	oryza	sativa	16/06/2011	japan	35.117	138.937	60	external	na	na	root_surface	rhizosphere	terrestrial	juvenile_pupae	wild	june	photosynthetic	direct_freeze	DNeasy Powersoil	palearctic	rhizosphere Nipponbare
1642.MS00332	ATGGGCGAATGG	GTGCCAGCMGCCGCGGTAA	na	ERP016900	v4	515f	806r	hiseq	100	4530	oryza sativa	plantae	tracheophyta	magnoliopsida	poales	poaceae	oryza	sativa	16/06/2011	japan	35.117	138.937	60	external	na	na	root_surface	rhizosphere	terrestrial	juvenile_pupae	wild	june	photosynthetic	direct_freeze	DNeasy Powersoil	palearctic	rhizosphere Nipponbare
1642.MS00333	ACCTTACACCTT	GTGCCAGCMGCCGCGGTAA	na	ERP016900	v4	515f	806r	hiseq	100	4530	oryza sativa	plantae	tracheophyta	magnoliopsida	poales	poaceae	oryza	sativa	16/06/2011	japan	35.117	138.937	60	external	na	na	root_surface	rhizosphere	terrestrial	juvenile_pupae	wild	june	photosynthetic	direct_freeze	DNeasy Powersoil	palearctic	rhizosphere Nipponbare
1642.MS00334	CGAGCTGTTACC	GTGCCAGCMGCCGCGGTAA	na	ERP016900	v4	515f	806r	hiseq	100	4530	oryza sativa	plantae	tracheophyta	magnoliopsida	poales	poaceae	oryza	sativa	16/06/2011	japan	35.117	138.937	60	external	na	na	root_surface	rhizosphere	terrestrial	juvenile_pupae	wild	june	photosynthetic	direct_freeze	DNeasy Powersoil	palearctic	rhizosphere Nipponbare
1642.MS00335	AACTTTCAGGAG	GTGCCAGCMGCCGCGGTAA	na	ERP016900	v4	515f	806r	hiseq	100	4530	oryza sativa	plantae	tracheophyta	magnoliopsida	poales	poaceae	oryza	sativa	16/06/2011	japan	35.117	138.937	60	external	na	na	root_surface	rhizosphere	terrestrial	juvenile_pupae	wild	june	photosynthetic	direct_freeze	DNeasy Powersoil	palearctic	rhizosphere Nipponbare
1642.MS00336	TACACAAGTCGC	GTGCCAGCMGCCGCGGTAA	na	ERP016900	v4	515f	806r	hiseq	100	4530	oryza sativa	plantae	tracheophyta	magnoliopsida	poales	poaceae	oryza	sativa	16/06/2011	japan	35.117	138.937	60	external	na	na	root_surface	rhizosphere	terrestrial	juvenile_pupae	wild	june	photosynthetic	direct_freeze	DNeasy Powersoil	palearctic	rhizosphere Nipponbare
1642.MS00337	CTCGTGAATGAC	GTGCCAGCMGCCGCGGTAA	na	ERP016900	v4	515f	806r	hiseq	100	4530	oryza sativa	plantae	tracheophyta	magnoliopsida	poales	poaceae	oryza	sativa	16/06/2011	japan	35.117	138.937	60	external	na	na	root_surface	rhizosphere	terrestrial	juvenile_pupae	wild	june	photosynthetic	direct_freeze	DNeasy Powersoil	palearctic	rhizosphere Nipponbare
1642.MS00338	TATGCCAGAGAT	GTGCCAGCMGCCGCGGTAA	na	ERP016900	v4	515f	806r	hiseq	100	4530	oryza sativa	plantae	tracheophyta	magnoliopsida	poales	poaceae	oryza	sativa	16/06/2011	japan	35.117	138.937	60	external	na	na	root_surface	rhizosphere	terrestrial	juvenile_pupae	wild	june	photosynthetic	direct_freeze	DNeasy Powersoil	palearctic	rhizosphere Nipponbare
1642.MS00339	GAGAGTCCACTT	GTGCCAGCMGCCGCGGTAA	na	ERP016900	v4	515f	806r	hiseq	100	4530	oryza sativa	plantae	tracheophyta	magnoliopsida	poales	poaceae	oryza	sativa	16/06/2011	japan	35.117	138.937	60	external	na	na	root_surface	rhizosphere	terrestrial	juvenile_pupae	wild	june	photosynthetic	direct_freeze	DNeasy Powersoil	palearctic	rhizosphere Nipponbare
1642.MS00340	GATCTCTGGGTA	GTGCCAGCMGCCGCGGTAA	na	ERP016900	v4	515f	806r	hiseq	100	4530	oryza sativa	plantae	tracheophyta	magnoliopsida	poales	poaceae	oryza	sativa	16/06/2011	japan	35.117	138.937	60	external	na	na	root_surface	rhizosphere	terrestrial	juvenile_pupae	wild	june	photosynthetic	direct_freeze	DNeasy Powersoil	palearctic	rhizosphere Nipponbare
1642.MS00341	GTAGGTGCTTAC	GTGCCAGCMGCCGCGGTAA	na	ERP016900	v4	515f	806r	hiseq	100	4530	oryza sativa	plantae	tracheophyta	magnoliopsida	poales	poaceae	oryza	sativa	16/06/2011	japan	35.117	138.937	60	external	na	na	root_surface	rhizosphere	terrestrial	juvenile_pupae	wild	june	photosynthetic	direct_freeze	DNeasy Powersoil	palearctic	rhizosphere 93-11
1642.MS00342	CAACACATGCTG	GTGCCAGCMGCCGCGGTAA	na	ERP016900	v4	515f	806r	hiseq	100	4530	oryza sativa	plantae	tracheophyta	magnoliopsida	poales	poaceae	oryza	sativa	16/06/2011	japan	35.117	138.937	60	external	na	na	root_surface	rhizosphere	terrestrial	juvenile_pupae	wild	june	photosynthetic	direct_freeze	DNeasy Powersoil	palearctic	rhizosphere 93-11
1642.MS00343	TGCACGTGATAA	GTGCCAGCMGCCGCGGTAA	na	ERP016900	v4	515f	806r	hiseq	100	4530	oryza sativa	plantae	tracheophyta	magnoliopsida	poales	poaceae	oryza	sativa	16/06/2011	japan	35.117	138.937	60	external	na	na	root_surface	rhizosphere	terrestrial	juvenile_pupae	wild	june	photosynthetic	direct_freeze	DNeasy Powersoil	palearctic	rhizosphere 93-11
1642.MS00344	GCGTCCATGAAT	GTGCCAGCMGCCGCGGTAA	na	ERP016900	v4	515f	806r	hiseq	100	4530	oryza sativa	plantae	tracheophyta	magnoliopsida	poales	poaceae	oryza	sativa	16/06/2011	japan	35.117	138.937	60	external	na	na	root_surface	rhizosphere	terrestrial	juvenile_pupae	wild	june	photosynthetic	direct_freeze	DNeasy Powersoil	palearctic	rhizosphere 93-11
1642.MS00345	AGGTGAGTTCTA	GTGCCAGCMGCCGCGGTAA	na	ERP016900	v4	515f	806r	hiseq	100	4530	oryza sativa	plantae	tracheophyta	magnoliopsida	poales	poaceae	oryza	sativa	16/06/2011	japan	35.117	138.937	60	external	na	na	root_surface	rhizosphere	terrestrial	juvenile_pupae	wild	june	photosynthetic	direct_freeze	DNeasy Powersoil	palearctic	rhizosphere 93-11
1642.MS00346	AGGTCCAAATCA	GTGCCAGCMGCCGCGGTAA	na	ERP016900	v4	515f	806r	hiseq	100	4530	oryza sativa	plantae	tracheophyta	magnoliopsida	poales	poaceae	oryza	sativa	16/06/2011	japan	35.117	138.937	60	external	na	na	root_surface	rhizosphere	terrestrial	juvenile_pupae	wild	june	photosynthetic	direct_freeze	DNeasy Powersoil	palearctic	rhizosphere 93-11
1642.MS00347	GAACGGGACGTA	GTGCCAGCMGCCGCGGTAA	na	ERP016900	v4	515f	806r	hiseq	100	4530	oryza sativa	plantae	tracheophyta	magnoliopsida	poales	poaceae	oryza	sativa	16/06/2011	japan	35.117	138.937	60	external	na	na	root_surface	rhizosphere	terrestrial	juvenile_pupae	wild	june	photosynthetic	direct_freeze	DNeasy Powersoil	palearctic	rhizosphere 93-11
1642.MS00348	CATCATACGGGT	GTGCCAGCMGCCGCGGTAA	na	ERP016900	v4	515f	806r	hiseq	100	4530	oryza sativa	plantae	tracheophyta	magnoliopsida	poales	poaceae	oryza	sativa	16/06/2011	japan	35.117	138.937	60	external	na	na	root_surface	rhizosphere	terrestrial	juvenile_pupae	wild	june	photosynthetic	direct_freeze	DNeasy Powersoil	palearctic	rhizosphere 93-11
1642.MS00349	CGCATTTGGATG	GTGCCAGCMGCCGCGGTAA	na	ERP016900	v4	515f	806r	hiseq	100	4530	oryza sativa	plantae	tracheophyta	magnoliopsida	poales	poaceae	oryza	sativa	16/06/2011	japan	35.117	138.937	60	external	na	na	root_surface	rhizosphere	terrestrial	juvenile_pupae	wild	june	photosynthetic	direct_freeze	DNeasy Powersoil	palearctic	rhizosphere 93-11
1642.MS00350	ATTCTCTCACGT	GTGCCAGCMGCCGCGGTAA	na	ERP016900	v4	515f	806r	hiseq	100	4530	oryza sativa	plantae	tracheophyta	magnoliopsida	poales	poaceae	oryza	sativa	16/06/2011	japan	35.117	138.937	60	external	na	na	root_surface	rhizosphere	terrestrial	juvenile_pupae	wild	june	photosynthetic	direct_freeze	DNeasy Powersoil	palearctic	rhizosphere 93-11
1642.MS00351	GTTCGGTGTCCA	GTGCCAGCMGCCGCGGTAA	na	ERP016900	v4	515f	806r	hiseq	100	4530	oryza sativa	plantae	tracheophyta	magnoliopsida	poales	poaceae	oryza	sativa	16/06/2011	japan	35.117	138.937	60	external	na	na	root_surface	rhizosphere	terrestrial	juvenile_pupae	wild	june	photosynthetic	direct_freeze	DNeasy Powersoil	palearctic	rhizosphere kasalath
1642.MS00352	GTAATGCGTAAC	GTGCCAGCMGCCGCGGTAA	na	ERP016900	v4	515f	806r	hiseq	100	4530	oryza sativa	plantae	tracheophyta	magnoliopsida	poales	poaceae	oryza	sativa	16/06/2011	japan	35.117	138.937	60	external	na	na	root_surface	rhizosphere	terrestrial	juvenile_pupae	wild	june	photosynthetic	direct_freeze	DNeasy Powersoil	palearctic	rhizosphere kasalath
1642.MS00353	CCTGTCCTATCT	GTGCCAGCMGCCGCGGTAA	na	ERP016900	v4	515f	806r	hiseq	100	4530	oryza sativa	plantae	tracheophyta	magnoliopsida	poales	poaceae	oryza	sativa	16/06/2011	japan	35.117	138.937	60	external	na	na	root_surface	rhizosphere	terrestrial	juvenile_pupae	wild	june	photosynthetic	direct_freeze	DNeasy Powersoil	palearctic	rhizosphere kasalath
1642.MS00354	ACCGTGCTCACA	GTGCCAGCMGCCGCGGTAA	na	ERP016900	v4	515f	806r	hiseq	100	4530	oryza sativa	plantae	tracheophyta	magnoliopsida	poales	poaceae	oryza	sativa	16/06/2011	japan	35.117	138.937	60	external	na	na	root_surface	rhizosphere	terrestrial	juvenile_pupae	wild	june	photosynthetic	direct_freeze	DNeasy Powersoil	palearctic	rhizosphere kasalath
1642.MS00355	ACGTGTAGGCTT	GTGCCAGCMGCCGCGGTAA	na	ERP016900	v4	515f	806r	hiseq	100	4530	oryza sativa	plantae	tracheophyta	magnoliopsida	poales	poaceae	oryza	sativa	16/06/2011	japan	35.117	138.937	60	external	na	na	root_surface	rhizosphere	terrestrial	juvenile_pupae	wild	june	photosynthetic	direct_freeze	DNeasy Powersoil	palearctic	rhizosphere kasalath
1642.MS00356	TACGGATTATGG	GTGCCAGCMGCCGCGGTAA	na	ERP016900	v4	515f	806r	hiseq	100	4530	oryza sativa	plantae	tracheophyta	magnoliopsida	poales	poaceae	oryza	sativa	16/06/2011	japan	35.117	138.937	60	external	na	na	root_surface	rhizosphere	terrestrial	juvenile_pupae	wild	june	photosynthetic	direct_freeze	DNeasy Powersoil	palearctic	rhizosphere kasalath
1642.MS00357	ATAACATGTGCG	GTGCCAGCMGCCGCGGTAA	na	ERP016900	v4	515f	806r	hiseq	100	4530	oryza sativa	plantae	tracheophyta	magnoliopsida	poales	poaceae	oryza	sativa	16/06/2011	japan	35.117	138.937	60	external	na	na	root_surface	rhizosphere	terrestrial	juvenile_pupae	wild	june	photosynthetic	direct_freeze	DNeasy Powersoil	palearctic	rhizosphere kasalath
1642.MS00358	CGACTCTAAACG	GTGCCAGCMGCCGCGGTAA	na	ERP016900	v4	515f	806r	hiseq	100	4530	oryza sativa	plantae	tracheophyta	magnoliopsida	poales	poaceae	oryza	sativa	16/06/2011	japan	35.117	138.937	60	external	na	na	root_surface	rhizosphere	terrestrial	juvenile_pupae	wild	june	photosynthetic	direct_freeze	DNeasy Powersoil	palearctic	rhizosphere kasalath
1642.MS00359	AAGACAGCTATC	GTGCCAGCMGCCGCGGTAA	na	ERP016900	v4	515f	806r	hiseq	100	4530	oryza sativa	plantae	tracheophyta	magnoliopsida	poales	poaceae	oryza	sativa	16/06/2011	japan	35.117	138.937	60	external	na	na	root_surface	rhizosphere	terrestrial	juvenile_pupae	wild	june	photosynthetic	direct_freeze	DNeasy Powersoil	palearctic	rhizosphere kasalath
1642.MS00360	GTCGCCGTACAT	GTGCCAGCMGCCGCGGTAA	na	ERP016900	v4	515f	806r	hiseq	100	4530	oryza sativa	plantae	tracheophyta	magnoliopsida	poales	poaceae	oryza	sativa	16/06/2011	japan	35.117	138.937	60	external	na	na	root_surface	rhizosphere	terrestrial	juvenile_pupae	wild	june	photosynthetic	direct_freeze	DNeasy Powersoil	palearctic	rhizosphere kasalath
1642.MS00361	GGTTTAACACGC	GTGCCAGCMGCCGCGGTAA	na	ERP016900	v4	515f	806r	hiseq	100	4530	oryza sativa	plantae	tracheophyta	magnoliopsida	poales	poaceae	oryza	sativa	16/06/2011	japan	35.117	138.937	60	external	na	na	root_surface	rhizosphere	terrestrial	juvenile_pupae	wild	june	photosynthetic	direct_freeze	DNeasy Powersoil	palearctic	rhizosphere W106
1642.MS00362	CTCCCTTTGTGT	GTGCCAGCMGCCGCGGTAA	na	ERP016900	v4	515f	806r	hiseq	100	4530	oryza sativa	plantae	tracheophyta	magnoliopsida	poales	poaceae	oryza	sativa	16/06/2011	japan	35.117	138.937	60	external	na	na	root_surface	rhizosphere	terrestrial	juvenile_pupae	wild	june	photosynthetic	direct_freeze	DNeasy Powersoil	palearctic	rhizosphere W106
1642.MS00363	GGTCTCCTACAG	GTGCCAGCMGCCGCGGTAA	na	ERP016900	v4	515f	806r	hiseq	100	4530	oryza sativa	plantae	tracheophyta	magnoliopsida	poales	poaceae	oryza	sativa	16/06/2011	japan	35.117	138.937	60	external	na	na	root_surface	rhizosphere	terrestrial	juvenile_pupae	wild	june	photosynthetic	direct_freeze	DNeasy Powersoil	palearctic	rhizosphere W106
1642.MS00364	ATAGCGAACTCA	GTGCCAGCMGCCGCGGTAA	na	ERP016900	v4	515f	806r	hiseq	100	4530	oryza sativa	plantae	tracheophyta	magnoliopsida	poales	poaceae	oryza	sativa	16/06/2011	japan	35.117	138.937	60	external	na	na	root_surface	rhizosphere	terrestrial	juvenile_pupae	wild	june	photosynthetic	direct_freeze	DNeasy Powersoil	palearctic	rhizosphere W106
1642.MS00365	CTTGAGAAATCG	GTGCCAGCMGCCGCGGTAA	na	ERP016900	v4	515f	806r	hiseq	100	4530	oryza sativa	plantae	tracheophyta	magnoliopsida	poales	poaceae	oryza	sativa	16/06/2011	japan	35.117	138.937	60	external	na	na	root_surface	rhizosphere	terrestrial	juvenile_pupae	wild	june	photosynthetic	direct_freeze	DNeasy Powersoil	palearctic	rhizosphere W106
1642.MS00366	GTCTTCAGCAAG	GTGCCAGCMGCCGCGGTAA	na	ERP016900	v4	515f	806r	hiseq	100	4530	oryza sativa	plantae	tracheophyta	magnoliopsida	poales	poaceae	oryza	sativa	16/06/2011	japan	35.117	138.937	60	external	na	na	root_surface	rhizosphere	terrestrial	juvenile_pupae	wild	june	photosynthetic	direct_freeze	DNeasy Powersoil	palearctic	rhizosphere W106
1642.MS00367	ATTGACCGGTCA	GTGCCAGCMGCCGCGGTAA	na	ERP016900	v4	515f	806r	hiseq	100	4530	oryza sativa	plantae	tracheophyta	magnoliopsida	poales	poaceae	oryza	sativa	16/06/2011	japan	35.117	138.937	60	external	na	na	root_surface	rhizosphere	terrestrial	juvenile_pupae	wild	june	photosynthetic	direct_freeze	DNeasy Powersoil	palearctic	rhizosphere W106
1642.MS00368	GGAATCCGATTA	GTGCCAGCMGCCGCGGTAA	na	ERP016900	v4	515f	806r	hiseq	100	4530	oryza sativa	plantae	tracheophyta	magnoliopsida	poales	poaceae	oryza	sativa	16/06/2011	japan	35.117	138.937	60	external	na	na	root_surface	rhizosphere	terrestrial	juvenile_pupae	wild	june	photosynthetic	direct_freeze	DNeasy Powersoil	palearctic	rhizosphere W106
1642.MS00369	AGACAGTAGGAG	GTGCCAGCMGCCGCGGTAA	na	ERP016900	v4	515f	806r	hiseq	100	4530	oryza sativa	plantae	tracheophyta	magnoliopsida	poales	poaceae	oryza	sativa	16/06/2011	japan	35.117	138.937	60	external	na	na	root_surface	rhizosphere	terrestrial	juvenile_pupae	wild	june	photosynthetic	direct_freeze	DNeasy Powersoil	palearctic	rhizosphere W106
1642.MS00370	AGCTGCACCTAA	GTGCCAGCMGCCGCGGTAA	na	ERP016900	v4	515f	806r	hiseq	100	4530	oryza sativa	plantae	tracheophyta	magnoliopsida	poales	poaceae	oryza	sativa	16/06/2011	japan	35.117	138.937	60	external	na	na	root_surface	rhizosphere	terrestrial	juvenile_pupae	wild	june	photosynthetic	direct_freeze	DNeasy Powersoil	palearctic	rhizosphere W106
1642.MS00371	ACTGACTTAAGG	GTGCCAGCMGCCGCGGTAA	na	ERP016900	v4	515f	806r	hiseq	100	4530	oryza sativa	plantae	tracheophyta	magnoliopsida	poales	poaceae	oryza	sativa	16/06/2011	japan	35.117	138.937	60	external	na	na	root_surface	rhizosphere	terrestrial	juvenile_pupae	wild	june	photosynthetic	direct_freeze	DNeasy Powersoil	palearctic	rhizosphere W1514
1642.MS00372	TAACGCTGTGTG	GTGCCAGCMGCCGCGGTAA	na	ERP016900	v4	515f	806r	hiseq	100	4530	oryza sativa	plantae	tracheophyta	magnoliopsida	poales	poaceae	oryza	sativa	16/06/2011	japan	35.117	138.937	60	external	na	na	root_surface	rhizosphere	terrestrial	juvenile_pupae	wild	june	photosynthetic	direct_freeze	DNeasy Powersoil	palearctic	rhizosphere W1514
1642.MS00374	CGGATAACCTCC	GTGCCAGCMGCCGCGGTAA	na	ERP016900	v4	515f	806r	hiseq	100	4530	oryza sativa	plantae	tracheophyta	magnoliopsida	poales	poaceae	oryza	sativa	16/06/2011	japan	35.117	138.937	60	external	na	na	root_surface	rhizosphere	terrestrial	juvenile_pupae	wild	june	photosynthetic	direct_freeze	DNeasy Powersoil	palearctic	rhizosphere W1514
1642.MS00375	TTCTCCATCACA	GTGCCAGCMGCCGCGGTAA	na	ERP016900	v4	515f	806r	hiseq	100	4530	oryza sativa	plantae	tracheophyta	magnoliopsida	poales	poaceae	oryza	sativa	16/06/2011	japan	35.117	138.937	60	external	na	na	root_surface	rhizosphere	terrestrial	juvenile_pupae	wild	june	photosynthetic	direct_freeze	DNeasy Powersoil	palearctic	rhizosphere W1514
1642.MS00376	CACCCGATGGTT	GTGCCAGCMGCCGCGGTAA	na	ERP016900	v4	515f	806r	hiseq	100	4530	oryza sativa	plantae	tracheophyta	magnoliopsida	poales	poaceae	oryza	sativa	16/06/2011	japan	35.117	138.937	60	external	na	na	root_surface	rhizosphere	terrestrial	juvenile_pupae	wild	june	photosynthetic	direct_freeze	DNeasy Powersoil	palearctic	rhizosphere W1514
1642.MS00377	GCCACGACTTAC	GTGCCAGCMGCCGCGGTAA	na	ERP016900	v4	515f	806r	hiseq	100	4530	oryza sativa	plantae	tracheophyta	magnoliopsida	poales	poaceae	oryza	sativa	16/06/2011	japan	35.117	138.937	60	external	na	na	root_surface	rhizosphere	terrestrial	juvenile_pupae	wild	june	photosynthetic	direct_freeze	DNeasy Powersoil	palearctic	rhizosphere W1514
1642.MS00378	GATGCTGCCGTT	GTGCCAGCMGCCGCGGTAA	na	ERP016900	v4	515f	806r	hiseq	100	4530	oryza sativa	plantae	tracheophyta	magnoliopsida	poales	poaceae	oryza	sativa	16/06/2011	japan	35.117	138.937	60	external	na	na	root_surface	rhizosphere	terrestrial	juvenile_pupae	wild	june	photosynthetic	direct_freeze	DNeasy Powersoil	palearctic	rhizosphere W1514
1642.MS00379	AACCAAACTCGA	GTGCCAGCMGCCGCGGTAA	na	ERP016900	v4	515f	806r	hiseq	100	4530	oryza sativa	plantae	tracheophyta	magnoliopsida	poales	poaceae	oryza	sativa	16/06/2011	japan	35.117	138.937	60	external	na	na	root_surface	rhizosphere	terrestrial	juvenile_pupae	wild	june	photosynthetic	direct_freeze	DNeasy Powersoil	palearctic	rhizosphere W1514
1642.MS00380	GAAATGCTACGT	GTGCCAGCMGCCGCGGTAA	na	ERP016900	v4	515f	806r	hiseq	100	4530	oryza sativa	plantae	tracheophyta	magnoliopsida	poales	poaceae	oryza	sativa	16/06/2011	japan	35.117	138.937	60	external	na	na	root_surface	rhizosphere	terrestrial	juvenile_pupae	wild	june	photosynthetic	direct_freeze	DNeasy Powersoil	palearctic	rhizosphere W1514
1642.MS00381	TCTGAGGTTGCC	GTGCCAGCMGCCGCGGTAA	na	ERP016900	v4	515f	806r	hiseq	100	4530	oryza sativa	plantae	tracheophyta	magnoliopsida	poales	poaceae	oryza	sativa	22/06/2011	japan	35.117	138.937	60	external	na	na	root_surface	rhizosphere	terrestrial	juvenile_pupae	wild	june	photosynthetic	direct_freeze	DNeasy Powersoil	palearctic	rhizosphere Nipponbare
1642.MS00382	TCCAACTGCAGA	GTGCCAGCMGCCGCGGTAA	na	ERP016900	v4	515f	806r	hiseq	100	4530	oryza sativa	plantae	tracheophyta	magnoliopsida	poales	poaceae	oryza	sativa	22/06/2011	japan	35.117	138.937	60	external	na	na	root_surface	rhizosphere	terrestrial	juvenile_pupae	wild	june	photosynthetic	direct_freeze	DNeasy Powersoil	palearctic	rhizosphere Nipponbare
1642.MS00383	ATAATTGCCGAG	GTGCCAGCMGCCGCGGTAA	na	ERP016900	v4	515f	806r	hiseq	100	4530	oryza sativa	plantae	tracheophyta	magnoliopsida	poales	poaceae	oryza	sativa	22/06/2011	japan	35.117	138.937	60	external	na	na	root_surface	rhizosphere	terrestrial	juvenile_pupae	wild	june	photosynthetic	direct_freeze	DNeasy Powersoil	palearctic	rhizosphere Nipponbare
1642.MS00384	GAGATCGCCTAT	GTGCCAGCMGCCGCGGTAA	na	ERP016900	v4	515f	806r	hiseq	100	4530	oryza sativa	plantae	tracheophyta	magnoliopsida	poales	poaceae	oryza	sativa	22/06/2011	japan	35.117	138.937	60	external	na	na	root_surface	rhizosphere	terrestrial	juvenile_pupae	wild	june	photosynthetic	direct_freeze	DNeasy Powersoil	palearctic	rhizosphere Nipponbare
1642.MS00385	ATAGGCTGTAGT	GTGCCAGCMGCCGCGGTAA	na	ERP016900	v4	515f	806r	hiseq	100	4530	oryza sativa	plantae	tracheophyta	magnoliopsida	poales	poaceae	oryza	sativa	22/06/2011	japan	35.117	138.937	60	external	na	na	root_surface	rhizosphere	terrestrial	juvenile_pupae	wild	june	photosynthetic	direct_freeze	DNeasy Powersoil	palearctic	rhizosphere Nipponbare
1642.MS00386	CTTGACGAGGTT	GTGCCAGCMGCCGCGGTAA	na	ERP016900	v4	515f	806r	hiseq	100	4530	oryza sativa	plantae	tracheophyta	magnoliopsida	poales	poaceae	oryza	sativa	22/06/2011	japan	35.117	138.937	60	external	na	na	root_surface	rhizosphere	terrestrial	juvenile_pupae	wild	june	photosynthetic	direct_freeze	DNeasy Powersoil	palearctic	rhizosphere Nipponbare
1642.MS00387	AACCGATGTACC	GTGCCAGCMGCCGCGGTAA	na	ERP016900	v4	515f	806r	hiseq	100	4530	oryza sativa	plantae	tracheophyta	magnoliopsida	poales	poaceae	oryza	sativa	22/06/2011	japan	35.117	138.937	60	external	na	na	root_surface	rhizosphere	terrestrial	juvenile_pupae	wild	june	photosynthetic	direct_freeze	DNeasy Powersoil	palearctic	rhizosphere Nipponbare
1642.MS00388	CGATCGAACACT	GTGCCAGCMGCCGCGGTAA	na	ERP016900	v4	515f	806r	hiseq	100	4530	oryza sativa	plantae	tracheophyta	magnoliopsida	poales	poaceae	oryza	sativa	22/06/2011	japan	35.117	138.937	60	external	na	na	root_surface	rhizosphere	terrestrial	juvenile_pupae	wild	june	photosynthetic	direct_freeze	DNeasy Powersoil	palearctic	rhizosphere Nipponbare
1642.MS00389	GATCATTCTCTC	GTGCCAGCMGCCGCGGTAA	na	ERP016900	v4	515f	806r	hiseq	100	4530	oryza sativa	plantae	tracheophyta	magnoliopsida	poales	poaceae	oryza	sativa	22/06/2011	japan	35.117	138.937	60	external	na	na	root_surface	rhizosphere	terrestrial	juvenile_pupae	wild	june	photosynthetic	direct_freeze	DNeasy Powersoil	palearctic	rhizosphere Nipponbare
1642.MS00390	TAAAGACCCGTA	GTGCCAGCMGCCGCGGTAA	na	ERP016900	v4	515f	806r	hiseq	100	4530	oryza sativa	plantae	tracheophyta	magnoliopsida	poales	poaceae	oryza	sativa	22/06/2011	japan	35.117	138.937	60	external	na	na	root_surface	rhizosphere	terrestrial	juvenile_pupae	wild	june	photosynthetic	direct_freeze	DNeasy Powersoil	palearctic	rhizosphere Nipponbare
1642.MS00391	GGCATGTTATCG	GTGCCAGCMGCCGCGGTAA	na	ERP016900	v4	515f	806r	hiseq	100	4530	oryza sativa	plantae	tracheophyta	magnoliopsida	poales	poaceae	oryza	sativa	29/06/2011	japan	35.117	138.937	60	external	na	na	root_surface	rhizosphere	terrestrial	juvenile_pupae	wild	june	photosynthetic	direct_freeze	DNeasy Powersoil	palearctic	rhizosphere Nipponbare
1642.MS00392	TGTACATCGCCG	GTGCCAGCMGCCGCGGTAA	na	ERP016900	v4	515f	806r	hiseq	100	4530	oryza sativa	plantae	tracheophyta	magnoliopsida	poales	poaceae	oryza	sativa	29/06/2011	japan	35.117	138.937	60	external	na	na	root_surface	rhizosphere	terrestrial	juvenile_pupae	wild	june	photosynthetic	direct_freeze	DNeasy Powersoil	palearctic	rhizosphere Nipponbare
1642.MS00393	TGTGTAGCCATG	GTGCCAGCMGCCGCGGTAA	na	ERP016900	v4	515f	806r	hiseq	100	4530	oryza sativa	plantae	tracheophyta	magnoliopsida	poales	poaceae	oryza	sativa	29/06/2011	japan	35.117	138.937	60	external	na	na	root_surface	rhizosphere	terrestrial	juvenile_pupae	wild	june	photosynthetic	direct_freeze	DNeasy Powersoil	palearctic	rhizosphere Nipponbare
1642.MS00394	ACCTGGGAATAT	GTGCCAGCMGCCGCGGTAA	na	ERP016900	v4	515f	806r	hiseq	100	4530	oryza sativa	plantae	tracheophyta	magnoliopsida	poales	poaceae	oryza	sativa	29/06/2011	japan	35.117	138.937	60	external	na	na	root_surface	rhizosphere	terrestrial	juvenile_pupae	wild	june	photosynthetic	direct_freeze	DNeasy Powersoil	palearctic	rhizosphere Nipponbare
1642.MS00395	TCGATTGGCCGT	GTGCCAGCMGCCGCGGTAA	na	ERP016900	v4	515f	806r	hiseq	100	4530	oryza sativa	plantae	tracheophyta	magnoliopsida	poales	poaceae	oryza	sativa	29/06/2011	japan	35.117	138.937	60	external	na	na	root_surface	rhizosphere	terrestrial	juvenile_pupae	wild	june	photosynthetic	direct_freeze	DNeasy Powersoil	palearctic	rhizosphere Nipponbare
1642.MS00396	CATGCCAACATG	GTGCCAGCMGCCGCGGTAA	na	ERP016900	v4	515f	806r	hiseq	100	4530	oryza sativa	plantae	tracheophyta	magnoliopsida	poales	poaceae	oryza	sativa	29/06/2011	japan	35.117	138.937	60	external	na	na	root_surface	rhizosphere	terrestrial	juvenile_pupae	wild	june	photosynthetic	direct_freeze	DNeasy Powersoil	palearctic	rhizosphere Nipponbare
1642.MS00397	AGACATACCGTA	GTGCCAGCMGCCGCGGTAA	na	ERP016900	v4	515f	806r	hiseq	100	4530	oryza sativa	plantae	tracheophyta	magnoliopsida	poales	poaceae	oryza	sativa	29/06/2011	japan	35.117	138.937	60	external	na	na	root_surface	rhizosphere	terrestrial	juvenile_pupae	wild	june	photosynthetic	direct_freeze	DNeasy Powersoil	palearctic	rhizosphere Nipponbare
1642.MS00398	TGTATCTTCACC	GTGCCAGCMGCCGCGGTAA	na	ERP016900	v4	515f	806r	hiseq	100	4530	oryza sativa	plantae	tracheophyta	magnoliopsida	poales	poaceae	oryza	sativa	29/06/2011	japan	35.117	138.937	60	external	na	na	root_surface	rhizosphere	terrestrial	juvenile_pupae	wild	june	photosynthetic	direct_freeze	DNeasy Powersoil	palearctic	rhizosphere Nipponbare
1642.MS00399	AGGCACAGTAGG	GTGCCAGCMGCCGCGGTAA	na	ERP016900	v4	515f	806r	hiseq	100	4530	oryza sativa	plantae	tracheophyta	magnoliopsida	poales	poaceae	oryza	sativa	29/06/2011	japan	35.117	138.937	60	external	na	na	root_surface	rhizosphere	terrestrial	juvenile_pupae	wild	june	photosynthetic	direct_freeze	DNeasy Powersoil	palearctic	rhizosphere Nipponbare
1642.MS00400	TGTTAAGCAGCA	GTGCCAGCMGCCGCGGTAA	na	ERP016900	v4	515f	806r	hiseq	100	4530	oryza sativa	plantae	tracheophyta	magnoliopsida	poales	poaceae	oryza	sativa	29/06/2011	japan	35.117	138.937	60	external	na	na	root_surface	rhizosphere	terrestrial	juvenile_pupae	wild	june	photosynthetic	direct_freeze	DNeasy Powersoil	palearctic	rhizosphere Nipponbare
1642.MS00401	AAGGGCGCTGAA	GTGCCAGCMGCCGCGGTAA	na	ERP016900	v4	515f	806r	hiseq	100	4530	oryza sativa	plantae	tracheophyta	magnoliopsida	poales	poaceae	oryza	sativa	29/06/2011	japan	35.117	138.937	60	external	na	na	root_surface	rhizosphere	terrestrial	juvenile_pupae	wild	june	photosynthetic	direct_freeze	DNeasy Powersoil	palearctic	rhizosphere 93-11
1642.MS00402	CTCTGCCTAATT	GTGCCAGCMGCCGCGGTAA	na	ERP016900	v4	515f	806r	hiseq	100	4530	oryza sativa	plantae	tracheophyta	magnoliopsida	poales	poaceae	oryza	sativa	29/06/2011	japan	35.117	138.937	60	external	na	na	root_surface	rhizosphere	terrestrial	juvenile_pupae	wild	june	photosynthetic	direct_freeze	DNeasy Powersoil	palearctic	rhizosphere 93-11
1642.MS00403	GCATTACTGGAC	GTGCCAGCMGCCGCGGTAA	na	ERP016900	v4	515f	806r	hiseq	100	4530	oryza sativa	plantae	tracheophyta	magnoliopsida	poales	poaceae	oryza	sativa	29/06/2011	japan	35.117	138.937	60	external	na	na	root_surface	rhizosphere	terrestrial	juvenile_pupae	wild	june	photosynthetic	direct_freeze	DNeasy Powersoil	palearctic	rhizosphere 93-11
1642.MS00404	GAGTACAGTCTA	GTGCCAGCMGCCGCGGTAA	na	ERP016900	v4	515f	806r	hiseq	100	4530	oryza sativa	plantae	tracheophyta	magnoliopsida	poales	poaceae	oryza	sativa	29/06/2011	japan	35.117	138.937	60	external	na	na	root_surface	rhizosphere	terrestrial	juvenile_pupae	wild	june	photosynthetic	direct_freeze	DNeasy Powersoil	palearctic	rhizosphere 93-11
1642.MS00405	GATCCTCATGCG	GTGCCAGCMGCCGCGGTAA	na	ERP016900	v4	515f	806r	hiseq	100	4530	oryza sativa	plantae	tracheophyta	magnoliopsida	poales	poaceae	oryza	sativa	29/06/2011	japan	35.117	138.937	60	external	na	na	root_surface	rhizosphere	terrestrial	juvenile_pupae	wild	june	photosynthetic	direct_freeze	DNeasy Powersoil	palearctic	rhizosphere 93-11
1642.MS00406	GACTGACTCGTC	GTGCCAGCMGCCGCGGTAA	na	ERP016900	v4	515f	806r	hiseq	100	4530	oryza sativa	plantae	tracheophyta	magnoliopsida	poales	poaceae	oryza	sativa	29/06/2011	japan	35.117	138.937	60	external	na	na	root_surface	rhizosphere	terrestrial	juvenile_pupae	wild	june	photosynthetic	direct_freeze	DNeasy Powersoil	palearctic	rhizosphere 93-11
1642.MS00407	CTACTTACATCC	GTGCCAGCMGCCGCGGTAA	na	ERP016900	v4	515f	806r	hiseq	100	4530	oryza sativa	plantae	tracheophyta	magnoliopsida	poales	poaceae	oryza	sativa	29/06/2011	japan	35.117	138.937	60	external	na	na	root_surface	rhizosphere	terrestrial	juvenile_pupae	wild	june	photosynthetic	direct_freeze	DNeasy Powersoil	palearctic	rhizosphere 93-11
1642.MS00408	ACGGCGTTATGT	GTGCCAGCMGCCGCGGTAA	na	ERP016900	v4	515f	806r	hiseq	100	4530	oryza sativa	plantae	tracheophyta	magnoliopsida	poales	poaceae	oryza	sativa	29/06/2011	japan	35.117	138.937	60	external	na	na	root_surface	rhizosphere	terrestrial	juvenile_pupae	wild	june	photosynthetic	direct_freeze	DNeasy Powersoil	palearctic	rhizosphere 93-11
1642.MS00409	GTTTCCGTGGTG	GTGCCAGCMGCCGCGGTAA	na	ERP016900	v4	515f	806r	hiseq	100	4530	oryza sativa	plantae	tracheophyta	magnoliopsida	poales	poaceae	oryza	sativa	29/06/2011	japan	35.117	138.937	60	external	na	na	root_surface	rhizosphere	terrestrial	juvenile_pupae	wild	june	photosynthetic	direct_freeze	DNeasy Powersoil	palearctic	rhizosphere 93-11
1642.MS00410	ATATGACCCAGC	GTGCCAGCMGCCGCGGTAA	na	ERP016900	v4	515f	806r	hiseq	100	4530	oryza sativa	plantae	tracheophyta	magnoliopsida	poales	poaceae	oryza	sativa	29/06/2011	japan	35.117	138.937	60	external	na	na	root_surface	rhizosphere	terrestrial	juvenile_pupae	wild	june	photosynthetic	direct_freeze	DNeasy Powersoil	palearctic	rhizosphere 93-11
1642.MS00411	TTGGGCCACATA	GTGCCAGCMGCCGCGGTAA	na	ERP016900	v4	515f	806r	hiseq	100	4530	oryza sativa	plantae	tracheophyta	magnoliopsida	poales	poaceae	oryza	sativa	29/06/2011	japan	35.117	138.937	60	external	na	na	root_surface	rhizosphere	terrestrial	juvenile_pupae	wild	june	photosynthetic	direct_freeze	DNeasy Powersoil	palearctic	rhizosphere kasalath
1642.MS00412	CCTACATGAGAC	GTGCCAGCMGCCGCGGTAA	na	ERP016900	v4	515f	806r	hiseq	100	4530	oryza sativa	plantae	tracheophyta	magnoliopsida	poales	poaceae	oryza	sativa	29/06/2011	japan	35.117	138.937	60	external	na	na	root_surface	rhizosphere	terrestrial	juvenile_pupae	wild	june	photosynthetic	direct_freeze	DNeasy Powersoil	palearctic	rhizosphere kasalath
1642.MS00413	ATTATCGTCCCT	GTGCCAGCMGCCGCGGTAA	na	ERP016900	v4	515f	806r	hiseq	100	4530	oryza sativa	plantae	tracheophyta	magnoliopsida	poales	poaceae	oryza	sativa	29/06/2011	japan	35.117	138.937	60	external	na	na	root_surface	rhizosphere	terrestrial	juvenile_pupae	wild	june	photosynthetic	direct_freeze	DNeasy Powersoil	palearctic	rhizosphere kasalath
1642.MS00414	TCGTGGATAGCT	GTGCCAGCMGCCGCGGTAA	na	ERP016900	v4	515f	806r	hiseq	100	4530	oryza sativa	plantae	tracheophyta	magnoliopsida	poales	poaceae	oryza	sativa	29/06/2011	japan	35.117	138.937	60	external	na	na	root_surface	rhizosphere	terrestrial	juvenile_pupae	wild	june	photosynthetic	direct_freeze	DNeasy Powersoil	palearctic	rhizosphere kasalath
1642.MS00415	CTCTTCTGATCA	GTGCCAGCMGCCGCGGTAA	na	ERP016900	v4	515f	806r	hiseq	100	4530	oryza sativa	plantae	tracheophyta	magnoliopsida	poales	poaceae	oryza	sativa	29/06/2011	japan	35.117	138.937	60	external	na	na	root_surface	rhizosphere	terrestrial	juvenile_pupae	wild	june	photosynthetic	direct_freeze	DNeasy Powersoil	palearctic	rhizosphere kasalath
1642.MS00416	ACTTTGCTTTGC	GTGCCAGCMGCCGCGGTAA	na	ERP016900	v4	515f	806r	hiseq	100	4530	oryza sativa	plantae	tracheophyta	magnoliopsida	poales	poaceae	oryza	sativa	29/06/2011	japan	35.117	138.937	60	external	na	na	root_surface	rhizosphere	terrestrial	juvenile_pupae	wild	june	photosynthetic	direct_freeze	DNeasy Powersoil	palearctic	rhizosphere kasalath
1642.MS00417	AGGAACCAGACG	GTGCCAGCMGCCGCGGTAA	na	ERP016900	v4	515f	806r	hiseq	100	4530	oryza sativa	plantae	tracheophyta	magnoliopsida	poales	poaceae	oryza	sativa	29/06/2011	japan	35.117	138.937	60	external	na	na	root_surface	rhizosphere	terrestrial	juvenile_pupae	wild	june	photosynthetic	direct_freeze	DNeasy Powersoil	palearctic	rhizosphere kasalath
1642.MS00418	CTCTATTCCACC	GTGCCAGCMGCCGCGGTAA	na	ERP016900	v4	515f	806r	hiseq	100	4530	oryza sativa	plantae	tracheophyta	magnoliopsida	poales	poaceae	oryza	sativa	29/06/2011	japan	35.117	138.937	60	external	na	na	root_surface	rhizosphere	terrestrial	juvenile_pupae	wild	june	photosynthetic	direct_freeze	DNeasy Powersoil	palearctic	rhizosphere kasalath
1642.MS00419	CACACAAAGTCA	GTGCCAGCMGCCGCGGTAA	na	ERP016900	v4	515f	806r	hiseq	100	4530	oryza sativa	plantae	tracheophyta	magnoliopsida	poales	poaceae	oryza	sativa	29/06/2011	japan	35.117	138.937	60	external	na	na	root_surface	rhizosphere	terrestrial	juvenile_pupae	wild	june	photosynthetic	direct_freeze	DNeasy Powersoil	palearctic	rhizosphere kasalath
1642.MS00420	TCCGTGGTATAG	GTGCCAGCMGCCGCGGTAA	na	ERP016900	v4	515f	806r	hiseq	100	4530	oryza sativa	plantae	tracheophyta	magnoliopsida	poales	poaceae	oryza	sativa	29/06/2011	japan	35.117	138.937	60	external	na	na	root_surface	rhizosphere	terrestrial	juvenile_pupae	wild	june	photosynthetic	direct_freeze	DNeasy Powersoil	palearctic	rhizosphere kasalath
1642.MS00421	CCAGACCGCTAT	GTGCCAGCMGCCGCGGTAA	na	ERP016900	v4	515f	806r	hiseq	100	4530	oryza sativa	plantae	tracheophyta	magnoliopsida	poales	poaceae	oryza	sativa	29/06/2011	japan	35.117	138.937	60	external	na	na	root_surface	rhizosphere	terrestrial	juvenile_pupae	wild	june	photosynthetic	direct_freeze	DNeasy Powersoil	palearctic	rhizosphere W106
1642.MS00422	GACGCACTAACT	GTGCCAGCMGCCGCGGTAA	na	ERP016900	v4	515f	806r	hiseq	100	4530	oryza sativa	plantae	tracheophyta	magnoliopsida	poales	poaceae	oryza	sativa	29/06/2011	japan	35.117	138.937	60	external	na	na	root_surface	rhizosphere	terrestrial	juvenile_pupae	wild	june	photosynthetic	direct_freeze	DNeasy Powersoil	palearctic	rhizosphere W106
1642.MS00423	ATGCTAACCACG	GTGCCAGCMGCCGCGGTAA	na	ERP016900	v4	515f	806r	hiseq	100	4530	oryza sativa	plantae	tracheophyta	magnoliopsida	poales	poaceae	oryza	sativa	29/06/2011	japan	35.117	138.937	60	external	na	na	root_surface	rhizosphere	terrestrial	juvenile_pupae	wild	june	photosynthetic	direct_freeze	DNeasy Powersoil	palearctic	rhizosphere W106
1642.MS00424	CAAAGCGGTATT	GTGCCAGCMGCCGCGGTAA	na	ERP016900	v4	515f	806r	hiseq	100	4530	oryza sativa	plantae	tracheophyta	magnoliopsida	poales	poaceae	oryza	sativa	29/06/2011	japan	35.117	138.937	60	external	na	na	root_surface	rhizosphere	terrestrial	juvenile_pupae	wild	june	photosynthetic	direct_freeze	DNeasy Powersoil	palearctic	rhizosphere W106
1642.MS00425	TAATGCCCAGGT	GTGCCAGCMGCCGCGGTAA	na	ERP016900	v4	515f	806r	hiseq	100	4530	oryza sativa	plantae	tracheophyta	magnoliopsida	poales	poaceae	oryza	sativa	29/06/2011	japan	35.117	138.937	60	external	na	na	root_surface	rhizosphere	terrestrial	juvenile_pupae	wild	june	photosynthetic	direct_freeze	DNeasy Powersoil	palearctic	rhizosphere W106
1642.MS00426	ATTGAGTGAGTC	GTGCCAGCMGCCGCGGTAA	na	ERP016900	v4	515f	806r	hiseq	100	4530	oryza sativa	plantae	tracheophyta	magnoliopsida	poales	poaceae	oryza	sativa	29/06/2011	japan	35.117	138.937	60	external	na	na	root_surface	rhizosphere	terrestrial	juvenile_pupae	wild	june	photosynthetic	direct_freeze	DNeasy Powersoil	palearctic	rhizosphere W106
1642.MS00427	GCCAAGGATAGG	GTGCCAGCMGCCGCGGTAA	na	ERP016900	v4	515f	806r	hiseq	100	4530	oryza sativa	plantae	tracheophyta	magnoliopsida	poales	poaceae	oryza	sativa	29/06/2011	japan	35.117	138.937	60	external	na	na	root_surface	rhizosphere	terrestrial	juvenile_pupae	wild	june	photosynthetic	direct_freeze	DNeasy Powersoil	palearctic	rhizosphere W106
1642.MS00428	TCTACGGCACGT	GTGCCAGCMGCCGCGGTAA	na	ERP016900	v4	515f	806r	hiseq	100	4530	oryza sativa	plantae	tracheophyta	magnoliopsida	poales	poaceae	oryza	sativa	29/06/2011	japan	35.117	138.937	60	external	na	na	root_surface	rhizosphere	terrestrial	juvenile_pupae	wild	june	photosynthetic	direct_freeze	DNeasy Powersoil	palearctic	rhizosphere W106
1642.MS00429	AGCTCTAGAAAC	GTGCCAGCMGCCGCGGTAA	na	ERP016900	v4	515f	806r	hiseq	100	4530	oryza sativa	plantae	tracheophyta	magnoliopsida	poales	poaceae	oryza	sativa	29/06/2011	japan	35.117	138.937	60	external	na	na	root_surface	rhizosphere	terrestrial	juvenile_pupae	wild	june	photosynthetic	direct_freeze	DNeasy Powersoil	palearctic	rhizosphere W106
1642.MS00430	GGCGATTTACGT	GTGCCAGCMGCCGCGGTAA	na	ERP016900	v4	515f	806r	hiseq	100	4530	oryza sativa	plantae	tracheophyta	magnoliopsida	poales	poaceae	oryza	sativa	29/06/2011	japan	35.117	138.937	60	external	na	na	root_surface	rhizosphere	terrestrial	juvenile_pupae	wild	june	photosynthetic	direct_freeze	DNeasy Powersoil	palearctic	rhizosphere W106
1642.MS00431	ACCAATCTCGGC	GTGCCAGCMGCCGCGGTAA	na	ERP016900	v4	515f	806r	hiseq	100	4530	oryza sativa	plantae	tracheophyta	magnoliopsida	poales	poaceae	oryza	sativa	29/06/2011	japan	35.117	138.937	60	external	na	na	root_surface	rhizosphere	terrestrial	juvenile_pupae	wild	june	photosynthetic	direct_freeze	DNeasy Powersoil	palearctic	rhizosphere W1514
1642.MS00432	CGAAACTACGTA	GTGCCAGCMGCCGCGGTAA	na	ERP016900	v4	515f	806r	hiseq	100	4530	oryza sativa	plantae	tracheophyta	magnoliopsida	poales	poaceae	oryza	sativa	29/06/2011	japan	35.117	138.937	60	external	na	na	root_surface	rhizosphere	terrestrial	juvenile_pupae	wild	june	photosynthetic	direct_freeze	DNeasy Powersoil	palearctic	rhizosphere W1514
1642.MS00433	TATGAACGTCCG	GTGCCAGCMGCCGCGGTAA	na	ERP016900	v4	515f	806r	hiseq	100	4530	oryza sativa	plantae	tracheophyta	magnoliopsida	poales	poaceae	oryza	sativa	29/06/2011	japan	35.117	138.937	60	external	na	na	root_surface	rhizosphere	terrestrial	juvenile_pupae	wild	june	photosynthetic	direct_freeze	DNeasy Powersoil	palearctic	rhizosphere W1514
1642.MS00434	TTATGGTACGGA	GTGCCAGCMGCCGCGGTAA	na	ERP016900	v4	515f	806r	hiseq	100	4530	oryza sativa	plantae	tracheophyta	magnoliopsida	poales	poaceae	oryza	sativa	29/06/2011	japan	35.117	138.937	60	external	na	na	root_surface	rhizosphere	terrestrial	juvenile_pupae	wild	june	photosynthetic	direct_freeze	DNeasy Powersoil	palearctic	rhizosphere W1514
1642.MS00435	CGCCACGTGTAT	GTGCCAGCMGCCGCGGTAA	na	ERP016900	v4	515f	806r	hiseq	100	4530	oryza sativa	plantae	tracheophyta	magnoliopsida	poales	poaceae	oryza	sativa	29/06/2011	japan	35.117	138.937	60	external	na	na	root_surface	rhizosphere	terrestrial	juvenile_pupae	wild	june	photosynthetic	direct_freeze	DNeasy Powersoil	palearctic	rhizosphere W1514
1642.MS00436	ATGCTGCAACAC	GTGCCAGCMGCCGCGGTAA	na	ERP016900	v4	515f	806r	hiseq	100	4530	oryza sativa	plantae	tracheophyta	magnoliopsida	poales	poaceae	oryza	sativa	29/06/2011	japan	35.117	138.937	60	external	na	na	root_surface	rhizosphere	terrestrial	juvenile_pupae	wild	june	photosynthetic	direct_freeze	DNeasy Powersoil	palearctic	rhizosphere W1514
1642.MS00437	TCCATCGACGTG	GTGCCAGCMGCCGCGGTAA	na	ERP016900	v4	515f	806r	hiseq	100	4530	oryza sativa	plantae	tracheophyta	magnoliopsida	poales	poaceae	oryza	sativa	29/06/2011	japan	35.117	138.937	60	external	na	na	root_surface	rhizosphere	terrestrial	juvenile_pupae	wild	june	photosynthetic	direct_freeze	DNeasy Powersoil	palearctic	rhizosphere W1514
1642.MS00438	TAAGGCATCGCT	GTGCCAGCMGCCGCGGTAA	na	ERP016900	v4	515f	806r	hiseq	100	4530	oryza sativa	plantae	tracheophyta	magnoliopsida	poales	poaceae	oryza	sativa	29/06/2011	japan	35.117	138.937	60	external	na	na	root_surface	rhizosphere	terrestrial	juvenile_pupae	wild	june	photosynthetic	direct_freeze	DNeasy Powersoil	palearctic	rhizosphere W1514
1642.MS00439	TATCCAAGCGCA	GTGCCAGCMGCCGCGGTAA	na	ERP016900	v4	515f	806r	hiseq	100	4530	oryza sativa	plantae	tracheophyta	magnoliopsida	poales	poaceae	oryza	sativa	29/06/2011	japan	35.117	138.937	60	external	na	na	root_surface	rhizosphere	terrestrial	juvenile_pupae	wild	june	photosynthetic	direct_freeze	DNeasy Powersoil	palearctic	rhizosphere W1514
1642.MS00440	GAGGACCAGCAA	GTGCCAGCMGCCGCGGTAA	na	ERP016900	v4	515f	806r	hiseq	100	4530	oryza sativa	plantae	tracheophyta	magnoliopsida	poales	poaceae	oryza	sativa	29/06/2011	japan	35.117	138.937	60	external	na	na	root_surface	rhizosphere	terrestrial	juvenile_pupae	wild	june	photosynthetic	direct_freeze	DNeasy Powersoil	palearctic	rhizosphere W1514
1642.MS00441	CCACATTGGGTC	GTGCCAGCMGCCGCGGTAA	na	ERP016900	v4	515f	806r	hiseq	100	4530	oryza sativa	plantae	tracheophyta	magnoliopsida	poales	poaceae	oryza	sativa	2011-06-07	japan	35.117	138.937	60	external	na	na	root_surface	rhizosphere	terrestrial	juvenile_pupae	wild	july	photosynthetic	direct_freeze	DNeasy Powersoil	palearctic	rhizosphere Nipponbare
1642.MS00442	GCTAGTTATGGA	GTGCCAGCMGCCGCGGTAA	na	ERP016900	v4	515f	806r	hiseq	100	4530	oryza sativa	plantae	tracheophyta	magnoliopsida	poales	poaceae	oryza	sativa	2011-06-07	japan	35.117	138.937	60	external	na	na	root_surface	rhizosphere	terrestrial	juvenile_pupae	wild	july	photosynthetic	direct_freeze	DNeasy Powersoil	palearctic	rhizosphere Nipponbare
1642.MS00443	GCAACCGATTGT	GTGCCAGCMGCCGCGGTAA	na	ERP016900	v4	515f	806r	hiseq	100	4530	oryza sativa	plantae	tracheophyta	magnoliopsida	poales	poaceae	oryza	sativa	2011-06-07	japan	35.117	138.937	60	external	na	na	root_surface	rhizosphere	terrestrial	juvenile_pupae	wild	july	photosynthetic	direct_freeze	DNeasy Powersoil	palearctic	rhizosphere Nipponbare
1642.MS00444	TTCTCATGGAGG	GTGCCAGCMGCCGCGGTAA	na	ERP016900	v4	515f	806r	hiseq	100	4530	oryza sativa	plantae	tracheophyta	magnoliopsida	poales	poaceae	oryza	sativa	2011-06-07	japan	35.117	138.937	60	external	na	na	root_surface	rhizosphere	terrestrial	juvenile_pupae	wild	july	photosynthetic	direct_freeze	DNeasy Powersoil	palearctic	rhizosphere Nipponbare
1642.MS00445	CGATGTGTGGTT	GTGCCAGCMGCCGCGGTAA	na	ERP016900	v4	515f	806r	hiseq	100	4530	oryza sativa	plantae	tracheophyta	magnoliopsida	poales	poaceae	oryza	sativa	2011-06-07	japan	35.117	138.937	60	external	na	na	root_surface	rhizosphere	terrestrial	juvenile_pupae	wild	july	photosynthetic	direct_freeze	DNeasy Powersoil	palearctic	rhizosphere Nipponbare
1642.MS00446	ACCCATACAGCC	GTGCCAGCMGCCGCGGTAA	na	ERP016900	v4	515f	806r	hiseq	100	4530	oryza sativa	plantae	tracheophyta	magnoliopsida	poales	poaceae	oryza	sativa	2011-06-07	japan	35.117	138.937	60	external	na	na	root_surface	rhizosphere	terrestrial	juvenile_pupae	wild	july	photosynthetic	direct_freeze	DNeasy Powersoil	palearctic	rhizosphere Nipponbare
1642.MS00447	GTACTGAAGATC	GTGCCAGCMGCCGCGGTAA	na	ERP016900	v4	515f	806r	hiseq	100	4530	oryza sativa	plantae	tracheophyta	magnoliopsida	poales	poaceae	oryza	sativa	2011-06-07	japan	35.117	138.937	60	external	na	na	root_surface	rhizosphere	terrestrial	juvenile_pupae	wild	july	photosynthetic	direct_freeze	DNeasy Powersoil	palearctic	rhizosphere Nipponbare
1642.MS00448	AATAGCATGTCG	GTGCCAGCMGCCGCGGTAA	na	ERP016900	v4	515f	806r	hiseq	100	4530	oryza sativa	plantae	tracheophyta	magnoliopsida	poales	poaceae	oryza	sativa	2011-06-07	japan	35.117	138.937	60	external	na	na	root_surface	rhizosphere	terrestrial	juvenile_pupae	wild	july	photosynthetic	direct_freeze	DNeasy Powersoil	palearctic	rhizosphere Nipponbare
1642.MS00449	TCAGTCAGATGA	GTGCCAGCMGCCGCGGTAA	na	ERP016900	v4	515f	806r	hiseq	100	4530	oryza sativa	plantae	tracheophyta	magnoliopsida	poales	poaceae	oryza	sativa	2011-06-07	japan	35.117	138.937	60	external	na	na	root_surface	rhizosphere	terrestrial	juvenile_pupae	wild	july	photosynthetic	direct_freeze	DNeasy Powersoil	palearctic	rhizosphere Nipponbare
1642.MS00450	CAGATTAACCAG	GTGCCAGCMGCCGCGGTAA	na	ERP016900	v4	515f	806r	hiseq	100	4530	oryza sativa	plantae	tracheophyta	magnoliopsida	poales	poaceae	oryza	sativa	2011-06-07	japan	35.117	138.937	60	external	na	na	root_surface	rhizosphere	terrestrial	juvenile_pupae	wild	july	photosynthetic	direct_freeze	DNeasy Powersoil	palearctic	rhizosphere Nipponbare
1642.MS00451	CATGTGCTTAGG	GTGCCAGCMGCCGCGGTAA	na	ERP016900	v4	515f	806r	hiseq	100	4530	oryza sativa	plantae	tracheophyta	magnoliopsida	poales	poaceae	oryza	sativa	13/07/2011	japan	35.117	138.937	60	external	na	na	root_surface	rhizosphere	terrestrial	juvenile_pupae	wild	july	photosynthetic	direct_freeze	DNeasy Powersoil	palearctic	rhizosphere Nipponbare
1642.MS00452	CATAGTGATTGG	GTGCCAGCMGCCGCGGTAA	na	ERP016900	v4	515f	806r	hiseq	100	4530	oryza sativa	plantae	tracheophyta	magnoliopsida	poales	poaceae	oryza	sativa	13/07/2011	japan	35.117	138.937	60	external	na	na	root_surface	rhizosphere	terrestrial	juvenile_pupae	wild	july	photosynthetic	direct_freeze	DNeasy Powersoil	palearctic	rhizosphere Nipponbare
1642.MS00453	GCGAAGTTGGGA	GTGCCAGCMGCCGCGGTAA	na	ERP016900	v4	515f	806r	hiseq	100	4530	oryza sativa	plantae	tracheophyta	magnoliopsida	poales	poaceae	oryza	sativa	13/07/2011	japan	35.117	138.937	60	external	na	na	root_surface	rhizosphere	terrestrial	juvenile_pupae	wild	july	photosynthetic	direct_freeze	DNeasy Powersoil	palearctic	rhizosphere Nipponbare
1642.MS00454	CGCACTACGCAT	GTGCCAGCMGCCGCGGTAA	na	ERP016900	v4	515f	806r	hiseq	100	4530	oryza sativa	plantae	tracheophyta	magnoliopsida	poales	poaceae	oryza	sativa	13/07/2011	japan	35.117	138.937	60	external	na	na	root_surface	rhizosphere	terrestrial	juvenile_pupae	wild	july	photosynthetic	direct_freeze	DNeasy Powersoil	palearctic	rhizosphere Nipponbare
1642.MS00455	TCGCCGTGTACA	GTGCCAGCMGCCGCGGTAA	na	ERP016900	v4	515f	806r	hiseq	100	4530	oryza sativa	plantae	tracheophyta	magnoliopsida	poales	poaceae	oryza	sativa	13/07/2011	japan	35.117	138.937	60	external	na	na	root_surface	rhizosphere	terrestrial	juvenile_pupae	wild	july	photosynthetic	direct_freeze	DNeasy Powersoil	palearctic	rhizosphere Nipponbare
1642.MS00456	CGGAGTAATCCT	GTGCCAGCMGCCGCGGTAA	na	ERP016900	v4	515f	806r	hiseq	100	4530	oryza sativa	plantae	tracheophyta	magnoliopsida	poales	poaceae	oryza	sativa	13/07/2011	japan	35.117	138.937	60	external	na	na	root_surface	rhizosphere	terrestrial	juvenile_pupae	wild	july	photosynthetic	direct_freeze	DNeasy Powersoil	palearctic	rhizosphere Nipponbare
1642.MS00457	AAGTCACACACA	GTGCCAGCMGCCGCGGTAA	na	ERP016900	v4	515f	806r	hiseq	100	4530	oryza sativa	plantae	tracheophyta	magnoliopsida	poales	poaceae	oryza	sativa	13/07/2011	japan	35.117	138.937	60	external	na	na	root_surface	rhizosphere	terrestrial	juvenile_pupae	wild	july	photosynthetic	direct_freeze	DNeasy Powersoil	palearctic	rhizosphere Nipponbare
1642.MS00458	GGCTGCATACTC	GTGCCAGCMGCCGCGGTAA	na	ERP016900	v4	515f	806r	hiseq	100	4530	oryza sativa	plantae	tracheophyta	magnoliopsida	poales	poaceae	oryza	sativa	13/07/2011	japan	35.117	138.937	60	external	na	na	root_surface	rhizosphere	terrestrial	juvenile_pupae	wild	july	photosynthetic	direct_freeze	DNeasy Powersoil	palearctic	rhizosphere Nipponbare
1642.MS00459	GTTCCTCCATTA	GTGCCAGCMGCCGCGGTAA	na	ERP016900	v4	515f	806r	hiseq	100	4530	oryza sativa	plantae	tracheophyta	magnoliopsida	poales	poaceae	oryza	sativa	13/07/2011	japan	35.117	138.937	60	external	na	na	root_surface	rhizosphere	terrestrial	juvenile_pupae	wild	july	photosynthetic	direct_freeze	DNeasy Powersoil	palearctic	rhizosphere Nipponbare
1642.MS00460	GCTATCAAGACA	GTGCCAGCMGCCGCGGTAA	na	ERP016900	v4	515f	806r	hiseq	100	4530	oryza sativa	plantae	tracheophyta	magnoliopsida	poales	poaceae	oryza	sativa	13/07/2011	japan	35.117	138.937	60	external	na	na	root_surface	rhizosphere	terrestrial	juvenile_pupae	wild	july	photosynthetic	direct_freeze	DNeasy Powersoil	palearctic	rhizosphere Nipponbare
1642.MS00461	GCATTCGGCGTT	GTGCCAGCMGCCGCGGTAA	na	ERP016900	v4	515f	806r	hiseq	100	4530	oryza sativa	plantae	tracheophyta	magnoliopsida	poales	poaceae	oryza	sativa	13/07/2011	japan	35.117	138.937	60	external	na	na	root_surface	rhizosphere	terrestrial	juvenile_pupae	wild	july	photosynthetic	direct_freeze	DNeasy Powersoil	palearctic	rhizosphere 93-11
1642.MS00462	CAGTCGTTAAGA	GTGCCAGCMGCCGCGGTAA	na	ERP016900	v4	515f	806r	hiseq	100	4530	oryza sativa	plantae	tracheophyta	magnoliopsida	poales	poaceae	oryza	sativa	13/07/2011	japan	35.117	138.937	60	external	na	na	root_surface	rhizosphere	terrestrial	juvenile_pupae	wild	july	photosynthetic	direct_freeze	DNeasy Powersoil	palearctic	rhizosphere 93-11
1642.MS00463	AACTGCGATATG	GTGCCAGCMGCCGCGGTAA	na	ERP016900	v4	515f	806r	hiseq	100	4530	oryza sativa	plantae	tracheophyta	magnoliopsida	poales	poaceae	oryza	sativa	13/07/2011	japan	35.117	138.937	60	external	na	na	root_surface	rhizosphere	terrestrial	juvenile_pupae	wild	july	photosynthetic	direct_freeze	DNeasy Powersoil	palearctic	rhizosphere 93-11
1642.MS00464	CTGTGTCCATGG	GTGCCAGCMGCCGCGGTAA	na	ERP016900	v4	515f	806r	hiseq	100	4530	oryza sativa	plantae	tracheophyta	magnoliopsida	poales	poaceae	oryza	sativa	13/07/2011	japan	35.117	138.937	60	external	na	na	root_surface	rhizosphere	terrestrial	juvenile_pupae	wild	july	photosynthetic	direct_freeze	DNeasy Powersoil	palearctic	rhizosphere 93-11
1642.MS00465	GCTGTGATTCGA	GTGCCAGCMGCCGCGGTAA	na	ERP016900	v4	515f	806r	hiseq	100	4530	oryza sativa	plantae	tracheophyta	magnoliopsida	poales	poaceae	oryza	sativa	13/07/2011	japan	35.117	138.937	60	external	na	na	root_surface	rhizosphere	terrestrial	juvenile_pupae	wild	july	photosynthetic	direct_freeze	DNeasy Powersoil	palearctic	rhizosphere 93-11
1642.MS00466	TTGGTAAAGTGC	GTGCCAGCMGCCGCGGTAA	na	ERP016900	v4	515f	806r	hiseq	100	4530	oryza sativa	plantae	tracheophyta	magnoliopsida	poales	poaceae	oryza	sativa	13/07/2011	japan	35.117	138.937	60	external	na	na	root_surface	rhizosphere	terrestrial	juvenile_pupae	wild	july	photosynthetic	direct_freeze	DNeasy Powersoil	palearctic	rhizosphere 93-11
1642.MS00467	ACCTGTCCTTTC	GTGCCAGCMGCCGCGGTAA	na	ERP016900	v4	515f	806r	hiseq	100	4530	oryza sativa	plantae	tracheophyta	magnoliopsida	poales	poaceae	oryza	sativa	13/07/2011	japan	35.117	138.937	60	external	na	na	root_surface	rhizosphere	terrestrial	juvenile_pupae	wild	july	photosynthetic	direct_freeze	DNeasy Powersoil	palearctic	rhizosphere 93-11
1642.MS00468	CCGTGACAACTC	GTGCCAGCMGCCGCGGTAA	na	ERP016900	v4	515f	806r	hiseq	100	4530	oryza sativa	plantae	tracheophyta	magnoliopsida	poales	poaceae	oryza	sativa	13/07/2011	japan	35.117	138.937	60	external	na	na	root_surface	rhizosphere	terrestrial	juvenile_pupae	wild	july	photosynthetic	direct_freeze	DNeasy Powersoil	palearctic	rhizosphere 93-11
1642.MS00469	CGCCATTGTGCA	GTGCCAGCMGCCGCGGTAA	na	ERP016900	v4	515f	806r	hiseq	100	4530	oryza sativa	plantae	tracheophyta	magnoliopsida	poales	poaceae	oryza	sativa	13/07/2011	japan	35.117	138.937	60	external	na	na	root_surface	rhizosphere	terrestrial	juvenile_pupae	wild	july	photosynthetic	direct_freeze	DNeasy Powersoil	palearctic	rhizosphere 93-11
1642.MS00470	CTACGAAAGCCT	GTGCCAGCMGCCGCGGTAA	na	ERP016900	v4	515f	806r	hiseq	100	4530	oryza sativa	plantae	tracheophyta	magnoliopsida	poales	poaceae	oryza	sativa	13/07/2011	japan	35.117	138.937	60	external	na	na	root_surface	rhizosphere	terrestrial	juvenile_pupae	wild	july	photosynthetic	direct_freeze	DNeasy Powersoil	palearctic	rhizosphere 93-11
1642.MS00471	CTTCCAACTCAT	GTGCCAGCMGCCGCGGTAA	na	ERP016900	v4	515f	806r	hiseq	100	4530	oryza sativa	plantae	tracheophyta	magnoliopsida	poales	poaceae	oryza	sativa	13/07/2011	japan	35.117	138.937	60	external	na	na	root_surface	rhizosphere	terrestrial	juvenile_pupae	wild	july	photosynthetic	direct_freeze	DNeasy Powersoil	palearctic	rhizosphere kasalath
1642.MS00472	CTAGCTATGGAC	GTGCCAGCMGCCGCGGTAA	na	ERP016900	v4	515f	806r	hiseq	100	4530	oryza sativa	plantae	tracheophyta	magnoliopsida	poales	poaceae	oryza	sativa	13/07/2011	japan	35.117	138.937	60	external	na	na	root_surface	rhizosphere	terrestrial	juvenile_pupae	wild	july	photosynthetic	direct_freeze	DNeasy Powersoil	palearctic	rhizosphere kasalath
1642.MS00473	AAGTGGCTATCC	GTGCCAGCMGCCGCGGTAA	na	ERP016900	v4	515f	806r	hiseq	100	4530	oryza sativa	plantae	tracheophyta	magnoliopsida	poales	poaceae	oryza	sativa	13/07/2011	japan	35.117	138.937	60	external	na	na	root_surface	rhizosphere	terrestrial	juvenile_pupae	wild	july	photosynthetic	direct_freeze	DNeasy Powersoil	palearctic	rhizosphere kasalath
1642.MS00474	GTTCACGCCCAA	GTGCCAGCMGCCGCGGTAA	na	ERP016900	v4	515f	806r	hiseq	100	4530	oryza sativa	plantae	tracheophyta	magnoliopsida	poales	poaceae	oryza	sativa	13/07/2011	japan	35.117	138.937	60	external	na	na	root_surface	rhizosphere	terrestrial	juvenile_pupae	wild	july	photosynthetic	direct_freeze	DNeasy Powersoil	palearctic	rhizosphere kasalath
1642.MS00475	CGTTCCTTGTTA	GTGCCAGCMGCCGCGGTAA	na	ERP016900	v4	515f	806r	hiseq	100	4530	oryza sativa	plantae	tracheophyta	magnoliopsida	poales	poaceae	oryza	sativa	13/07/2011	japan	35.117	138.937	60	external	na	na	root_surface	rhizosphere	terrestrial	juvenile_pupae	wild	july	photosynthetic	direct_freeze	DNeasy Powersoil	palearctic	rhizosphere kasalath
1642.MS00476	GGAATTATCGGT	GTGCCAGCMGCCGCGGTAA	na	ERP016900	v4	515f	806r	hiseq	100	4530	oryza sativa	plantae	tracheophyta	magnoliopsida	poales	poaceae	oryza	sativa	13/07/2011	japan	35.117	138.937	60	external	na	na	root_surface	rhizosphere	terrestrial	juvenile_pupae	wild	july	photosynthetic	direct_freeze	DNeasy Powersoil	palearctic	rhizosphere kasalath
1642.MS00477	CTCTCTCACTTG	GTGCCAGCMGCCGCGGTAA	na	ERP016900	v4	515f	806r	hiseq	100	4530	oryza sativa	plantae	tracheophyta	magnoliopsida	poales	poaceae	oryza	sativa	13/07/2011	japan	35.117	138.937	60	external	na	na	root_surface	rhizosphere	terrestrial	juvenile_pupae	wild	july	photosynthetic	direct_freeze	DNeasy Powersoil	palearctic	rhizosphere kasalath
1642.MS00478	AGCGACGAAGAC	GTGCCAGCMGCCGCGGTAA	na	ERP016900	v4	515f	806r	hiseq	100	4530	oryza sativa	plantae	tracheophyta	magnoliopsida	poales	poaceae	oryza	sativa	13/07/2011	japan	35.117	138.937	60	external	na	na	root_surface	rhizosphere	terrestrial	juvenile_pupae	wild	july	photosynthetic	direct_freeze	DNeasy Powersoil	palearctic	rhizosphere kasalath
1642.MS00479	CTTCGACTTTCC	GTGCCAGCMGCCGCGGTAA	na	ERP016900	v4	515f	806r	hiseq	100	4530	oryza sativa	plantae	tracheophyta	magnoliopsida	poales	poaceae	oryza	sativa	13/07/2011	japan	35.117	138.937	60	external	na	na	root_surface	rhizosphere	terrestrial	juvenile_pupae	wild	july	photosynthetic	direct_freeze	DNeasy Powersoil	palearctic	rhizosphere kasalath
1642.MS00480	AACTCCTGTGGA	GTGCCAGCMGCCGCGGTAA	na	ERP016900	v4	515f	806r	hiseq	100	4530	oryza sativa	plantae	tracheophyta	magnoliopsida	poales	poaceae	oryza	sativa	13/07/2011	japan	35.117	138.937	60	external	na	na	root_surface	rhizosphere	terrestrial	juvenile_pupae	wild	july	photosynthetic	direct_freeze	DNeasy Powersoil	palearctic	rhizosphere kasalath
1642.MS00481	CCACCCAGTAAC	GTGCCAGCMGCCGCGGTAA	na	ERP016900	v4	515f	806r	hiseq	100	4530	oryza sativa	plantae	tracheophyta	magnoliopsida	poales	poaceae	oryza	sativa	13/07/2011	japan	35.117	138.937	60	external	na	na	root_surface	rhizosphere	terrestrial	juvenile_pupae	wild	july	photosynthetic	direct_freeze	DNeasy Powersoil	palearctic	rhizosphere W106
1642.MS00482	CCTGCTTCCTTC	GTGCCAGCMGCCGCGGTAA	na	ERP016900	v4	515f	806r	hiseq	100	4530	oryza sativa	plantae	tracheophyta	magnoliopsida	poales	poaceae	oryza	sativa	13/07/2011	japan	35.117	138.937	60	external	na	na	root_surface	rhizosphere	terrestrial	juvenile_pupae	wild	july	photosynthetic	direct_freeze	DNeasy Powersoil	palearctic	rhizosphere W106
1642.MS00483	TCATTCCACTCA	GTGCCAGCMGCCGCGGTAA	na	ERP016900	v4	515f	806r	hiseq	100	4530	oryza sativa	plantae	tracheophyta	magnoliopsida	poales	poaceae	oryza	sativa	13/07/2011	japan	35.117	138.937	60	external	na	na	root_surface	rhizosphere	terrestrial	juvenile_pupae	wild	july	photosynthetic	direct_freeze	DNeasy Powersoil	palearctic	rhizosphere W106
1642.MS00484	CATCAAGCATAG	GTGCCAGCMGCCGCGGTAA	na	ERP016900	v4	515f	806r	hiseq	100	4530	oryza sativa	plantae	tracheophyta	magnoliopsida	poales	poaceae	oryza	sativa	13/07/2011	japan	35.117	138.937	60	external	na	na	root_surface	rhizosphere	terrestrial	juvenile_pupae	wild	july	photosynthetic	direct_freeze	DNeasy Powersoil	palearctic	rhizosphere W106
1642.MS00485	ATTGCAAGCAAC	GTGCCAGCMGCCGCGGTAA	na	ERP016900	v4	515f	806r	hiseq	100	4530	oryza sativa	plantae	tracheophyta	magnoliopsida	poales	poaceae	oryza	sativa	13/07/2011	japan	35.117	138.937	60	external	na	na	root_surface	rhizosphere	terrestrial	juvenile_pupae	wild	july	photosynthetic	direct_freeze	DNeasy Powersoil	palearctic	rhizosphere W106
1642.MS00486	CTTCCCTAACTC	GTGCCAGCMGCCGCGGTAA	na	ERP016900	v4	515f	806r	hiseq	100	4530	oryza sativa	plantae	tracheophyta	magnoliopsida	poales	poaceae	oryza	sativa	13/07/2011	japan	35.117	138.937	60	external	na	na	root_surface	rhizosphere	terrestrial	juvenile_pupae	wild	july	photosynthetic	direct_freeze	DNeasy Powersoil	palearctic	rhizosphere W106
1642.MS00487	GTCATAAGAACC	GTGCCAGCMGCCGCGGTAA	na	ERP016900	v4	515f	806r	hiseq	100	4530	oryza sativa	plantae	tracheophyta	magnoliopsida	poales	poaceae	oryza	sativa	13/07/2011	japan	35.117	138.937	60	external	na	na	root_surface	rhizosphere	terrestrial	juvenile_pupae	wild	july	photosynthetic	direct_freeze	DNeasy Powersoil	palearctic	rhizosphere W106
1642.MS00488	TAATGGTCGTAG	GTGCCAGCMGCCGCGGTAA	na	ERP016900	v4	515f	806r	hiseq	100	4530	oryza sativa	plantae	tracheophyta	magnoliopsida	poales	poaceae	oryza	sativa	13/07/2011	japan	35.117	138.937	60	external	na	na	root_surface	rhizosphere	terrestrial	juvenile_pupae	wild	july	photosynthetic	direct_freeze	DNeasy Powersoil	palearctic	rhizosphere W106
1642.MS00489	ATATCGCGATGA	GTGCCAGCMGCCGCGGTAA	na	ERP016900	v4	515f	806r	hiseq	100	4530	oryza sativa	plantae	tracheophyta	magnoliopsida	poales	poaceae	oryza	sativa	13/07/2011	japan	35.117	138.937	60	external	na	na	root_surface	rhizosphere	terrestrial	juvenile_pupae	wild	july	photosynthetic	direct_freeze	DNeasy Powersoil	palearctic	rhizosphere W106
1642.MS00490	CAAGGCACAAGG	GTGCCAGCMGCCGCGGTAA	na	ERP016900	v4	515f	806r	hiseq	100	4530	oryza sativa	plantae	tracheophyta	magnoliopsida	poales	poaceae	oryza	sativa	13/07/2011	japan	35.117	138.937	60	external	na	na	root_surface	rhizosphere	terrestrial	juvenile_pupae	wild	july	photosynthetic	direct_freeze	DNeasy Powersoil	palearctic	rhizosphere W106
1642.MS00491	GTCACATCACGA	GTGCCAGCMGCCGCGGTAA	na	ERP016900	v4	515f	806r	hiseq	100	4530	oryza sativa	plantae	tracheophyta	magnoliopsida	poales	poaceae	oryza	sativa	13/07/2011	japan	35.117	138.937	60	external	na	na	root_surface	rhizosphere	terrestrial	juvenile_pupae	wild	july	photosynthetic	direct_freeze	DNeasy Powersoil	palearctic	rhizosphere W1514
1642.MS00492	CATCGCGTTGAC	GTGCCAGCMGCCGCGGTAA	na	ERP016900	v4	515f	806r	hiseq	100	4530	oryza sativa	plantae	tracheophyta	magnoliopsida	poales	poaceae	oryza	sativa	13/07/2011	japan	35.117	138.937	60	external	na	na	root_surface	rhizosphere	terrestrial	juvenile_pupae	wild	july	photosynthetic	direct_freeze	DNeasy Powersoil	palearctic	rhizosphere W1514
1642.MS00493	CACGTGACATGT	GTGCCAGCMGCCGCGGTAA	na	ERP016900	v4	515f	806r	hiseq	100	4530	oryza sativa	plantae	tracheophyta	magnoliopsida	poales	poaceae	oryza	sativa	13/07/2011	japan	35.117	138.937	60	external	na	na	root_surface	rhizosphere	terrestrial	juvenile_pupae	wild	july	photosynthetic	direct_freeze	DNeasy Powersoil	palearctic	rhizosphere W1514
1642.MS00494	TGGAAGAACGGC	GTGCCAGCMGCCGCGGTAA	na	ERP016900	v4	515f	806r	hiseq	100	4530	oryza sativa	plantae	tracheophyta	magnoliopsida	poales	poaceae	oryza	sativa	13/07/2011	japan	35.117	138.937	60	external	na	na	root_surface	rhizosphere	terrestrial	juvenile_pupae	wild	july	photosynthetic	direct_freeze	DNeasy Powersoil	palearctic	rhizosphere W1514
1642.MS00495	GTCCGCAAGTTA	GTGCCAGCMGCCGCGGTAA	na	ERP016900	v4	515f	806r	hiseq	100	4530	oryza sativa	plantae	tracheophyta	magnoliopsida	poales	poaceae	oryza	sativa	13/07/2011	japan	35.117	138.937	60	external	na	na	root_surface	rhizosphere	terrestrial	juvenile_pupae	wild	july	photosynthetic	direct_freeze	DNeasy Powersoil	palearctic	rhizosphere W1514
1642.MS00496	TTGCACCGTCGA	GTGCCAGCMGCCGCGGTAA	na	ERP016900	v4	515f	806r	hiseq	100	4530	oryza sativa	plantae	tracheophyta	magnoliopsida	poales	poaceae	oryza	sativa	13/07/2011	japan	35.117	138.937	60	external	na	na	root_surface	rhizosphere	terrestrial	juvenile_pupae	wild	july	photosynthetic	direct_freeze	DNeasy Powersoil	palearctic	rhizosphere W1514
1642.MS00497	CGCCGGTAATCT	GTGCCAGCMGCCGCGGTAA	na	ERP016900	v4	515f	806r	hiseq	100	4530	oryza sativa	plantae	tracheophyta	magnoliopsida	poales	poaceae	oryza	sativa	13/07/2011	japan	35.117	138.937	60	external	na	na	root_surface	rhizosphere	terrestrial	juvenile_pupae	wild	july	photosynthetic	direct_freeze	DNeasy Powersoil	palearctic	rhizosphere W1514
1642.MS00498	GGCCTATAAGTC	GTGCCAGCMGCCGCGGTAA	na	ERP016900	v4	515f	806r	hiseq	100	4530	oryza sativa	plantae	tracheophyta	magnoliopsida	poales	poaceae	oryza	sativa	13/07/2011	japan	35.117	138.937	60	external	na	na	root_surface	rhizosphere	terrestrial	juvenile_pupae	wild	july	photosynthetic	direct_freeze	DNeasy Powersoil	palearctic	rhizosphere W1514
1642.MS00499	CGACATTTCTCT	GTGCCAGCMGCCGCGGTAA	na	ERP016900	v4	515f	806r	hiseq	100	4530	oryza sativa	plantae	tracheophyta	magnoliopsida	poales	poaceae	oryza	sativa	13/07/2011	japan	35.117	138.937	60	external	na	na	root_surface	rhizosphere	terrestrial	juvenile_pupae	wild	july	photosynthetic	direct_freeze	DNeasy Powersoil	palearctic	rhizosphere W1514
1642.MS00500	GCACATAGTCGT	GTGCCAGCMGCCGCGGTAA	na	ERP016900	v4	515f	806r	hiseq	100	4530	oryza sativa	plantae	tracheophyta	magnoliopsida	poales	poaceae	oryza	sativa	13/07/2011	japan	35.117	138.937	60	external	na	na	root_surface	rhizosphere	terrestrial	juvenile_pupae	wild	july	photosynthetic	direct_freeze	DNeasy Powersoil	palearctic	rhizosphere W1514
1642.MS00501	CACAGTTGAAGT	GTGCCAGCMGCCGCGGTAA	na	ERP016900	v4	515f	806r	hiseq	100	4530	oryza sativa	plantae	tracheophyta	magnoliopsida	poales	poaceae	oryza	sativa	20/07/2011	japan	35.117	138.937	60	external	na	na	root_surface	rhizosphere	terrestrial	juvenile_pupae	wild	july	photosynthetic	direct_freeze	DNeasy Powersoil	palearctic	rhizosphere Nipponbare
1642.MS00502	GCTAGACACTAC	GTGCCAGCMGCCGCGGTAA	na	ERP016900	v4	515f	806r	hiseq	100	4530	oryza sativa	plantae	tracheophyta	magnoliopsida	poales	poaceae	oryza	sativa	20/07/2011	japan	35.117	138.937	60	external	na	na	root_surface	rhizosphere	terrestrial	juvenile_pupae	wild	july	photosynthetic	direct_freeze	DNeasy Powersoil	palearctic	rhizosphere Nipponbare
1642.MS00503	CGTAGAGCTCTC	GTGCCAGCMGCCGCGGTAA	na	ERP016900	v4	515f	806r	hiseq	100	4530	oryza sativa	plantae	tracheophyta	magnoliopsida	poales	poaceae	oryza	sativa	20/07/2011	japan	35.117	138.937	60	external	na	na	root_surface	rhizosphere	terrestrial	juvenile_pupae	wild	july	photosynthetic	direct_freeze	DNeasy Powersoil	palearctic	rhizosphere Nipponbare
1642.MS00504	TGCTACAGACGT	GTGCCAGCMGCCGCGGTAA	na	ERP016900	v4	515f	806r	hiseq	100	4530	oryza sativa	plantae	tracheophyta	magnoliopsida	poales	poaceae	oryza	sativa	20/07/2011	japan	35.117	138.937	60	external	na	na	root_surface	rhizosphere	terrestrial	juvenile_pupae	wild	july	photosynthetic	direct_freeze	DNeasy Powersoil	palearctic	rhizosphere Nipponbare
1642.MS00505	CCGATGCCTTGA	GTGCCAGCMGCCGCGGTAA	na	ERP016900	v4	515f	806r	hiseq	100	4530	oryza sativa	plantae	tracheophyta	magnoliopsida	poales	poaceae	oryza	sativa	20/07/2011	japan	35.117	138.937	60	external	na	na	root_surface	rhizosphere	terrestrial	juvenile_pupae	wild	july	photosynthetic	direct_freeze	DNeasy Powersoil	palearctic	rhizosphere Nipponbare
1642.MS00506	TCCATTTCATGC	GTGCCAGCMGCCGCGGTAA	na	ERP016900	v4	515f	806r	hiseq	100	4530	oryza sativa	plantae	tracheophyta	magnoliopsida	poales	poaceae	oryza	sativa	20/07/2011	japan	35.117	138.937	60	external	na	na	root_surface	rhizosphere	terrestrial	juvenile_pupae	wild	july	photosynthetic	direct_freeze	DNeasy Powersoil	palearctic	rhizosphere Nipponbare
1642.MS00507	GGACGTTAACTA	GTGCCAGCMGCCGCGGTAA	na	ERP016900	v4	515f	806r	hiseq	100	4530	oryza sativa	plantae	tracheophyta	magnoliopsida	poales	poaceae	oryza	sativa	20/07/2011	japan	35.117	138.937	60	external	na	na	root_surface	rhizosphere	terrestrial	juvenile_pupae	wild	july	photosynthetic	direct_freeze	DNeasy Powersoil	palearctic	rhizosphere Nipponbare
1642.MS00508	GGCAAATACACT	GTGCCAGCMGCCGCGGTAA	na	ERP016900	v4	515f	806r	hiseq	100	4530	oryza sativa	plantae	tracheophyta	magnoliopsida	poales	poaceae	oryza	sativa	20/07/2011	japan	35.117	138.937	60	external	na	na	root_surface	rhizosphere	terrestrial	juvenile_pupae	wild	july	photosynthetic	direct_freeze	DNeasy Powersoil	palearctic	rhizosphere Nipponbare
1642.MS00509	CTAGGATCACTG	GTGCCAGCMGCCGCGGTAA	na	ERP016900	v4	515f	806r	hiseq	100	4530	oryza sativa	plantae	tracheophyta	magnoliopsida	poales	poaceae	oryza	sativa	20/07/2011	japan	35.117	138.937	60	external	na	na	root_surface	rhizosphere	terrestrial	juvenile_pupae	wild	july	photosynthetic	direct_freeze	DNeasy Powersoil	palearctic	rhizosphere Nipponbare
1642.MS00510	TTGGATTGAACG	GTGCCAGCMGCCGCGGTAA	na	ERP016900	v4	515f	806r	hiseq	100	4530	oryza sativa	plantae	tracheophyta	magnoliopsida	poales	poaceae	oryza	sativa	20/07/2011	japan	35.117	138.937	60	external	na	na	root_surface	rhizosphere	terrestrial	juvenile_pupae	wild	july	photosynthetic	direct_freeze	DNeasy Powersoil	palearctic	rhizosphere Nipponbare
1642.MS00511	CCTCTGAGAGCT	GTGCCAGCMGCCGCGGTAA	na	ERP016900	v4	515f	806r	hiseq	100	4530	oryza sativa	plantae	tracheophyta	magnoliopsida	poales	poaceae	oryza	sativa	27/07/2011	japan	35.117	138.937	60	external	na	na	root_surface	rhizosphere	terrestrial	juvenile_pupae	wild	july	photosynthetic	direct_freeze	DNeasy Powersoil	palearctic	rhizosphere Nipponbare
1642.MS00512	ATGGCCTGACTA	GTGCCAGCMGCCGCGGTAA	na	ERP016900	v4	515f	806r	hiseq	100	4530	oryza sativa	plantae	tracheophyta	magnoliopsida	poales	poaceae	oryza	sativa	27/07/2011	japan	35.117	138.937	60	external	na	na	root_surface	rhizosphere	terrestrial	juvenile_pupae	wild	july	photosynthetic	direct_freeze	DNeasy Powersoil	palearctic	rhizosphere Nipponbare
1642.MS00513	AGCAGGCACGAA	GTGCCAGCMGCCGCGGTAA	na	ERP016900	v4	515f	806r	hiseq	100	4530	oryza sativa	plantae	tracheophyta	magnoliopsida	poales	poaceae	oryza	sativa	27/07/2011	japan	35.117	138.937	60	external	na	na	root_surface	rhizosphere	terrestrial	juvenile_pupae	wild	july	photosynthetic	direct_freeze	DNeasy Powersoil	palearctic	rhizosphere Nipponbare
1642.MS00514	TCGGCGATCATC	GTGCCAGCMGCCGCGGTAA	na	ERP016900	v4	515f	806r	hiseq	100	4530	oryza sativa	plantae	tracheophyta	magnoliopsida	poales	poaceae	oryza	sativa	27/07/2011	japan	35.117	138.937	60	external	na	na	root_surface	rhizosphere	terrestrial	juvenile_pupae	wild	july	photosynthetic	direct_freeze	DNeasy Powersoil	palearctic	rhizosphere Nipponbare
1642.MS00515	TAGCAGTTGCGT	GTGCCAGCMGCCGCGGTAA	na	ERP016900	v4	515f	806r	hiseq	100	4530	oryza sativa	plantae	tracheophyta	magnoliopsida	poales	poaceae	oryza	sativa	27/07/2011	japan	35.117	138.937	60	external	na	na	root_surface	rhizosphere	terrestrial	juvenile_pupae	wild	july	photosynthetic	direct_freeze	DNeasy Powersoil	palearctic	rhizosphere Nipponbare
1642.MS00516	GTCATGCTCCAG	GTGCCAGCMGCCGCGGTAA	na	ERP016900	v4	515f	806r	hiseq	100	4530	oryza sativa	plantae	tracheophyta	magnoliopsida	poales	poaceae	oryza	sativa	27/07/2011	japan	35.117	138.937	60	external	na	na	root_surface	rhizosphere	terrestrial	juvenile_pupae	wild	july	photosynthetic	direct_freeze	DNeasy Powersoil	palearctic	rhizosphere Nipponbare
1642.MS00517	GATGACCCAAAT	GTGCCAGCMGCCGCGGTAA	na	ERP016900	v4	515f	806r	hiseq	100	4530	oryza sativa	plantae	tracheophyta	magnoliopsida	poales	poaceae	oryza	sativa	27/07/2011	japan	35.117	138.937	60	external	na	na	root_surface	rhizosphere	terrestrial	juvenile_pupae	wild	july	photosynthetic	direct_freeze	DNeasy Powersoil	palearctic	rhizosphere Nipponbare
1642.MS00518	GATATACCAGTG	GTGCCAGCMGCCGCGGTAA	na	ERP016900	v4	515f	806r	hiseq	100	4530	oryza sativa	plantae	tracheophyta	magnoliopsida	poales	poaceae	oryza	sativa	27/07/2011	japan	35.117	138.937	60	external	na	na	root_surface	rhizosphere	terrestrial	juvenile_pupae	wild	july	photosynthetic	direct_freeze	DNeasy Powersoil	palearctic	rhizosphere Nipponbare
1642.MS00519	CCTCGATGCAGT	GTGCCAGCMGCCGCGGTAA	na	ERP016900	v4	515f	806r	hiseq	100	4530	oryza sativa	plantae	tracheophyta	magnoliopsida	poales	poaceae	oryza	sativa	27/07/2011	japan	35.117	138.937	60	external	na	na	root_surface	rhizosphere	terrestrial	juvenile_pupae	wild	july	photosynthetic	direct_freeze	DNeasy Powersoil	palearctic	rhizosphere Nipponbare
1642.MS00520	ACGCACATACAA	GTGCCAGCMGCCGCGGTAA	na	ERP016900	v4	515f	806r	hiseq	100	4530	oryza sativa	plantae	tracheophyta	magnoliopsida	poales	poaceae	oryza	sativa	27/07/2011	japan	35.117	138.937	60	external	na	na	root_surface	rhizosphere	terrestrial	juvenile_pupae	wild	july	photosynthetic	direct_freeze	DNeasy Powersoil	palearctic	rhizosphere Nipponbare
1642.MS00521	TACGCAGCACTA	GTGCCAGCMGCCGCGGTAA	na	ERP016900	v4	515f	806r	hiseq	100	4530	oryza sativa	plantae	tracheophyta	magnoliopsida	poales	poaceae	oryza	sativa	27/07/2011	japan	35.117	138.937	60	external	na	na	root_surface	rhizosphere	terrestrial	juvenile_pupae	wild	july	photosynthetic	direct_freeze	DNeasy Powersoil	palearctic	rhizosphere 93-11
1642.MS00522	GTTTCACGCGAA	GTGCCAGCMGCCGCGGTAA	na	ERP016900	v4	515f	806r	hiseq	100	4530	oryza sativa	plantae	tracheophyta	magnoliopsida	poales	poaceae	oryza	sativa	27/07/2011	japan	35.117	138.937	60	external	na	na	root_surface	rhizosphere	terrestrial	juvenile_pupae	wild	july	photosynthetic	direct_freeze	DNeasy Powersoil	palearctic	rhizosphere 93-11
1642.MS00523	CACGCTATTGGA	GTGCCAGCMGCCGCGGTAA	na	ERP016900	v4	515f	806r	hiseq	100	4530	oryza sativa	plantae	tracheophyta	magnoliopsida	poales	poaceae	oryza	sativa	27/07/2011	japan	35.117	138.937	60	external	na	na	root_surface	rhizosphere	terrestrial	juvenile_pupae	wild	july	photosynthetic	direct_freeze	DNeasy Powersoil	palearctic	rhizosphere 93-11
1642.MS00524	CCTAGTAAGCTG	GTGCCAGCMGCCGCGGTAA	na	ERP016900	v4	515f	806r	hiseq	100	4530	oryza sativa	plantae	tracheophyta	magnoliopsida	poales	poaceae	oryza	sativa	27/07/2011	japan	35.117	138.937	60	external	na	na	root_surface	rhizosphere	terrestrial	juvenile_pupae	wild	july	photosynthetic	direct_freeze	DNeasy Powersoil	palearctic	rhizosphere 93-11
1642.MS00525	ACCGGAGTAGGA	GTGCCAGCMGCCGCGGTAA	na	ERP016900	v4	515f	806r	hiseq	100	4530	oryza sativa	plantae	tracheophyta	magnoliopsida	poales	poaceae	oryza	sativa	27/07/2011	japan	35.117	138.937	60	external	na	na	root_surface	rhizosphere	terrestrial	juvenile_pupae	wild	july	photosynthetic	direct_freeze	DNeasy Powersoil	palearctic	rhizosphere 93-11
1642.MS00526	AACAAACTGCCA	GTGCCAGCMGCCGCGGTAA	na	ERP016900	v4	515f	806r	hiseq	100	4530	oryza sativa	plantae	tracheophyta	magnoliopsida	poales	poaceae	oryza	sativa	27/07/2011	japan	35.117	138.937	60	external	na	na	root_surface	rhizosphere	terrestrial	juvenile_pupae	wild	july	photosynthetic	direct_freeze	DNeasy Powersoil	palearctic	rhizosphere 93-11
1642.MS00527	GCGGACTATTCA	GTGCCAGCMGCCGCGGTAA	na	ERP016900	v4	515f	806r	hiseq	100	4530	oryza sativa	plantae	tracheophyta	magnoliopsida	poales	poaceae	oryza	sativa	27/07/2011	japan	35.117	138.937	60	external	na	na	root_surface	rhizosphere	terrestrial	juvenile_pupae	wild	july	photosynthetic	direct_freeze	DNeasy Powersoil	palearctic	rhizosphere 93-11
1642.MS00528	TGAGTGGTCTGT	GTGCCAGCMGCCGCGGTAA	na	ERP016900	v4	515f	806r	hiseq	100	4530	oryza sativa	plantae	tracheophyta	magnoliopsida	poales	poaceae	oryza	sativa	27/07/2011	japan	35.117	138.937	60	external	na	na	root_surface	rhizosphere	terrestrial	juvenile_pupae	wild	july	photosynthetic	direct_freeze	DNeasy Powersoil	palearctic	rhizosphere 93-11
1642.MS00529	CGCTTAGTGCTG	GTGCCAGCMGCCGCGGTAA	na	ERP016900	v4	515f	806r	hiseq	100	4530	oryza sativa	plantae	tracheophyta	magnoliopsida	poales	poaceae	oryza	sativa	27/07/2011	japan	35.117	138.937	60	external	na	na	root_surface	rhizosphere	terrestrial	juvenile_pupae	wild	july	photosynthetic	direct_freeze	DNeasy Powersoil	palearctic	rhizosphere 93-11
1642.MS00530	ACAAGAACCTTG	GTGCCAGCMGCCGCGGTAA	na	ERP016900	v4	515f	806r	hiseq	100	4530	oryza sativa	plantae	tracheophyta	magnoliopsida	poales	poaceae	oryza	sativa	27/07/2011	japan	35.117	138.937	60	external	na	na	root_surface	rhizosphere	terrestrial	juvenile_pupae	wild	july	photosynthetic	direct_freeze	DNeasy Powersoil	palearctic	rhizosphere 93-11
1642.MS00531	AACTTCACTTCC	GTGCCAGCMGCCGCGGTAA	na	ERP016900	v4	515f	806r	hiseq	100	4530	oryza sativa	plantae	tracheophyta	magnoliopsida	poales	poaceae	oryza	sativa	27/07/2011	japan	35.117	138.937	60	external	na	na	root_surface	rhizosphere	terrestrial	juvenile_pupae	wild	july	photosynthetic	direct_freeze	DNeasy Powersoil	palearctic	rhizosphere kasalath
1642.MS00532	TTACCGACGAGT	GTGCCAGCMGCCGCGGTAA	na	ERP016900	v4	515f	806r	hiseq	100	4530	oryza sativa	plantae	tracheophyta	magnoliopsida	poales	poaceae	oryza	sativa	27/07/2011	japan	35.117	138.937	60	external	na	na	root_surface	rhizosphere	terrestrial	juvenile_pupae	wild	july	photosynthetic	direct_freeze	DNeasy Powersoil	palearctic	rhizosphere kasalath
1642.MS00533	TGAGGACTACCT	GTGCCAGCMGCCGCGGTAA	na	ERP016900	v4	515f	806r	hiseq	100	4530	oryza sativa	plantae	tracheophyta	magnoliopsida	poales	poaceae	oryza	sativa	27/07/2011	japan	35.117	138.937	60	external	na	na	root_surface	rhizosphere	terrestrial	juvenile_pupae	wild	july	photosynthetic	direct_freeze	DNeasy Powersoil	palearctic	rhizosphere kasalath
1642.MS00534	GTAGACATGTGT	GTGCCAGCMGCCGCGGTAA	na	ERP016900	v4	515f	806r	hiseq	100	4530	oryza sativa	plantae	tracheophyta	magnoliopsida	poales	poaceae	oryza	sativa	27/07/2011	japan	35.117	138.937	60	external	na	na	root_surface	rhizosphere	terrestrial	juvenile_pupae	wild	july	photosynthetic	direct_freeze	DNeasy Powersoil	palearctic	rhizosphere kasalath
1642.MS00535	CGTGCACAATTG	GTGCCAGCMGCCGCGGTAA	na	ERP016900	v4	515f	806r	hiseq	100	4530	oryza sativa	plantae	tracheophyta	magnoliopsida	poales	poaceae	oryza	sativa	27/07/2011	japan	35.117	138.937	60	external	na	na	root_surface	rhizosphere	terrestrial	juvenile_pupae	wild	july	photosynthetic	direct_freeze	DNeasy Powersoil	palearctic	rhizosphere kasalath
1642.MS00536	GATAGCACTCGT	GTGCCAGCMGCCGCGGTAA	na	ERP016900	v4	515f	806r	hiseq	100	4530	oryza sativa	plantae	tracheophyta	magnoliopsida	poales	poaceae	oryza	sativa	27/07/2011	japan	35.117	138.937	60	external	na	na	root_surface	rhizosphere	terrestrial	juvenile_pupae	wild	july	photosynthetic	direct_freeze	DNeasy Powersoil	palearctic	rhizosphere kasalath
1642.MS00537	CAAAGTTTGCGA	GTGCCAGCMGCCGCGGTAA	na	ERP016900	v4	515f	806r	hiseq	100	4530	oryza sativa	plantae	tracheophyta	magnoliopsida	poales	poaceae	oryza	sativa	27/07/2011	japan	35.117	138.937	60	external	na	na	root_surface	rhizosphere	terrestrial	juvenile_pupae	wild	july	photosynthetic	direct_freeze	DNeasy Powersoil	palearctic	rhizosphere kasalath
1642.MS00538	TACTCTCTTAGC	GTGCCAGCMGCCGCGGTAA	na	ERP016900	v4	515f	806r	hiseq	100	4530	oryza sativa	plantae	tracheophyta	magnoliopsida	poales	poaceae	oryza	sativa	27/07/2011	japan	35.117	138.937	60	external	na	na	root_surface	rhizosphere	terrestrial	juvenile_pupae	wild	july	photosynthetic	direct_freeze	DNeasy Powersoil	palearctic	rhizosphere kasalath
1642.MS00539	CCAGTGGATATA	GTGCCAGCMGCCGCGGTAA	na	ERP016900	v4	515f	806r	hiseq	100	4530	oryza sativa	plantae	tracheophyta	magnoliopsida	poales	poaceae	oryza	sativa	27/07/2011	japan	35.117	138.937	60	external	na	na	root_surface	rhizosphere	terrestrial	juvenile_pupae	wild	july	photosynthetic	direct_freeze	DNeasy Powersoil	palearctic	rhizosphere kasalath
1642.MS00540	GCTTAGATGTAG	GTGCCAGCMGCCGCGGTAA	na	ERP016900	v4	515f	806r	hiseq	100	4530	oryza sativa	plantae	tracheophyta	magnoliopsida	poales	poaceae	oryza	sativa	27/07/2011	japan	35.117	138.937	60	external	na	na	root_surface	rhizosphere	terrestrial	juvenile_pupae	wild	july	photosynthetic	direct_freeze	DNeasy Powersoil	palearctic	rhizosphere kasalath
1642.MS00541	CAATCGGCTTGC	GTGCCAGCMGCCGCGGTAA	na	ERP016900	v4	515f	806r	hiseq	100	4530	oryza sativa	plantae	tracheophyta	magnoliopsida	poales	poaceae	oryza	sativa	27/07/2011	japan	35.117	138.937	60	external	na	na	root_surface	rhizosphere	terrestrial	juvenile_pupae	wild	july	photosynthetic	direct_freeze	DNeasy Powersoil	palearctic	rhizosphere W106
1642.MS00542	TACAGTTACGCG	GTGCCAGCMGCCGCGGTAA	na	ERP016900	v4	515f	806r	hiseq	100	4530	oryza sativa	plantae	tracheophyta	magnoliopsida	poales	poaceae	oryza	sativa	27/07/2011	japan	35.117	138.937	60	external	na	na	root_surface	rhizosphere	terrestrial	juvenile_pupae	wild	july	photosynthetic	direct_freeze	DNeasy Powersoil	palearctic	rhizosphere W106
1642.MS00543	CGGCCTAAGTTC	GTGCCAGCMGCCGCGGTAA	na	ERP016900	v4	515f	806r	hiseq	100	4530	oryza sativa	plantae	tracheophyta	magnoliopsida	poales	poaceae	oryza	sativa	27/07/2011	japan	35.117	138.937	60	external	na	na	root_surface	rhizosphere	terrestrial	juvenile_pupae	wild	july	photosynthetic	direct_freeze	DNeasy Powersoil	palearctic	rhizosphere W106
1642.MS00544	TAGCGCGAACTT	GTGCCAGCMGCCGCGGTAA	na	ERP016900	v4	515f	806r	hiseq	100	4530	oryza sativa	plantae	tracheophyta	magnoliopsida	poales	poaceae	oryza	sativa	27/07/2011	japan	35.117	138.937	60	external	na	na	root_surface	rhizosphere	terrestrial	juvenile_pupae	wild	july	photosynthetic	direct_freeze	DNeasy Powersoil	palearctic	rhizosphere W106
1642.MS00545	TCGAGCCGATCT	GTGCCAGCMGCCGCGGTAA	na	ERP016900	v4	515f	806r	hiseq	100	4530	oryza sativa	plantae	tracheophyta	magnoliopsida	poales	poaceae	oryza	sativa	27/07/2011	japan	35.117	138.937	60	external	na	na	root_surface	rhizosphere	terrestrial	juvenile_pupae	wild	july	photosynthetic	direct_freeze	DNeasy Powersoil	palearctic	rhizosphere W106
1642.MS00546	AACTGTTCGCGC	GTGCCAGCMGCCGCGGTAA	na	ERP016900	v4	515f	806r	hiseq	100	4530	oryza sativa	plantae	tracheophyta	magnoliopsida	poales	poaceae	oryza	sativa	27/07/2011	japan	35.117	138.937	60	external	na	na	root_surface	rhizosphere	terrestrial	juvenile_pupae	wild	july	photosynthetic	direct_freeze	DNeasy Powersoil	palearctic	rhizosphere W106
1642.MS00547	TGTGTGTAACGC	GTGCCAGCMGCCGCGGTAA	na	ERP016900	v4	515f	806r	hiseq	100	4530	oryza sativa	plantae	tracheophyta	magnoliopsida	poales	poaceae	oryza	sativa	27/07/2011	japan	35.117	138.937	60	external	na	na	root_surface	rhizosphere	terrestrial	juvenile_pupae	wild	july	photosynthetic	direct_freeze	DNeasy Powersoil	palearctic	rhizosphere W106
1642.MS00548	AAGACGTAGCGG	GTGCCAGCMGCCGCGGTAA	na	ERP016900	v4	515f	806r	hiseq	100	4530	oryza sativa	plantae	tracheophyta	magnoliopsida	poales	poaceae	oryza	sativa	27/07/2011	japan	35.117	138.937	60	external	na	na	root_surface	rhizosphere	terrestrial	juvenile_pupae	wild	july	photosynthetic	direct_freeze	DNeasy Powersoil	palearctic	rhizosphere W106
1642.MS00549	AACACTCGATCG	GTGCCAGCMGCCGCGGTAA	na	ERP016900	v4	515f	806r	hiseq	100	4530	oryza sativa	plantae	tracheophyta	magnoliopsida	poales	poaceae	oryza	sativa	27/07/2011	japan	35.117	138.937	60	external	na	na	root_surface	rhizosphere	terrestrial	juvenile_pupae	wild	july	photosynthetic	direct_freeze	DNeasy Powersoil	palearctic	rhizosphere W106
1642.MS00550	CAAGCCCTAGTA	GTGCCAGCMGCCGCGGTAA	na	ERP016900	v4	515f	806r	hiseq	100	4530	oryza sativa	plantae	tracheophyta	magnoliopsida	poales	poaceae	oryza	sativa	27/07/2011	japan	35.117	138.937	60	external	na	na	root_surface	rhizosphere	terrestrial	juvenile_pupae	wild	july	photosynthetic	direct_freeze	DNeasy Powersoil	palearctic	rhizosphere W106
1642.MS00551	AGCGCTCACATC	GTGCCAGCMGCCGCGGTAA	na	ERP016900	v4	515f	806r	hiseq	100	4530	oryza sativa	plantae	tracheophyta	magnoliopsida	poales	poaceae	oryza	sativa	27/07/2011	japan	35.117	138.937	60	external	na	na	root_surface	rhizosphere	terrestrial	adult	wild	july	photosynthetic	direct_freeze	DNeasy Powersoil	palearctic	rhizosphere W1514
1642.MS00552	CATACACGCACC	GTGCCAGCMGCCGCGGTAA	na	ERP016900	v4	515f	806r	hiseq	100	4530	oryza sativa	plantae	tracheophyta	magnoliopsida	poales	poaceae	oryza	sativa	27/07/2011	japan	35.117	138.937	60	external	na	na	root_surface	rhizosphere	terrestrial	adult	wild	july	photosynthetic	direct_freeze	DNeasy Powersoil	palearctic	rhizosphere W1514
1642.MS00553	CTCATCATGTTC	GTGCCAGCMGCCGCGGTAA	na	ERP016900	v4	515f	806r	hiseq	100	4530	oryza sativa	plantae	tracheophyta	magnoliopsida	poales	poaceae	oryza	sativa	27/07/2011	japan	35.117	138.937	60	external	na	na	root_surface	rhizosphere	terrestrial	adult	wild	july	photosynthetic	direct_freeze	DNeasy Powersoil	palearctic	rhizosphere W1514
1642.MS00554	CGAAGCATCTAC	GTGCCAGCMGCCGCGGTAA	na	ERP016900	v4	515f	806r	hiseq	100	4530	oryza sativa	plantae	tracheophyta	magnoliopsida	poales	poaceae	oryza	sativa	27/07/2011	japan	35.117	138.937	60	external	na	na	root_surface	rhizosphere	terrestrial	adult	wild	july	photosynthetic	direct_freeze	DNeasy Powersoil	palearctic	rhizosphere W1514
1642.MS00555	CCAATCGTGCAA	GTGCCAGCMGCCGCGGTAA	na	ERP016900	v4	515f	806r	hiseq	100	4530	oryza sativa	plantae	tracheophyta	magnoliopsida	poales	poaceae	oryza	sativa	27/07/2011	japan	35.117	138.937	60	external	na	na	root_surface	rhizosphere	terrestrial	adult	wild	july	photosynthetic	direct_freeze	DNeasy Powersoil	palearctic	rhizosphere W1514
1642.MS00556	TTACCTTACACC	GTGCCAGCMGCCGCGGTAA	na	ERP016900	v4	515f	806r	hiseq	100	4530	oryza sativa	plantae	tracheophyta	magnoliopsida	poales	poaceae	oryza	sativa	27/07/2011	japan	35.117	138.937	60	external	na	na	root_surface	rhizosphere	terrestrial	adult	wild	july	photosynthetic	direct_freeze	DNeasy Powersoil	palearctic	rhizosphere W1514
1642.MS00557	TGACCGGCTGTT	GTGCCAGCMGCCGCGGTAA	na	ERP016900	v4	515f	806r	hiseq	100	4530	oryza sativa	plantae	tracheophyta	magnoliopsida	poales	poaceae	oryza	sativa	27/07/2011	japan	35.117	138.937	60	external	na	na	root_surface	rhizosphere	terrestrial	adult	wild	july	photosynthetic	direct_freeze	DNeasy Powersoil	palearctic	rhizosphere W1514
1642.MS00558	TAGTGTCGGATC	GTGCCAGCMGCCGCGGTAA	na	ERP016900	v4	515f	806r	hiseq	100	4530	oryza sativa	plantae	tracheophyta	magnoliopsida	poales	poaceae	oryza	sativa	27/07/2011	japan	35.117	138.937	60	external	na	na	root_surface	rhizosphere	terrestrial	adult	wild	july	photosynthetic	direct_freeze	DNeasy Powersoil	palearctic	rhizosphere W1514
1642.MS00559	TGGTTATGGCAC	GTGCCAGCMGCCGCGGTAA	na	ERP016900	v4	515f	806r	hiseq	100	4530	oryza sativa	plantae	tracheophyta	magnoliopsida	poales	poaceae	oryza	sativa	27/07/2011	japan	35.117	138.937	60	external	na	na	root_surface	rhizosphere	terrestrial	adult	wild	july	photosynthetic	direct_freeze	DNeasy Powersoil	palearctic	rhizosphere W1514
1642.MS00560	ACCTCAGTCAAG	GTGCCAGCMGCCGCGGTAA	na	ERP016900	v4	515f	806r	hiseq	100	4530	oryza sativa	plantae	tracheophyta	magnoliopsida	poales	poaceae	oryza	sativa	27/07/2011	japan	35.117	138.937	60	external	na	na	root_surface	rhizosphere	terrestrial	adult	wild	july	photosynthetic	direct_freeze	DNeasy Powersoil	palearctic	rhizosphere W1514
1642.MS00561	CCAGGGACTTCT	GTGCCAGCMGCCGCGGTAA	na	ERP016900	v4	515f	806r	hiseq	100	4530	oryza sativa	plantae	tracheophyta	magnoliopsida	poales	poaceae	oryza	sativa	2011-03-08	japan	35.117	138.937	60	external	na	na	root_surface	rhizosphere	terrestrial	juvenile_pupae	wild	august	photosynthetic	direct_freeze	DNeasy Powersoil	palearctic	rhizosphere Nipponbare
1642.MS00562	GTTTGGCCACAC	GTGCCAGCMGCCGCGGTAA	na	ERP016900	v4	515f	806r	hiseq	100	4530	oryza sativa	plantae	tracheophyta	magnoliopsida	poales	poaceae	oryza	sativa	2011-03-08	japan	35.117	138.937	60	external	na	na	root_surface	rhizosphere	terrestrial	juvenile_pupae	wild	august	photosynthetic	direct_freeze	DNeasy Powersoil	palearctic	rhizosphere Nipponbare
1642.MS00564	TGACTAATGGCC	GTGCCAGCMGCCGCGGTAA	na	ERP016900	v4	515f	806r	hiseq	100	4530	oryza sativa	plantae	tracheophyta	magnoliopsida	poales	poaceae	oryza	sativa	2011-03-08	japan	35.117	138.937	60	external	na	na	root_surface	rhizosphere	terrestrial	juvenile_pupae	wild	august	photosynthetic	direct_freeze	DNeasy Powersoil	palearctic	rhizosphere Nipponbare
1642.MS00565	GGAGGAGCAATA	GTGCCAGCMGCCGCGGTAA	na	ERP016900	v4	515f	806r	hiseq	100	4530	oryza sativa	plantae	tracheophyta	magnoliopsida	poales	poaceae	oryza	sativa	2011-03-08	japan	35.117	138.937	60	external	na	na	root_surface	rhizosphere	terrestrial	juvenile_pupae	wild	august	photosynthetic	direct_freeze	DNeasy Powersoil	palearctic	rhizosphere Nipponbare
1642.MS00566	CGAGGTTCTGAT	GTGCCAGCMGCCGCGGTAA	na	ERP016900	v4	515f	806r	hiseq	100	4530	oryza sativa	plantae	tracheophyta	magnoliopsida	poales	poaceae	oryza	sativa	2011-03-08	japan	35.117	138.937	60	external	na	na	root_surface	rhizosphere	terrestrial	juvenile_pupae	wild	august	photosynthetic	direct_freeze	DNeasy Powersoil	palearctic	rhizosphere Nipponbare
1642.MS00567	TCGACCAAACAC	GTGCCAGCMGCCGCGGTAA	na	ERP016900	v4	515f	806r	hiseq	100	4530	oryza sativa	plantae	tracheophyta	magnoliopsida	poales	poaceae	oryza	sativa	2011-03-08	japan	35.117	138.937	60	external	na	na	root_surface	rhizosphere	terrestrial	juvenile_pupae	wild	august	photosynthetic	direct_freeze	DNeasy Powersoil	palearctic	rhizosphere Nipponbare
1642.MS00568	GCAATCCTTGCG	GTGCCAGCMGCCGCGGTAA	na	ERP016900	v4	515f	806r	hiseq	100	4530	oryza sativa	plantae	tracheophyta	magnoliopsida	poales	poaceae	oryza	sativa	2011-03-08	japan	35.117	138.937	60	external	na	na	root_surface	rhizosphere	terrestrial	juvenile_pupae	wild	august	photosynthetic	direct_freeze	DNeasy Powersoil	palearctic	rhizosphere Nipponbare
1642.MS00569	TCAGGTTGCCCA	GTGCCAGCMGCCGCGGTAA	na	ERP016900	v4	515f	806r	hiseq	100	4530	oryza sativa	plantae	tracheophyta	magnoliopsida	poales	poaceae	oryza	sativa	2011-03-08	japan	35.117	138.937	60	external	na	na	root_surface	rhizosphere	terrestrial	juvenile_pupae	wild	august	photosynthetic	direct_freeze	DNeasy Powersoil	palearctic	rhizosphere Nipponbare
1642.MS00570	GTCACTCCGAAC	GTGCCAGCMGCCGCGGTAA	na	ERP016900	v4	515f	806r	hiseq	100	4530	oryza sativa	plantae	tracheophyta	magnoliopsida	poales	poaceae	oryza	sativa	2011-03-08	japan	35.117	138.937	60	external	na	na	root_surface	rhizosphere	terrestrial	juvenile_pupae	wild	august	photosynthetic	direct_freeze	DNeasy Powersoil	palearctic	rhizosphere Nipponbare
1642.MS00571	CACCGAAATCTG	GTGCCAGCMGCCGCGGTAA	na	ERP016900	v4	515f	806r	hiseq	100	4530	oryza sativa	plantae	tracheophyta	magnoliopsida	poales	poaceae	oryza	sativa	2011-10-08	japan	35.117	138.937	60	external	na	na	root_surface	rhizosphere	terrestrial	juvenile_pupae	wild	august	photosynthetic	direct_freeze	DNeasy Powersoil	palearctic	rhizosphere Nipponbare
1642.MS00572	TATGGTACCCAG	GTGCCAGCMGCCGCGGTAA	na	ERP016900	v4	515f	806r	hiseq	100	4530	oryza sativa	plantae	tracheophyta	magnoliopsida	poales	poaceae	oryza	sativa	2011-10-08	japan	35.117	138.937	60	external	na	na	root_surface	rhizosphere	terrestrial	juvenile_pupae	wild	august	photosynthetic	direct_freeze	DNeasy Powersoil	palearctic	rhizosphere Nipponbare
1642.MS00573	ACACCAACACCA	GTGCCAGCMGCCGCGGTAA	na	ERP016900	v4	515f	806r	hiseq	100	4530	oryza sativa	plantae	tracheophyta	magnoliopsida	poales	poaceae	oryza	sativa	2011-10-08	japan	35.117	138.937	60	external	na	na	root_surface	rhizosphere	terrestrial	juvenile_pupae	wild	august	photosynthetic	direct_freeze	DNeasy Powersoil	palearctic	rhizosphere Nipponbare
1642.MS00574	ACATACTGAGCA	GTGCCAGCMGCCGCGGTAA	na	ERP016900	v4	515f	806r	hiseq	100	4530	oryza sativa	plantae	tracheophyta	magnoliopsida	poales	poaceae	oryza	sativa	2011-10-08	japan	35.117	138.937	60	external	na	na	root_surface	rhizosphere	terrestrial	juvenile_pupae	wild	august	photosynthetic	direct_freeze	DNeasy Powersoil	palearctic	rhizosphere Nipponbare
1642.MS00575	CGAATGAGTCAT	GTGCCAGCMGCCGCGGTAA	na	ERP016900	v4	515f	806r	hiseq	100	4530	oryza sativa	plantae	tracheophyta	magnoliopsida	poales	poaceae	oryza	sativa	2011-10-08	japan	35.117	138.937	60	external	na	na	root_surface	rhizosphere	terrestrial	juvenile_pupae	wild	august	photosynthetic	direct_freeze	DNeasy Powersoil	palearctic	rhizosphere Nipponbare
1642.MS00576	CGATATCAGTAG	GTGCCAGCMGCCGCGGTAA	na	ERP016900	v4	515f	806r	hiseq	100	4530	oryza sativa	plantae	tracheophyta	magnoliopsida	poales	poaceae	oryza	sativa	2011-10-08	japan	35.117	138.937	60	external	na	na	root_surface	rhizosphere	terrestrial	juvenile_pupae	wild	august	photosynthetic	direct_freeze	DNeasy Powersoil	palearctic	rhizosphere Nipponbare
1642.MS00577	ACGGGATACAGG	GTGCCAGCMGCCGCGGTAA	na	ERP016900	v4	515f	806r	hiseq	100	4530	oryza sativa	plantae	tracheophyta	magnoliopsida	poales	poaceae	oryza	sativa	2011-10-08	japan	35.117	138.937	60	external	na	na	root_surface	rhizosphere	terrestrial	juvenile_pupae	wild	august	photosynthetic	direct_freeze	DNeasy Powersoil	palearctic	rhizosphere Nipponbare
1642.MS00578	CAGGGCCTTTGT	GTGCCAGCMGCCGCGGTAA	na	ERP016900	v4	515f	806r	hiseq	100	4530	oryza sativa	plantae	tracheophyta	magnoliopsida	poales	poaceae	oryza	sativa	2011-10-08	japan	35.117	138.937	60	external	na	na	root_surface	rhizosphere	terrestrial	juvenile_pupae	wild	august	photosynthetic	direct_freeze	DNeasy Powersoil	palearctic	rhizosphere Nipponbare
1642.MS00579	TGACGTAGAACT	GTGCCAGCMGCCGCGGTAA	na	ERP016900	v4	515f	806r	hiseq	100	4530	oryza sativa	plantae	tracheophyta	magnoliopsida	poales	poaceae	oryza	sativa	2011-10-08	japan	35.117	138.937	60	external	na	na	root_surface	rhizosphere	terrestrial	juvenile_pupae	wild	august	photosynthetic	direct_freeze	DNeasy Powersoil	palearctic	rhizosphere Nipponbare
1642.MS00580	CACGACTTGACA	GTGCCAGCMGCCGCGGTAA	na	ERP016900	v4	515f	806r	hiseq	100	4530	oryza sativa	plantae	tracheophyta	magnoliopsida	poales	poaceae	oryza	sativa	2011-10-08	japan	35.117	138.937	60	external	na	na	root_surface	rhizosphere	terrestrial	juvenile_pupae	wild	august	photosynthetic	direct_freeze	DNeasy Powersoil	palearctic	rhizosphere Nipponbare
1642.MS00581	CCATCACATAGG	GTGCCAGCMGCCGCGGTAA	na	ERP016900	v4	515f	806r	hiseq	100	4530	oryza sativa	plantae	tracheophyta	magnoliopsida	poales	poaceae	oryza	sativa	17/08/2011	japan	35.117	138.937	60	external	na	na	root_surface	rhizosphere	terrestrial	adult	wild	august	photosynthetic	direct_freeze	DNeasy Powersoil	palearctic	rhizosphere Nipponbare
1642.MS00582	GGCTAAACTATG	GTGCCAGCMGCCGCGGTAA	na	ERP016900	v4	515f	806r	hiseq	100	4530	oryza sativa	plantae	tracheophyta	magnoliopsida	poales	poaceae	oryza	sativa	17/08/2011	japan	35.117	138.937	60	external	na	na	root_surface	rhizosphere	terrestrial	adult	wild	august	photosynthetic	direct_freeze	DNeasy Powersoil	palearctic	rhizosphere Nipponbare
1642.MS00583	CAACGCTAGAAT	GTGCCAGCMGCCGCGGTAA	na	ERP016900	v4	515f	806r	hiseq	100	4530	oryza sativa	plantae	tracheophyta	magnoliopsida	poales	poaceae	oryza	sativa	17/08/2011	japan	35.117	138.937	60	external	na	na	root_surface	rhizosphere	terrestrial	adult	wild	august	photosynthetic	direct_freeze	DNeasy Powersoil	palearctic	rhizosphere Nipponbare
1642.MS00584	CATAAGGGAGGC	GTGCCAGCMGCCGCGGTAA	na	ERP016900	v4	515f	806r	hiseq	100	4530	oryza sativa	plantae	tracheophyta	magnoliopsida	poales	poaceae	oryza	sativa	17/08/2011	japan	35.117	138.937	60	external	na	na	root_surface	rhizosphere	terrestrial	adult	wild	august	photosynthetic	direct_freeze	DNeasy Powersoil	palearctic	rhizosphere Nipponbare
1642.MS00585	AAGAGTCTCTAG	GTGCCAGCMGCCGCGGTAA	na	ERP016900	v4	515f	806r	hiseq	100	4530	oryza sativa	plantae	tracheophyta	magnoliopsida	poales	poaceae	oryza	sativa	17/08/2011	japan	35.117	138.937	60	external	na	na	root_surface	rhizosphere	terrestrial	adult	wild	august	photosynthetic	direct_freeze	DNeasy Powersoil	palearctic	rhizosphere Nipponbare
1642.MS00586	CGATGAATATCG	GTGCCAGCMGCCGCGGTAA	na	ERP016900	v4	515f	806r	hiseq	100	4530	oryza sativa	plantae	tracheophyta	magnoliopsida	poales	poaceae	oryza	sativa	17/08/2011	japan	35.117	138.937	60	external	na	na	root_surface	rhizosphere	terrestrial	adult	wild	august	photosynthetic	direct_freeze	DNeasy Powersoil	palearctic	rhizosphere Nipponbare
1642.MS00587	CTATGCCGGCTA	GTGCCAGCMGCCGCGGTAA	na	ERP016900	v4	515f	806r	hiseq	100	4530	oryza sativa	plantae	tracheophyta	magnoliopsida	poales	poaceae	oryza	sativa	17/08/2011	japan	35.117	138.937	60	external	na	na	root_surface	rhizosphere	terrestrial	adult	wild	august	photosynthetic	direct_freeze	DNeasy Powersoil	palearctic	rhizosphere Nipponbare
1642.MS00588	CTTGGAGGCTTA	GTGCCAGCMGCCGCGGTAA	na	ERP016900	v4	515f	806r	hiseq	100	4530	oryza sativa	plantae	tracheophyta	magnoliopsida	poales	poaceae	oryza	sativa	17/08/2011	japan	35.117	138.937	60	external	na	na	root_surface	rhizosphere	terrestrial	adult	wild	august	photosynthetic	direct_freeze	DNeasy Powersoil	palearctic	rhizosphere Nipponbare
1642.MS00589	CGACACGGAGAA	GTGCCAGCMGCCGCGGTAA	na	ERP016900	v4	515f	806r	hiseq	100	4530	oryza sativa	plantae	tracheophyta	magnoliopsida	poales	poaceae	oryza	sativa	17/08/2011	japan	35.117	138.937	60	external	na	na	root_surface	rhizosphere	terrestrial	adult	wild	august	photosynthetic	direct_freeze	DNeasy Powersoil	palearctic	rhizosphere Nipponbare
1642.MS00590	AAGAGCAGAGCC	GTGCCAGCMGCCGCGGTAA	na	ERP016900	v4	515f	806r	hiseq	100	4530	oryza sativa	plantae	tracheophyta	magnoliopsida	poales	poaceae	oryza	sativa	17/08/2011	japan	35.117	138.937	60	external	na	na	root_surface	rhizosphere	terrestrial	adult	wild	august	photosynthetic	direct_freeze	DNeasy Powersoil	palearctic	rhizosphere Nipponbare
1642.MS00591	ATCAGAGCCCAT	GTGCCAGCMGCCGCGGTAA	na	ERP016900	v4	515f	806r	hiseq	100	4530	oryza sativa	plantae	tracheophyta	magnoliopsida	poales	poaceae	oryza	sativa	24/08/2011	japan	35.117	138.937	60	external	na	na	root_surface	rhizosphere	terrestrial	adult	wild	august	photosynthetic	direct_freeze	DNeasy Powersoil	palearctic	rhizosphere Nipponbare
1642.MS00592	TGTGTTACTCCT	GTGCCAGCMGCCGCGGTAA	na	ERP016900	v4	515f	806r	hiseq	100	4530	oryza sativa	plantae	tracheophyta	magnoliopsida	poales	poaceae	oryza	sativa	24/08/2011	japan	35.117	138.937	60	external	na	na	root_surface	rhizosphere	terrestrial	adult	wild	august	photosynthetic	direct_freeze	DNeasy Powersoil	palearctic	rhizosphere Nipponbare
1642.MS00593	TCCGTCATGGGT	GTGCCAGCMGCCGCGGTAA	na	ERP016900	v4	515f	806r	hiseq	100	4530	oryza sativa	plantae	tracheophyta	magnoliopsida	poales	poaceae	oryza	sativa	24/08/2011	japan	35.117	138.937	60	external	na	na	root_surface	rhizosphere	terrestrial	adult	wild	august	photosynthetic	direct_freeze	DNeasy Powersoil	palearctic	rhizosphere Nipponbare
1642.MS00594	GTCAATTAGTGG	GTGCCAGCMGCCGCGGTAA	na	ERP016900	v4	515f	806r	hiseq	100	4530	oryza sativa	plantae	tracheophyta	magnoliopsida	poales	poaceae	oryza	sativa	24/08/2011	japan	35.117	138.937	60	external	na	na	root_surface	rhizosphere	terrestrial	adult	wild	august	photosynthetic	direct_freeze	DNeasy Powersoil	palearctic	rhizosphere Nipponbare
1642.MS00595	GTGGTATGGGAG	GTGCCAGCMGCCGCGGTAA	na	ERP016900	v4	515f	806r	hiseq	100	4530	oryza sativa	plantae	tracheophyta	magnoliopsida	poales	poaceae	oryza	sativa	24/08/2011	japan	35.117	138.937	60	external	na	na	root_surface	rhizosphere	terrestrial	adult	wild	august	photosynthetic	direct_freeze	DNeasy Powersoil	palearctic	rhizosphere Nipponbare
1642.MS00596	ACGTGGTTCCAC	GTGCCAGCMGCCGCGGTAA	na	ERP016900	v4	515f	806r	hiseq	100	4530	oryza sativa	plantae	tracheophyta	magnoliopsida	poales	poaceae	oryza	sativa	24/08/2011	japan	35.117	138.937	60	external	na	na	root_surface	rhizosphere	terrestrial	adult	wild	august	photosynthetic	direct_freeze	DNeasy Powersoil	palearctic	rhizosphere Nipponbare
1642.MS00597	GAACCTATGACA	GTGCCAGCMGCCGCGGTAA	na	ERP016900	v4	515f	806r	hiseq	100	4530	oryza sativa	plantae	tracheophyta	magnoliopsida	poales	poaceae	oryza	sativa	24/08/2011	japan	35.117	138.937	60	external	na	na	root_surface	rhizosphere	terrestrial	adult	wild	august	photosynthetic	direct_freeze	DNeasy Powersoil	palearctic	rhizosphere Nipponbare
1642.MS00598	GGAGAGATCACG	GTGCCAGCMGCCGCGGTAA	na	ERP016900	v4	515f	806r	hiseq	100	4530	oryza sativa	plantae	tracheophyta	magnoliopsida	poales	poaceae	oryza	sativa	24/08/2011	japan	35.117	138.937	60	external	na	na	root_surface	rhizosphere	terrestrial	adult	wild	august	photosynthetic	direct_freeze	DNeasy Powersoil	palearctic	rhizosphere Nipponbare
1642.MS00599	TCTGTAGAGCCA	GTGCCAGCMGCCGCGGTAA	na	ERP016900	v4	515f	806r	hiseq	100	4530	oryza sativa	plantae	tracheophyta	magnoliopsida	poales	poaceae	oryza	sativa	24/08/2011	japan	35.117	138.937	60	external	na	na	root_surface	rhizosphere	terrestrial	adult	wild	august	photosynthetic	direct_freeze	DNeasy Powersoil	palearctic	rhizosphere Nipponbare
1642.MS00600	GGTACCTGCAAT	GTGCCAGCMGCCGCGGTAA	na	ERP016900	v4	515f	806r	hiseq	100	4530	oryza sativa	plantae	tracheophyta	magnoliopsida	poales	poaceae	oryza	sativa	24/08/2011	japan	35.117	138.937	60	external	na	na	root_surface	rhizosphere	terrestrial	adult	wild	august	photosynthetic	direct_freeze	DNeasy Powersoil	palearctic	rhizosphere Nipponbare
1642.MS00601	AGATCTATGCAG	GTGCCAGCMGCCGCGGTAA	na	ERP016900	v4	515f	806r	hiseq	100	4530	oryza sativa	plantae	tracheophyta	magnoliopsida	poales	poaceae	oryza	sativa	24/08/2011	japan	35.117	138.937	60	external	na	na	root_surface	rhizosphere	terrestrial	adult	wild	august	photosynthetic	direct_freeze	DNeasy Powersoil	palearctic	rhizosphere 93-11
1642.MS00602	AGTACGCAGTCT	GTGCCAGCMGCCGCGGTAA	na	ERP016900	v4	515f	806r	hiseq	100	4530	oryza sativa	plantae	tracheophyta	magnoliopsida	poales	poaceae	oryza	sativa	24/08/2011	japan	35.117	138.937	60	external	na	na	root_surface	rhizosphere	terrestrial	adult	wild	august	photosynthetic	direct_freeze	DNeasy Powersoil	palearctic	rhizosphere 93-11
1642.MS00603	TGTACCAACCGA	GTGCCAGCMGCCGCGGTAA	na	ERP016900	v4	515f	806r	hiseq	100	4530	oryza sativa	plantae	tracheophyta	magnoliopsida	poales	poaceae	oryza	sativa	24/08/2011	japan	35.117	138.937	60	external	na	na	root_surface	rhizosphere	terrestrial	adult	wild	august	photosynthetic	direct_freeze	DNeasy Powersoil	palearctic	rhizosphere 93-11
1642.MS00604	GACGCTTTGCTG	GTGCCAGCMGCCGCGGTAA	na	ERP016900	v4	515f	806r	hiseq	100	4530	oryza sativa	plantae	tracheophyta	magnoliopsida	poales	poaceae	oryza	sativa	24/08/2011	japan	35.117	138.937	60	external	na	na	root_surface	rhizosphere	terrestrial	adult	wild	august	photosynthetic	direct_freeze	DNeasy Powersoil	palearctic	rhizosphere 93-11
1642.MS00605	ATGCCGGTAATA	GTGCCAGCMGCCGCGGTAA	na	ERP016900	v4	515f	806r	hiseq	100	4530	oryza sativa	plantae	tracheophyta	magnoliopsida	poales	poaceae	oryza	sativa	24/08/2011	japan	35.117	138.937	60	external	na	na	root_surface	rhizosphere	terrestrial	adult	wild	august	photosynthetic	direct_freeze	DNeasy Powersoil	palearctic	rhizosphere 93-11
1642.MS00606	TCAACCCGTGAA	GTGCCAGCMGCCGCGGTAA	na	ERP016900	v4	515f	806r	hiseq	100	4530	oryza sativa	plantae	tracheophyta	magnoliopsida	poales	poaceae	oryza	sativa	24/08/2011	japan	35.117	138.937	60	external	na	na	root_surface	rhizosphere	terrestrial	adult	wild	august	photosynthetic	direct_freeze	DNeasy Powersoil	palearctic	rhizosphere 93-11
1642.MS00607	CCGACTCTAGGT	GTGCCAGCMGCCGCGGTAA	na	ERP016900	v4	515f	806r	hiseq	100	4530	oryza sativa	plantae	tracheophyta	magnoliopsida	poales	poaceae	oryza	sativa	24/08/2011	japan	35.117	138.937	60	external	na	na	root_surface	rhizosphere	terrestrial	adult	wild	august	photosynthetic	direct_freeze	DNeasy Powersoil	palearctic	rhizosphere 93-11
1642.MS00608	TCGCCTATAAGG	GTGCCAGCMGCCGCGGTAA	na	ERP016900	v4	515f	806r	hiseq	100	4530	oryza sativa	plantae	tracheophyta	magnoliopsida	poales	poaceae	oryza	sativa	24/08/2011	japan	35.117	138.937	60	external	na	na	root_surface	rhizosphere	terrestrial	adult	wild	august	photosynthetic	direct_freeze	DNeasy Powersoil	palearctic	rhizosphere 93-11
1642.MS00609	GCACAAGGCAAG	GTGCCAGCMGCCGCGGTAA	na	ERP016900	v4	515f	806r	hiseq	100	4530	oryza sativa	plantae	tracheophyta	magnoliopsida	poales	poaceae	oryza	sativa	24/08/2011	japan	35.117	138.937	60	external	na	na	root_surface	rhizosphere	terrestrial	adult	wild	august	photosynthetic	direct_freeze	DNeasy Powersoil	palearctic	rhizosphere 93-11
1642.MS00610	AGCAGCTATTGC	GTGCCAGCMGCCGCGGTAA	na	ERP016900	v4	515f	806r	hiseq	100	4530	oryza sativa	plantae	tracheophyta	magnoliopsida	poales	poaceae	oryza	sativa	24/08/2011	japan	35.117	138.937	60	external	na	na	root_surface	rhizosphere	terrestrial	adult	wild	august	photosynthetic	direct_freeze	DNeasy Powersoil	palearctic	rhizosphere 93-11
1642.MS00611	AGGGTACAGGGT	GTGCCAGCMGCCGCGGTAA	na	ERP016900	v4	515f	806r	hiseq	100	4530	oryza sativa	plantae	tracheophyta	magnoliopsida	poales	poaceae	oryza	sativa	24/08/2011	japan	35.117	138.937	60	external	na	na	root_surface	rhizosphere	terrestrial	adult	wild	august	photosynthetic	direct_freeze	DNeasy Powersoil	palearctic	rhizosphere kasalath
1642.MS00612	ACAGGGTTTGTA	GTGCCAGCMGCCGCGGTAA	na	ERP016900	v4	515f	806r	hiseq	100	4530	oryza sativa	plantae	tracheophyta	magnoliopsida	poales	poaceae	oryza	sativa	24/08/2011	japan	35.117	138.937	60	external	na	na	root_surface	rhizosphere	terrestrial	adult	wild	august	photosynthetic	direct_freeze	DNeasy Powersoil	palearctic	rhizosphere kasalath
1642.MS00613	GAACAGCTCTAC	GTGCCAGCMGCCGCGGTAA	na	ERP016900	v4	515f	806r	hiseq	100	4530	oryza sativa	plantae	tracheophyta	magnoliopsida	poales	poaceae	oryza	sativa	24/08/2011	japan	35.117	138.937	60	external	na	na	root_surface	rhizosphere	terrestrial	adult	wild	august	photosynthetic	direct_freeze	DNeasy Powersoil	palearctic	rhizosphere kasalath
1642.MS00614	GTTTGAAACACG	GTGCCAGCMGCCGCGGTAA	na	ERP016900	v4	515f	806r	hiseq	100	4530	oryza sativa	plantae	tracheophyta	magnoliopsida	poales	poaceae	oryza	sativa	24/08/2011	japan	35.117	138.937	60	external	na	na	root_surface	rhizosphere	terrestrial	adult	wild	august	photosynthetic	direct_freeze	DNeasy Powersoil	palearctic	rhizosphere kasalath
1642.MS00615	ATCCTACGAGCA	GTGCCAGCMGCCGCGGTAA	na	ERP016900	v4	515f	806r	hiseq	100	4530	oryza sativa	plantae	tracheophyta	magnoliopsida	poales	poaceae	oryza	sativa	24/08/2011	japan	35.117	138.937	60	external	na	na	root_surface	rhizosphere	terrestrial	adult	wild	august	photosynthetic	direct_freeze	DNeasy Powersoil	palearctic	rhizosphere kasalath
1642.MS00616	AGTGGCACTATC	GTGCCAGCMGCCGCGGTAA	na	ERP016900	v4	515f	806r	hiseq	100	4530	oryza sativa	plantae	tracheophyta	magnoliopsida	poales	poaceae	oryza	sativa	24/08/2011	japan	35.117	138.937	60	external	na	na	root_surface	rhizosphere	terrestrial	adult	wild	august	photosynthetic	direct_freeze	DNeasy Powersoil	palearctic	rhizosphere kasalath
1642.MS00617	CGGCAAACACTT	GTGCCAGCMGCCGCGGTAA	na	ERP016900	v4	515f	806r	hiseq	100	4530	oryza sativa	plantae	tracheophyta	magnoliopsida	poales	poaceae	oryza	sativa	24/08/2011	japan	35.117	138.937	60	external	na	na	root_surface	rhizosphere	terrestrial	adult	wild	august	photosynthetic	direct_freeze	DNeasy Powersoil	palearctic	rhizosphere kasalath
1642.MS00618	CTCGGATAGATC	GTGCCAGCMGCCGCGGTAA	na	ERP016900	v4	515f	806r	hiseq	100	4530	oryza sativa	plantae	tracheophyta	magnoliopsida	poales	poaceae	oryza	sativa	24/08/2011	japan	35.117	138.937	60	external	na	na	root_surface	rhizosphere	terrestrial	adult	wild	august	photosynthetic	direct_freeze	DNeasy Powersoil	palearctic	rhizosphere kasalath
1642.MS00619	AGAGTGCTAATC	GTGCCAGCMGCCGCGGTAA	na	ERP016900	v4	515f	806r	hiseq	100	4530	oryza sativa	plantae	tracheophyta	magnoliopsida	poales	poaceae	oryza	sativa	24/08/2011	japan	35.117	138.937	60	external	na	na	root_surface	rhizosphere	terrestrial	adult	wild	august	photosynthetic	direct_freeze	DNeasy Powersoil	palearctic	rhizosphere kasalath
1642.MS00620	GCCTATGAGATC	GTGCCAGCMGCCGCGGTAA	na	ERP016900	v4	515f	806r	hiseq	100	4530	oryza sativa	plantae	tracheophyta	magnoliopsida	poales	poaceae	oryza	sativa	24/08/2011	japan	35.117	138.937	60	external	na	na	root_surface	rhizosphere	terrestrial	adult	wild	august	photosynthetic	direct_freeze	DNeasy Powersoil	palearctic	rhizosphere kasalath
1642.MS00621	GTGAGTCATACC	GTGCCAGCMGCCGCGGTAA	na	ERP016900	v4	515f	806r	hiseq	100	4530	oryza sativa	plantae	tracheophyta	magnoliopsida	poales	poaceae	oryza	sativa	24/08/2011	japan	35.117	138.937	60	external	na	na	root_surface	rhizosphere	terrestrial	juvenile_pupae	wild	august	photosynthetic	direct_freeze	DNeasy Powersoil	palearctic	rhizosphere W106
1642.MS00622	AGAGAGACAGGT	GTGCCAGCMGCCGCGGTAA	na	ERP016900	v4	515f	806r	hiseq	100	4530	oryza sativa	plantae	tracheophyta	magnoliopsida	poales	poaceae	oryza	sativa	24/08/2011	japan	35.117	138.937	60	external	na	na	root_surface	rhizosphere	terrestrial	juvenile_pupae	wild	august	photosynthetic	direct_freeze	DNeasy Powersoil	palearctic	rhizosphere W106
1642.MS00623	GACAACGAATCT	GTGCCAGCMGCCGCGGTAA	na	ERP016900	v4	515f	806r	hiseq	100	4530	oryza sativa	plantae	tracheophyta	magnoliopsida	poales	poaceae	oryza	sativa	24/08/2011	japan	35.117	138.937	60	external	na	na	root_surface	rhizosphere	terrestrial	juvenile_pupae	wild	august	photosynthetic	direct_freeze	DNeasy Powersoil	palearctic	rhizosphere W106
1642.MS00624	TAACCCGATAGA	GTGCCAGCMGCCGCGGTAA	na	ERP016900	v4	515f	806r	hiseq	100	4530	oryza sativa	plantae	tracheophyta	magnoliopsida	poales	poaceae	oryza	sativa	24/08/2011	japan	35.117	138.937	60	external	na	na	root_surface	rhizosphere	terrestrial	juvenile_pupae	wild	august	photosynthetic	direct_freeze	DNeasy Powersoil	palearctic	rhizosphere W106
1642.MS00625	GCGAGTTCCTGT	GTGCCAGCMGCCGCGGTAA	na	ERP016900	v4	515f	806r	hiseq	100	4530	oryza sativa	plantae	tracheophyta	magnoliopsida	poales	poaceae	oryza	sativa	24/08/2011	japan	35.117	138.937	60	external	na	na	root_surface	rhizosphere	terrestrial	juvenile_pupae	wild	august	photosynthetic	direct_freeze	DNeasy Powersoil	palearctic	rhizosphere W106
1642.MS00626	TTCCCGAAACGA	GTGCCAGCMGCCGCGGTAA	na	ERP016900	v4	515f	806r	hiseq	100	4530	oryza sativa	plantae	tracheophyta	magnoliopsida	poales	poaceae	oryza	sativa	24/08/2011	japan	35.117	138.937	60	external	na	na	root_surface	rhizosphere	terrestrial	juvenile_pupae	wild	august	photosynthetic	direct_freeze	DNeasy Powersoil	palearctic	rhizosphere W106
1642.MS00627	TTGGCGGGTTAT	GTGCCAGCMGCCGCGGTAA	na	ERP016900	v4	515f	806r	hiseq	100	4530	oryza sativa	plantae	tracheophyta	magnoliopsida	poales	poaceae	oryza	sativa	24/08/2011	japan	35.117	138.937	60	external	na	na	root_surface	rhizosphere	terrestrial	juvenile_pupae	wild	august	photosynthetic	direct_freeze	DNeasy Powersoil	palearctic	rhizosphere W106
1642.MS00628	CAAACCTATGGC	GTGCCAGCMGCCGCGGTAA	na	ERP016900	v4	515f	806r	hiseq	100	4530	oryza sativa	plantae	tracheophyta	magnoliopsida	poales	poaceae	oryza	sativa	24/08/2011	japan	35.117	138.937	60	external	na	na	root_surface	rhizosphere	terrestrial	juvenile_pupae	wild	august	photosynthetic	direct_freeze	DNeasy Powersoil	palearctic	rhizosphere W106
1642.MS00629	TGGCCGTTACTG	GTGCCAGCMGCCGCGGTAA	na	ERP016900	v4	515f	806r	hiseq	100	4530	oryza sativa	plantae	tracheophyta	magnoliopsida	poales	poaceae	oryza	sativa	24/08/2011	japan	35.117	138.937	60	external	na	na	root_surface	rhizosphere	terrestrial	juvenile_pupae	wild	august	photosynthetic	direct_freeze	DNeasy Powersoil	palearctic	rhizosphere W106
1642.MS00630	TCGCCAGTGCAT	GTGCCAGCMGCCGCGGTAA	na	ERP016900	v4	515f	806r	hiseq	100	4530	oryza sativa	plantae	tracheophyta	magnoliopsida	poales	poaceae	oryza	sativa	24/08/2011	japan	35.117	138.937	60	external	na	na	root_surface	rhizosphere	terrestrial	juvenile_pupae	wild	august	photosynthetic	direct_freeze	DNeasy Powersoil	palearctic	rhizosphere W106
1642.MS00631	TGCGGTTGACTC	GTGCCAGCMGCCGCGGTAA	na	ERP016900	v4	515f	806r	hiseq	100	4530	oryza sativa	plantae	tracheophyta	magnoliopsida	poales	poaceae	oryza	sativa	24/08/2011	japan	35.117	138.937	60	external	na	na	root_surface	rhizosphere	terrestrial	adult	wild	august	photosynthetic	direct_freeze	DNeasy Powersoil	palearctic	rhizosphere W1514
1642.MS00632	GTGTGCTAACGT	GTGCCAGCMGCCGCGGTAA	na	ERP016900	v4	515f	806r	hiseq	100	4530	oryza sativa	plantae	tracheophyta	magnoliopsida	poales	poaceae	oryza	sativa	24/08/2011	japan	35.117	138.937	60	external	na	na	root_surface	rhizosphere	terrestrial	adult	wild	august	photosynthetic	direct_freeze	DNeasy Powersoil	palearctic	rhizosphere W1514
1642.MS00633	TTCCGAATCGGC	GTGCCAGCMGCCGCGGTAA	na	ERP016900	v4	515f	806r	hiseq	100	4530	oryza sativa	plantae	tracheophyta	magnoliopsida	poales	poaceae	oryza	sativa	24/08/2011	japan	35.117	138.937	60	external	na	na	root_surface	rhizosphere	terrestrial	adult	wild	august	photosynthetic	direct_freeze	DNeasy Powersoil	palearctic	rhizosphere W1514
1642.MS00634	GAACTTTAGCGC	GTGCCAGCMGCCGCGGTAA	na	ERP016900	v4	515f	806r	hiseq	100	4530	oryza sativa	plantae	tracheophyta	magnoliopsida	poales	poaceae	oryza	sativa	24/08/2011	japan	35.117	138.937	60	external	na	na	root_surface	rhizosphere	terrestrial	adult	wild	august	photosynthetic	direct_freeze	DNeasy Powersoil	palearctic	rhizosphere W1514
1642.MS00635	CACGATGGTCAT	GTGCCAGCMGCCGCGGTAA	na	ERP016900	v4	515f	806r	hiseq	100	4530	oryza sativa	plantae	tracheophyta	magnoliopsida	poales	poaceae	oryza	sativa	24/08/2011	japan	35.117	138.937	60	external	na	na	root_surface	rhizosphere	terrestrial	adult	wild	august	photosynthetic	direct_freeze	DNeasy Powersoil	palearctic	rhizosphere W1514
1642.MS00636	ATCGCTTAAGGC	GTGCCAGCMGCCGCGGTAA	na	ERP016900	v4	515f	806r	hiseq	100	4530	oryza sativa	plantae	tracheophyta	magnoliopsida	poales	poaceae	oryza	sativa	24/08/2011	japan	35.117	138.937	60	external	na	na	root_surface	rhizosphere	terrestrial	adult	wild	august	photosynthetic	direct_freeze	DNeasy Powersoil	palearctic	rhizosphere W1514
1642.MS00637	TAGAGCTGCCAT	GTGCCAGCMGCCGCGGTAA	na	ERP016900	v4	515f	806r	hiseq	100	4530	oryza sativa	plantae	tracheophyta	magnoliopsida	poales	poaceae	oryza	sativa	24/08/2011	japan	35.117	138.937	60	external	na	na	root_surface	rhizosphere	terrestrial	adult	wild	august	photosynthetic	direct_freeze	DNeasy Powersoil	palearctic	rhizosphere W1514
1642.MS00638	GCTCAGGACTCT	GTGCCAGCMGCCGCGGTAA	na	ERP016900	v4	515f	806r	hiseq	100	4530	oryza sativa	plantae	tracheophyta	magnoliopsida	poales	poaceae	oryza	sativa	24/08/2011	japan	35.117	138.937	60	external	na	na	root_surface	rhizosphere	terrestrial	adult	wild	august	photosynthetic	direct_freeze	DNeasy Powersoil	palearctic	rhizosphere W1514
1642.MS00639	TGAGAAGAAAGG	GTGCCAGCMGCCGCGGTAA	na	ERP016900	v4	515f	806r	hiseq	100	4530	oryza sativa	plantae	tracheophyta	magnoliopsida	poales	poaceae	oryza	sativa	24/08/2011	japan	35.117	138.937	60	external	na	na	root_surface	rhizosphere	terrestrial	adult	wild	august	photosynthetic	direct_freeze	DNeasy Powersoil	palearctic	rhizosphere W1514
1642.MS00640	CTTGCGGCAATC	GTGCCAGCMGCCGCGGTAA	na	ERP016900	v4	515f	806r	hiseq	100	4530	oryza sativa	plantae	tracheophyta	magnoliopsida	poales	poaceae	oryza	sativa	24/08/2011	japan	35.117	138.937	60	external	na	na	root_surface	rhizosphere	terrestrial	adult	wild	august	photosynthetic	direct_freeze	DNeasy Powersoil	palearctic	rhizosphere W1514
1665.CCS2003.121	ACGATTCGAGTC	GTGCCAGCMGCCGCGGTAA	10.1371/journal.pone.0090785	ERP016924	v4	515f	806r	hiseq	100	9767	balaenoptera acutorostrata	animalia	chordata	mammalia	cetacea	balaenopteridae	balaenoptera	acutorostrata	15/08/2003	usa	41.6729	-70.3391	8	external	na	na	animal_surface	mucus	marine	adult	wild	august	carnivore	direct_freeze	DNeasy Powersoil	oceania	CCS2003.121 skin microbiome of Balaenoptera acutorostrata (Minke whale)
1665.CCS2003.196	AGTTGTAGTCCG	GTGCCAGCMGCCGCGGTAA	10.1371/journal.pone.0090785	ERP016924	v4	515f	806r	hiseq	100	9768	balaenoptera borealis	animalia	chordata	mammalia	cetacea	balaenopteridae	balaenoptera	borealis	2003-09-10	usa	41.6729	-70.3391	8	external	na	na	animal_surface	mucus	marine	adult	wild	october	carnivore	direct_freeze	DNeasy Powersoil	oceania	CCS2003.196 skin microbiome of Balaenoptera borealis (Sei whale)
1665.CCS2004.64	ACGACTGCATAA	GTGCCAGCMGCCGCGGTAA	10.1371/journal.pone.0090785	ERP016924	v4	515f	806r	hiseq	100	9768	balaenoptera borealis	animalia	chordata	mammalia	cetacea	balaenopteridae	balaenoptera	borealis	17/08/2004	usa	41.6729	-70.3391	8	external	na	na	animal_surface	mucus	marine	adult	wild	august	carnivore	direct_freeze	DNeasy Powersoil	oceania	CCS2004.64 skin microbiome of Balaenoptera borealis (Sei whale)
1665.CCS2004.67	GTAGAGGTAGAG	GTGCCAGCMGCCGCGGTAA	10.1371/journal.pone.0090785	ERP016924	v4	515f	806r	hiseq	100	9768	balaenoptera borealis	animalia	chordata	mammalia	cetacea	balaenopteridae	balaenoptera	borealis	18/08/2004	usa	41.6729	-70.3391	8	external	na	na	animal_surface	mucus	marine	adult	wild	august	carnivore	direct_freeze	DNeasy Powersoil	oceania	CCS2004.67 skin microbiome of Balaenoptera borealis (Sei whale)
1665.CCS2009.006	ACTCCTTGTGTT	GTGCCAGCMGCCGCGGTAA	10.1371/journal.pone.0090785	ERP016924	v4	515f	806r	hiseq	100	9770	balaenoptera physalus	animalia	chordata	mammalia	cetacea	balaenopteridae	balaenoptera	physalus	2009-10-04	usa	41.6729	-70.3391	8	external	na	na	animal_surface	mucus	marine	adult	wild	april	carnivore	direct_freeze	DNeasy Powersoil	oceania	CCS2009.006 skin microbiome of Balaenoptera physalus (Fin whale)
1665.CCS2009.007	CTGATCCATCTT	GTGCCAGCMGCCGCGGTAA	10.1371/journal.pone.0090785	ERP016924	v4	515f	806r	hiseq	100	9770	balaenoptera physalus	animalia	chordata	mammalia	cetacea	balaenopteridae	balaenoptera	physalus	2009-10-04	usa	41.6729	-70.3391	8	external	na	na	animal_surface	mucus	marine	adult	wild	april	carnivore	direct_freeze	DNeasy Powersoil	oceania	CCS2009.007 skin microbiome of Balaenoptera physalus (Fin whale)
1665.CCS2009.025	GCGAGCGAAGTA	GTGCCAGCMGCCGCGGTAA	10.1371/journal.pone.0090785	ERP016924	v4	515f	806r	hiseq	100	9770	balaenoptera physalus	animalia	chordata	mammalia	cetacea	balaenopteridae	balaenoptera	physalus	30/01/2009	usa	41.6729	-70.3391	8	external	na	na	animal_surface	mucus	marine	adult	wild	january	carnivore	direct_freeze	DNeasy Powersoil	oceania	CCS2009.025 skin microbiome of Balaenoptera physalus (Fin whale)
1665.CCS2009.098	AACGTAGGCTCT	GTGCCAGCMGCCGCGGTAA	10.1371/journal.pone.0090785	ERP016924	v4	515f	806r	hiseq	100	9770	balaenoptera physalus	animalia	chordata	mammalia	cetacea	balaenopteridae	balaenoptera	physalus	19/11/2009	usa	41.6729	-70.3391	8	external	na	na	animal_surface	mucus	marine	adult	wild	november	carnivore	direct_freeze	DNeasy Powersoil	oceania	CCS2009.098 skin microbiome of Balaenoptera physalus (Fin whale)
1665.CCS2010.023	GTCACGGACATT	GTGCCAGCMGCCGCGGTAA	10.1371/journal.pone.0090785	ERP016924	v4	515f	806r	hiseq	100	9770	balaenoptera physalus	animalia	chordata	mammalia	cetacea	balaenopteridae	balaenoptera	physalus	16/06/2010	usa	41.6729	-70.3391	8	external	na	na	animal_surface	mucus	marine	adult	wild	june	carnivore	direct_freeze	DNeasy Powersoil	oceania	CCS2010.023 skin microbiome of Balaenoptera physalus (Fin whale)
1665.CCS2010.024	GTTAAGCTGACC	GTGCCAGCMGCCGCGGTAA	10.1371/journal.pone.0090785	ERP016924	v4	515f	806r	hiseq	100	9770	balaenoptera physalus	animalia	chordata	mammalia	cetacea	balaenopteridae	balaenoptera	physalus	16/06/2010	usa	41.6729	-70.3391	8	external	na	na	animal_surface	mucus	marine	adult	wild	june	carnivore	direct_freeze	DNeasy Powersoil	oceania	CCS2010.024 skin microbiome of Balaenoptera physalus (Fin whale)
1665.CCS2011.007	TTCTCTCGACAT	GTGCCAGCMGCCGCGGTAA	10.1371/journal.pone.0090785	ERP016924	v4	515f	806r	hiseq	100	9770	balaenoptera physalus	animalia	chordata	mammalia	cetacea	balaenopteridae	balaenoptera	physalus	20/05/2011	usa	41.6729	-70.3391	8	external	na	na	animal_surface	mucus	marine	adult	wild	may	carnivore	direct_freeze	DNeasy Powersoil	oceania	CCS2011.007 skin microbiome of Balaenoptera physalus (Fin whale)
1665.CCS2011.012	GCTCTCCGTAGA	GTGCCAGCMGCCGCGGTAA	10.1371/journal.pone.0090785	ERP016924	v4	515f	806r	hiseq	100	9770	balaenoptera physalus	animalia	chordata	mammalia	cetacea	balaenopteridae	balaenoptera	physalus	2011-07-06	usa	41.6729	-70.3391	8	external	na	na	animal_surface	mucus	marine	adult	wild	june	carnivore	direct_freeze	DNeasy Powersoil	oceania	CCS2011.012 skin microbiome of Balaenoptera physalus (Fin whale)
1665.CCS2012.002	TGGCAAATCTAG	GTGCCAGCMGCCGCGGTAA	10.1371/journal.pone.0090785	ERP016924	v4	515f	806r	hiseq	100	9770	balaenoptera physalus	animalia	chordata	mammalia	cetacea	balaenopteridae	balaenoptera	physalus	16/02/2012	usa	41.6729	-70.3391	8	external	na	na	animal_surface	mucus	marine	adult	wild	february	carnivore	direct_freeze	DNeasy Powersoil	oceania	CCS2012.002 skin microbiome of Balaenoptera physalus (Fin whale)
1665.CCS2012.003	GGTTCGGTCCAT	GTGCCAGCMGCCGCGGTAA	10.1371/journal.pone.0090785	ERP016924	v4	515f	806r	hiseq	100	9770	balaenoptera physalus	animalia	chordata	mammalia	cetacea	balaenopteridae	balaenoptera	physalus	23/03/2012	usa	41.6729	-70.3391	8	external	na	na	animal_surface	mucus	marine	adult	wild	march	carnivore	direct_freeze	DNeasy Powersoil	oceania	CCS2012.003 skin microbiome of Balaenoptera physalus (Fin whale)
1665.CCS2012.004	TACCGAAGGTAT	GTGCCAGCMGCCGCGGTAA	10.1371/journal.pone.0090785	ERP016924	v4	515f	806r	hiseq	100	9770	balaenoptera physalus	animalia	chordata	mammalia	cetacea	balaenopteridae	balaenoptera	physalus	23/03/2012	usa	41.6729	-70.3391	8	external	na	na	animal_surface	mucus	marine	adult	wild	march	carnivore	direct_freeze	DNeasy Powersoil	oceania	CCS2012.004 skin microbiome of Balaenoptera physalus (Fin whale)
1665.CCS2012.005	ACGCGAACTAAT	GTGCCAGCMGCCGCGGTAA	10.1371/journal.pone.0090785	ERP016924	v4	515f	806r	hiseq	100	9770	balaenoptera physalus	animalia	chordata	mammalia	cetacea	balaenopteridae	balaenoptera	physalus	23/03/2012	usa	41.6729	-70.3391	8	external	na	na	animal_surface	mucus	marine	adult	wild	march	carnivore	direct_freeze	DNeasy Powersoil	oceania	CCS2012.005 skin microbiome of Balaenoptera physalus (Fin whale)
1665.CCS2012.006	TACTCGGGAACT	GTGCCAGCMGCCGCGGTAA	10.1371/journal.pone.0090785	ERP016924	v4	515f	806r	hiseq	100	9770	balaenoptera physalus	animalia	chordata	mammalia	cetacea	balaenopteridae	balaenoptera	physalus	23/03/2012	usa	41.6729	-70.3391	8	external	na	na	animal_surface	mucus	marine	adult	wild	march	carnivore	direct_freeze	DNeasy Powersoil	oceania	CCS2012.006 skin microbiome of Balaenoptera physalus (Fin whale)
1665.CCS2012.007	ACACGCGGTTTA	GTGCCAGCMGCCGCGGTAA	10.1371/journal.pone.0090785	ERP016924	v4	515f	806r	hiseq	100	9770	balaenoptera physalus	animalia	chordata	mammalia	cetacea	balaenopteridae	balaenoptera	physalus	17/04/2012	usa	41.6729	-70.3391	8	external	na	na	animal_surface	mucus	marine	adult	wild	april	carnivore	direct_freeze	DNeasy Powersoil	oceania	CCS2012.007 skin microbiome of Balaenoptera physalus (Fin whale)
1665.CCS2012.008	CGTGCTTAGGCT	GTGCCAGCMGCCGCGGTAA	10.1371/journal.pone.0090785	ERP016924	v4	515f	806r	hiseq	100	9770	balaenoptera physalus	animalia	chordata	mammalia	cetacea	balaenopteridae	balaenoptera	physalus	30/04/2012	usa	41.6729	-70.3391	8	external	na	na	animal_surface	mucus	marine	adult	wild	april	carnivore	direct_freeze	DNeasy Powersoil	oceania	CCS2012.008 skin microbiome of Balaenoptera physalus (Fin whale)
1665.CCS2012.050	CAGAAATGTGTC	GTGCCAGCMGCCGCGGTAA	10.1371/journal.pone.0090785	ERP016924	v4	515f	806r	hiseq	100	9770	balaenoptera physalus	animalia	chordata	mammalia	cetacea	balaenopteridae	balaenoptera	physalus	2012-02-10	usa	41.6729	-70.3391	8	external	na	na	animal_surface	mucus	marine	adult	wild	october	carnivore	direct_freeze	DNeasy Powersoil	oceania	CCS2012.050 skin microbiome of Balaenoptera physalus (Fin whale)
1665.D0.0194	TCTGCACTGAGC	GTGCCAGCMGCCGCGGTAA	10.1371/journal.pone.0090785	ERP016924	v4	515f	806r	hiseq	100	9728	delphinus delphis	animalia	chordata	mammalia	cetacea	delphinidae	delphinus	delphis	2011-07-01	usa	38.9108	-75.5277	16	external	na	na	animal_surface	mucus	marine	adult	wild	january	carnivore	direct_freeze	DNeasy Powersoil	oceania	D0.0194 skin microbiome of Delphinus delphis (short.beaked common dolphin)
1665.D05724Pp	TGAACCCTATGG	GTGCCAGCMGCCGCGGTAA	10.1371/journal.pone.0090785	ERP016924	v4	515f	806r	hiseq	100	9742	phocoena phocoena	animalia	chordata	mammalia	cetacea	phocoenidae	phocoena	phocoena	17/01/2010	usa	40.7891	-73.135	25	external	na	na	animal_surface	mucus	marine	adult	wild	january	carnivore	direct_freeze	DNeasy Powersoil	oceania	D05724Pp skin microbiome of Phocoena phocoena (harbor porpoise)
1665.D05725Dd	GTTATCGCATGG	GTGCCAGCMGCCGCGGTAA	10.1371/journal.pone.0090785	ERP016924	v4	515f	806r	hiseq	100	9728	delphinus delphis	animalia	chordata	mammalia	cetacea	delphinidae	delphinus	delphis	17/01/2010	usa	40.7891	-73.135	25	external	na	na	animal_surface	mucus	marine	adult	wild	january	carnivore	direct_freeze	DNeasy Powersoil	oceania	D05725Dd skin microbiome of Delphinus delphis (short.beaked common dolphin)
1665.D06459Pp	CTGTCAGTGACC	GTGCCAGCMGCCGCGGTAA	10.1371/journal.pone.0090785	ERP016924	v4	515f	806r	hiseq	100	9742	phocoena phocoena	animalia	chordata	mammalia	cetacea	phocoenidae	phocoena	phocoena	15/06/2010	usa	43.1336	-68.3266	0	external	na	na	animal_surface	mucus	marine	adult	wild	june	carnivore	direct_freeze	DNeasy Powersoil	oceania	D06459Pp skin microbiome of Phocoena phocoena (harbor porpoise)
1665.D08226	CGATGCTGTTGA	GTGCCAGCMGCCGCGGTAA	10.1371/journal.pone.0090785	ERP016924	v4	515f	806r	hiseq	100	9720	phoca vitulina	animalia	chordata	mammalia	carnivora	phocidae	phoca	vitulina	25/10/2010	usa				external	na	na	animal_surface	mucus	marine	adult	wild	october	carnivore	direct_freeze	DNeasy Powersoil	oceania	D08226 skin microbiome of Phoca vitulina (harbor seal)
1665.D08982Dd	ACCCAAGCGTTA	GTGCCAGCMGCCGCGGTAA	10.1371/journal.pone.0090785	ERP016924	v4	515f	806r	hiseq	100	9728	delphinus delphis	animalia	chordata	mammalia	cetacea	delphinidae	delphinus	delphis	13/03/2010	usa	43.1336	-68.3266	0	external	na	na	animal_surface	mucus	marine	adult	wild	march	carnivore	direct_freeze	DNeasy Powersoil	oceania	D08982Dd skin microbiome of Delphinus delphis (short.beaked common dolphin)
1665.DO7295	TATGTGCCGGCT	GTGCCAGCMGCCGCGGTAA	10.1371/journal.pone.0090785	ERP016924	v4	515f	806r	hiseq	100	9728	delphinus delphis	animalia	chordata	mammalia	cetacea	delphinidae	delphinus	delphis	2009-02-12	usa				external	na	na	animal_surface	mucus	marine	adult	wild	december	carnivore	direct_freeze	DNeasy Powersoil	oceania	DO7295 skin microbiome of Delphinus delphis (short.beaked common dolphin)
1665.flipper.tag.23	AAGGCGCTCCTT	GTGCCAGCMGCCGCGGTAA	10.1371/journal.pone.0090785	ERP016924	v4	515f	806r	hiseq	100	9720	phoca vitulina	animalia	chordata	mammalia	carnivora	phocidae	phoca	vitulina	24/03/2012	usa	41.6821	-69.9598	2	external	na	na	animal_surface	mucus	marine	adult	wild	march	carnivore	direct_freeze	DNeasy Powersoil	oceania	flipper.tag.23 skin microbiome of Phoca vitulina (harbor seal)
1665.flipper.tag.24	GTGTTGTCGTGC	GTGCCAGCMGCCGCGGTAA	10.1371/journal.pone.0090785	ERP016924	v4	515f	806r	hiseq	100	9720	phoca vitulina	animalia	chordata	mammalia	carnivora	phocidae	phoca	vitulina	24/03/2012	usa	41.6821	-69.9598	2	external	na	na	animal_surface	mucus	marine	adult	wild	march	carnivore	direct_freeze	DNeasy Powersoil	oceania	flipper.tag.24 skin microbiome of Phoca vitulina (harbor seal)
1665.flipper.tag.26	CATCCCTCTACT	GTGCCAGCMGCCGCGGTAA	10.1371/journal.pone.0090785	ERP016924	v4	515f	806r	hiseq	100	9720	phoca vitulina	animalia	chordata	mammalia	carnivora	phocidae	phoca	vitulina	29/03/2012	usa	41.6821	-69.9598	2	external	na	na	animal_surface	mucus	marine	adult	wild	march	carnivore	direct_freeze	DNeasy Powersoil	oceania	flipper.tag.26 skin microbiome of Phoca vitulina (harbor seal)
1665.flipper.tag.27	ATCCTTTGGTTC	GTGCCAGCMGCCGCGGTAA	10.1371/journal.pone.0090785	ERP016924	v4	515f	806r	hiseq	100	9720	phoca vitulina	animalia	chordata	mammalia	carnivora	phocidae	phoca	vitulina	29/03/2012	usa	41.6821	-69.9598	2	external	na	na	animal_surface	mucus	marine	adult	wild	march	carnivore	direct_freeze	DNeasy Powersoil	oceania	flipper.tag.27 skin microbiome of Phoca vitulina (harbor seal)
1665.flipper.tag.28	CCACAGATCGAT	GTGCCAGCMGCCGCGGTAA	10.1371/journal.pone.0090785	ERP016924	v4	515f	806r	hiseq	100	9720	phoca vitulina	animalia	chordata	mammalia	carnivora	phocidae	phoca	vitulina	24/03/2012	usa	41.6821	-69.9598	2	external	na	na	animal_surface	mucus	marine	adult	wild	march	carnivore	direct_freeze	DNeasy Powersoil	oceania	flipper.tag.28 skin microbiome of Phoca vitulina (harbor seal)
1665.flipper.tag.29	GCATATGCACTG	GTGCCAGCMGCCGCGGTAA	10.1371/journal.pone.0090785	ERP016924	v4	515f	806r	hiseq	100	9720	phoca vitulina	animalia	chordata	mammalia	carnivora	phocidae	phoca	vitulina	24/03/2012	usa	41.6821	-69.9598	2	external	na	na	animal_surface	mucus	marine	adult	wild	march	carnivore	direct_freeze	DNeasy Powersoil	oceania	flipper.tag.29 skin microbiome of Phoca vitulina (harbor seal)
1665.flipper.tag.30	TGTAACGCCGAT	GTGCCAGCMGCCGCGGTAA	10.1371/journal.pone.0090785	ERP016924	v4	515f	806r	hiseq	100	9720	phoca vitulina	animalia	chordata	mammalia	carnivora	phocidae	phoca	vitulina	29/03/2012	usa	41.6821	-69.9598	2	external	na	na	animal_surface	mucus	marine	adult	wild	march	carnivore	direct_freeze	DNeasy Powersoil	oceania	flipper.tag.30 skin microbiome of Phoca vitulina (harbor seal)
1665.flipper.tag.31	GTGGTGGTTTCC	GTGCCAGCMGCCGCGGTAA	10.1371/journal.pone.0090785	ERP016924	v4	515f	806r	hiseq	100	9720	phoca vitulina	animalia	chordata	mammalia	carnivora	phocidae	phoca	vitulina	29/03/2012	usa	41.6821	-69.9598	2	external	na	na	animal_surface	mucus	marine	adult	wild	march	carnivore	direct_freeze	DNeasy Powersoil	oceania	flipper.tag.31 skin microbiome of Phoca vitulina (harbor seal)
1665.flipper.tag.33	TAATACGGATCG	GTGCCAGCMGCCGCGGTAA	10.1371/journal.pone.0090785	ERP016924	v4	515f	806r	hiseq	100	9720	phoca vitulina	animalia	chordata	mammalia	carnivora	phocidae	phoca	vitulina	29/03/2012	usa	41.6821	-69.9598	2	external	na	na	animal_surface	mucus	marine	adult	wild	march	carnivore	direct_freeze	DNeasy Powersoil	oceania	flipper.tag.33 skin microbiome of Phoca vitulina (harbor seal)
1665.flipper.tag.34	TGTCGCAAATAG	GTGCCAGCMGCCGCGGTAA	10.1371/journal.pone.0090785	ERP016924	v4	515f	806r	hiseq	100	9720	phoca vitulina	animalia	chordata	mammalia	carnivora	phocidae	phoca	vitulina	29/03/2012	usa	41.6821	-69.9598	2	external	na	na	animal_surface	mucus	marine	adult	wild	march	carnivore	direct_freeze	DNeasy Powersoil	oceania	flipper.tag.34 skin microbiome of Phoca vitulina (harbor seal)
1665.flipper.tag.35	GATCTGCGATCC	GTGCCAGCMGCCGCGGTAA	10.1371/journal.pone.0090785	ERP016924	v4	515f	806r	hiseq	100	9720	phoca vitulina	animalia	chordata	mammalia	carnivora	phocidae	phoca	vitulina	29/03/2012	usa	41.6821	-69.9598	2	external	na	na	animal_surface	mucus	marine	adult	wild	march	carnivore	direct_freeze	DNeasy Powersoil	oceania	flipper.tag.35 skin microbiome of Phoca vitulina (harbor seal)
1665.flipper.tag.39	AGATTGACCAAC	GTGCCAGCMGCCGCGGTAA	10.1371/journal.pone.0090785	ERP016924	v4	515f	806r	hiseq	100	9720	phoca vitulina	animalia	chordata	mammalia	carnivora	phocidae	phoca	vitulina	13/04/2012	usa	44.1037	-69.1089	9	external	na	na	animal_surface	mucus	marine	adult	wild	april	carnivore	direct_freeze	DNeasy Powersoil	oceania	flipper.tag.39 skin microbiome of Phoca vitulina (harbor seal)
1665.flipper.tag.40	AGCGGAGGTTAG	GTGCCAGCMGCCGCGGTAA	10.1371/journal.pone.0090785	ERP016924	v4	515f	806r	hiseq	100	9720	phoca vitulina	animalia	chordata	mammalia	carnivora	phocidae	phoca	vitulina	13/04/2012	usa	44.1037	-69.1089	9	external	na	na	animal_surface	mucus	marine	adult	wild	april	carnivore	direct_freeze	DNeasy Powersoil	oceania	flipper.tag.40 skin microbiome of Phoca vitulina (harbor seal)
1665.flipper.tag.41	AGTTACGAGCTA	GTGCCAGCMGCCGCGGTAA	10.1371/journal.pone.0090785	ERP016924	v4	515f	806r	hiseq	100	9720	phoca vitulina	animalia	chordata	mammalia	carnivora	phocidae	phoca	vitulina	13/04/2012	usa	44.1037	-69.1089	9	external	na	na	animal_surface	mucus	marine	adult	wild	april	carnivore	direct_freeze	DNeasy Powersoil	oceania	flipper.tag.41 skin microbiome of Phoca vitulina (harbor seal)
1665.flipper.tag.42	CATTATGGCGTG	GTGCCAGCMGCCGCGGTAA	10.1371/journal.pone.0090785	ERP016924	v4	515f	806r	hiseq	100	9720	phoca vitulina	animalia	chordata	mammalia	carnivora	phocidae	phoca	vitulina	13/04/2012	usa	44.1037	-69.1089	9	external	na	na	animal_surface	mucus	marine	adult	wild	april	carnivore	direct_freeze	DNeasy Powersoil	oceania	flipper.tag.42 skin microbiome of Phoca vitulina (harbor seal)
1665.flipper.tag.43	GTCGACAGAGGA	GTGCCAGCMGCCGCGGTAA	10.1371/journal.pone.0090785	ERP016924	v4	515f	806r	hiseq	100	9720	phoca vitulina	animalia	chordata	mammalia	carnivora	phocidae	phoca	vitulina	13/04/2012	usa	44.1037	-69.1089	9	external	na	na	animal_surface	mucus	marine	adult	wild	april	carnivore	direct_freeze	DNeasy Powersoil	oceania	flipper.tag.43 skin microbiome of Phoca vitulina (harbor seal)
1665.flipper.tag.44	ATGTCACCGCTG	GTGCCAGCMGCCGCGGTAA	10.1371/journal.pone.0090785	ERP016924	v4	515f	806r	hiseq	100	9720	phoca vitulina	animalia	chordata	mammalia	carnivora	phocidae	phoca	vitulina	14/04/2012	usa	44.1037	-69.1089	9	external	na	na	animal_surface	mucus	marine	adult	wild	april	carnivore	direct_freeze	DNeasy Powersoil	oceania	flipper.tag.44 skin microbiome of Phoca vitulina (harbor seal)
1665.flipper.tag.45	GTCGTGTAGCCT	GTGCCAGCMGCCGCGGTAA	10.1371/journal.pone.0090785	ERP016924	v4	515f	806r	hiseq	100	9720	phoca vitulina	animalia	chordata	mammalia	carnivora	phocidae	phoca	vitulina	14/04/2012	usa	44.1037	-69.1089	9	external	na	na	animal_surface	mucus	marine	adult	wild	april	carnivore	direct_freeze	DNeasy Powersoil	oceania	flipper.tag.45 skin microbiome of Phoca vitulina (harbor seal)
1665.flipper.tag.46	CCAATACGCCTG	GTGCCAGCMGCCGCGGTAA	10.1371/journal.pone.0090785	ERP016924	v4	515f	806r	hiseq	100	9720	phoca vitulina	animalia	chordata	mammalia	carnivora	phocidae	phoca	vitulina	14/04/2012	usa	44.1037	-69.1089	9	external	na	na	animal_surface	mucus	marine	adult	wild	april	carnivore	direct_freeze	DNeasy Powersoil	oceania	flipper.tag.46 skin microbiome of Phoca vitulina (harbor seal)
1665.flipper.tag.47	GTACGATATGAC	GTGCCAGCMGCCGCGGTAA	10.1371/journal.pone.0090785	ERP016924	v4	515f	806r	hiseq	100	9720	phoca vitulina	animalia	chordata	mammalia	carnivora	phocidae	phoca	vitulina	15/04/2012	usa	44.1037	-69.1089	9	external	na	na	animal_surface	mucus	marine	adult	wild	april	carnivore	direct_freeze	DNeasy Powersoil	oceania	flipper.tag.47 skin microbiome of Phoca vitulina (harbor seal)
1665.flipper.tag.48	TTGGGTACACGT	GTGCCAGCMGCCGCGGTAA	10.1371/journal.pone.0090785	ERP016924	v4	515f	806r	hiseq	100	9720	phoca vitulina	animalia	chordata	mammalia	carnivora	phocidae	phoca	vitulina	16/04/2012	usa	44.1037	-69.1089	9	external	na	na	animal_surface	mucus	marine	adult	wild	april	carnivore	direct_freeze	DNeasy Powersoil	oceania	flipper.tag.48 skin microbiome of Phoca vitulina (harbor seal)
1665.flipper.tag.49	CTCACCTAGGAA	GTGCCAGCMGCCGCGGTAA	10.1371/journal.pone.0090785	ERP016924	v4	515f	806r	hiseq	100	9720	phoca vitulina	animalia	chordata	mammalia	carnivora	phocidae	phoca	vitulina	17/04/2012	usa	44.1037	-69.1089	9	external	na	na	animal_surface	mucus	marine	adult	wild	april	carnivore	direct_freeze	DNeasy Powersoil	oceania	flipper.tag.49 skin microbiome of Phoca vitulina (harbor seal)
1665.flipper.tag.50	CTGCTATTCCTC	GTGCCAGCMGCCGCGGTAA	10.1371/journal.pone.0090785	ERP016924	v4	515f	806r	hiseq	100	9720	phoca vitulina	animalia	chordata	mammalia	carnivora	phocidae	phoca	vitulina	17/04/2012	usa	44.1037	-69.1089	9	external	na	na	animal_surface	mucus	marine	adult	wild	april	carnivore	direct_freeze	DNeasy Powersoil	oceania	flipper.tag.50 skin microbiome of Phoca vitulina (harbor seal)
1665.IFAW10.195Hg.A.	CGCAGATTAGTA	GTGCCAGCMGCCGCGGTAA	10.1371/journal.pone.0090785	ERP016924	v4	515f	806r	hiseq	100	9711	halichoerus grypus	animalia	chordata	mammalia	carnivora	phocidae	halichoerus	grypus	2010-05-10	usa	42.0529	-70.0828	3	external	na	na	animal_surface	mucus	marine	adult	wild	october	carnivore	direct_freeze	DNeasy Powersoil	oceania	IFAW10.195Hg.A. skin microbiome of Halichoerus grypus (Grey seal)
1665.IFAW10.196Pp	GTAAATTCAGGC	GTGCCAGCMGCCGCGGTAA	10.1371/journal.pone.0090785	ERP016924	v4	515f	806r	hiseq	100	9742	phocoena phocoena	animalia	chordata	mammalia	cetacea	phocoenidae	phocoena	phocoena	2010-07-10	usa	41.9305	-70.031	0	external	na	na	animal_surface	mucus	marine	adult	wild	october	carnivore	direct_freeze	DNeasy Powersoil	oceania	IFAW10.196Pp skin microbiome of Phocoena phocoena (harbor porpoise)
1665.IFAW10.2155c	GCCTAGCCCAAT	GTGCCAGCMGCCGCGGTAA	10.1371/journal.pone.0090785	ERP016924	v4	515f	806r	hiseq	100	9737	stenella coeruleoalba	animalia	chordata	mammalia	cetacea	delphinidae	stenella	coeruleoalba	2010-10-11	usa	41.5157	-70.6552	13	external	na	na	animal_surface	mucus	marine	adult	wild	november	carnivore	direct_freeze	DNeasy Powersoil	oceania	IFAW10.2155c skin microbiome of Stenella coeruleoalba (striped dolphin)
1665.IFAW10.218Dd	TTAGAGCCATGC	GTGCCAGCMGCCGCGGTAA	10.1371/journal.pone.0090785	ERP016924	v4	515f	806r	hiseq	100	9728	delphinus delphis	animalia	chordata	mammalia	cetacea	delphinidae	delphinus	delphis	14/11/2010	usa	41.9305	-70.031	0	external	na	na	animal_surface	mucus	marine	adult	wild	november	carnivore	direct_freeze	DNeasy Powersoil	oceania	IFAW10.218Dd skin microbiome of Delphinus delphis (short.beaked common dolphin)
1665.IFAW11.023Dd	GCGACAATTACA	GTGCCAGCMGCCGCGGTAA	10.1371/journal.pone.0090785	ERP016924	v4	515f	806r	hiseq	100	9728	delphinus delphis	animalia	chordata	mammalia	cetacea	delphinidae	delphinus	delphis	15/02/2011	usa	41.754	-70.1326	9	external	na	na	animal_surface	mucus	marine	adult	wild	february	carnivore	direct_freeze	DNeasy Powersoil	oceania	IFAW11.023Dd skin microbiome of Delphinus delphis (short.beaked common dolphin)
1665.IFAW11.026Dd	TACCGCTTCTTC	GTGCCAGCMGCCGCGGTAA	10.1371/journal.pone.0090785	ERP016924	v4	515f	806r	hiseq	100	9728	delphinus delphis	animalia	chordata	mammalia	cetacea	delphinidae	delphinus	delphis	21/02/2011	usa	41.9445	-69.9856	24	external	na	na	animal_surface	mucus	marine	adult	wild	february	carnivore	direct_freeze	DNeasy Powersoil	oceania	IFAW11.026Dd skin microbiome of Delphinus delphis (short.beaked common dolphin)
1665.iFAW11.151Dd	ACAACACTCCGA	GTGCCAGCMGCCGCGGTAA	10.1371/journal.pone.0090785	ERP016924	v4	515f	806r	hiseq	100	9728	delphinus delphis	animalia	chordata	mammalia	cetacea	delphinidae	delphinus	delphis	2011-10-04	usa	41.6237	-70.4022	2	external	na	na	animal_surface	mucus	marine	adult	wild	april	carnivore	direct_freeze	DNeasy Powersoil	oceania	iFAW11.151Dd skin microbiome of Delphinus delphis (short.beaked common dolphin)
1665.IFAW11.152Dd	GTGCAACCAATC	GTGCCAGCMGCCGCGGTAA	10.1371/journal.pone.0090785	ERP016924	v4	515f	806r	hiseq	100	9728	delphinus delphis	animalia	chordata	mammalia	cetacea	delphinidae	delphinus	delphis	2011-10-04	usa	41.9305	-70.031	0	external	na	na	animal_surface	mucus	marine	adult	wild	april	carnivore	direct_freeze	DNeasy Powersoil	oceania	IFAW11.152Dd skin microbiome of Delphinus delphis (short.beaked common dolphin)
1665.IFAW11.185Ba	CGCTGTGGATTA	GTGCCAGCMGCCGCGGTAA	10.1371/journal.pone.0090785	ERP016924	v4	515f	806r	hiseq	100	9767	balaenoptera acutorostrata	animalia	chordata	mammalia	cetacea	balaenopteridae	balaenoptera	acutorostrata	2011-06-05	usa	41.35	-70.85	0	external	na	na	animal_surface	mucus	marine	adult	wild	may	carnivore	direct_freeze	DNeasy Powersoil	oceania	IFAW11.185Ba skin microbiome of Balaenoptera acutorostrata (Minke Whale)
1665.IFAW11.198Tt	AGTAGCGGAAGA	GTGCCAGCMGCCGCGGTAA	10.1371/journal.pone.0090785	ERP016924	v4	515f	806r	hiseq	100	9739	tursiops truncatus	animalia	chordata	mammalia	cetacea	delphinidae	tursiops	truncatus	26/05/2011	usa	40.4186	-74.1378	7	external	na	na	animal_surface	mucus	marine	adult	wild	may	carnivore	direct_freeze	DNeasy Powersoil	oceania	IFAW11.198Tt skin microbiome of Tursiops truncatus (bottlenose dolphin)
1665.IFAW11.263Ba	TGGGTCCCACAT	GTGCCAGCMGCCGCGGTAA	10.1371/journal.pone.0090785	ERP016924	v4	515f	806r	hiseq	100	9767	balaenoptera acutorostrata	animalia	chordata	mammalia	cetacea	balaenopteridae	balaenoptera	acutorostrata	27/09/2011	usa	41.9305	-70.031	0	external	na	na	animal_surface	mucus	marine	adult	wild	september	carnivore	direct_freeze	DNeasy Powersoil	oceania	IFAW11.263Ba skin microbiome of Balaenoptera acutorostrata (Minke Whale)
1665.IFAW11.268Gm	GATCCCACGTAC	GTGCCAGCMGCCGCGGTAA	10.1371/journal.pone.0090785	ERP016924	v4	515f	806r	hiseq	100	38241	globicephala macrorhynchus	animalia	chordata	mammalia	cetacea	delphinidae	globicephala	macrorhynchus	2011-12-10	usa	42.0529	-70.0828	3	external	na	na	animal_surface	mucus	marine	adult	wild	october	carnivore	direct_freeze	DNeasy Powersoil	oceania	IFAW11.268Gm skin microbiome of Globicephala macrorhynchus (short.finned pilot whale)
1665.IFAW11.304Pp	GCAATTAGGTAC	GTGCCAGCMGCCGCGGTAA	10.1371/journal.pone.0090785	ERP016924	v4	515f	806r	hiseq	100	9742	phocoena phocoena	animalia	chordata	mammalia	cetacea	phocoenidae	phocoena	phocoena	20/12/2011	usa				external	na	na	animal_surface	mucus	marine	adult	wild	december	carnivore	direct_freeze	DNeasy Powersoil	oceania	IFAW11.304Pp skin microbiome of Phocoena phocoena (harbor porpoise)
1665.IFAW11.306Dd	AGTGTTTCGGAC	GTGCCAGCMGCCGCGGTAA	10.1371/journal.pone.0090785	ERP016924	v4	515f	806r	hiseq	100	9728	delphinus delphis	animalia	chordata	mammalia	cetacea	delphinidae	delphinus	delphis	29/12/2011	usa	41.795	-70.0167	2	external	na	na	animal_surface	mucus	marine	adult	wild	december	carnivore	direct_freeze	DNeasy Powersoil	oceania	IFAW11.306Dd skin microbiome of Delphinus delphis (short.beaked common dolphin)
1665.IFAW12.003Dd	CATTCGTGGCGT	GTGCCAGCMGCCGCGGTAA	10.1371/journal.pone.0090785	ERP016924	v4	515f	806r	hiseq	100	9728	delphinus delphis	animalia	chordata	mammalia	cetacea	delphinidae	delphinus	delphis	2012-12-01	usa	41.9313	-70.0483	9	external	na	na	animal_surface	mucus	marine	adult	wild	january	carnivore	direct_freeze	DNeasy Powersoil	oceania	IFAW12.003Dd skin microbiome of Delphinus delphis (short.beaked common dolphin)
1665.IFAW12.015Dd	TTGGCTCTATTC	GTGCCAGCMGCCGCGGTAA	10.1371/journal.pone.0090785	ERP016924	v4	515f	806r	hiseq	100	9728	delphinus delphis	animalia	chordata	mammalia	cetacea	delphinidae	delphinus	delphis	14/01/2012	usa	41.9313	-70.0483	9	external	na	na	animal_surface	mucus	marine	adult	wild	january	carnivore	direct_freeze	DNeasy Powersoil	oceania	IFAW12.015Dd skin microbiome of Delphinus delphis (short.beaked common dolphin)
1665.IFAW12.016Dd	TGTGAATTCGGA	GTGCCAGCMGCCGCGGTAA	10.1371/journal.pone.0090785	ERP016924	v4	515f	806r	hiseq	100	9728	delphinus delphis	animalia	chordata	mammalia	cetacea	delphinidae	delphinus	delphis	14/01/2012	usa	41.9313	-70.0483	9	external	na	na	animal_surface	mucus	marine	adult	wild	january	carnivore	direct_freeze	DNeasy Powersoil	oceania	IFAW12.016Dd skin microbiome of Delphinus delphis (short.beaked common dolphin)
1665.IFAW12.018Dd.A	GCAACACCATCC	GTGCCAGCMGCCGCGGTAA	10.1371/journal.pone.0090785	ERP016924	v4	515f	806r	hiseq	100	9728	delphinus delphis	animalia	chordata	mammalia	cetacea	delphinidae	delphinus	delphis	14/01/2012	usa	41.9313	-70.0483	9	external	na	na	animal_surface	mucus	marine	adult	wild	january	carnivore	direct_freeze	DNeasy Powersoil	oceania	IFAW12.018Dd.A skin microbiome of Delphinus delphis (short.beaked common dolphin)
1665.IFAW12.018Dd.B	TACGAGCCCTAA	GTGCCAGCMGCCGCGGTAA	10.1371/journal.pone.0090785	ERP016924	v4	515f	806r	hiseq	100	9728	delphinus delphis	animalia	chordata	mammalia	cetacea	delphinidae	delphinus	delphis	14/01/2012	usa	41.9313	-70.0483	9	external	na	na	animal_surface	mucus	marine	adult	wild	january	carnivore	direct_freeze	DNeasy Powersoil	oceania	IFAW12.018Dd.B skin microbiome of Delphinus delphis (short.beaked common dolphin)
1665.IFAW12.027Dd	TTGCGTTAGCAG	GTGCCAGCMGCCGCGGTAA	10.1371/journal.pone.0090785	ERP016924	v4	515f	806r	hiseq	100	9728	delphinus delphis	animalia	chordata	mammalia	cetacea	delphinidae	delphinus	delphis	15/01/2012	usa	41.7722	-70.0548	15	external	na	na	animal_surface	mucus	marine	adult	wild	january	carnivore	direct_freeze	DNeasy Powersoil	oceania	IFAW12.027Dd skin microbiome of Delphinus delphis (short.beaked common dolphin)
1665.IFAW12.031Dd	GTTCTCTTCTCG	GTGCCAGCMGCCGCGGTAA	10.1371/journal.pone.0090785	ERP016924	v4	515f	806r	hiseq	100	9728	delphinus delphis	animalia	chordata	mammalia	cetacea	delphinidae	delphinus	delphis	16/01/2012	usa	41.9301	-70.0321	2	external	na	na	animal_surface	mucus	marine	adult	wild	january	carnivore	direct_freeze	DNeasy Powersoil	oceania	IFAW12.031Dd skin microbiome of Delphinus delphis (short.beaked common dolphin)
1665.IFAW12.086Dd	GCACACCTGATA	GTGCCAGCMGCCGCGGTAA	10.1371/journal.pone.0090785	ERP016924	v4	515f	806r	hiseq	100	9728	delphinus delphis	animalia	chordata	mammalia	cetacea	delphinidae	delphinus	delphis	24/01/2012	usa	41.7973	-70.0036	4	external	na	na	animal_surface	mucus	marine	adult	wild	january	carnivore	direct_freeze	DNeasy Powersoil	oceania	IFAW12.086Dd skin microbiome of Delphinus delphis (short.beaked common dolphin)
1665.IFAW12.105Dd	AGCTGTCAAGCT	GTGCCAGCMGCCGCGGTAA	10.1371/journal.pone.0090785	ERP016924	v4	515f	806r	hiseq	100	9728	delphinus delphis	animalia	chordata	mammalia	cetacea	delphinidae	delphinus	delphis	31/01/2012	usa	41.9313	-70.0483	9	external	na	na	animal_surface	mucus	marine	adult	wild	january	carnivore	direct_freeze	DNeasy Powersoil	oceania	IFAW12.105Dd skin microbiome of Delphinus delphis (short.beaked common dolphin)
1665.IFAW12.109Dd	CGTAATTGCCGC	GTGCCAGCMGCCGCGGTAA	10.1371/journal.pone.0090785	ERP016924	v4	515f	806r	hiseq	100	9728	delphinus delphis	animalia	chordata	mammalia	cetacea	delphinidae	delphinus	delphis	2012-01-02	usa	41.7693	-70.0629	14	external	na	na	animal_surface	mucus	marine	adult	wild	february	carnivore	direct_freeze	DNeasy Powersoil	oceania	IFAW12.109Dd skin microbiome of Delphinus delphis (short.beaked common dolphin)
1665.IFAW12.127Dd	GATTCCGGCTCA	GTGCCAGCMGCCGCGGTAA	10.1371/journal.pone.0090785	ERP016924	v4	515f	806r	hiseq	100	9728	delphinus delphis	animalia	chordata	mammalia	cetacea	delphinidae	delphinus	delphis	2012-05-02	usa	41.9305	-70.031	0	external	na	na	animal_surface	mucus	marine	adult	wild	february	carnivore	direct_freeze	DNeasy Powersoil	oceania	IFAW12.127Dd skin microbiome of Delphinus delphis (short.beaked common dolphin)
1665.IFAW12.128Dd	AGTTGAGGCATT	GTGCCAGCMGCCGCGGTAA	10.1371/journal.pone.0090785	ERP016924	v4	515f	806r	hiseq	100	9728	delphinus delphis	animalia	chordata	mammalia	cetacea	delphinidae	delphinus	delphis	2012-05-02	usa	41.9305	-70.031	0	external	na	na	animal_surface	mucus	marine	adult	wild	february	carnivore	direct_freeze	DNeasy Powersoil	oceania	IFAW12.128Dd skin microbiome of Delphinus delphis (short.beaked common dolphin)
1665.IFAW12.172Dd	CACTGGTGCATA	GTGCCAGCMGCCGCGGTAA	10.1371/journal.pone.0090785	ERP016924	v4	515f	806r	hiseq	100	9728	delphinus delphis	animalia	chordata	mammalia	cetacea	delphinidae	delphinus	delphis	13/02/2012	usa	41.9538	-70.051	0	external	na	na	animal_surface	mucus	marine	adult	wild	february	carnivore	direct_freeze	DNeasy Powersoil	oceania	IFAW12.172Dd skin microbiome of Delphinus delphis (short.beaked common dolphin)
1665.IFAW12.201Dd	AATTGTGTCGGA	GTGCCAGCMGCCGCGGTAA	10.1371/journal.pone.0090785	ERP016924	v4	515f	806r	hiseq	100	9728	delphinus delphis	animalia	chordata	mammalia	cetacea	delphinidae	delphinus	delphis	2012-08-03	usa	41.795	-70.0167	2	external	na	na	animal_surface	mucus	marine	adult	wild	march	carnivore	direct_freeze	DNeasy Powersoil	oceania	IFAW12.201Dd skin microbiome of Delphinus delphis (short.beaked common dolphin)
1665.IFAW12.204Dd	ACAATAGACACC	GTGCCAGCMGCCGCGGTAA	10.1371/journal.pone.0090785	ERP016924	v4	515f	806r	hiseq	100	9728	delphinus delphis	animalia	chordata	mammalia	cetacea	delphinidae	delphinus	delphis	2012-11-03	usa	41.8969	-70.0384	-3	external	na	na	animal_surface	mucus	marine	adult	wild	march	carnivore	direct_freeze	DNeasy Powersoil	oceania	IFAW12.204Dd skin microbiome of Delphinus delphis (short.beaked common dolphin)
1665.IFAW12.223Dd	AGCAACATTGCA	GTGCCAGCMGCCGCGGTAA	10.1371/journal.pone.0090785	ERP016924	v4	515f	806r	hiseq	100	9728	delphinus delphis	animalia	chordata	mammalia	cetacea	delphinidae	delphinus	delphis	27/03/2012	usa	41.7916	-70.0191	2	external	na	na	animal_surface	mucus	marine	adult	wild	march	carnivore	direct_freeze	DNeasy Powersoil	oceania	IFAW12.223Dd skin microbiome of Delphinus delphis (short.beaked common dolphin)
1665.IFAW12.226Dd	ATGGCTGTCAGT	GTGCCAGCMGCCGCGGTAA	10.1371/journal.pone.0090785	ERP016924	v4	515f	806r	hiseq	100	9728	delphinus delphis	animalia	chordata	mammalia	cetacea	delphinidae	delphinus	delphis	2012-01-04	usa	41.9301	-70.0278	2	external	na	na	animal_surface	mucus	marine	adult	wild	april	carnivore	direct_freeze	DNeasy Powersoil	oceania	IFAW12.226Dd skin microbiome of Delphinus delphis (short.beaked common dolphin)
1665.IFAW12.228Dd	TGTGCGATAACA	GTGCCAGCMGCCGCGGTAA	10.1371/journal.pone.0090785	ERP016924	v4	515f	806r	hiseq	100	9728	delphinus delphis	animalia	chordata	mammalia	cetacea	delphinidae	delphinus	delphis	2012-06-04	usa	41.7334	-70.3328	2	external	na	na	animal_surface	mucus	marine	adult	wild	april	carnivore	direct_freeze	DNeasy Powersoil	oceania	IFAW12.228Dd skin microbiome of Delphinus delphis (short.beaked common dolphin)
1665.JMA2012AUG11.01	GAGCCATCTGTA	GTGCCAGCMGCCGCGGTAA	10.1371/journal.pone.0090785	ERP016924	v4	515f	806r	hiseq	100	38241	globicephala macrorhynchus	animalia	chordata	mammalia	cetacea	delphinidae	globicephala	macrorhynchus	2012-11-08	usa	19.64	-155.997	1	external	na	na	animal_surface	mucus	marine	adult	wild	august	carnivore	direct_freeze	DNeasy Powersoil	oceania	JMA2012AUG11.01 skin microbiome of Globicephala macrorhynchus (Short.finned pilot whale)
1665.JMA2012AUG11.02	GAATACCAAGTC	GTGCCAGCMGCCGCGGTAA	10.1371/journal.pone.0090785	ERP016924	v4	515f	806r	hiseq	100	38241	globicephala macrorhynchus	animalia	chordata	mammalia	cetacea	delphinidae	globicephala	macrorhynchus	2012-11-08	usa	19.64	-155.997	1	external	na	na	animal_surface	mucus	marine	adult	wild	august	carnivore	direct_freeze	DNeasy Powersoil	oceania	JMA2012AUG11.02 skin microbiome of Globicephala macrorhynchus (Short.finned pilot whale)
1665.JMA2012AUG11.03	ACTTCCAACTTC	GTGCCAGCMGCCGCGGTAA	10.1371/journal.pone.0090785	ERP016924	v4	515f	806r	hiseq	100	38241	globicephala macrorhynchus	animalia	chordata	mammalia	cetacea	delphinidae	globicephala	macrorhynchus	2012-11-08	usa	19.64	-155.997	1	external	na	na	animal_surface	mucus	marine	adult	wild	august	carnivore	direct_freeze	DNeasy Powersoil	oceania	JMA2012AUG11.03 skin microbiome of Globicephala macrorhynchus (Short.finned pilot whale)
1665.JMA2012AUG12.01	AGCATGTCCCGT	GTGCCAGCMGCCGCGGTAA	10.1371/journal.pone.0090785	ERP016924	v4	515f	806r	hiseq	100	38241	globicephala macrorhynchus	animalia	chordata	mammalia	cetacea	delphinidae	globicephala	macrorhynchus	2012-12-08	usa	19.64	-155.997	1	external	na	na	animal_surface	mucus	marine	adult	wild	august	carnivore	direct_freeze	DNeasy Powersoil	oceania	JMA2012AUG12.01 skin microbiome of Globicephala macrorhynchus (Short.finned pilot whale)
1665.JMA2012AUG12.02	GTTGTTCTGGGA	GTGCCAGCMGCCGCGGTAA	10.1371/journal.pone.0090785	ERP016924	v4	515f	806r	hiseq	100	38241	globicephala macrorhynchus	animalia	chordata	mammalia	cetacea	delphinidae	globicephala	macrorhynchus	2012-12-08	usa	19.64	-155.997	1	external	na	na	animal_surface	mucus	marine	adult	wild	august	carnivore	direct_freeze	DNeasy Powersoil	oceania	JMA2012AUG12.02 skin microbiome of Globicephala macrorhynchus (Short.finned pilot whale)
1665.JMA2012AUG17.01	ATCACCAGGTGT	GTGCCAGCMGCCGCGGTAA	10.1371/journal.pone.0090785	ERP016924	v4	515f	806r	hiseq	100	38241	globicephala macrorhynchus	animalia	chordata	mammalia	cetacea	delphinidae	globicephala	macrorhynchus	17/08/2012	usa	19.64	-155.997	1	external	na	na	animal_surface	mucus	marine	adult	wild	august	carnivore	direct_freeze	DNeasy Powersoil	oceania	JMA2012AUG17.01 skin microbiome of Globicephala macrorhynchus (Short.finned pilot whale)
1665.JMA2012AUG17.03	GCTCGAAGATTC	GTGCCAGCMGCCGCGGTAA	10.1371/journal.pone.0090785	ERP016924	v4	515f	806r	hiseq	100	38241	globicephala macrorhynchus	animalia	chordata	mammalia	cetacea	delphinidae	globicephala	macrorhynchus	17/08/2012	usa	19.64	-155.997	1	external	na	na	animal_surface	mucus	marine	adult	wild	august	carnivore	direct_freeze	DNeasy Powersoil	oceania	JMA2012AUG17.03 skin microbiome of Globicephala macrorhynchus (Short.finned pilot whale)
1665.JMA2012AUG17.04	CTATCTCCTGTC	GTGCCAGCMGCCGCGGTAA	10.1371/journal.pone.0090785	ERP016924	v4	515f	806r	hiseq	100	38241	globicephala macrorhynchus	animalia	chordata	mammalia	cetacea	delphinidae	globicephala	macrorhynchus	17/08/2012	usa	19.64	-155.997	1	external	na	na	animal_surface	mucus	marine	adult	wild	august	carnivore	direct_freeze	DNeasy Powersoil	oceania	JMA2012AUG17.04 skin microbiome of Globicephala macrorhynchus (Short.finned pilot whale)
1665.JMA2012AUG17.05	CGAGGGAAAGTC	GTGCCAGCMGCCGCGGTAA	10.1371/journal.pone.0090785	ERP016924	v4	515f	806r	hiseq	100	38241	globicephala macrorhynchus	animalia	chordata	mammalia	cetacea	delphinidae	globicephala	macrorhynchus	17/08/2012	usa	19.64	-155.997	1	external	na	na	animal_surface	mucus	marine	adult	wild	august	carnivore	direct_freeze	DNeasy Powersoil	oceania	JMA2012AUG17.05 skin microbiome of Globicephala macrorhynchus (Short.finned pilot whale)
1665.JMA2012AUG18.01	ATGATGAGCCTC	GTGCCAGCMGCCGCGGTAA	10.1371/journal.pone.0090785	ERP016924	v4	515f	806r	hiseq	100	38241	globicephala macrorhynchus	animalia	chordata	mammalia	cetacea	delphinidae	globicephala	macrorhynchus	18/08/2012	usa	19.64	-155.997	1	external	na	na	animal_surface	mucus	marine	adult	wild	august	carnivore	direct_freeze	DNeasy Powersoil	oceania	JMA2012AUG18.01 skin microbiome of Globicephala macrorhynchus (Short.finned pilot whale)
1665.JMA2012AUG19.01	TCGACATCTCTT	GTGCCAGCMGCCGCGGTAA	10.1371/journal.pone.0090785	ERP016924	v4	515f	806r	hiseq	100	103596	peponocephala electra	animalia	chordata	mammalia	cetacea	delphinidae	peponocephala	electra	19/08/2012	usa	19.64	-155.997	1	external	na	na	animal_surface	mucus	marine	adult	wild	august	carnivore	direct_freeze	DNeasy Powersoil	oceania	JMA2012AUG19.01 skin microbiome of Peponocephala electra (Melon headed whale)
1665.JMA2012AUG19.02	GTAGATCGTGTA	GTGCCAGCMGCCGCGGTAA	10.1371/journal.pone.0090785	ERP016924	v4	515f	806r	hiseq	100	103596	peponocephala electra	animalia	chordata	mammalia	cetacea	delphinidae	peponocephala	electra	19/08/2012	usa	19.64	-155.997	1	external	na	na	animal_surface	mucus	marine	adult	wild	august	carnivore	direct_freeze	DNeasy Powersoil	oceania	JMA2012AUG19.02 skin microbiome of Peponocephala electra (Melon headed whale)
1665.JMA2012AUG19.03	GTATCTGCGCGT	GTGCCAGCMGCCGCGGTAA	10.1371/journal.pone.0090785	ERP016924	v4	515f	806r	hiseq	100	46167	steno bredanensis	animalia	chordata	mammalia	cetacea	delphinidae	steno	bredanensis	19/08/2012	usa	19.64	-155.997	1	external	na	na	animal_surface	mucus	marine	adult	wild	august	carnivore	direct_freeze	DNeasy Powersoil	oceania	JMA2012AUG19.03 skin microbiome of Steno bredanensis (Rough.toothed dolphin)
1665.JMA2012AUG20.01	ACTCACAGGAAT	GTGCCAGCMGCCGCGGTAA	10.1371/journal.pone.0090785	ERP016924	v4	515f	806r	hiseq	100	38241	globicephala macrorhynchus	animalia	chordata	mammalia	cetacea	delphinidae	globicephala	macrorhynchus	20/08/2012	usa	19.64	-155.997	1	external	na	na	animal_surface	mucus	marine	adult	wild	august	carnivore	direct_freeze	DNeasy Powersoil	oceania	JMA2012AUG20.01 skin microbiome of Globicephala macrorhynchus (Short.finned pilot whale)
1665.JMA2012AUG22.01	ATTCTGCCGAAG	GTGCCAGCMGCCGCGGTAA	10.1371/journal.pone.0090785	ERP016924	v4	515f	806r	hiseq	100	38241	globicephala macrorhynchus	animalia	chordata	mammalia	cetacea	delphinidae	globicephala	macrorhynchus	22/08/2012	usa	19.64	-155.997	1	external	na	na	animal_surface	mucus	marine	adult	wild	august	carnivore	direct_freeze	DNeasy Powersoil	oceania	JMA2012AUG22.01 skin microbiome of Globicephala macrorhynchus (Short.finned pilot whale)
1665.JMA2012AUG22.02	AACTAGTTCAGG	GTGCCAGCMGCCGCGGTAA	10.1371/journal.pone.0090785	ERP016924	v4	515f	806r	hiseq	100	38241	globicephala macrorhynchus	animalia	chordata	mammalia	cetacea	delphinidae	globicephala	macrorhynchus	22/08/2012	usa	19.64	-155.997	1	external	na	na	animal_surface	mucus	marine	adult	wild	august	carnivore	direct_freeze	DNeasy Powersoil	oceania	JMA2012AUG22.02 skin microbiome of Globicephala macrorhynchus (Short.finned pilot whale)
1665.JMA2012AUG23.01	CTCACAACCGTG	GTGCCAGCMGCCGCGGTAA	10.1371/journal.pone.0090785	ERP016924	v4	515f	806r	hiseq	100	38241	globicephala macrorhynchus	animalia	chordata	mammalia	cetacea	delphinidae	globicephala	macrorhynchus	23/08/2012	usa	19.64	-155.997	1	external	na	na	animal_surface	mucus	marine	adult	wild	august	carnivore	direct_freeze	DNeasy Powersoil	oceania	JMA2012AUG23.01 skin microbiome of Globicephala macrorhynchus (Short.finned pilot whale)
1665.RWB20110CT20.WW.01	TAGTATGCGCAA	GTGCCAGCMGCCGCGGTAA	10.1371/journal.pone.0090785	ERP016924	v4	515f	806r	hiseq	100	9755	physeter catodon	animalia	chordata	mammalia	cetacea	physeteridae	physeter	catodon	20/10/2011	usa	19.64	-155.997	1	external	na	na	animal_surface	mucus	marine	adult	wild	october	carnivore	direct_freeze	DNeasy Powersoil	oceania	RWB20110CT20.WW.01 skin microbiome of Physeter macrocephalus (Sperm whale)
1665.RWB2011NOV01.01	TCGGAATTAGAC	GTGCCAGCMGCCGCGGTAA	10.1371/journal.pone.0090785	ERP016924	v4	515f	806r	hiseq	100	9735	stenella attenuata	animalia	chordata	mammalia	cetacea	delphinidae	stenella	attenuata	2011-01-11	usa	19.64	-155.997	1	external	na	na	animal_surface	mucus	marine	adult	wild	november	carnivore	direct_freeze	DNeasy Powersoil	oceania	RWB2011NOV01.01 skin microbiome of Stenella attenuata (Pantropical spotted dolphin )
1665.RWB2011NOV03.01	AGCAGAACATCT	GTGCCAGCMGCCGCGGTAA	10.1371/journal.pone.0090785	ERP016924	v4	515f	806r	hiseq	100	9735	stenella attenuata	animalia	chordata	mammalia	cetacea	delphinidae	stenella	attenuata	2011-03-11	usa	19.64	-155.997	1	external	na	na	animal_surface	mucus	marine	adult	wild	november	carnivore	direct_freeze	DNeasy Powersoil	oceania	RWB2011NOV03.01 skin microbiome of Stenella attenuata (Pantropical spotted dolphin )
1665.RWB2011NOV04.01	CAAACAACAGCT	GTGCCAGCMGCCGCGGTAA	10.1371/journal.pone.0090785	ERP016924	v4	515f	806r	hiseq	100	9735	stenella attenuata	animalia	chordata	mammalia	cetacea	delphinidae	stenella	attenuata	2011-04-11	usa	19.64	-155.997	1	external	na	na	animal_surface	mucus	marine	adult	wild	november	carnivore	direct_freeze	DNeasy Powersoil	oceania	RWB2011NOV04.01 skin microbiome of Stenella attenuata (Pantropical spotted dolphin )
1665.RWB2011NOV08.01	GATGTATGTGGT	GTGCCAGCMGCCGCGGTAA	10.1371/journal.pone.0090785	ERP016924	v4	515f	806r	hiseq	100	9735	stenella attenuata	animalia	chordata	mammalia	cetacea	delphinidae	stenella	attenuata	2011-08-11	usa	19.64	-155.997	1	external	na	na	animal_surface	mucus	marine	adult	wild	november	carnivore	direct_freeze	DNeasy Powersoil	oceania	RWB2011NOV08.01 skin microbiome of Stenella attenuata (Pantropical spotted dolphin )
1665.RWB2011NOV11.01	TACAGCGCATAC	GTGCCAGCMGCCGCGGTAA	10.1371/journal.pone.0090785	ERP016924	v4	515f	806r	hiseq	100	9735	stenella attenuata	animalia	chordata	mammalia	cetacea	delphinidae	stenella	attenuata	2011-11-11	usa	19.64	-155.997	1	external	na	na	animal_surface	mucus	marine	adult	wild	november	carnivore	direct_freeze	DNeasy Powersoil	oceania	RWB2011NOV11.01 skin microbiome of Stenella attenuata (Pantropical spotted dolphin )
1665.RWB2011NOV12.01	CAGCTCATCAGC	GTGCCAGCMGCCGCGGTAA	10.1371/journal.pone.0090785	ERP016924	v4	515f	806r	hiseq	100	9735	stenella attenuata	animalia	chordata	mammalia	cetacea	delphinidae	stenella	attenuata	2011-12-11	usa	19.64	-155.997	1	external	na	na	animal_surface	mucus	marine	adult	wild	november	carnivore	direct_freeze	DNeasy Powersoil	oceania	RWB2011NOV12.01 skin microbiome of Stenella attenuata (Pantropical spotted dolphin )
1665.RWB2011OCT20.WW.02	GATGTGGTGTTA	GTGCCAGCMGCCGCGGTAA	10.1371/journal.pone.0090785	ERP016924	v4	515f	806r	hiseq	100	9755	physeter catodon	animalia	chordata	mammalia	cetacea	physeteridae	physeter	catodon	20/10/2011	usa	19.64	-155.997	1	external	na	na	animal_surface	mucus	marine	adult	wild	october	carnivore	direct_freeze	DNeasy Powersoil	oceania	RWB2011OCT20.WW.02 skin microbiome of Physeter macrocephalus (Sperm whale)
1665.RWB2011OCT22.WW.01	CCTGCGAAGTAT	GTGCCAGCMGCCGCGGTAA	10.1371/journal.pone.0090785	ERP016924	v4	515f	806r	hiseq	100	46167	steno bredanensis	animalia	chordata	mammalia	cetacea	delphinidae	steno	bredanensis	22/10/2011	usa	19.64	-155.997	1	external	na	na	animal_surface	mucus	marine	adult	wild	october	carnivore	direct_freeze	DNeasy Powersoil	oceania	RWB2011OCT22.WW.01 skin microbiome of Steno bredanensis (Rough.toothed dolphin)
1665.RWB2011OCT25.02	TGGAGTAGGTGG	GTGCCAGCMGCCGCGGTAA	10.1371/journal.pone.0090785	ERP016924	v4	515f	806r	hiseq	100	9735	stenella attenuata	animalia	chordata	mammalia	cetacea	delphinidae	stenella	attenuata	25/10/2011	usa	19.64	-155.997	1	external	na	na	animal_surface	mucus	marine	adult	wild	october	carnivore	direct_freeze	DNeasy Powersoil	oceania	RWB2011OCT25.02 skin microbiome of Stenella attenuata (Pantropical spotted dolphin )
1665.RWB2011OCT25.03	ACCGGTATGTAC	GTGCCAGCMGCCGCGGTAA	10.1371/journal.pone.0090785	ERP016924	v4	515f	806r	hiseq	100	9735	stenella attenuata	animalia	chordata	mammalia	cetacea	delphinidae	stenella	attenuata	25/10/2011	usa	19.64	-155.997	1	external	na	na	animal_surface	mucus	marine	adult	wild	october	carnivore	direct_freeze	DNeasy Powersoil	oceania	RWB2011OCT25.03 skin microbiome of Stenella attenuata (Pantropical spotted dolphin )
1665.RWB2011OCT31.01	CAACTCCCGTGA	GTGCCAGCMGCCGCGGTAA	10.1371/journal.pone.0090785	ERP016924	v4	515f	806r	hiseq	100	103596	peponocephala electra	animalia	chordata	mammalia	cetacea	delphinidae	peponocephala	electra	31/10/2011	usa	19.64	-155.997	1	external	na	na	animal_surface	mucus	marine	adult	wild	october	carnivore	direct_freeze	DNeasy Powersoil	oceania	RWB2011OCT31.01 skin microbiome of Peponocephala electra (Melon headed whale)
1665.RWB2011OCT31.02	TATCGACACAAG	GTGCCAGCMGCCGCGGTAA	10.1371/journal.pone.0090785	ERP016924	v4	515f	806r	hiseq	100	9739	tursiops truncatus	animalia	chordata	mammalia	cetacea	delphinidae	tursiops	truncatus	31/10/2011	usa	19.64	-155.997	1	external	na	na	animal_surface	mucus	marine	adult	wild	october	carnivore	direct_freeze	DNeasy Powersoil	oceania	RWB2011OCT31.02 skin microbiome of Tursiops truncatus (bottlenose dolphin)
1665.RWB2011OCT31.03	TATACCGCTGCG	GTGCCAGCMGCCGCGGTAA	10.1371/journal.pone.0090785	ERP016924	v4	515f	806r	hiseq	100	9739	tursiops truncatus	animalia	chordata	mammalia	cetacea	delphinidae	tursiops	truncatus	31/10/2011	usa	19.64	-155.997	1	external	na	na	animal_surface	mucus	marine	adult	wild	october	carnivore	direct_freeze	DNeasy Powersoil	oceania	RWB2011OCT31.03 skin microbiome of Tursiops truncatus (bottlenose dolphin)
1665.RWB2011OCT31.04	GAGAGCAACAGA	GTGCCAGCMGCCGCGGTAA	10.1371/journal.pone.0090785	ERP016924	v4	515f	806r	hiseq	100	9739	tursiops truncatus	animalia	chordata	mammalia	cetacea	delphinidae	tursiops	truncatus	31/10/2011	usa	19.64	-155.997	1	external	na	na	animal_surface	mucus	marine	adult	wild	october	carnivore	direct_freeze	DNeasy Powersoil	oceania	RWB2011OCT31.04 skin microbiome of Tursiops truncatus (bottlenose dolphin)
1665.RWB2012AUG10.01	TAGGCATGCTTG	GTGCCAGCMGCCGCGGTAA	10.1371/journal.pone.0090785	ERP016924	v4	515f	806r	hiseq	100	46167	steno bredanensis	animalia	chordata	mammalia	cetacea	delphinidae	steno	bredanensis	2012-10-08	usa	19.64	-155.997	1	external	na	na	animal_surface	mucus	marine	adult	wild	august	carnivore	direct_freeze	DNeasy Powersoil	oceania	RWB2012AUG10.01 skin microbiome of Steno bredanensis (Rough.toothed dolphin)
1665.RWB2012AUG16.02	TCTCTACCACTC	GTGCCAGCMGCCGCGGTAA	10.1371/journal.pone.0090785	ERP016924	v4	515f	806r	hiseq	100	38241	globicephala macrorhynchus	animalia	chordata	mammalia	cetacea	delphinidae	globicephala	macrorhynchus	16/08/2012	usa	19.64	-155.997	1	external	na	na	animal_surface	mucus	marine	adult	wild	august	carnivore	direct_freeze	DNeasy Powersoil	oceania	RWB2012AUG16.02 skin microbiome of Globicephala macrorhynchus (Short.finned pilot whale)
1665.RWB2012AUG16.03	GGACTTCCAGCT	GTGCCAGCMGCCGCGGTAA	10.1371/journal.pone.0090785	ERP016924	v4	515f	806r	hiseq	100	38241	globicephala macrorhynchus	animalia	chordata	mammalia	cetacea	delphinidae	globicephala	macrorhynchus	16/08/2012	usa	19.64	-155.997	1	external	na	na	animal_surface	mucus	marine	adult	wild	august	carnivore	direct_freeze	DNeasy Powersoil	oceania	RWB2012AUG16.03 skin microbiome of Globicephala macrorhynchus (Short.finned pilot whale)
1665.RWB2012AUG16.04	GAACACTTTGGA	GTGCCAGCMGCCGCGGTAA	10.1371/journal.pone.0090785	ERP016924	v4	515f	806r	hiseq	100	38241	globicephala macrorhynchus	animalia	chordata	mammalia	cetacea	delphinidae	globicephala	macrorhynchus	16/08/2012	usa	19.64	-155.997	1	external	na	na	animal_surface	mucus	marine	adult	wild	august	carnivore	direct_freeze	DNeasy Powersoil	oceania	RWB2012AUG16.04 skin microbiome of Globicephala macrorhynchus (Short.finned pilot whale)
1665.RWB2012AUG16.05	CAAATTCGGGAT	GTGCCAGCMGCCGCGGTAA	10.1371/journal.pone.0090785	ERP016924	v4	515f	806r	hiseq	100	38241	globicephala macrorhynchus	animalia	chordata	mammalia	cetacea	delphinidae	globicephala	macrorhynchus	16/08/2012	usa	19.64	-155.997	1	external	na	na	animal_surface	mucus	marine	adult	wild	august	carnivore	direct_freeze	DNeasy Powersoil	oceania	RWB2012AUG16.05 skin microbiome of Globicephala macrorhynchus (Short.finned pilot whale)
1665.RWB2012AUG16.06	AGGCTTACGTGT	GTGCCAGCMGCCGCGGTAA	10.1371/journal.pone.0090785	ERP016924	v4	515f	806r	hiseq	100	38241	globicephala macrorhynchus	animalia	chordata	mammalia	cetacea	delphinidae	globicephala	macrorhynchus	16/08/2012	usa	19.64	-155.997	1	external	na	na	animal_surface	mucus	marine	adult	wild	august	carnivore	direct_freeze	DNeasy Powersoil	oceania	RWB2012AUG16.06 skin microbiome of Globicephala macrorhynchus (Short.finned pilot whale)
1665.RWB2012AUG16.07	TAACGTGTGTGC	GTGCCAGCMGCCGCGGTAA	10.1371/journal.pone.0090785	ERP016924	v4	515f	806r	hiseq	100	38241	globicephala macrorhynchus	animalia	chordata	mammalia	cetacea	delphinidae	globicephala	macrorhynchus	16/08/2012	usa	19.64	-155.997	1	external	na	na	animal_surface	mucus	marine	adult	wild	august	carnivore	direct_freeze	DNeasy Powersoil	oceania	RWB2012AUG16.07 skin microbiome of Globicephala macrorhynchus (Short.finned pilot whale)
1665.RWB2012AUG23.01	TGGTCAACGATA	GTGCCAGCMGCCGCGGTAA	10.1371/journal.pone.0090785	ERP016924	v4	515f	806r	hiseq	100	46167	steno bredanensis	animalia	chordata	mammalia	cetacea	delphinidae	steno	bredanensis	23/08/2012	usa	19.64	-155.997	1	external	na	na	animal_surface	mucus	marine	adult	wild	august	carnivore	direct_freeze	DNeasy Powersoil	oceania	RWB2012AUG23.01 skin microbiome of Steno bredanensis (Rough.toothed dolphin)
1665.RWB2012AUG23.02	ATCGCACAGTAA	GTGCCAGCMGCCGCGGTAA	10.1371/journal.pone.0090785	ERP016924	v4	515f	806r	hiseq	100	46167	steno bredanensis	animalia	chordata	mammalia	cetacea	delphinidae	steno	bredanensis	23/08/2012	usa	19.64	-155.997	1	external	na	na	animal_surface	mucus	marine	adult	wild	august	carnivore	direct_freeze	DNeasy Powersoil	oceania	RWB2012AUG23.02 skin microbiome of Steno bredanensis (Rough.toothed dolphin)
1665.RWB2012DEC07.01	GCGTTCTAGCTG	GTGCCAGCMGCCGCGGTAA	10.1371/journal.pone.0090785	ERP016924	v4	515f	806r	hiseq	100	38241	globicephala macrorhynchus	animalia	chordata	mammalia	cetacea	delphinidae	globicephala	macrorhynchus	2012-07-12	usa	20.8166	-156.927	459	external	na	na	animal_surface	mucus	marine	adult	wild	december	carnivore	direct_freeze	DNeasy Powersoil	oceania	RWB2012DEC07.01 skin microbiome of Globicephala macrorhynchus (Short.finned pilot whale)
1665.RWB2012DEC07.02	GGCCAGTTCCTA	GTGCCAGCMGCCGCGGTAA	10.1371/journal.pone.0090785	ERP016924	v4	515f	806r	hiseq	100	38241	globicephala macrorhynchus	animalia	chordata	mammalia	cetacea	delphinidae	globicephala	macrorhynchus	2012-07-12	usa	20.8166	-156.927	459	external	na	na	animal_surface	mucus	marine	adult	wild	december	carnivore	direct_freeze	DNeasy Powersoil	oceania	RWB2012DEC07.02 skin microbiome of Globicephala macrorhynchus (Short.finned pilot whale)
1665.RWB2012DEC07.03	ACCATAGCTCCG	GTGCCAGCMGCCGCGGTAA	10.1371/journal.pone.0090785	ERP016924	v4	515f	806r	hiseq	100	9770	balaenoptera physalus	animalia	chordata	mammalia	cetacea	balaenopteridae	balaenoptera	physalus	2012-07-12	usa	20.8166	-156.927	459	external	na	na	animal_surface	mucus	marine	adult	wild	december	carnivore	direct_freeze	DNeasy Powersoil	oceania	RWB2012DEC07.03 skin microbiome of Balaenoptera physalus (Fin whale)
1665.RWB2012DEC09.01	GTGGAGTCTCAT	GTGCCAGCMGCCGCGGTAA	10.1371/journal.pone.0090785	ERP016924	v4	515f	806r	hiseq	100	9735	stenella attenuata	animalia	chordata	mammalia	cetacea	delphinidae	stenella	attenuata	2012-09-12	usa	20.8166	-156.927	459	external	na	na	animal_surface	mucus	marine	adult	wild	december	carnivore	direct_freeze	DNeasy Powersoil	oceania	RWB2012DEC09.01 skin microbiome of Stenella attenuata (Pantropical spotted dolphin )
1665.RWB2012DEC09.02	GCGATATATCGC	GTGCCAGCMGCCGCGGTAA	10.1371/journal.pone.0090785	ERP016924	v4	515f	806r	hiseq	100	9735	stenella attenuata	animalia	chordata	mammalia	cetacea	delphinidae	stenella	attenuata	2012-09-12	usa	20.8166	-156.927	459	external	na	na	animal_surface	mucus	marine	adult	wild	december	carnivore	direct_freeze	DNeasy Powersoil	oceania	RWB2012DEC09.02 skin microbiome of Stenella attenuata (Pantropical spotted dolphin )
1665.RWB2012DEC09.05	CGGTCAATTGAC	GTGCCAGCMGCCGCGGTAA	10.1371/journal.pone.0090785	ERP016924	v4	515f	806r	hiseq	100	38241	globicephala macrorhynchus	animalia	chordata	mammalia	cetacea	delphinidae	globicephala	macrorhynchus	2012-09-12	usa	20.8166	-156.927	459	external	na	na	animal_surface	mucus	marine	adult	wild	december	carnivore	direct_freeze	DNeasy Powersoil	oceania	RWB2012DEC09.05 skin microbiome of Globicephala macrorhynchus (Short.finned pilot whale)
1665.RWB2012DEC09.06	GATGTTCGCTAG	GTGCCAGCMGCCGCGGTAA	10.1371/journal.pone.0090785	ERP016924	v4	515f	806r	hiseq	100	38241	globicephala macrorhynchus	animalia	chordata	mammalia	cetacea	delphinidae	globicephala	macrorhynchus	2012-09-12	usa	20.8166	-156.927	459	external	na	na	animal_surface	mucus	marine	adult	wild	december	carnivore	direct_freeze	DNeasy Powersoil	oceania	RWB2012DEC09.06 skin microbiome of Globicephala macrorhynchus (Short.finned pilot whale)
1665.RWB2012DEC11.01	TACTACGTGGCC	GTGCCAGCMGCCGCGGTAA	10.1371/journal.pone.0090785	ERP016924	v4	515f	806r	hiseq	100	9735	stenella attenuata	animalia	chordata	mammalia	cetacea	delphinidae	stenella	attenuata	2012-11-12	usa	20.8166	-156.927	459	external	na	na	animal_surface	mucus	marine	adult	wild	december	carnivore	direct_freeze	DNeasy Powersoil	oceania	RWB2012DEC11.01 skin microbiome of Stenella attenuata (Pantropical spotted dolphin )
1665.RWB2012Dec11.02	CGAGCAATCCTA	GTGCCAGCMGCCGCGGTAA	10.1371/journal.pone.0090785	ERP016924	v4	515f	806r	hiseq	100	9735	stenella attenuata	animalia	chordata	mammalia	cetacea	delphinidae	stenella	attenuata	2012-11-12	usa	20.8166	-156.927	459	external	na	na	animal_surface	mucus	marine	adult	wild	december	carnivore	direct_freeze	DNeasy Powersoil	oceania	RWB2012Dec11.02 skin microbiome of Stenella attenuata (Pantropical spotted dolphin )
1665.RWB2012DEC11.03	ACGAGACTGATT	GTGCCAGCMGCCGCGGTAA	10.1371/journal.pone.0090785	ERP016924	v4	515f	806r	hiseq	100	9735	stenella attenuata	animalia	chordata	mammalia	cetacea	delphinidae	stenella	attenuata	2012-11-12	usa	20.8166	-156.927	459	external	na	na	animal_surface	mucus	marine	adult	wild	december	carnivore	direct_freeze	DNeasy Powersoil	oceania	RWB2012DEC11.03 skin microbiome of Stenella attenuata (Pantropical spotted dolphin )
1665.RWB2012DEC13.01	GGTGACTAGTTC	GTGCCAGCMGCCGCGGTAA	10.1371/journal.pone.0090785	ERP016924	v4	515f	806r	hiseq	100	9739	tursiops truncatus	animalia	chordata	mammalia	cetacea	delphinidae	tursiops	truncatus	13/12/2012	usa	20.8166	-156.927	459	external	na	na	animal_surface	mucus	marine	adult	wild	december	carnivore	direct_freeze	DNeasy Powersoil	oceania	RWB2012DEC13.01 skin microbiome of Tursiops truncatus (bottlenose dolphin)
1665.RWB2012DEC15.01	TCCCTTGTCTCC	GTGCCAGCMGCCGCGGTAA	10.1371/journal.pone.0090785	ERP016924	v4	515f	806r	hiseq	100	38241	globicephala macrorhynchus	animalia	chordata	mammalia	cetacea	delphinidae	globicephala	macrorhynchus	15/12/2012	usa	20.8166	-156.927	459	external	na	na	animal_surface	mucus	marine	adult	wild	december	carnivore	direct_freeze	DNeasy Powersoil	oceania	RWB2012DEC15.01 skin microbiome of Globicephala macrorhynchus (Short.finned pilot whale)
1665.RWB2012DEC17.01	ATGGGTTCCGTC	GTGCCAGCMGCCGCGGTAA	10.1371/journal.pone.0090785	ERP016924	v4	515f	806r	hiseq	100	9735	stenella attenuata	animalia	chordata	mammalia	cetacea	delphinidae	stenella	attenuata	17/12/2012	usa	20.8166	-156.927	459	external	na	na	animal_surface	mucus	marine	adult	wild	december	carnivore	direct_freeze	DNeasy Powersoil	oceania	RWB2012DEC17.01 skin microbiome of Stenella attenuata (Pantropical spotted dolphin )
1665.RWB2012DEC17.02	ACCAGTGACTCA	GTGCCAGCMGCCGCGGTAA	10.1371/journal.pone.0090785	ERP016924	v4	515f	806r	hiseq	100	9736	stenella longirostris	animalia	chordata	mammalia	cetacea	delphinidae	stenella	longirostris	17/12/2012	usa	20.8166	-156.927	459	external	na	na	animal_surface	mucus	marine	adult	wild	december	carnivore	direct_freeze	DNeasy Powersoil	oceania	RWB2012DEC17.02 skin microbiome of Stenella longirostris (Spinner dolphin)
1665.RWB2012DEC17.03	CGTAAGATGCCT	GTGCCAGCMGCCGCGGTAA	10.1371/journal.pone.0090785	ERP016924	v4	515f	806r	hiseq	100	9736	stenella longirostris	animalia	chordata	mammalia	cetacea	delphinidae	stenella	longirostris	17/12/2012	usa	20.8166	-156.927	459	external	na	na	animal_surface	mucus	marine	adult	wild	december	carnivore	direct_freeze	DNeasy Powersoil	oceania	RWB2012DEC17.03 skin microbiome of Stenella longirostris (Spinner dolphin)
1665.RWB2012DEC17.04	CACTACGCTAGA	GTGCCAGCMGCCGCGGTAA	10.1371/journal.pone.0090785	ERP016924	v4	515f	806r	hiseq	100	9736	stenella longirostris	animalia	chordata	mammalia	cetacea	delphinidae	stenella	longirostris	17/12/2012	usa	20.8166	-156.927	459	external	na	na	animal_surface	mucus	marine	adult	wild	december	carnivore	direct_freeze	DNeasy Powersoil	oceania	RWB2012DEC17.04 skin microbiome of Stenella longirostris (Spinner dolphin)
1665.RWB2012DEC18.01	TGCAGTCCTCGA	GTGCCAGCMGCCGCGGTAA	10.1371/journal.pone.0090785	ERP016924	v4	515f	806r	hiseq	100	103596	peponocephala electra	animalia	chordata	mammalia	cetacea	delphinidae	peponocephala	electra	18/12/2012	usa	20.8166	-156.927	459	external	na	na	animal_surface	mucus	marine	adult	wild	december	carnivore	direct_freeze	DNeasy Powersoil	oceania	RWB2012DEC18.01 skin microbiome of Peponocephala electra (Melon headed whale)
1665.RWB2012DEC18.04	AGTCGTGCACAT	GTGCCAGCMGCCGCGGTAA	10.1371/journal.pone.0090785	ERP016924	v4	515f	806r	hiseq	100	103596	peponocephala electra	animalia	chordata	mammalia	cetacea	delphinidae	peponocephala	electra	18/12/2012	usa	20.8166	-156.927	459	external	na	na	animal_surface	mucus	marine	adult	wild	december	carnivore	direct_freeze	DNeasy Powersoil	oceania	RWB2012DEC18.04 skin microbiome of Peponocephala electra (Melon headed whale)
1665.RWB2012DEC18.05	TGCATACACTGG	GTGCCAGCMGCCGCGGTAA	10.1371/journal.pone.0090785	ERP016924	v4	515f	806r	hiseq	100	103596	peponocephala electra	animalia	chordata	mammalia	cetacea	delphinidae	peponocephala	electra	18/12/2012	usa	20.8166	-156.927	459	external	na	na	animal_surface	mucus	marine	adult	wild	december	carnivore	direct_freeze	DNeasy Powersoil	oceania	RWB2012DEC18.05 skin microbiome of Peponocephala electra (Melon headed whale)
1665.RWB2012DEC18.06	AGTCGAACGAGG	GTGCCAGCMGCCGCGGTAA	10.1371/journal.pone.0090785	ERP016924	v4	515f	806r	hiseq	100	103596	peponocephala electra	animalia	chordata	mammalia	cetacea	delphinidae	peponocephala	electra	18/12/2012	usa	20.8166	-156.927	459	external	na	na	animal_surface	mucus	marine	adult	wild	december	carnivore	direct_freeze	DNeasy Powersoil	oceania	RWB2012DEC18.06 skin microbiome of Peponocephala electra (Melon headed whale)
1665.RWB2012DEC18.07	GCTGTACGGATT	GTGCCAGCMGCCGCGGTAA	10.1371/journal.pone.0090785	ERP016924	v4	515f	806r	hiseq	100	103596	peponocephala electra	animalia	chordata	mammalia	cetacea	delphinidae	peponocephala	electra	18/12/2012	usa	20.8166	-156.927	459	external	na	na	animal_surface	mucus	marine	adult	wild	december	carnivore	direct_freeze	DNeasy Powersoil	oceania	RWB2012DEC18.07 skin microbiome of Peponocephala electra (Melon headed whale)
1665.RWB2013MAY16.01	TCGTCAAACCCG	GTGCCAGCMGCCGCGGTAA	10.1371/journal.pone.0090785	ERP016924	v4	515f	806r	hiseq	100	9755	physeter catodon	animalia	chordata	mammalia	cetacea	physeteridae	physeter	catodon	16/05/2013	usa	19.64	-155.997	1	external	na	na	animal_surface	mucus	marine	adult	wild	december	carnivore	direct_freeze	DNeasy Powersoil	oceania	RWB2013MAY16.01 skin microbiome of Physeter macrocephalus (Sperm whale)
1665.RWB2013MAY16.02	CACCTTACCTTA	GTGCCAGCMGCCGCGGTAA	10.1371/journal.pone.0090785	ERP016924	v4	515f	806r	hiseq	100	9755	physeter catodon	animalia	chordata	mammalia	cetacea	physeteridae	physeter	catodon	16/05/2013	usa	19.64	-155.997	1	external	na	na	animal_surface	mucus	marine	adult	wild	december	carnivore	direct_freeze	DNeasy Powersoil	oceania	RWB2013MAY16.02 skin microbiome of Physeter macrocephalus (Sperm whale)
1665.RWB2013MAY22.02	AGCTATGTATGG	GTGCCAGCMGCCGCGGTAA	10.1371/journal.pone.0090785	ERP016924	v4	515f	806r	hiseq	100	9755	physeter catodon	animalia	chordata	mammalia	cetacea	physeteridae	physeter	catodon	22/05/2013	usa	19.64	-155.997	1	external	na	na	animal_surface	mucus	marine	adult	wild	december	carnivore	direct_freeze	DNeasy Powersoil	oceania	RWB2013MAY22.02 skin microbiome of Physeter macrocephalus (Sperm whale)
1665.RWB2013MAY22.03	CGTGATCCGCTA	GTGCCAGCMGCCGCGGTAA	10.1371/journal.pone.0090785	ERP016924	v4	515f	806r	hiseq	100	9755	physeter catodon	animalia	chordata	mammalia	cetacea	physeteridae	physeter	catodon	22/05/2013	usa	19.64	-155.997	1	external	na	na	animal_surface	mucus	marine	adult	wild	december	carnivore	direct_freeze	DNeasy Powersoil	oceania	RWB2013MAY22.03 skin microbiome of Physeter macrocephalus (Sperm whale)
1696.CT0001.3	GTTCTGCTTGTT	GTGCCAGCMGCCGCGGTAA	10.1016/j.gecco.2016.06.004,10.1016/j.mimet.2015.03.021	ERP016329	v4	515f	806r	hiseq	100	224329	rhinopithecus brelichi	animalia	chordata	mammalia	primates	cercopithecidae	rhinopithecus	brelichi	26/04/2010	china	27.57	108.5	975	internal	digestive-associated	fecal	na	feces	terrestrial	adult	wild	april	omnivore	direct_freeze	DNeasy Powersoil	indomalaya	1696.CT0001.3
1696.CT0002.1	CAAGTCGAATAC	GTGCCAGCMGCCGCGGTAA	10.1016/j.gecco.2016.06.004,10.1016/j.mimet.2015.03.021	ERP016329	v4	515f	806r	hiseq	100	224329	rhinopithecus brelichi	animalia	chordata	mammalia	primates	cercopithecidae	rhinopithecus	brelichi	27/04/2010	china	27.57	108.5	975	internal	digestive-associated	fecal	na	feces	terrestrial	adult	wild	april	omnivore	direct_freeze	DNeasy Powersoil	indomalaya	1696.CT0002.1
1696.CT0002.4	GGCGAACTGAAG	GTGCCAGCMGCCGCGGTAA	10.1016/j.gecco.2016.06.004,10.1016/j.mimet.2015.03.021	ERP016329	v4	515f	806r	hiseq	100	224329	rhinopithecus brelichi	animalia	chordata	mammalia	primates	cercopithecidae	rhinopithecus	brelichi	27/04/2010	china	27.57	108.5	975	internal	digestive-associated	fecal	na	feces	terrestrial	adult	wild	april	omnivore	direct_freeze	DNeasy Powersoil	indomalaya	1696.CT0002.4
1696.CT0003.2	TGAATCGAAGCT	GTGCCAGCMGCCGCGGTAA	10.1016/j.gecco.2016.06.004,10.1016/j.mimet.2015.03.021	ERP016329	v4	515f	806r	hiseq	100	224329	rhinopithecus brelichi	animalia	chordata	mammalia	primates	cercopithecidae	rhinopithecus	brelichi	27/04/2010	china	27.57	108.5	975	internal	digestive-associated	fecal	na	feces	terrestrial	adult	wild	april	omnivore	direct_freeze	DNeasy Powersoil	indomalaya	1696.CT0003.2
1696.CT0003.3	TCAGGACGTATC	GTGCCAGCMGCCGCGGTAA	10.1016/j.gecco.2016.06.004,10.1016/j.mimet.2015.03.021	ERP016329	v4	515f	806r	hiseq	100	224329	rhinopithecus brelichi	animalia	chordata	mammalia	primates	cercopithecidae	rhinopithecus	brelichi	27/04/2010	china	27.57	108.5	975	internal	digestive-associated	fecal	na	feces	terrestrial	adult	wild	april	omnivore	direct_freeze	DNeasy Powersoil	indomalaya	1696.CT0003.3
1696.CT0004.2	CTAGCAGTATGA	GTGCCAGCMGCCGCGGTAA	10.1016/j.gecco.2016.06.004,10.1016/j.mimet.2015.03.021	ERP016329	v4	515f	806r	hiseq	100	224329	rhinopithecus brelichi	animalia	chordata	mammalia	primates	cercopithecidae	rhinopithecus	brelichi	27/04/2010	china	27.57	108.5	975	internal	digestive-associated	fecal	na	feces	terrestrial	adult	wild	april	omnivore	direct_freeze	DNeasy Powersoil	indomalaya	1696.CT0004.2
1696.CT0004.3	CCACTTGAGAGT	GTGCCAGCMGCCGCGGTAA	10.1016/j.gecco.2016.06.004,10.1016/j.mimet.2015.03.021	ERP016329	v4	515f	806r	hiseq	100	224329	rhinopithecus brelichi	animalia	chordata	mammalia	primates	cercopithecidae	rhinopithecus	brelichi	27/04/2010	china	27.57	108.5	975	internal	digestive-associated	fecal	na	feces	terrestrial	adult	wild	april	omnivore	direct_freeze	DNeasy Powersoil	indomalaya	1696.CT0004.3
1696.CT0005.0A	GTCAAGACCTCA	GTGCCAGCMGCCGCGGTAA	10.1016/j.gecco.2016.06.004,10.1016/j.mimet.2015.03.021	ERP016329	v4	515f	806r	hiseq	100	224329	rhinopithecus brelichi	animalia	chordata	mammalia	primates	cercopithecidae	rhinopithecus	brelichi	27/04/2010	china	27.57	108.5	975	internal	digestive-associated	fecal	na	feces	terrestrial	adult	wild	april	omnivore	direct_freeze	DNeasy Powersoil	indomalaya	1696.CT0005.0A
1696.CT0005.0B	CCTGGAATTAAG	GTGCCAGCMGCCGCGGTAA	10.1016/j.gecco.2016.06.004,10.1016/j.mimet.2015.03.021	ERP016329	v4	515f	806r	hiseq	100	224329	rhinopithecus brelichi	animalia	chordata	mammalia	primates	cercopithecidae	rhinopithecus	brelichi	27/04/2010	china	27.57	108.5	975	internal	digestive-associated	fecal	na	feces	terrestrial	adult	wild	april	omnivore	direct_freeze	DNeasy Powersoil	indomalaya	1696.CT0005.0B
1696.CT0009.3	TTGTTACGTTCC	GTGCCAGCMGCCGCGGTAA	10.1016/j.gecco.2016.06.004,10.1016/j.mimet.2015.03.021	ERP016329	v4	515f	806r	hiseq	100	224329	rhinopithecus brelichi	animalia	chordata	mammalia	primates	cercopithecidae	rhinopithecus	brelichi	2010-08-05	china	27.57	108.5	975	internal	digestive-associated	fecal	na	feces	terrestrial	adult	wild	may	omnivore	direct_freeze	DNeasy Powersoil	indomalaya	1696.CT0009.3
1696.CT0009.4	TGAGACCCTACA	GTGCCAGCMGCCGCGGTAA	10.1016/j.gecco.2016.06.004,10.1016/j.mimet.2015.03.021	ERP016329	v4	515f	806r	hiseq	100	224329	rhinopithecus brelichi	animalia	chordata	mammalia	primates	cercopithecidae	rhinopithecus	brelichi	2010-08-05	china	27.57	108.5	975	internal	digestive-associated	fecal	na	feces	terrestrial	adult	wild	may	omnivore	direct_freeze	DNeasy Powersoil	indomalaya	1696.CT0009.4
1696.CT0010.3A	CTCGGTCAACCA	GTGCCAGCMGCCGCGGTAA	10.1016/j.gecco.2016.06.004,10.1016/j.mimet.2015.03.021	ERP016329	v4	515f	806r	hiseq	100	224329	rhinopithecus brelichi	animalia	chordata	mammalia	primates	cercopithecidae	rhinopithecus	brelichi	2010-08-05	china	27.57	108.5	975	internal	digestive-associated	fecal	na	feces	terrestrial	adult	wild	may	omnivore	direct_freeze	DNeasy Powersoil	indomalaya	1696.CT0010.3A
1696.CT0010.3B	AGGTGGTGGAGT	GTGCCAGCMGCCGCGGTAA	10.1016/j.gecco.2016.06.004,10.1016/j.mimet.2015.03.021	ERP016329	v4	515f	806r	hiseq	100	224329	rhinopithecus brelichi	animalia	chordata	mammalia	primates	cercopithecidae	rhinopithecus	brelichi	2010-08-05	china	27.57	108.5	975	internal	digestive-associated	fecal	na	feces	terrestrial	adult	wild	may	omnivore	direct_freeze	DNeasy Powersoil	indomalaya	1696.CT0010.3B
1696.CT0011.3	TATAGGCTCCGC	GTGCCAGCMGCCGCGGTAA	10.1016/j.gecco.2016.06.004,10.1016/j.mimet.2015.03.021	ERP016329	v4	515f	806r	hiseq	100	224329	rhinopithecus brelichi	animalia	chordata	mammalia	primates	cercopithecidae	rhinopithecus	brelichi	2010-08-05	china	27.57	108.5	975	internal	digestive-associated	fecal	na	feces	terrestrial	adult	wild	may	omnivore	direct_freeze	DNeasy Powersoil	indomalaya	1696.CT0011.3
1696.CT0011.4	GAATATACCTGG	GTGCCAGCMGCCGCGGTAA	10.1016/j.gecco.2016.06.004,10.1016/j.mimet.2015.03.021	ERP016329	v4	515f	806r	hiseq	100	224329	rhinopithecus brelichi	animalia	chordata	mammalia	primates	cercopithecidae	rhinopithecus	brelichi	2010-08-05	china	27.57	108.5	975	internal	digestive-associated	fecal	na	feces	terrestrial	adult	wild	may	omnivore	direct_freeze	DNeasy Powersoil	indomalaya	1696.CT0011.4
1696.CT0012.3	GTATGGAGCTAT	GTGCCAGCMGCCGCGGTAA	10.1016/j.gecco.2016.06.004,10.1016/j.mimet.2015.03.021	ERP016329	v4	515f	806r	hiseq	100	224329	rhinopithecus brelichi	animalia	chordata	mammalia	primates	cercopithecidae	rhinopithecus	brelichi	2010-08-05	china	27.57	108.5	975	internal	digestive-associated	fecal	na	feces	terrestrial	adult	wild	may	omnivore	direct_freeze	DNeasy Powersoil	indomalaya	1696.CT0012.3
1696.CT0012.4	AGAATCCACCAC	GTGCCAGCMGCCGCGGTAA	10.1016/j.gecco.2016.06.004,10.1016/j.mimet.2015.03.021	ERP016329	v4	515f	806r	hiseq	100	224329	rhinopithecus brelichi	animalia	chordata	mammalia	primates	cercopithecidae	rhinopithecus	brelichi	2010-08-05	china	27.57	108.5	975	internal	digestive-associated	fecal	na	feces	terrestrial	adult	wild	may	omnivore	direct_freeze	DNeasy Powersoil	indomalaya	1696.CT0012.4
1696.CT0013.1	CAGTTCGAGATA	GTGCCAGCMGCCGCGGTAA	10.1016/j.gecco.2016.06.004,10.1016/j.mimet.2015.03.021	ERP016329	v4	515f	806r	hiseq	100	224329	rhinopithecus brelichi	animalia	chordata	mammalia	primates	cercopithecidae	rhinopithecus	brelichi	2010-08-05	china	27.57	108.5	975	internal	digestive-associated	fecal	na	feces	terrestrial	adult	wild	may	omnivore	direct_freeze	DNeasy Powersoil	indomalaya	1696.CT0013.1
1696.CT0013.2	AAGTATCCTGCG	GTGCCAGCMGCCGCGGTAA	10.1016/j.gecco.2016.06.004,10.1016/j.mimet.2015.03.021	ERP016329	v4	515f	806r	hiseq	100	224329	rhinopithecus brelichi	animalia	chordata	mammalia	primates	cercopithecidae	rhinopithecus	brelichi	2010-08-05	china	27.57	108.5	975	internal	digestive-associated	fecal	na	feces	terrestrial	adult	wild	may	omnivore	direct_freeze	DNeasy Powersoil	indomalaya	1696.CT0013.2
1696.CT0014.0A	ACCCTATTGCGG	GTGCCAGCMGCCGCGGTAA	10.1016/j.gecco.2016.06.004,10.1016/j.mimet.2015.03.021	ERP016329	v4	515f	806r	hiseq	100	224329	rhinopithecus brelichi	animalia	chordata	mammalia	primates	cercopithecidae	rhinopithecus	brelichi	2012-09-05	china	27.57	108.5	975	internal	digestive-associated	fecal	na	feces	terrestrial	adult	wild	may	omnivore	direct_freeze	DNeasy Powersoil	indomalaya	1696.CT0014.0A
1696.CT0014.0B	ATTCCCAGAACG	GTGCCAGCMGCCGCGGTAA	10.1016/j.gecco.2016.06.004,10.1016/j.mimet.2015.03.021	ERP016329	v4	515f	806r	hiseq	100	224329	rhinopithecus brelichi	animalia	chordata	mammalia	primates	cercopithecidae	rhinopithecus	brelichi	2012-09-05	china	27.57	108.5	975	internal	digestive-associated	fecal	na	feces	terrestrial	adult	wild	may	omnivore	direct_freeze	DNeasy Powersoil	indomalaya	1696.CT0014.0B
1696.CT0015.1	ATCGTGTGTTGG	GTGCCAGCMGCCGCGGTAA	10.1016/j.gecco.2016.06.004,10.1016/j.mimet.2015.03.021	ERP016329	v4	515f	806r	hiseq	100	224329	rhinopithecus brelichi	animalia	chordata	mammalia	primates	cercopithecidae	rhinopithecus	brelichi	2012-09-05	china	27.57	108.5	975	internal	digestive-associated	fecal	na	feces	terrestrial	adult	wild	may	omnivore	direct_freeze	DNeasy Powersoil	indomalaya	1696.CT0015.1
1696.CT0015.2	GTCGCTTGCACA	GTGCCAGCMGCCGCGGTAA	10.1016/j.gecco.2016.06.004,10.1016/j.mimet.2015.03.021	ERP016329	v4	515f	806r	hiseq	100	224329	rhinopithecus brelichi	animalia	chordata	mammalia	primates	cercopithecidae	rhinopithecus	brelichi	2012-09-05	china	27.57	108.5	975	internal	digestive-associated	fecal	na	feces	terrestrial	adult	wild	may	omnivore	direct_freeze	DNeasy Powersoil	indomalaya	1696.CT0015.2
1696.CT0016.1	CCTTCTGTATAC	GTGCCAGCMGCCGCGGTAA	10.1016/j.gecco.2016.06.004,10.1016/j.mimet.2015.03.021	ERP016329	v4	515f	806r	hiseq	100	224329	rhinopithecus brelichi	animalia	chordata	mammalia	primates	cercopithecidae	rhinopithecus	brelichi	2012-09-05	china	27.57	108.5	975	internal	digestive-associated	fecal	na	feces	terrestrial	adult	wild	may	omnivore	direct_freeze	DNeasy Powersoil	indomalaya	1696.CT0016.1
1696.CT0016.2	CTCAAGTCAAAG	GTGCCAGCMGCCGCGGTAA	10.1016/j.gecco.2016.06.004,10.1016/j.mimet.2015.03.021	ERP016329	v4	515f	806r	hiseq	100	224329	rhinopithecus brelichi	animalia	chordata	mammalia	primates	cercopithecidae	rhinopithecus	brelichi	2012-09-05	china	27.57	108.5	975	internal	digestive-associated	fecal	na	feces	terrestrial	adult	wild	may	omnivore	direct_freeze	DNeasy Powersoil	indomalaya	1696.CT0016.2
1696.CT0017.3A	AATGTCACCAGA	GTGCCAGCMGCCGCGGTAA	10.1016/j.gecco.2016.06.004,10.1016/j.mimet.2015.03.021	ERP016329	v4	515f	806r	hiseq	100	224329	rhinopithecus brelichi	animalia	chordata	mammalia	primates	cercopithecidae	rhinopithecus	brelichi	2012-09-05	china	27.57	108.5	975	internal	digestive-associated	fecal	na	feces	terrestrial	adult	wild	may	omnivore	direct_freeze	DNeasy Powersoil	indomalaya	1696.CT0017.3A
1696.CT0017.3B	CAAATGGTCGTC	GTGCCAGCMGCCGCGGTAA	10.1016/j.gecco.2016.06.004,10.1016/j.mimet.2015.03.021	ERP016329	v4	515f	806r	hiseq	100	224329	rhinopithecus brelichi	animalia	chordata	mammalia	primates	cercopithecidae	rhinopithecus	brelichi	2012-09-05	china	27.57	108.5	975	internal	digestive-associated	fecal	na	feces	terrestrial	adult	wild	may	omnivore	direct_freeze	DNeasy Powersoil	indomalaya	1696.CT0017.3B
1696.CT0018.1	TCCGTTCGTTTA	GTGCCAGCMGCCGCGGTAA	10.1016/j.gecco.2016.06.004,10.1016/j.mimet.2015.03.021	ERP016329	v4	515f	806r	hiseq	100	224329	rhinopithecus brelichi	animalia	chordata	mammalia	primates	cercopithecidae	rhinopithecus	brelichi	2012-09-05	china	27.57	108.5	975	internal	digestive-associated	fecal	na	feces	terrestrial	adult	wild	may	omnivore	direct_freeze	DNeasy Powersoil	indomalaya	1696.CT0018.1
1696.CT0018.2	AGACGTTGCTAC	GTGCCAGCMGCCGCGGTAA	10.1016/j.gecco.2016.06.004,10.1016/j.mimet.2015.03.021	ERP016329	v4	515f	806r	hiseq	100	224329	rhinopithecus brelichi	animalia	chordata	mammalia	primates	cercopithecidae	rhinopithecus	brelichi	2012-09-05	china	27.57	108.5	975	internal	digestive-associated	fecal	na	feces	terrestrial	adult	wild	may	omnivore	direct_freeze	DNeasy Powersoil	indomalaya	1696.CT0018.2
17.9.F.16.6.14	AAAAAAAAAAAA	CCGGACTACHVGGGTWTCTAAT	10.1098/rspb.2016.0150		v4	515f	806r	miseq		207151	teuchestes fossor	animalia	arthropoda	insecta	coleoptera	scarabaeidae	teuchestes	fossor	16/06/2014	finland	60.1699	24.9384	5	whole_organism	na	na	na	none	terrestrial	adult	wild	june	detritivore_scavenger	ethanol	DNeasy Powersoil	palearctic	17.9.F.16.6.14
17.9.M.16.6.14	AAAAAAAAAAAA	CCGGACTACHVGGGTWTCTAAT	10.1098/rspb.2016.0150		v4	515f	806r	miseq		207151	teuchestes fossor	animalia	arthropoda	insecta	coleoptera	scarabaeidae	teuchestes	fossor	16/06/2014	finland	60.1699	24.9384	5	whole_organism	na	na	na	none	terrestrial	adult	wild	june	detritivore_scavenger	ethanol	DNeasy Powersoil	palearctic	17.9.M.16.6.14
170412_02_VT2_Novi	AGCCTTCG	GTGTGYCAGCMGCCGCGGTAA	na	na	v4	515f	806r	miseq	250	8316	notophthalmus viridescens	animalia	chordata	amphibia	caudata	salamandridae	notophthalmus	viridescens	2017-12-04	usa	44.515	-73.1623	101	external	na	na	animal_surface	none	terrestrial	adult	wild	april	carnivore	direct_freeze	DNeasy Blood and Tissue	nearctic	170412_02_VT2_Novi
170412_03_VT2_Novi	CGTATAAA	GTGTGYCAGCMGCCGCGGTAA	na	na	v4	515f	806r	miseq	250	8316	notophthalmus viridescens	animalia	chordata	amphibia	caudata	salamandridae	notophthalmus	viridescens	2017-12-04	usa	44.515	-73.1623	101	external	na	na	animal_surface	none	terrestrial	adult	wild	april	carnivore	direct_freeze	DNeasy Blood and Tissue	nearctic	170412_03_VT2_Novi
170412_06_VT1_Pscr	TGACTAAT	GTGTGYCAGCMGCCGCGGTAA	na	na	v4	515f	806r	miseq	250	189920	pseudacris crucifer	animalia	chordata	amphibia	anura	hylidae	pseudacris	crucifer	2017-12-04	usa	44.5077	-73.1621	101	external	na	na	animal_surface	none	terrestrial	adult	wild	april	carnivore	direct_freeze	DNeasy Blood and Tissue	nearctic	170412_06_VT1_Pscr
170412_07_VT1_Pscr	GTGGAGTC	GTGTGYCAGCMGCCGCGGTAA	na	na	v4	515f	806r	miseq	250	189920	pseudacris crucifer	animalia	chordata	amphibia	anura	hylidae	pseudacris	crucifer	2017-12-04	usa	44.5077	-73.1621	101	external	na	na	animal_surface	none	terrestrial	adult	wild	april	carnivore	direct_freeze	DNeasy Blood and Tissue	nearctic	170412_07_VT1_Pscr
170412_11_VT1_Pscr	TGATGTGC	GTGTGYCAGCMGCCGCGGTAA	na	na	v4	515f	806r	miseq	250	189920	pseudacris crucifer	animalia	chordata	amphibia	anura	hylidae	pseudacris	crucifer	2017-12-04	usa	44.5077	-73.1621	101	external	na	na	animal_surface	none	terrestrial	adult	wild	april	carnivore	direct_freeze	DNeasy Blood and Tissue	nearctic	170412_11_VT1_Pscr
170412_12_VT2_Pscr	TGTGCACG	GTGTGYCAGCMGCCGCGGTAA	na	na	v4	515f	806r	miseq	250	189920	pseudacris crucifer	animalia	chordata	amphibia	anura	hylidae	pseudacris	crucifer	2017-12-04	usa	44.515	-73.1623	101	external	na	na	animal_surface	none	terrestrial	adult	wild	april	carnivore	direct_freeze	DNeasy Blood and Tissue	nearctic	170412_12_VT2_Pscr
170412_15_VT2_Pscr	GGTGAGCA	GTGTGYCAGCMGCCGCGGTAA	na	na	v4	515f	806r	miseq	250	189920	pseudacris crucifer	animalia	chordata	amphibia	anura	hylidae	pseudacris	crucifer	2017-12-04	usa	44.515	-73.1623	101	external	na	na	animal_surface	none	terrestrial	adult	wild	april	carnivore	direct_freeze	DNeasy Blood and Tissue	nearctic	170412_15_VT2_Pscr
170412_17_VT2_Lisy	CTATGTAT	GTGTGYCAGCMGCCGCGGTAA	na	na	v4	515f	806r	miseq	250	45438	lithobates sylvaticus	animalia	chordata	amphibia	anura	ranidae	lithobates	sylvaticus	2017-12-04	usa	44.515	-73.1623	101	external	na	na	animal_surface	none	terrestrial	adult	wild	april	carnivore	direct_freeze	DNeasy Blood and Tissue	nearctic	170412_17_VT2_Lisy
170412_18_VT2_Lisy	TCCATACC	GTGTGYCAGCMGCCGCGGTAA	na	na	v4	515f	806r	miseq	250	45438	lithobates sylvaticus	animalia	chordata	amphibia	anura	ranidae	lithobates	sylvaticus	2017-12-04	usa	44.515	-73.1623	101	external	na	na	animal_surface	none	terrestrial	adult	wild	april	carnivore	direct_freeze	DNeasy Blood and Tissue	nearctic	170412_18_VT2_Lisy
170412_19_VT2_Lisy	ATGCTGCA	GTGTGYCAGCMGCCGCGGTAA	na	na	v4	515f	806r	miseq	250	45438	lithobates sylvaticus	animalia	chordata	amphibia	anura	ranidae	lithobates	sylvaticus	2017-12-04	usa	44.515	-73.1623	101	external	na	na	animal_surface	none	terrestrial	adult	wild	april	carnivore	direct_freeze	DNeasy Blood and Tissue	nearctic	170412_19_VT2_Lisy
170412_21_VT2_Lisy	CGGGACAC	GTGTGYCAGCMGCCGCGGTAA	na	na	v4	515f	806r	miseq	250	45438	lithobates sylvaticus	animalia	chordata	amphibia	anura	ranidae	lithobates	sylvaticus	2017-12-04	usa	44.515	-73.1623	101	external	na	na	animal_surface	none	terrestrial	adult	wild	april	carnivore	direct_freeze	DNeasy Blood and Tissue	nearctic	170412_21_VT2_Lisy
170412_22_VT2_Lisy	ACCTTACA	GTGTGYCAGCMGCCGCGGTAA	na	na	v4	515f	806r	miseq	250	45438	lithobates sylvaticus	animalia	chordata	amphibia	anura	ranidae	lithobates	sylvaticus	2017-12-04	usa	44.515	-73.1623	101	external	na	na	animal_surface	none	terrestrial	adult	wild	april	carnivore	direct_freeze	DNeasy Blood and Tissue	nearctic	170412_22_VT2_Lisy
170412_23_VT2_Lisy	GTAGTAGA	GTGTGYCAGCMGCCGCGGTAA	na	na	v4	515f	806r	miseq	250	45438	lithobates sylvaticus	animalia	chordata	amphibia	anura	ranidae	lithobates	sylvaticus	2017-12-04	usa	44.515	-73.1623	101	external	na	na	animal_surface	none	terrestrial	adult	wild	april	carnivore	direct_freeze	DNeasy Blood and Tissue	nearctic	170412_23_VT2_Lisy
170412_24_VT2_Lisy	CCGGACAA	GTGTGYCAGCMGCCGCGGTAA	na	na	v4	515f	806r	miseq	250	45438	lithobates sylvaticus	animalia	chordata	amphibia	anura	ranidae	lithobates	sylvaticus	2017-12-04	usa	44.515	-73.1623	101	external	na	na	animal_surface	none	terrestrial	adult	wild	april	carnivore	direct_freeze	DNeasy Blood and Tissue	nearctic	170412_24_VT2_Lisy
170412_25_VT2_Lisy	TAAATATA	GTGTGYCAGCMGCCGCGGTAA	na	na	v4	515f	806r	miseq	250	45438	lithobates sylvaticus	animalia	chordata	amphibia	anura	ranidae	lithobates	sylvaticus	2017-12-04	usa	44.515	-73.1623	101	external	na	na	animal_surface	none	terrestrial	adult	wild	april	carnivore	direct_freeze	DNeasy Blood and Tissue	nearctic	170412_25_VT2_Lisy
170412_26_VT2_Lisy	ACTCCCGT	GTGTGYCAGCMGCCGCGGTAA	na	na	v4	515f	806r	miseq	250	45438	lithobates sylvaticus	animalia	chordata	amphibia	anura	ranidae	lithobates	sylvaticus	2017-12-04	usa	44.515	-73.1623	101	external	na	na	animal_surface	none	terrestrial	adult	wild	april	carnivore	direct_freeze	DNeasy Blood and Tissue	nearctic	170412_26_VT2_Lisy
170412_27_VT2_Lisy	AGCCCTGC	GTGTGYCAGCMGCCGCGGTAA	na	na	v4	515f	806r	miseq	250	45438	lithobates sylvaticus	animalia	chordata	amphibia	anura	ranidae	lithobates	sylvaticus	2017-12-04	usa	44.515	-73.1623	101	external	na	na	animal_surface	none	terrestrial	adult	wild	april	carnivore	direct_freeze	DNeasy Blood and Tissue	nearctic	170412_27_VT2_Lisy
170413_28_VT2_Novi	ACTCGCTC	GTGTGYCAGCMGCCGCGGTAA	na	na	v4	515f	806r	miseq	250	8316	notophthalmus viridescens	animalia	chordata	amphibia	caudata	salamandridae	notophthalmus	viridescens	13/04/2017	usa	44.515	-73.1623	101	external	na	na	animal_surface	none	terrestrial	adult	wild	april	carnivore	direct_freeze	DNeasy Blood and Tissue	nearctic	170413_28_VT2_Novi
170413_29_VT1_Novi	CTGTCTAT	GTGTGYCAGCMGCCGCGGTAA	na	na	v4	515f	806r	miseq	250	8316	notophthalmus viridescens	animalia	chordata	amphibia	caudata	salamandridae	notophthalmus	viridescens	13/04/2017	usa	44.5077	-73.1621	101	external	na	na	animal_surface	none	terrestrial	adult	wild	april	carnivore	direct_freeze	DNeasy Blood and Tissue	nearctic	170413_29_VT1_Novi
170413_30_VT1_Novi	TAATCTCG	GTGTGYCAGCMGCCGCGGTAA	na	na	v4	515f	806r	miseq	250	8316	notophthalmus viridescens	animalia	chordata	amphibia	caudata	salamandridae	notophthalmus	viridescens	13/04/2017	usa	44.5077	-73.1621	101	external	na	na	animal_surface	none	terrestrial	adult	wild	april	carnivore	direct_freeze	DNeasy Blood and Tissue	nearctic	170413_30_VT1_Novi
170413_31_VT1_Novi	AGTAAAGA	GTGTGYCAGCMGCCGCGGTAA	na	na	v4	515f	806r	miseq	250	8316	notophthalmus viridescens	animalia	chordata	amphibia	caudata	salamandridae	notophthalmus	viridescens	13/04/2017	usa	44.5077	-73.1621	101	external	na	na	animal_surface	none	terrestrial	adult	wild	april	carnivore	direct_freeze	DNeasy Blood and Tissue	nearctic	170413_31_VT1_Novi
170413_32_VT1_Novi	TTGCTGGA	GTGTGYCAGCMGCCGCGGTAA	na	na	v4	515f	806r	miseq	250	8316	notophthalmus viridescens	animalia	chordata	amphibia	caudata	salamandridae	notophthalmus	viridescens	13/04/2017	usa	44.5077	-73.1621	101	external	na	na	animal_surface	none	terrestrial	adult	wild	april	carnivore	direct_freeze	DNeasy Blood and Tissue	nearctic	170413_32_VT1_Novi
170413_33_VT1_Novi	TTGCGGAC	GTGTGYCAGCMGCCGCGGTAA	na	na	v4	515f	806r	miseq	250	8316	notophthalmus viridescens	animalia	chordata	amphibia	caudata	salamandridae	notophthalmus	viridescens	13/04/2017	usa	44.5077	-73.1621	101	external	na	na	animal_surface	none	terrestrial	adult	wild	april	carnivore	direct_freeze	DNeasy Blood and Tissue	nearctic	170413_33_VT1_Novi
170413_34_VT1_Novi	CGGTATAG	GTGTGYCAGCMGCCGCGGTAA	na	na	v4	515f	806r	miseq	250	8316	notophthalmus viridescens	animalia	chordata	amphibia	caudata	salamandridae	notophthalmus	viridescens	13/04/2017	usa	44.5077	-73.1621	101	external	na	na	animal_surface	none	terrestrial	adult	wild	april	carnivore	direct_freeze	DNeasy Blood and Tissue	nearctic	170413_34_VT1_Novi
170413_35_VT2_Novi	CCTAACGG	GTGTGYCAGCMGCCGCGGTAA	na	na	v4	515f	806r	miseq	250	8316	notophthalmus viridescens	animalia	chordata	amphibia	caudata	salamandridae	notophthalmus	viridescens	13/04/2017	usa	44.515	-73.1623	101	external	na	na	animal_surface	none	terrestrial	adult	wild	april	carnivore	direct_freeze	DNeasy Blood and Tissue	nearctic	170413_35_VT2_Novi
170413_36_VT2_Novi	TTCCTTAG	GTGTGYCAGCMGCCGCGGTAA	na	na	v4	515f	806r	miseq	250	8316	notophthalmus viridescens	animalia	chordata	amphibia	caudata	salamandridae	notophthalmus	viridescens	13/04/2017	usa	44.515	-73.1623	101	external	na	na	animal_surface	none	terrestrial	adult	wild	april	carnivore	direct_freeze	DNeasy Blood and Tissue	nearctic	170413_36_VT2_Novi
170413_37_VT2_Novi	TATGCCAG	GTGTGYCAGCMGCCGCGGTAA	na	na	v4	515f	806r	miseq	250	8316	notophthalmus viridescens	animalia	chordata	amphibia	caudata	salamandridae	notophthalmus	viridescens	13/04/2017	usa	44.515	-73.1623	101	external	na	na	animal_surface	none	terrestrial	adult	wild	april	carnivore	direct_freeze	DNeasy Blood and Tissue	nearctic	170413_37_VT2_Novi
170414_38_VT2_Novi	ATCTAGTG	GTGTGYCAGCMGCCGCGGTAA	na	na	v4	515f	806r	miseq	250	8316	notophthalmus viridescens	animalia	chordata	amphibia	caudata	salamandridae	notophthalmus	viridescens	14/04/2017	usa	44.5172	-73.1596	101	external	na	na	animal_surface	none	terrestrial	adult	wild	april	carnivore	direct_freeze	DNeasy Blood and Tissue	nearctic	170414_38_VT2_Novi
170414_39_VT2_Novi	CTCGCCCT	GTGTGYCAGCMGCCGCGGTAA	na	na	v4	515f	806r	miseq	250	8316	notophthalmus viridescens	animalia	chordata	amphibia	caudata	salamandridae	notophthalmus	viridescens	14/04/2017	usa	44.5172	-73.1596	101	external	na	na	animal_surface	none	terrestrial	adult	wild	april	carnivore	direct_freeze	DNeasy Blood and Tissue	nearctic	170414_39_VT2_Novi
170414_40_VT2_Novi	TACTAACG	GTGTGYCAGCMGCCGCGGTAA	na	na	v4	515f	806r	miseq	250	8316	notophthalmus viridescens	animalia	chordata	amphibia	caudata	salamandridae	notophthalmus	viridescens	14/04/2017	usa	44.5172	-73.1596	101	external	na	na	animal_surface	none	terrestrial	adult	wild	april	carnivore	direct_freeze	DNeasy Blood and Tissue	nearctic	170414_40_VT2_Novi
170414_41_VT2_Novi	GTCGTCCA	GTGTGYCAGCMGCCGCGGTAA	na	na	v4	515f	806r	miseq	250	8316	notophthalmus viridescens	animalia	chordata	amphibia	caudata	salamandridae	notophthalmus	viridescens	14/04/2017	usa	44.5172	-73.1596	101	external	na	na	animal_surface	none	terrestrial	adult	wild	april	carnivore	direct_freeze	DNeasy Blood and Tissue	nearctic	170414_41_VT2_Novi
170414_42_VT2_Novi	GACTCTGC	GTGTGYCAGCMGCCGCGGTAA	na	na	v4	515f	806r	miseq	250	8316	notophthalmus viridescens	animalia	chordata	amphibia	caudata	salamandridae	notophthalmus	viridescens	14/04/2017	usa	44.5172	-73.1596	101	external	na	na	animal_surface	none	terrestrial	adult	wild	april	carnivore	direct_freeze	DNeasy Blood and Tissue	nearctic	170414_42_VT2_Novi
170414_43_VT2_Novi	CGCGCCTT	GTGTGYCAGCMGCCGCGGTAA	na	na	v4	515f	806r	miseq	250	8316	notophthalmus viridescens	animalia	chordata	amphibia	caudata	salamandridae	notophthalmus	viridescens	14/04/2017	usa	44.5172	-73.1596	101	external	na	na	animal_surface	none	terrestrial	adult	wild	april	carnivore	direct_freeze	DNeasy Blood and Tissue	nearctic	170414_43_VT2_Novi
170414_44_VT2_Novi	CGTCCGTA	GTGTGYCAGCMGCCGCGGTAA	na	na	v4	515f	806r	miseq	250	8316	notophthalmus viridescens	animalia	chordata	amphibia	caudata	salamandridae	notophthalmus	viridescens	14/04/2017	usa	44.5172	-73.1596	101	external	na	na	animal_surface	none	terrestrial	adult	wild	april	carnivore	direct_freeze	DNeasy Blood and Tissue	nearctic	170414_44_VT2_Novi
170414_45_VT2_Novi	CGTTTGGA	GTGTGYCAGCMGCCGCGGTAA	na	na	v4	515f	806r	miseq	250	8316	notophthalmus viridescens	animalia	chordata	amphibia	caudata	salamandridae	notophthalmus	viridescens	14/04/2017	usa	44.5172	-73.1596	101	external	na	na	animal_surface	none	terrestrial	adult	wild	april	carnivore	direct_freeze	DNeasy Blood and Tissue	nearctic	170414_45_VT2_Novi
170414_46_VT2_Novi	ACGCTTAA	GTGTGYCAGCMGCCGCGGTAA	na	na	v4	515f	806r	miseq	250	8316	notophthalmus viridescens	animalia	chordata	amphibia	caudata	salamandridae	notophthalmus	viridescens	14/04/2017	usa	44.5172	-73.1596	101	external	na	na	animal_surface	none	terrestrial	adult	wild	april	carnivore	direct_freeze	DNeasy Blood and Tissue	nearctic	170414_46_VT2_Novi
170414_47_VT2_Novi	TCTCTTTC	GTGTGYCAGCMGCCGCGGTAA	na	na	v4	515f	806r	miseq	250	8316	notophthalmus viridescens	animalia	chordata	amphibia	caudata	salamandridae	notophthalmus	viridescens	14/04/2017	usa	44.5172	-73.1596	101	external	na	na	animal_surface	none	terrestrial	adult	wild	april	carnivore	direct_freeze	DNeasy Blood and Tissue	nearctic	170414_47_VT2_Novi
170414_48_VT2_Novi	GCGATCAC	GTGTGYCAGCMGCCGCGGTAA	na	na	v4	515f	806r	miseq	250	8316	notophthalmus viridescens	animalia	chordata	amphibia	caudata	salamandridae	notophthalmus	viridescens	14/04/2017	usa	44.5172	-73.1596	101	external	na	na	animal_surface	none	terrestrial	adult	wild	april	carnivore	direct_freeze	DNeasy Blood and Tissue	nearctic	170414_48_VT2_Novi
170414_49_VT2_Novi	TGCACAGT	GTGTGYCAGCMGCCGCGGTAA	na	na	v4	515f	806r	miseq	250	8316	notophthalmus viridescens	animalia	chordata	amphibia	caudata	salamandridae	notophthalmus	viridescens	14/04/2017	usa	44.5172	-73.1596	101	external	na	na	animal_surface	none	terrestrial	adult	wild	april	carnivore	direct_freeze	DNeasy Blood and Tissue	nearctic	170414_49_VT2_Novi
170414_50_VT2_Novi	GTCATGCT	GTGTGYCAGCMGCCGCGGTAA	na	na	v4	515f	806r	miseq	250	8316	notophthalmus viridescens	animalia	chordata	amphibia	caudata	salamandridae	notophthalmus	viridescens	14/04/2017	usa	44.5172	-73.1596	101	external	na	na	animal_surface	none	terrestrial	adult	wild	april	carnivore	direct_freeze	DNeasy Blood and Tissue	nearctic	170414_50_VT2_Novi
170414_51_VT2_Novi	TATGGTAC	GTGTGYCAGCMGCCGCGGTAA	na	na	v4	515f	806r	miseq	250	8316	notophthalmus viridescens	animalia	chordata	amphibia	caudata	salamandridae	notophthalmus	viridescens	14/04/2017	usa	44.5172	-73.1596	101	external	na	na	animal_surface	none	terrestrial	adult	wild	april	carnivore	direct_freeze	DNeasy Blood and Tissue	nearctic	170414_51_VT2_Novi
170414_52_VT2_Novi	ACGTGAGG	GTGTGYCAGCMGCCGCGGTAA	na	na	v4	515f	806r	miseq	250	8316	notophthalmus viridescens	animalia	chordata	amphibia	caudata	salamandridae	notophthalmus	viridescens	14/04/2017	usa	44.5172	-73.1596	101	external	na	na	animal_surface	none	terrestrial	adult	wild	april	carnivore	direct_freeze	DNeasy Blood and Tissue	nearctic	170414_52_VT2_Novi
170516_54_VT1_Hyve	TACGGATT	GTGTGYCAGCMGCCGCGGTAA	na	na	v4	515f	806r	miseq	250	30343	hyla versicolor	animalia	chordata	amphibia	anura	hylidae	hyla	versicolor	16/05/2017	usa	44.5077	-73.1621	101	external	na	na	animal_surface	none	terrestrial	adult	wild	may	carnivore	direct_freeze	DNeasy Blood and Tissue	nearctic	170516_54_VT1_Hyve
170516_55_VT1_Hyve	ACATACTG	GTGTGYCAGCMGCCGCGGTAA	na	na	v4	515f	806r	miseq	250	30343	hyla versicolor	animalia	chordata	amphibia	anura	hylidae	hyla	versicolor	16/05/2017	usa	44.5077	-73.1621	101	external	na	na	animal_surface	none	terrestrial	adult	wild	may	carnivore	direct_freeze	DNeasy Blood and Tissue	nearctic	170516_55_VT1_Hyve
170516_56_VT1_Hyve	CAAACGCA	GTGTGYCAGCMGCCGCGGTAA	na	na	v4	515f	806r	miseq	250	30343	hyla versicolor	animalia	chordata	amphibia	anura	hylidae	hyla	versicolor	16/05/2017	usa	44.5077	-73.1621	101	external	na	na	animal_surface	none	terrestrial	adult	wild	may	carnivore	direct_freeze	DNeasy Blood and Tissue	nearctic	170516_56_VT1_Hyve
170516_57_VT1_Hyve	TTACTGTG	GTGTGYCAGCMGCCGCGGTAA	na	na	v4	515f	806r	miseq	250	30343	hyla versicolor	animalia	chordata	amphibia	anura	hylidae	hyla	versicolor	16/05/2017	usa	44.5077	-73.1621	101	external	na	na	animal_surface	none	terrestrial	adult	wild	may	carnivore	direct_freeze	DNeasy Blood and Tissue	nearctic	170516_57_VT1_Hyve
170516_58_VT1_Hyve	TACCGAAG	GTGTGYCAGCMGCCGCGGTAA	na	na	v4	515f	806r	miseq	250	30343	hyla versicolor	animalia	chordata	amphibia	anura	hylidae	hyla	versicolor	16/05/2017	usa	44.5077	-73.1621	101	external	na	na	animal_surface	none	terrestrial	adult	wild	may	carnivore	direct_freeze	DNeasy Blood and Tissue	nearctic	170516_58_VT1_Hyve
170516_59_VT1_Hyve	TACAATAT	GTGTGYCAGCMGCCGCGGTAA	na	na	v4	515f	806r	miseq	250	30343	hyla versicolor	animalia	chordata	amphibia	anura	hylidae	hyla	versicolor	16/05/2017	usa	44.5077	-73.1621	101	external	na	na	animal_surface	none	terrestrial	adult	wild	may	carnivore	direct_freeze	DNeasy Blood and Tissue	nearctic	170516_59_VT1_Hyve
170516_60_VT1_Hyve	GGTTGCCC	GTGTGYCAGCMGCCGCGGTAA	na	na	v4	515f	806r	miseq	250	30343	hyla versicolor	animalia	chordata	amphibia	anura	hylidae	hyla	versicolor	16/05/2017	usa	44.5077	-73.1621	101	external	na	na	animal_surface	none	terrestrial	adult	wild	may	carnivore	direct_freeze	DNeasy Blood and Tissue	nearctic	170516_60_VT1_Hyve
170516_61_VT1_Hyve	TGATATCG	GTGTGYCAGCMGCCGCGGTAA	na	na	v4	515f	806r	miseq	250	30343	hyla versicolor	animalia	chordata	amphibia	anura	hylidae	hyla	versicolor	16/05/2017	usa	44.5077	-73.1621	101	external	na	na	animal_surface	none	terrestrial	adult	wild	may	carnivore	direct_freeze	DNeasy Blood and Tissue	nearctic	170516_61_VT1_Hyve
170516_62_VT1_Hyve	ATACATGC	GTGTGYCAGCMGCCGCGGTAA	na	na	v4	515f	806r	miseq	250	30343	hyla versicolor	animalia	chordata	amphibia	anura	hylidae	hyla	versicolor	16/05/2017	usa	44.5077	-73.1621	101	external	na	na	animal_surface	none	terrestrial	adult	wild	may	carnivore	direct_freeze	DNeasy Blood and Tissue	nearctic	170516_62_VT1_Hyve
170516_63_VT1_Hyve	GTTGATAC	GTGTGYCAGCMGCCGCGGTAA	na	na	v4	515f	806r	miseq	250	30343	hyla versicolor	animalia	chordata	amphibia	anura	hylidae	hyla	versicolor	16/05/2017	usa	44.5077	-73.1621	101	external	na	na	animal_surface	none	terrestrial	adult	wild	may	carnivore	direct_freeze	DNeasy Blood and Tissue	nearctic	170516_63_VT1_Hyve
170516_65_VT1_Buam	GGTTCATG	GTGTGYCAGCMGCCGCGGTAA	na	na	v4	515f	806r	miseq	250	8389	anaxyrus americanus	animalia	chordata	amphibia	anura	bufonidae	anaxyrus	americanus	16/05/2017	usa	44.5077	-73.1621	101	external	na	na	animal_surface	none	terrestrial	adult	wild	may	carnivore	direct_freeze	DNeasy Blood and Tissue	nearctic	170516_65_VT1_Buam
170516_66_VT1_Hyve	TGAGTATG	GTGTGYCAGCMGCCGCGGTAA	na	na	v4	515f	806r	miseq	250	8389	anaxyrus americanus	animalia	chordata	amphibia	anura	bufonidae	anaxyrus	americanus	16/05/2017	usa	44.5077	-73.1621	101	external	na	na	animal_surface	none	terrestrial	adult	wild	may	carnivore	direct_freeze	DNeasy Blood and Tissue	nearctic	170516_66_VT1_Hyve
170516_67_VT1_Hyve	AATTTAGG	GTGTGYCAGCMGCCGCGGTAA	na	na	v4	515f	806r	miseq	250	30343	hyla versicolor	animalia	chordata	amphibia	anura	hylidae	hyla	versicolor	16/05/2017	usa	44.5077	-73.1621	101	external	na	na	animal_surface	none	terrestrial	adult	wild	may	carnivore	direct_freeze	DNeasy Blood and Tissue	nearctic	170516_67_VT1_Hyve
170516_68_VT1_Hyve	CATATAGC	GTGTGYCAGCMGCCGCGGTAA	na	na	v4	515f	806r	miseq	250	30343	hyla versicolor	animalia	chordata	amphibia	anura	hylidae	hyla	versicolor	16/05/2017	usa	44.5077	-73.1621	101	external	na	na	animal_surface	none	terrestrial	adult	wild	may	carnivore	direct_freeze	DNeasy Blood and Tissue	nearctic	170516_68_VT1_Hyve
170516_69_VT1_Hyve	CGGTGACC	GTGTGYCAGCMGCCGCGGTAA	na	na	v4	515f	806r	miseq	250	30343	hyla versicolor	animalia	chordata	amphibia	anura	hylidae	hyla	versicolor	16/05/2017	usa	44.5077	-73.1621	101	external	na	na	animal_surface	none	terrestrial	adult	wild	may	carnivore	direct_freeze	DNeasy Blood and Tissue	nearctic	170516_69_VT1_Hyve
170516_70_VT1_Hyve	CTTAGTGC	GTGTGYCAGCMGCCGCGGTAA	na	na	v4	515f	806r	miseq	250	30343	hyla versicolor	animalia	chordata	amphibia	anura	hylidae	hyla	versicolor	16/05/2017	usa	44.5077	-73.1621	101	external	na	na	animal_surface	none	terrestrial	adult	wild	may	carnivore	direct_freeze	DNeasy Blood and Tissue	nearctic	170516_70_VT1_Hyve
170516_71_VT1_Pscr	GTCAACGC	GTGTGYCAGCMGCCGCGGTAA	na	na	v4	515f	806r	miseq	250	30343	hyla versicolor	animalia	chordata	amphibia	anura	hylidae	hyla	versicolor	16/05/2017	usa	44.5077	-73.1621	101	external	na	na	animal_surface	none	terrestrial	adult	wild	may	carnivore	direct_freeze	DNeasy Blood and Tissue	nearctic	170516_71_VT1_Pscr
170516_72_VT1_Hyve	TGAGTGGT	GTGTGYCAGCMGCCGCGGTAA	na	na	v4	515f	806r	miseq	250	30343	hyla versicolor	animalia	chordata	amphibia	anura	hylidae	hyla	versicolor	16/05/2017	usa	44.5077	-73.1621	101	external	na	na	animal_surface	none	terrestrial	adult	wild	may	carnivore	direct_freeze	DNeasy Blood and Tissue	nearctic	170516_72_VT1_Hyve
170516_73_VT1_Hyve	TAACAATA	GTGTGYCAGCMGCCGCGGTAA	na	na	v4	515f	806r	miseq	250	30343	hyla versicolor	animalia	chordata	amphibia	anura	hylidae	hyla	versicolor	16/05/2017	usa	44.5077	-73.1621	101	external	na	na	animal_surface	none	terrestrial	adult	wild	may	carnivore	direct_freeze	DNeasy Blood and Tissue	nearctic	170516_73_VT1_Hyve
170516_74_VT1_Hyve	AATGGTTC	GTGTGYCAGCMGCCGCGGTAA	na	na	v4	515f	806r	miseq	250	30343	hyla versicolor	animalia	chordata	amphibia	anura	hylidae	hyla	versicolor	16/05/2017	usa	44.5077	-73.1621	101	external	na	na	animal_surface	none	terrestrial	adult	wild	may	carnivore	direct_freeze	DNeasy Blood and Tissue	nearctic	170516_74_VT1_Hyve
170516_75_VT1_Hyve	GACTCAAC	GTGTGYCAGCMGCCGCGGTAA	na	na	v4	515f	806r	miseq	250	30343	hyla versicolor	animalia	chordata	amphibia	anura	hylidae	hyla	versicolor	16/05/2017	usa	44.5077	-73.1621	101	external	na	na	animal_surface	none	terrestrial	adult	wild	may	carnivore	direct_freeze	DNeasy Blood and Tissue	nearctic	170516_75_VT1_Hyve
170516_76_VT1_Hyve	GCCTATGA	GTGTGYCAGCMGCCGCGGTAA	na	na	v4	515f	806r	miseq	250	30343	hyla versicolor	animalia	chordata	amphibia	anura	hylidae	hyla	versicolor	16/05/2017	usa	44.5077	-73.1621	101	external	na	na	animal_surface	none	terrestrial	adult	wild	may	carnivore	direct_freeze	DNeasy Blood and Tissue	nearctic	170516_76_VT1_Hyve
170516_77_VT1_Pscr	AATGCGCG	GTGTGYCAGCMGCCGCGGTAA	na	na	v4	515f	806r	miseq	250	30343	hyla versicolor	animalia	chordata	amphibia	anura	hylidae	hyla	versicolor	16/05/2017	usa	44.5077	-73.1621	101	external	na	na	animal_surface	none	terrestrial	adult	wild	may	carnivore	direct_freeze	DNeasy Blood and Tissue	nearctic	170516_77_VT1_Pscr
170517_100_VT4_Novi	TGACAGAA	GTGTGYCAGCMGCCGCGGTAA	na	na	v4	515f	806r	miseq	250	8316	notophthalmus viridescens	animalia	chordata	amphibia	caudata	salamandridae	notophthalmus	viridescens	17/05/2017	usa	44.4962	-72.8901	101	external	na	na	animal_surface	none	terrestrial	adult	wild	may	carnivore	direct_freeze	DNeasy Blood and Tissue	nearctic	170517_100_VT4_Novi
170517_101_VT4_Novi	ACCTCAGT	GTGTGYCAGCMGCCGCGGTAA	na	na	v4	515f	806r	miseq	250	8316	notophthalmus viridescens	animalia	chordata	amphibia	caudata	salamandridae	notophthalmus	viridescens	17/05/2017	usa	44.4962	-72.8901	101	external	na	na	animal_surface	none	terrestrial	adult	wild	may	carnivore	direct_freeze	DNeasy Blood and Tissue	nearctic	170517_101_VT4_Novi
170517_102_VT4_Pscr	AACTCAAT	GTGTGYCAGCMGCCGCGGTAA	na	na	v4	515f	806r	miseq	250	189920	pseudacris crucifer	animalia	chordata	amphibia	anura	hylidae	pseudacris	crucifer	17/05/2017	usa	44.4962	-72.8901	101	external	na	na	animal_surface	none	terrestrial	adult	wild	may	carnivore	direct_freeze	DNeasy Blood and Tissue	nearctic	170517_102_VT4_Pscr
170517_103_VT4_Pscr	TTGAACAA	GTGTGYCAGCMGCCGCGGTAA	na	na	v4	515f	806r	miseq	250	189920	pseudacris crucifer	animalia	chordata	amphibia	anura	hylidae	pseudacris	crucifer	17/05/2017	usa	44.4962	-72.8901	101	external	na	na	animal_surface	none	terrestrial	adult	wild	may	carnivore	direct_freeze	DNeasy Blood and Tissue	nearctic	170517_103_VT4_Pscr
170517_104_VT4_Novi	CTACAGGG	GTGTGYCAGCMGCCGCGGTAA	na	na	v4	515f	806r	miseq	250	8316	notophthalmus viridescens	animalia	chordata	amphibia	caudata	salamandridae	notophthalmus	viridescens	17/05/2017	usa	44.4962	-72.8901	101	external	na	na	animal_surface	none	terrestrial	adult	wild	may	carnivore	direct_freeze	DNeasy Blood and Tissue	nearctic	170517_104_VT4_Novi
170517_105_VT4_Novi	GTTCATTA	GTGTGYCAGCMGCCGCGGTAA	na	na	v4	515f	806r	miseq	250	8316	notophthalmus viridescens	animalia	chordata	amphibia	caudata	salamandridae	notophthalmus	viridescens	17/05/2017	usa	44.4962	-72.8901	101	external	na	na	animal_surface	none	terrestrial	adult	wild	may	carnivore	direct_freeze	DNeasy Blood and Tissue	nearctic	170517_105_VT4_Novi
170517_106_VT4_Novi	TTCGATGC	GTGTGYCAGCMGCCGCGGTAA	na	na	v4	515f	806r	miseq	250	8316	notophthalmus viridescens	animalia	chordata	amphibia	caudata	salamandridae	notophthalmus	viridescens	17/05/2017	usa	44.4962	-72.8901	101	external	na	na	animal_surface	none	terrestrial	adult	wild	may	carnivore	direct_freeze	DNeasy Blood and Tissue	nearctic	170517_106_VT4_Novi
170517_107_VT4_Novi	TCGTTATT	GTGTGYCAGCMGCCGCGGTAA	na	na	v4	515f	806r	miseq	250	8316	notophthalmus viridescens	animalia	chordata	amphibia	caudata	salamandridae	notophthalmus	viridescens	17/05/2017	usa	44.4962	-72.8901	101	external	na	na	animal_surface	none	terrestrial	adult	wild	may	carnivore	direct_freeze	DNeasy Blood and Tissue	nearctic	170517_107_VT4_Novi
170517_108_VT4_Pscr	ACTCTGTA	GTGTGYCAGCMGCCGCGGTAA	na	na	v4	515f	806r	miseq	250	189920	pseudacris crucifer	animalia	chordata	amphibia	anura	hylidae	pseudacris	crucifer	17/05/2017	usa	44.4962	-72.8901	101	external	na	na	animal_surface	none	terrestrial	adult	wild	may	carnivore	direct_freeze	DNeasy Blood and Tissue	nearctic	170517_108_VT4_Pscr
170517_110_VT4_Novi	TCAGACCA	GTGTGYCAGCMGCCGCGGTAA	na	na	v4	515f	806r	miseq	250	298395	lithobates palustris	animalia	chordata	amphibia	anura	ranidae	lithobates	palustris	17/05/2017	usa	44.4962	-72.8901	101	external	na	na	animal_surface	none	terrestrial	adult	wild	may	carnivore	direct_freeze	DNeasy Blood and Tissue	nearctic	170517_110_VT4_Novi
170517_78_VT_Lica	AATCTTGC	GTGTGYCAGCMGCCGCGGTAA	na	na	v4	515f	806r	miseq	250	8400	lithobates catesbeianus	animalia	chordata	amphibia	anura	ranidae	lithobates	catesbeianus	17/05/2017	usa	44.4987	-73.1713	101	external	na	na	animal_surface	none	terrestrial	juvenile_pupae	wild	may	carnivore	direct_freeze	DNeasy Blood and Tissue	nearctic	170517_78_VT_Lica
170517_79_VT_Lica	TGAGACCC	GTGTGYCAGCMGCCGCGGTAA	na	na	v4	515f	806r	miseq	250	8400	lithobates catesbeianus	animalia	chordata	amphibia	anura	ranidae	lithobates	catesbeianus	17/05/2017	usa	44.4987	-73.1713	101	external	na	na	animal_surface	none	terrestrial	juvenile_pupae	wild	may	carnivore	direct_freeze	DNeasy Blood and Tissue	nearctic	170517_79_VT_Lica
170517_80_VT_Lica	TTACACAA	GTGTGYCAGCMGCCGCGGTAA	na	na	v4	515f	806r	miseq	250	8400	lithobates catesbeianus	animalia	chordata	amphibia	anura	ranidae	lithobates	catesbeianus	17/05/2017	usa	44.4987	-73.1713	101	external	na	na	animal_surface	none	terrestrial	juvenile_pupae	wild	may	carnivore	direct_freeze	DNeasy Blood and Tissue	nearctic	170517_80_VT_Lica
170517_88_VT4_Pscr	CTTATTAA	GTGTGYCAGCMGCCGCGGTAA	na	na	v4	515f	806r	miseq	250	189920	pseudacris crucifer	animalia	chordata	amphibia	anura	hylidae	pseudacris	crucifer	17/05/2017	usa	44.4962	-72.8901	101	external	na	na	animal_surface	none	terrestrial	adult	wild	may	carnivore	direct_freeze	DNeasy Blood and Tissue	nearctic	170517_88_VT4_Pscr
170517_89_VT4_Novi	GAACCAGT	GTGTGYCAGCMGCCGCGGTAA	na	na	v4	515f	806r	miseq	250	8316	notophthalmus viridescens	animalia	chordata	amphibia	caudata	salamandridae	notophthalmus	viridescens	17/05/2017	usa	44.4962	-72.8901	101	external	na	na	animal_surface	none	terrestrial	adult	wild	may	carnivore	direct_freeze	DNeasy Blood and Tissue	nearctic	170517_89_VT4_Novi
170517_90_VT4_Pscr	GCCTCTAC	GTGTGYCAGCMGCCGCGGTAA	na	na	v4	515f	806r	miseq	250	189920	pseudacris crucifer	animalia	chordata	amphibia	anura	hylidae	pseudacris	crucifer	17/05/2017	usa	44.4962	-72.8901	101	external	na	na	animal_surface	none	terrestrial	adult	wild	may	carnivore	direct_freeze	DNeasy Blood and Tissue	nearctic	170517_90_VT4_Pscr
170517_92_VT4_Novi	CTTGATTC	GTGTGYCAGCMGCCGCGGTAA	na	na	v4	515f	806r	miseq	250	8316	notophthalmus viridescens	animalia	chordata	amphibia	caudata	salamandridae	notophthalmus	viridescens	17/05/2017	usa	44.4962	-72.8901	101	external	na	na	animal_surface	none	terrestrial	adult	wild	may	carnivore	direct_freeze	DNeasy Blood and Tissue	nearctic	170517_92_VT4_Novi
170517_93_VT4_Pscr	AGGATCAG	GTGTGYCAGCMGCCGCGGTAA	na	na	v4	515f	806r	miseq	250	189920	pseudacris crucifer	animalia	chordata	amphibia	anura	hylidae	pseudacris	crucifer	17/05/2017	usa	44.4962	-72.8901	101	external	na	na	animal_surface	none	terrestrial	adult	wild	may	carnivore	direct_freeze	DNeasy Blood and Tissue	nearctic	170517_93_VT4_Pscr
170517_94_VT4_Pscr	ACTTGGTG	GTGTGYCAGCMGCCGCGGTAA	na	na	v4	515f	806r	miseq	250	189920	pseudacris crucifer	animalia	chordata	amphibia	anura	hylidae	pseudacris	crucifer	17/05/2017	usa	44.4962	-72.8901	101	external	na	na	animal_surface	none	terrestrial	adult	wild	may	carnivore	direct_freeze	DNeasy Blood and Tissue	nearctic	170517_94_VT4_Pscr
170517_95_VT4_Pscr	ACGACGCA	GTGTGYCAGCMGCCGCGGTAA	na	na	v4	515f	806r	miseq	250	189920	pseudacris crucifer	animalia	chordata	amphibia	anura	hylidae	pseudacris	crucifer	17/05/2017	usa	44.4962	-72.8901	101	external	na	na	animal_surface	none	terrestrial	adult	wild	may	carnivore	direct_freeze	DNeasy Blood and Tissue	nearctic	170517_95_VT4_Pscr
170517_96_VT4_Pscr	GCTCGAAG	GTGTGYCAGCMGCCGCGGTAA	na	na	v4	515f	806r	miseq	250	189920	pseudacris crucifer	animalia	chordata	amphibia	anura	hylidae	pseudacris	crucifer	17/05/2017	usa	44.4962	-72.8901	101	external	na	na	animal_surface	none	terrestrial	adult	wild	may	carnivore	direct_freeze	DNeasy Blood and Tissue	nearctic	170517_96_VT4_Pscr
170517_97_VT4_Pscr	CGCACCCA	GTGTGYCAGCMGCCGCGGTAA	na	na	v4	515f	806r	miseq	250	189920	pseudacris crucifer	animalia	chordata	amphibia	anura	hylidae	pseudacris	crucifer	17/05/2017	usa	44.4962	-72.8901	101	external	na	na	animal_surface	none	terrestrial	adult	wild	may	carnivore	direct_freeze	DNeasy Blood and Tissue	nearctic	170517_97_VT4_Pscr
170517_99_VT4_Novi	ACTACTGA	GTGTGYCAGCMGCCGCGGTAA	na	na	v4	515f	806r	miseq	250	8389	anaxyrus americanus	animalia	chordata	amphibia	anura	bufonidae	anaxyrus	americanus	17/05/2017	usa	44.4962	-72.8901	101	external	na	na	animal_surface	none	terrestrial	adult	wild	may	carnivore	direct_freeze	DNeasy Blood and Tissue	nearctic	170517_99_VT4_Novi
170518_114_VT2_Hyve	AGAGGGTG	GTGTGYCAGCMGCCGCGGTAA	na	na	v4	515f	806r	miseq	250	30343	hyla versicolor	animalia	chordata	amphibia	anura	hylidae	hyla	versicolor	18/05/2017	usa	44.515	-73.1623	101	external	na	na	animal_surface	none	terrestrial	adult	wild	may	carnivore	direct_freeze	DNeasy Blood and Tissue	nearctic	170518_114_VT2_Hyve
170518_115_VT2_Hyve	GGATACTC	GTGTGYCAGCMGCCGCGGTAA	na	na	v4	515f	806r	miseq	250	30343	hyla versicolor	animalia	chordata	amphibia	anura	hylidae	hyla	versicolor	18/05/2017	usa	44.515	-73.1623	101	external	na	na	animal_surface	none	terrestrial	adult	wild	may	carnivore	direct_freeze	DNeasy Blood and Tissue	nearctic	170518_115_VT2_Hyve
170518_116_VT2_Hyve	TCATGGCC	GTGTGYCAGCMGCCGCGGTAA	na	na	v4	515f	806r	miseq	250	30343	hyla versicolor	animalia	chordata	amphibia	anura	hylidae	hyla	versicolor	18/05/2017	usa	44.515	-73.1623	101	external	na	na	animal_surface	none	terrestrial	adult	wild	may	carnivore	direct_freeze	DNeasy Blood and Tissue	nearctic	170518_116_VT2_Hyve
170518_117_VT2_Licl	ATGTGCTG	GTGTGYCAGCMGCCGCGGTAA	na	na	v4	515f	806r	miseq	250	145282	lithobates clamitans	animalia	chordata	amphibia	anura	ranidae	lithobates	clamitans	18/05/2017	usa	44.515	-73.1623	101	external	na	na	animal_surface	none	terrestrial	larvae	wild	may	herbivore	direct_freeze	DNeasy Blood and Tissue	nearctic	170518_117_VT2_Licl
170518_118_VT2_Hyve	CCACGAGC	GTGTGYCAGCMGCCGCGGTAA	na	na	v4	515f	806r	miseq	250	30343	hyla versicolor	animalia	chordata	amphibia	anura	hylidae	hyla	versicolor	18/05/2017	usa	44.515	-73.1623	101	external	na	na	animal_surface	none	terrestrial	adult	wild	may	carnivore	direct_freeze	DNeasy Blood and Tissue	nearctic	170518_118_VT2_Hyve
170518_119_VT2_Licl	CGCCGTAC	GTGTGYCAGCMGCCGCGGTAA	na	na	v4	515f	806r	miseq	250	145282	lithobates clamitans	animalia	chordata	amphibia	anura	ranidae	lithobates	clamitans	18/05/2017	usa	44.515	-73.1623	101	external	na	na	animal_surface	none	terrestrial	larvae	wild	may	herbivore	direct_freeze	DNeasy Blood and Tissue	nearctic	170518_119_VT2_Licl
170518_120_VT2_Hyve	TATCATAT	GTGTGYCAGCMGCCGCGGTAA	na	na	v4	515f	806r	miseq	250	30343	hyla versicolor	animalia	chordata	amphibia	anura	hylidae	hyla	versicolor	18/05/2017	usa	44.515	-73.1623	101	external	na	na	animal_surface	none	terrestrial	adult	wild	may	carnivore	direct_freeze	DNeasy Blood and Tissue	nearctic	170518_120_VT2_Hyve
170518_121_VT2_Licl	CCTTGACC	GTGTGYCAGCMGCCGCGGTAA	na	na	v4	515f	806r	miseq	250	145282	lithobates clamitans	animalia	chordata	amphibia	anura	ranidae	lithobates	clamitans	18/05/2017	usa	44.515	-73.1623	101	external	na	na	animal_surface	none	terrestrial	adult	wild	may	carnivore	direct_freeze	DNeasy Blood and Tissue	nearctic	170518_121_VT2_Licl
170518_123_VT2_Hyve	AATGTTCA	GTGTGYCAGCMGCCGCGGTAA	na	na	v4	515f	806r	miseq	250	30343	hyla versicolor	animalia	chordata	amphibia	anura	hylidae	hyla	versicolor	18/05/2017	usa	44.515	-73.1623	101	external	na	na	animal_surface	none	terrestrial	adult	wild	may	carnivore	direct_freeze	DNeasy Blood and Tissue	nearctic	170518_123_VT2_Hyve
170518_124_VT2_Hyve	CAATCATA	GTGTGYCAGCMGCCGCGGTAA	na	na	v4	515f	806r	miseq	250	30343	hyla versicolor	animalia	chordata	amphibia	anura	hylidae	hyla	versicolor	18/05/2017	usa	44.515	-73.1623	101	external	na	na	animal_surface	none	terrestrial	adult	wild	may	carnivore	direct_freeze	DNeasy Blood and Tissue	nearctic	170518_124_VT2_Hyve
170518_125_VT2_Hyve	CCGATAAA	GTGTGYCAGCMGCCGCGGTAA	na	na	v4	515f	806r	miseq	250	30343	hyla versicolor	animalia	chordata	amphibia	anura	hylidae	hyla	versicolor	18/05/2017	usa	44.515	-73.1623	101	external	na	na	animal_surface	none	terrestrial	adult	wild	may	carnivore	direct_freeze	DNeasy Blood and Tissue	nearctic	170518_125_VT2_Hyve
170518_126_VT2_Hyve	GCGTGCCC	GTGTGYCAGCMGCCGCGGTAA	na	na	v4	515f	806r	miseq	250	30343	hyla versicolor	animalia	chordata	amphibia	anura	hylidae	hyla	versicolor	18/05/2017	usa	44.515	-73.1623	101	external	na	na	animal_surface	none	terrestrial	adult	wild	may	carnivore	direct_freeze	DNeasy Blood and Tissue	nearctic	170518_126_VT2_Hyve
170518_127_VT2_Hyve	TAAACCTG	GTGTGYCAGCMGCCGCGGTAA	na	na	v4	515f	806r	miseq	250	30343	hyla versicolor	animalia	chordata	amphibia	anura	hylidae	hyla	versicolor	18/05/2017	usa	44.515	-73.1623	101	external	na	na	animal_surface	none	terrestrial	adult	wild	may	carnivore	direct_freeze	DNeasy Blood and Tissue	nearctic	170518_127_VT2_Hyve
170518_128_VT2_Hyve	CTATATTA	GTGTGYCAGCMGCCGCGGTAA	na	na	v4	515f	806r	miseq	250	30343	hyla versicolor	animalia	chordata	amphibia	anura	hylidae	hyla	versicolor	18/05/2017	usa	44.515	-73.1623	101	external	na	na	animal_surface	none	terrestrial	adult	wild	may	carnivore	direct_freeze	DNeasy Blood and Tissue	nearctic	170518_128_VT2_Hyve
170518_129_VT2_Hyve	CAAACTGC	GTGTGYCAGCMGCCGCGGTAA	na	na	v4	515f	806r	miseq	250	30343	hyla versicolor	animalia	chordata	amphibia	anura	hylidae	hyla	versicolor	18/05/2017	usa	44.515	-73.1623	101	external	na	na	animal_surface	none	terrestrial	adult	wild	may	carnivore	direct_freeze	DNeasy Blood and Tissue	nearctic	170518_129_VT2_Hyve
170518_130_VT2_Hyve	CTGACACG	GTGTGYCAGCMGCCGCGGTAA	na	na	v4	515f	806r	miseq	250	30343	hyla versicolor	animalia	chordata	amphibia	anura	hylidae	hyla	versicolor	18/05/2017	usa	44.515	-73.1623	101	external	na	na	animal_surface	none	terrestrial	adult	wild	may	carnivore	direct_freeze	DNeasy Blood and Tissue	nearctic	170518_130_VT2_Hyve
[truncated: 14,693 more rows]
