# Supplementary material for: Host-associated microbiomes are predicted by immune system complexity and climate
Source: Genome Biol. 2020 Feb 3;21:23. doi: 10.1186/s13059-019-1908-8 (PMC6996194; doi:10.1186/s13059-019-1908-8)
Supplement: Supplementary file 3 — Additional file 3. Filtered metadata file for internal microbiomes (741 samples). [file 13059_2019_1908_MOESM3_ESM.xlsx]

## Sheet: Class_mapping_internal_withImmu
SampleID	BarcodeSequence	LinkerPrimerSequence	number	emp_study_id	doi	archive_accession	host_taxid	host_scientific_name	host_kingdom	host_phylum	host_class	host_order	host_family	host_genus	host_species	collection_timestamp	country	elevation_m	microbial_habitat_type	internal_habitat_type	digestive_habitat_type	external_habitat_type	additional_microbial_habitat_info	surrounding_habitat	lifestage	captive_wild	sampling_month	diet	trophic_diet	preservation_method	extraction_method	biogeo_realm	organizer_name	PD_whole_tree	chao1	shannon	simpson	observed_otus	hostphylo_sampleID	host_phylogeny_nDMSproxy	FID	latitiude	longitude	Site_ID	Bio1_2_5min	Bio2_2_5min	Bio3_2_5min	Bio4_2_5min	Bio5_2_5min
13.7.3.21.7.14	CGGTATAGCAAT	CCGGACTACHVGGGTWTCTAAT	NA	NA	10.1098/rspb.2016.0150	NA	207151	teuchestes fossor	animalia	arthropoda	insecta	coleoptera	scarabaeidae	teuchestes	fossor	21/07/2014	finland	5	whole_organism	digestive-associated	intestine	NA	none	terrestrial	larvae	wild	july	detritivore_scavenger	4	ethanol	DNeasy Powersoil	palearctic	Kevin	32.1621	178.935	5.83156	0.96684	141	13.7.3.21.7.14	0.598	15	60.1699	24.9384	102	5.50802	6.18001	21.8234	801.326	19.0862
17.9.M.16.6.14	AAAAAAAAAAAA	CCGGACTACHVGGGTWTCTAAT	NA	NA	10.1098/rspb.2016.0150	NA	207151	teuchestes fossor	animalia	arthropoda	insecta	coleoptera	scarabaeidae	teuchestes	fossor	16/06/2014	finland	5	whole_organism	digestive-associated	intestine	NA	none	terrestrial	adult	wild	june	detritivore_scavenger	4	ethanol	DNeasy Powersoil	palearctic	Kevin	39.2816	390.758	5.77241	0.95061	199	17.9.M.16.6.14	0.598	21	60.1699	24.9384	102	5.50802	6.18001	21.8234	801.326	19.0862
16.5.1.21.7.2014	ACCAGTGACTCA	CCGGACTACHVGGGTWTCTAAT	NA	NA	10.1098/rspb.2016.0150	NA	207151	teuchestes fossor	animalia	arthropoda	insecta	coleoptera	scarabaeidae	teuchestes	fossor	21/07/2014	finland	5	whole_organism	digestive-associated	intestine	NA	none	terrestrial	larvae	wild	july	detritivore_scavenger	4	ethanol	DNeasy Powersoil	palearctic	Kevin	32.3897	285.6	4.78005	0.871094	156	16.5.1.21.7.2014	0.598	17	60.1699	24.9384	102	5.50802	6.18001	21.8234	801.326	19.0862
17.9.F.16.6.14	AAAAAAAAAAAA	CCGGACTACHVGGGTWTCTAAT	NA	NA	10.1098/rspb.2016.0150	NA	207151	teuchestes fossor	animalia	arthropoda	insecta	coleoptera	scarabaeidae	teuchestes	fossor	16/06/2014	finland	5	whole_organism	digestive-associated	intestine	NA	none	terrestrial	adult	wild	june	detritivore_scavenger	4	ethanol	DNeasy Powersoil	palearctic	Kevin	44.1133	349.553	6.0536	0.954026	222	17.9.F.16.6.14	0.598	20	60.1699	24.9384	102	5.50802	6.18001	21.8234	801.326	19.0862
30.6.M.16.6.2014	AAAAAAAAAAAA	CCGGACTACHVGGGTWTCTAAT	NA	NA	10.1098/rspb.2016.0150	NA	207151	teuchestes fossor	animalia	arthropoda	insecta	coleoptera	scarabaeidae	teuchestes	fossor	16/06/2014	finland	5	whole_organism	digestive-associated	intestine	NA	none	terrestrial	adult	wild	june	detritivore_scavenger	4	ethanol	DNeasy Powersoil	palearctic	Kevin	39.6932	337.115	4.99495	0.887628	169	30.6.M.16.6.2014	0.598	33	60.1699	24.9384	102	5.50802	6.18001	21.8234	801.326	19.0862
10.4.3.21.7.2014	ATAGTTAGGGCT	CCGGACTACHVGGGTWTCTAAT	NA	NA	10.1098/rspb.2016.0150	NA	207151	teuchestes fossor	animalia	arthropoda	insecta	coleoptera	scarabaeidae	teuchestes	fossor	21/07/2014	finland	5	whole_organism	digestive-associated	intestine	NA	none	terrestrial	larvae	wild	july	detritivore_scavenger	4	ethanol	DNeasy Powersoil	palearctic	Kevin	34.3191	212.12	5.98108	0.966066	157	10.4.3.21.7.2014	0.598	2	60.1699	24.9384	102	5.50802	6.18001	21.8234	801.326	19.0862
28.8.F.16.6.2014	AAAAAAAAAAAA	CCGGACTACHVGGGTWTCTAAT	NA	NA	10.1098/rspb.2016.0150	NA	207151	teuchestes fossor	animalia	arthropoda	insecta	coleoptera	scarabaeidae	teuchestes	fossor	16/06/2014	finland	5	whole_organism	digestive-associated	intestine	NA	none	terrestrial	adult	wild	june	detritivore_scavenger	4	ethanol	DNeasy Powersoil	palearctic	Kevin	40.1217	327.261	5.14049	0.930776	157	28.8.F.16.6.2014	0.598	28	60.1699	24.9384	102	5.50802	6.18001	21.8234	801.326	19.0862
10.4.2.21.7.2014	AGATGCAATGAT	CCGGACTACHVGGGTWTCTAAT	NA	NA	10.1098/rspb.2016.0150	NA	207151	teuchestes fossor	animalia	arthropoda	insecta	coleoptera	scarabaeidae	teuchestes	fossor	21/07/2014	finland	5	whole_organism	digestive-associated	intestine	NA	none	terrestrial	larvae	wild	july	detritivore_scavenger	4	ethanol	DNeasy Powersoil	palearctic	Kevin	41.171	409	6.51822	0.970958	235	10.4.2.21.7.2014	0.598	1	60.1699	24.9384	102	5.50802	6.18001	21.8234	801.326	19.0862
ERR1720557	AGCTCGAA	GTGCCAGCMGCCGCGGTAA	1819	NA	10.3389/fmicb.2016.01920	NA	705868	eumaeus atala	animalia	arthropoda	insecta	lepidoptera	lycaenidae	eumaeus	atala	19/02/2014	usa	5	whole_organism	digestive-associated	intestine	NA	none	terrestrial	larvae	wild	february	herbivore	1	ethanol	DNeasy Powersoil	neotropic	yue see lee	14.8469	29	3.02955	0.715438	29	ERR1720557	0.597	4912	25.663	-80.2809	68	24.3154	7.36135	46.1121	324.467	31.9723
ERR1720554	AGCTCGAA	GTGCCAGCMGCCGCGGTAA	1816	NA	10.3389/fmicb.2016.01920	NA	705868	eumaeus atala	animalia	arthropoda	insecta	lepidoptera	lycaenidae	eumaeus	atala	19/02/2014	usa	5	whole_organism	digestive-associated	intestine	NA	none	terrestrial	larvae	wild	february	herbivore	1	ethanol	DNeasy Powersoil	neotropic	yue see lee	14.3331	27.5	3.56424	0.818144	27	ERR1720554	0.597	4909	25.663	-80.2809	68	24.3154	7.36135	46.1121	324.467	31.9723
ERR1720559	AGCTCGAA	GTGCCAGCMGCCGCGGTAA	1821	NA	10.3389/fmicb.2016.01920	NA	705868	eumaeus atala	animalia	arthropoda	insecta	lepidoptera	lycaenidae	eumaeus	atala	19/02/2014	usa	5	whole_organism	digestive-associated	intestine	NA	none	terrestrial	larvae	wild	february	herbivore	1	ethanol	DNeasy Powersoil	neotropic	yue see lee	16.7067	37.75	2.86777	0.649744	37	ERR1720559	0.597	4914	25.663	-80.2809	68	24.3154	7.36135	46.1121	324.467	31.9723
ERR1720558	AGCTCGAA	GTGCCAGCMGCCGCGGTAA	1820	NA	10.3389/fmicb.2016.01920	NA	705868	eumaeus atala	animalia	arthropoda	insecta	lepidoptera	lycaenidae	eumaeus	atala	19/02/2014	usa	5	whole_organism	digestive-associated	intestine	NA	none	terrestrial	larvae	wild	february	herbivore	1	ethanol	DNeasy Powersoil	neotropic	yue see lee	14.1139	31.3333	4.36914	0.937746	31	ERR1720558	0.597	4913	25.663	-80.2809	68	24.3154	7.36135	46.1121	324.467	31.9723
ERR1720555	AGCTCGAA	GTGCCAGCMGCCGCGGTAA	1817	NA	10.3389/fmicb.2016.01920	NA	705868	eumaeus atala	animalia	arthropoda	insecta	lepidoptera	lycaenidae	eumaeus	atala	19/02/2014	usa	5	whole_organism	digestive-associated	intestine	NA	none	terrestrial	larvae	wild	february	herbivore	1	ethanol	DNeasy Powersoil	neotropic	yue see lee	15.7293	36	3.45178	0.816064	35	ERR1720555	0.597	4910	25.663	-80.2809	68	24.3154	7.36135	46.1121	324.467	31.9723
67.6.11.6.2014	AAAAAAAAAAAA	CCGGACTACHVGGGTWTCTAAT	NA	NA	10.1098/rspb.2016.0150	NA	9913	bos taurus	animalia	chordata	mammalia	artiodactyla	bovidae	bos	taurus	2014-11-06	finland	5	internal	digestive-associated	fecal	NA	none	terrestrial	adult	captive	june	herbivore	1	ethanol	DNeasy Powersoil	palearctic	Kevin	42.5295	458.923	6.79211	0.976604	257	67.6.11.6.2014	-0.278	79	60.1699	24.9384	102	5.50802	6.18001	21.8234	801.326	19.0862
49.5.11.6.2014	AAAAAAAAAAAA	CCGGACTACHVGGGTWTCTAAT	NA	NA	10.1098/rspb.2016.0150	NA	9913	bos taurus	animalia	chordata	mammalia	artiodactyla	bovidae	bos	taurus	2014-11-06	finland	5	internal	digestive-associated	fecal	NA	none	terrestrial	adult	captive	june	herbivore	1	ethanol	DNeasy Powersoil	palearctic	Kevin	42.3417	380.017	6.76083	0.97517	259	49.5.11.6.2014	-0.278	50	60.1699	24.9384	102	5.50802	6.18001	21.8234	801.326	19.0862
52.4.20.6.14	AAAAAAAAAAAA	CCGGACTACHVGGGTWTCTAAT	NA	NA	10.1098/rspb.2016.0150	NA	9913	bos taurus	animalia	chordata	mammalia	artiodactyla	bovidae	bos	taurus	20/06/2014	finland	5	internal	digestive-associated	fecal	NA	none	terrestrial	adult	captive	june	herbivore	1	ethanol	DNeasy Powersoil	palearctic	Kevin	45.145	465.158	6.73008	0.9715	282	52.4.20.6.14	-0.278	58	60.1699	24.9384	102	5.50802	6.18001	21.8234	801.326	19.0862
33.8.20.6.2014	AAAAAAAAAAAA	CCGGACTACHVGGGTWTCTAAT	NA	NA	10.1098/rspb.2016.0150	NA	9913	bos taurus	animalia	chordata	mammalia	artiodactyla	bovidae	bos	taurus	20/06/2014	finland	5	internal	digestive-associated	fecal	NA	none	terrestrial	adult	captive	june	herbivore	1	ethanol	DNeasy Powersoil	palearctic	Kevin	44.1457	442.518	6.88952	0.97576	281	33.8.20.6.2014	-0.278	41	60.1699	24.9384	102	5.50802	6.18001	21.8234	801.326	19.0862
43.8.20.6.2014	AAAAAAAAAAAA	CCGGACTACHVGGGTWTCTAAT	NA	NA	10.1098/rspb.2016.0150	NA	9913	bos taurus	animalia	chordata	mammalia	artiodactyla	bovidae	bos	taurus	20/06/2014	finland	5	internal	digestive-associated	fecal	NA	none	terrestrial	adult	captive	june	herbivore	1	ethanol	DNeasy Powersoil	palearctic	Kevin	41.0138	343.356	6.40168	0.96671	238	43.8.20.6.2014	-0.278	48	60.1699	24.9384	102	5.50802	6.18001	21.8234	801.326	19.0862
74.4.20.6.14	AAAAAAAAAAAA	CCGGACTACHVGGGTWTCTAAT	NA	NA	10.1098/rspb.2016.0150	NA	9913	bos taurus	animalia	chordata	mammalia	artiodactyla	bovidae	bos	taurus	20/06/2014	finland	5	internal	digestive-associated	fecal	NA	none	terrestrial	adult	captive	june	herbivore	1	ethanol	DNeasy Powersoil	palearctic	Kevin	44.1088	407.758	6.30781	0.972548	216	74.4.20.6.14	-0.278	86	60.1699	24.9384	102	5.50802	6.18001	21.8234	801.326	19.0862
54.4.20.6.14	AAAAAAAAAAAA	CCGGACTACHVGGGTWTCTAAT	NA	NA	10.1098/rspb.2016.0150	NA	9913	bos taurus	animalia	chordata	mammalia	artiodactyla	bovidae	bos	taurus	20/06/2014	finland	5	internal	digestive-associated	fecal	NA	none	terrestrial	adult	captive	june	herbivore	1	ethanol	DNeasy Powersoil	palearctic	Kevin	42.2606	365.419	6.39474	0.972784	226	54.4.20.6.14	-0.278	63	60.1699	24.9384	102	5.50802	6.18001	21.8234	801.326	19.0862
ERR1720447	AGCTCGAA	GTGCCAGCMGCCGCGGTAA	1709	NA	10.3389/fmicb.2016.01920	NA	203773	maculinea alcon	animalia	arthropoda	insecta	lepidoptera	lycaenidae	maculinea	alcon	21/07/2015	denmark	8	whole_organism	digestive-associated	intestine	NA	none	terrestrial	larvae	wild	july	herbivore	1	ethanol	DNeasy Powersoil	palearctic	yue see lee	7.43391	2	0.0376224	0.007968	2	ERR1720447	0.597	101	57.3136	11.1288	101	8.1395	5.3761	25.1847	602.253	18.1862
ERR1720439	AGCTCGAA	GTGCCAGCMGCCGCGGTAA	1701	NA	10.3389/fmicb.2016.01920	NA	203773	maculinea alcon	animalia	arthropoda	insecta	lepidoptera	lycaenidae	maculinea	alcon	2015-04-06	denmark	8	whole_organism	digestive-associated	intestine	NA	none	terrestrial	larvae	wild	june	carnivore	3	ethanol	DNeasy Powersoil	palearctic	yue see lee	8.10495	3	0.9822	0.481594	3	ERR1720439	0.597	93	57.3136	11.1288	101	8.1395	5.3761	25.1847	602.253	18.1862
ERR1720435	AGCTCGAA	GTGCCAGCMGCCGCGGTAA	1697	NA	10.3389/fmicb.2016.01920	NA	203773	maculinea alcon	animalia	arthropoda	insecta	lepidoptera	lycaenidae	maculinea	alcon	2015-04-06	denmark	8	whole_organism	digestive-associated	intestine	NA	none	terrestrial	larvae	wild	june	carnivore	3	ethanol	DNeasy Powersoil	palearctic	yue see lee	12.2514	93	0.200989	0.03759	15	ERR1720435	0.597	89	57.3136	11.1288	101	8.1395	5.3761	25.1847	602.253	18.1862
ERR1720446	AGCTCGAA	GTGCCAGCMGCCGCGGTAA	1708	NA	10.3389/fmicb.2016.01920	NA	203773	maculinea alcon	animalia	arthropoda	insecta	lepidoptera	lycaenidae	maculinea	alcon	21/07/2015	denmark	8	whole_organism	digestive-associated	intestine	NA	none	terrestrial	larvae	wild	july	herbivore	1	ethanol	DNeasy Powersoil	palearctic	yue see lee	6.95264	1	0	0	1	ERR1720446	0.597	100	57.3136	11.1288	101	8.1395	5.3761	25.1847	602.253	18.1862
ERR1720450	AGCTCGAA	GTGCCAGCMGCCGCGGTAA	1712	NA	10.3389/fmicb.2016.01920	NA	203773	maculinea alcon	animalia	arthropoda	insecta	lepidoptera	lycaenidae	maculinea	alcon	22/07/2015	denmark	8	internal	digestive-associated	stomach	NA	none	terrestrial	larvae	wild	july	herbivore	1	ethanol	DNeasy Powersoil	palearctic	yue see lee	8.03882	2	0.0114078	0.001998	2	ERR1720450	0.597	104	57.3136	11.1288	101	8.1395	5.3761	25.1847	602.253	18.1862
ERR1720440	AGCTCGAA	GTGCCAGCMGCCGCGGTAA	1702	NA	10.3389/fmicb.2016.01920	NA	203773	maculinea alcon	animalia	arthropoda	insecta	lepidoptera	lycaenidae	maculinea	alcon	2015-05-06	denmark	8	internal	digestive-associated	stomach	NA	none	terrestrial	larvae	wild	june	carnivore	3	ethanol	DNeasy Powersoil	palearctic	yue see lee	16.5343	78.8	0.637138	0.118116	41	ERR1720440	0.597	94	57.3136	11.1288	101	8.1395	5.3761	25.1847	602.253	18.1862
ERR1720452	AGCTCGAA	GTGCCAGCMGCCGCGGTAA	1714	NA	10.3389/fmicb.2016.01920	NA	203773	maculinea alcon	animalia	arthropoda	insecta	lepidoptera	lycaenidae	maculinea	alcon	28/07/2015	denmark	8	whole_organism	digestive-associated	intestine	NA	none	terrestrial	larvae	wild	july	herbivore	1	ethanol	DNeasy Powersoil	palearctic	yue see lee	8.97438	5	0.237345	0.060514	5	ERR1720452	0.597	106	57.3136	11.1288	101	8.1395	5.3761	25.1847	602.253	18.1862
ERR1720436	AGCTCGAA	GTGCCAGCMGCCGCGGTAA	1698	NA	10.3389/fmicb.2016.01920	NA	203773	maculinea alcon	animalia	arthropoda	insecta	lepidoptera	lycaenidae	maculinea	alcon	2015-04-06	denmark	8	internal	digestive-associated	stomach	NA	none	terrestrial	larvae	wild	june	carnivore	3	ethanol	DNeasy Powersoil	palearctic	yue see lee	7.52579	3	0.0322189	0.005986	3	ERR1720436	0.597	90	57.3136	11.1288	101	8.1395	5.3761	25.1847	602.253	18.1862
ERR1720438	AGCTCGAA	GTGCCAGCMGCCGCGGTAA	1700	NA	10.3389/fmicb.2016.01920	NA	203773	maculinea alcon	animalia	arthropoda	insecta	lepidoptera	lycaenidae	maculinea	alcon	2015-04-06	denmark	8	internal	digestive-associated	stomach	NA	none	terrestrial	larvae	wild	june	carnivore	3	ethanol	DNeasy Powersoil	palearctic	yue see lee	8.97754	6.33333	0.38336	0.12053	6	ERR1720438	0.597	92	57.3136	11.1288	101	8.1395	5.3761	25.1847	602.253	18.1862
1774.258.Inte.Puer	GCCGGTACTCTA	GGACTACHVGGGTWTCTAAT	13638	1774	na	ERP016472	9606	homo sapiens	animalia	chordata	mammalia	primates	hominidae	homo	sapiens	NA	puerto rico	8	internal	digestive-associated	fecal	NA	feces	terrestrial	adult	wild	NA	omnivore	2	direct_freeze	DNeasy Powersoil	neotropic	molly	21.9647	86.375	4.67762	0.936152	65	1774.258.Inte.Puer	-0.278	5280	18.47	-66.11	64	26.5714	8.54405	73.7251	121.341	32.1567
1774.462.Inte.Puer	TAAGCGTCTCGA	GGACTACHVGGGTWTCTAAT	13813	1774	na	ERP016472	9606	homo sapiens	animalia	chordata	mammalia	primates	hominidae	homo	sapiens	NA	puerto rico	8	internal	digestive-associated	fecal	NA	feces	terrestrial	juvenile_pupae	wild	NA	omnivore	2	direct_freeze	DNeasy Powersoil	neotropic	molly	16.3237	46.3333	3.59771	0.851048	37	1774.462.Inte.Puer	-0.278	5435	18.47	-66.11	64	26.5714	8.54405	73.7251	121.341	32.1567
1774.L543.Inte.Puer	GTAACCACCACC	GGACTACHVGGGTWTCTAAT	13929	1774	na	ERP016472	9606	homo sapiens	animalia	chordata	mammalia	primates	hominidae	homo	sapiens	NA	puerto rico	8	internal	digestive-associated	fecal	NA	feces	terrestrial	infant	wild	NA	omnivore	2	direct_freeze	DNeasy Powersoil	neotropic	molly	22.1942	88.25	3.97808	0.888232	62	1774.L543.Inte.Puer	-0.278	5540	18.47	-66.11	64	26.5714	8.54405	73.7251	121.341	32.1567
1774.302.Inte.Puer	TTGACGACATCG	GGACTACHVGGGTWTCTAAT	13676	1774	na	ERP016472	9606	homo sapiens	animalia	chordata	mammalia	primates	hominidae	homo	sapiens	NA	puerto rico	8	internal	digestive-associated	fecal	NA	feces	terrestrial	adult	wild	NA	omnivore	2	direct_freeze	DNeasy Powersoil	neotropic	molly	24.2611	105.3	4.7316	0.920684	80	1774.302.Inte.Puer	-0.278	5313	18.47	-66.11	64	26.5714	8.54405	73.7251	121.341	32.1567
1774.60.Inte.Puer	CACGATGGTCAT	GGACTACHVGGGTWTCTAAT	13885	1774	na	ERP016472	9606	homo sapiens	animalia	chordata	mammalia	primates	hominidae	homo	sapiens	NA	puerto rico	8	internal	digestive-associated	fecal	NA	feces	terrestrial	adult	wild	NA	omnivore	2	direct_freeze	DNeasy Powersoil	neotropic	molly	18.7623	67.1429	3.78198	0.85437	50	1774.60.Inte.Puer	-0.278	5503	18.47	-66.11	64	26.5714	8.54405	73.7251	121.341	32.1567
1774.220.Inte.Puer	CGTTCTGGTGGT	GGACTACHVGGGTWTCTAAT	13603	1774	na	ERP016472	9606	homo sapiens	animalia	chordata	mammalia	primates	hominidae	homo	sapiens	NA	puerto rico	8	internal	digestive-associated	fecal	NA	feces	terrestrial	juvenile_pupae	wild	NA	omnivore	2	direct_freeze	DNeasy Powersoil	neotropic	molly	15.2944	35.5	3.62182	0.870938	33	1774.220.Inte.Puer	-0.278	5248	18.47	-66.11	64	26.5714	8.54405	73.7251	121.341	32.1567
1774.451.Inte.Puer	AGCTTCGACAGT	GGACTACHVGGGTWTCTAAT	13802	1774	na	ERP016472	9606	homo sapiens	animalia	chordata	mammalia	primates	hominidae	homo	sapiens	NA	puerto rico	8	internal	digestive-associated	fecal	NA	feces	terrestrial	juvenile_pupae	wild	NA	omnivore	2	direct_freeze	DNeasy Powersoil	neotropic	molly	17.3001	46	3.63982	0.86341	37	1774.451.Inte.Puer	-0.278	5425	18.47	-66.11	64	26.5714	8.54405	73.7251	121.341	32.1567
1774.187.Inte.Puer	TCGGATCTGTGA	GGACTACHVGGGTWTCTAAT	13588	1774	na	ERP016472	9606	homo sapiens	animalia	chordata	mammalia	primates	hominidae	homo	sapiens	NA	puerto rico	8	internal	digestive-associated	fecal	NA	feces	terrestrial	juvenile_pupae	wild	NA	omnivore	2	direct_freeze	DNeasy Powersoil	neotropic	molly	28.2265	185.077	5.71912	0.96769	122	1774.187.Inte.Puer	-0.278	5236	18.47	-66.11	64	26.5714	8.54405	73.7251	121.341	32.1567
1774.5.Inte.Puer	TTGGCGGGTTAT	GGACTACHVGGGTWTCTAAT	13851	1774	na	ERP016472	9606	homo sapiens	animalia	chordata	mammalia	primates	hominidae	homo	sapiens	NA	puerto rico	8	internal	digestive-associated	fecal	NA	feces	terrestrial	adult	wild	NA	omnivore	2	direct_freeze	DNeasy Powersoil	neotropic	molly	23.4534	92.125	4.84089	0.942028	79	1774.5.Inte.Puer	-0.278	5470	18.47	-66.11	64	26.5714	8.54405	73.7251	121.341	32.1567
1774.44.Inte.Puer	GAACTTTAGCGC	GGACTACHVGGGTWTCTAAT	13790	1774	na	ERP016472	9606	homo sapiens	animalia	chordata	mammalia	primates	hominidae	homo	sapiens	NA	puerto rico	8	internal	digestive-associated	fecal	NA	feces	terrestrial	juvenile_pupae	wild	NA	omnivore	2	direct_freeze	DNeasy Powersoil	neotropic	molly	18.6955	62.2	2.69074	0.757962	35	1774.44.Inte.Puer	-0.278	5414	18.47	-66.11	64	26.5714	8.54405	73.7251	121.341	32.1567
ERR1720494	AGCTCGAA	GTGCCAGCMGCCGCGGTAA	1756	NA	10.3389/fmicb.2016.01920	NA	1547944	aloeides pallida	animalia	arthropoda	insecta	lepidoptera	lycaenidae	aloeides	pallida	13/09/2014	south africa	26	internal	digestive-associated	stomach	NA	none	terrestrial	larvae	wild	march	carnivore	3	ethanol	DNeasy Powersoil	afrotropic	yue see lee	25.9786	185	5.12987	0.918598	141	ERR1720494	0.597	9831	-34.2446	18.8553	11	14.8728	8.48047	51.461	292.788	23.4106
ERR1720493	AGCTCGAA	GTGCCAGCMGCCGCGGTAA	1755	NA	10.3389/fmicb.2016.01920	NA	1547944	aloeides pallida	animalia	arthropoda	insecta	lepidoptera	lycaenidae	aloeides	pallida	13/09/2014	south africa	26	internal	digestive-associated	stomach	NA	none	terrestrial	larvae	wild	march	carnivore	3	ethanol	DNeasy Powersoil	afrotropic	yue see lee	24.3922	101.2	5.504	0.947918	88	ERR1720493	0.597	9830	-34.2446	18.8553	11	14.8728	8.48047	51.461	292.788	23.4106
MVB2015-4934	ATGTTC	A	7837	NA	doi: 10.1007/s00114-016-1348-1	NA	456503	thoropa taophora	animalia	chordata	amphibia	anura	cycloramphidae	thoropa	taophora	NA	brazil	30	internal	digestive-associated	intestine	NA	gastrointestinal tract	freshwater	larvae	wild	april	carnivore	3	direct_freeze	DNeasy Powersoil	neotropic	molly	25.315	108.111	3.92159	0.828438	72	MVB2015-4934	-0.292	8876	-23.4571	-45.0515	25	22.0933	8.45875	53.0621	244.885	30.3809
MVB2015-4932	ATAGTA	A	7836	NA	doi: 10.1007/s00114-016-1348-1	NA	456503	thoropa taophora	animalia	chordata	amphibia	anura	cycloramphidae	thoropa	taophora	NA	brazil	30	internal	digestive-associated	intestine	NA	gastrointestinal tract	freshwater	larvae	wild	april	carnivore	3	direct_freeze	DNeasy Powersoil	neotropic	molly	14.3691	41.1111	1.42282	0.406984	31	MVB2015-4932	-0.292	8875	-23.4571	-45.0515	25	22.0933	8.45875	53.0621	244.885	30.3809
MVB2015-2268	AAACTA	A	7828	NA	doi: 10.1007/s00114-016-1348-1	NA	456503	thoropa taophora	animalia	chordata	amphibia	anura	cycloramphidae	thoropa	taophora	NA	brazil	30	internal	digestive-associated	intestine	NA	gastrointestinal tract	freshwater	larvae	wild	april	carnivore	3	direct_freeze	DNeasy Powersoil	neotropic	molly	23.9378	120.067	4.27006	0.858938	87	MVB2015-2268	-0.292	8864	-23.4571	-45.0515	25	22.0933	8.45875	53.0621	244.885	30.3809
MVB2015-2266	GGGGTA	A	7827	NA	doi: 10.1007/s00114-016-1348-1	NA	456503	thoropa taophora	animalia	chordata	amphibia	anura	cycloramphidae	thoropa	taophora	NA	brazil	30	internal	digestive-associated	intestine	NA	gastrointestinal tract	freshwater	larvae	wild	april	carnivore	3	direct_freeze	DNeasy Powersoil	neotropic	molly	23.5287	89.3636	4.92992	0.941376	77	MVB2015-2266	-0.292	8863	-23.4571	-45.0515	25	22.0933	8.45875	53.0621	244.885	30.3809
MVB2015-2264	AACGCT	A	7826	NA	doi: 10.1007/s00114-016-1348-1	NA	456503	thoropa taophora	animalia	chordata	amphibia	anura	cycloramphidae	thoropa	taophora	NA	brazil	30	internal	digestive-associated	intestine	NA	gastrointestinal tract	freshwater	larvae	wild	april	carnivore	3	direct_freeze	DNeasy Powersoil	neotropic	molly	19.077	84	3.05294	0.721294	51	MVB2015-2264	-0.292	8862	-23.4571	-45.0515	25	22.0933	8.45875	53.0621	244.885	30.3809
MVB2015-2260	CGATGT	A	7824	NA	doi: 10.1007/s00114-016-1348-1	NA	456503	thoropa taophora	animalia	chordata	amphibia	anura	cycloramphidae	thoropa	taophora	NA	brazil	30	internal	digestive-associated	intestine	NA	gastrointestinal tract	freshwater	larvae	wild	april	carnivore	3	direct_freeze	DNeasy Powersoil	neotropic	molly	22.5898	98.6667	3.99708	0.791668	73	MVB2015-2260	-0.292	8858	-23.4571	-45.0515	25	22.0933	8.45875	53.0621	244.885	30.3809
MVB2015-2262	TCGGGA	A	7825	NA	doi: 10.1007/s00114-016-1348-1	NA	456503	thoropa taophora	animalia	chordata	amphibia	anura	cycloramphidae	thoropa	taophora	NA	brazil	30	internal	digestive-associated	intestine	NA	gastrointestinal tract	freshwater	larvae	wild	april	carnivore	3	direct_freeze	DNeasy Powersoil	neotropic	molly	20.8307	74	3.75663	0.851434	62	MVB2015-2262	-0.292	8860	-23.4571	-45.0515	25	22.0933	8.45875	53.0621	244.885	30.3809
MVB2015-5162	GGGGGC	A	7770	NA	doi: 10.1007/s00114-016-1348-1	NA	212358	hypsiboas albomarginatus	animalia	chordata	amphibia	anura	hylidae	hypsiboas	albomarginatus	NA	brazil	30	internal	digestive-associated	intestine	NA	gastrointestinal tract	freshwater	larvae	wild	april	carnivore	3	direct_freeze	DNeasy Powersoil	neotropic	molly	29.0805	150	5.47541	0.958288	113	MVB2015-5162	-0.292	8929	-23.4571	-45.0515	25	22.0933	8.45875	53.0621	244.885	30.3809
MVB2015-5145	GGGGGT	A	7767	NA	doi: 10.1007/s00114-016-1348-1	NA	212358	hypsiboas albomarginatus	animalia	chordata	amphibia	anura	hylidae	hypsiboas	albomarginatus	NA	brazil	30	internal	digestive-associated	intestine	NA	gastrointestinal tract	freshwater	larvae	wild	april	carnivore	3	direct_freeze	DNeasy Powersoil	neotropic	molly	38.3399	196.213	6.21258	0.959712	177	MVB2015-5145	-0.292	8927	-23.4571	-45.0515	25	22.0933	8.45875	53.0621	244.885	30.3809
MVB2015-5163	GTCGTG	A	7771	NA	doi: 10.1007/s00114-016-1348-1	NA	212358	hypsiboas albomarginatus	animalia	chordata	amphibia	anura	hylidae	hypsiboas	albomarginatus	NA	brazil	30	internal	digestive-associated	intestine	NA	gastrointestinal tract	freshwater	larvae	wild	april	carnivore	3	direct_freeze	DNeasy Powersoil	neotropic	molly	32.5446	197	5.06359	0.93395	119	MVB2015-5163	-0.292	8930	-23.4571	-45.0515	25	22.0933	8.45875	53.0621	244.885	30.3809
MVB2015-5143	TGGACC	A	7766	NA	doi: 10.1007/s00114-016-1348-1	NA	212358	hypsiboas albomarginatus	animalia	chordata	amphibia	anura	hylidae	hypsiboas	albomarginatus	NA	brazil	30	internal	digestive-associated	intestine	NA	gastrointestinal tract	freshwater	larvae	wild	april	carnivore	3	direct_freeze	DNeasy Powersoil	neotropic	molly	41.3638	296.5	6.54183	0.97981	192	MVB2015-5143	-0.292	8926	-23.4571	-45.0515	25	22.0933	8.45875	53.0621	244.885	30.3809
MVB2015-5121	CCCTTT	A	7757	NA	doi: 10.1007/s00114-016-1348-1	NA	212358	hypsiboas albomarginatus	animalia	chordata	amphibia	anura	hylidae	hypsiboas	albomarginatus	NA	brazil	30	internal	digestive-associated	intestine	NA	gastrointestinal tract	freshwater	larvae	wild	april	carnivore	3	direct_freeze	DNeasy Powersoil	neotropic	molly	34.8158	214.158	5.439	0.938656	136	MVB2015-5121	-0.292	8912	-23.4571	-45.0515	25	22.0933	8.45875	53.0621	244.885	30.3809
MVB2015-4962	TCGCAT	A	7751	NA	doi: 10.1007/s00114-016-1348-1	NA	212358	hypsiboas albomarginatus	animalia	chordata	amphibia	anura	hylidae	hypsiboas	albomarginatus	NA	brazil	30	internal	digestive-associated	intestine	NA	gastrointestinal tract	freshwater	larvae	wild	april	carnivore	3	direct_freeze	DNeasy Powersoil	neotropic	molly	28.6135	132.556	5.68977	0.970012	110	MVB2015-4962	-0.292	8890	-23.4571	-45.0515	25	22.0933	8.45875	53.0621	244.885	30.3809
MVB2015-4950	CTTGCT	A	7746	NA	doi: 10.1007/s00114-016-1348-1	NA	212358	hypsiboas albomarginatus	animalia	chordata	amphibia	anura	hylidae	hypsiboas	albomarginatus	NA	brazil	30	internal	digestive-associated	intestine	NA	gastrointestinal tract	freshwater	larvae	wild	april	carnivore	3	direct_freeze	DNeasy Powersoil	neotropic	molly	42.321	257.12	6.72977	0.983464	206	MVB2015-4950	-0.292	8883	-23.4571	-45.0515	25	22.0933	8.45875	53.0621	244.885	30.3809
MVB2015-5131	CCTTGT	A	7761	NA	doi: 10.1007/s00114-016-1348-1	NA	212358	hypsiboas albomarginatus	animalia	chordata	amphibia	anura	hylidae	hypsiboas	albomarginatus	NA	brazil	30	internal	digestive-associated	intestine	NA	gastrointestinal tract	freshwater	larvae	wild	april	carnivore	3	direct_freeze	DNeasy Powersoil	neotropic	molly	35.5518	239.894	4.88881	0.853582	176	MVB2015-5131	-0.292	8918	-23.4571	-45.0515	25	22.0933	8.45875	53.0621	244.885	30.3809
MVB2015-4956	TTTACC	A	7749	NA	doi: 10.1007/s00114-016-1348-1	NA	212358	hypsiboas albomarginatus	animalia	chordata	amphibia	anura	hylidae	hypsiboas	albomarginatus	NA	brazil	30	internal	digestive-associated	intestine	NA	gastrointestinal tract	freshwater	larvae	wild	april	carnivore	3	direct_freeze	DNeasy Powersoil	neotropic	molly	42.7135	285.304	6.81915	0.98247	226	MVB2015-4956	-0.292	8887	-23.4571	-45.0515	25	22.0933	8.45875	53.0621	244.885	30.3809
MVB2015-4958	CCGAAA	A	7777	NA	doi: 10.1007/s00114-016-1348-1	NA	279995	hypsiboas faber	animalia	chordata	amphibia	anura	hylidae	hypsiboas	faber	NA	brazil	30	internal	digestive-associated	intestine	NA	gastrointestinal tract	freshwater	larvae	wild	april	carnivore	3	direct_freeze	DNeasy Powersoil	neotropic	molly	36.9507	244	5.33981	0.937764	167	MVB2015-4958	-0.292	8888	-23.4571	-45.0515	25	22.0933	8.45875	53.0621	244.885	30.3809
MVB2015-5119	GTTTGC	A	7779	NA	doi: 10.1007/s00114-016-1348-1	NA	279995	hypsiboas faber	animalia	chordata	amphibia	anura	hylidae	hypsiboas	faber	NA	brazil	30	internal	digestive-associated	intestine	NA	gastrointestinal tract	freshwater	larvae	wild	april	carnivore	3	direct_freeze	DNeasy Powersoil	neotropic	molly	29.1791	133.357	2.71975	0.56818	98	MVB2015-5119	-0.292	8910	-23.4571	-45.0515	25	22.0933	8.45875	53.0621	244.885	30.3809
MVB2015-4946	AACTCG	A	7776	NA	doi: 10.1007/s00114-016-1348-1	NA	279995	hypsiboas faber	animalia	chordata	amphibia	anura	hylidae	hypsiboas	faber	NA	brazil	30	internal	digestive-associated	intestine	NA	gastrointestinal tract	freshwater	larvae	wild	april	carnivore	3	direct_freeze	DNeasy Powersoil	neotropic	molly	39.9837	300.7	6.20567	0.970034	190	MVB2015-4946	-0.292	8882	-23.4571	-45.0515	25	22.0933	8.45875	53.0621	244.885	30.3809
MVB2015-2258	GGAGGT	A	7807	NA	doi: 10.1007/s00114-016-1348-1	NA	699827	scinax hayii	animalia	chordata	amphibia	anura	hylidae	scinax	hayii	NA	brazil	30	internal	digestive-associated	intestine	NA	gastrointestinal tract	freshwater	larvae	wild	april	carnivore	3	direct_freeze	DNeasy Powersoil	neotropic	molly	26.3346	113.231	4.74838	0.932734	82	MVB2015-2258	-0.292	8857	-23.4571	-45.0515	25	22.0933	8.45875	53.0621	244.885	30.3809
MVB2015-2289	CTATGA	A	7809	NA	doi: 10.1007/s00114-016-1348-1	NA	699827	scinax hayii	animalia	chordata	amphibia	anura	hylidae	scinax	hayii	NA	brazil	30	internal	digestive-associated	intestine	NA	gastrointestinal tract	freshwater	larvae	wild	april	carnivore	3	direct_freeze	DNeasy Powersoil	neotropic	molly	17.1586	63.1667	3.14784	0.716026	54	MVB2015-2289	-0.292	8867	-23.4571	-45.0515	25	22.0933	8.45875	53.0621	244.885	30.3809
MVB2015-5141	TTTACT	A	7817	NA	doi: 10.1007/s00114-016-1348-1	NA	699827	scinax hayii	animalia	chordata	amphibia	anura	hylidae	scinax	hayii	NA	brazil	30	internal	digestive-associated	intestine	NA	gastrointestinal tract	freshwater	larvae	wild	april	carnivore	3	direct_freeze	DNeasy Powersoil	neotropic	molly	25.5792	138.25	3.04607	0.63753	87	MVB2015-5141	-0.292	8925	-23.4571	-45.0515	25	22.0933	8.45875	53.0621	244.885	30.3809
MVB2015-4974	CATTAT	A	7814	NA	doi: 10.1007/s00114-016-1348-1	NA	699827	scinax hayii	animalia	chordata	amphibia	anura	hylidae	scinax	hayii	NA	brazil	30	internal	digestive-associated	intestine	NA	gastrointestinal tract	freshwater	larvae	wild	april	carnivore	3	direct_freeze	DNeasy Powersoil	neotropic	molly	25.4815	112.5	4.57346	0.911974	97	MVB2015-4974	-0.292	8895	-23.4571	-45.0515	25	22.0933	8.45875	53.0621	244.885	30.3809
MVB2015-5112	GTCACC	A	7819	NA	doi: 10.1007/s00114-016-1348-1	NA	1811941	scinax littoralis	animalia	chordata	amphibia	anura	hylidae	scinax	littoralis	NA	brazil	30	internal	digestive-associated	intestine	NA	gastrointestinal tract	freshwater	larvae	wild	april	carnivore	3	direct_freeze	DNeasy Powersoil	neotropic	molly	18.0736	45.875	1.43798	0.315372	39	MVB2015-5112	-0.292	8905	-23.4571	-45.0515	25	22.0933	8.45875	53.0621	244.885	30.3809
MVB2015-5114	CGTCCA	A	7821	NA	doi: 10.1007/s00114-016-1348-1	NA	1811941	scinax littoralis	animalia	chordata	amphibia	anura	hylidae	scinax	littoralis	NA	brazil	30	internal	digestive-associated	intestine	NA	gastrointestinal tract	freshwater	larvae	wild	april	carnivore	3	direct_freeze	DNeasy Powersoil	neotropic	molly	14.405	37	1.67689	0.565214	26	MVB2015-5114	-0.292	8906	-23.4571	-45.0515	25	22.0933	8.45875	53.0621	244.885	30.3809
MVB2015-5115	CGGTCA	A	7822	NA	doi: 10.1007/s00114-016-1348-1	NA	1811941	scinax littoralis	animalia	chordata	amphibia	anura	hylidae	scinax	littoralis	NA	brazil	30	internal	digestive-associated	intestine	NA	gastrointestinal tract	freshwater	larvae	wild	april	carnivore	3	direct_freeze	DNeasy Powersoil	neotropic	molly	18.9917	41	2.54891	0.642666	35	MVB2015-5115	-0.292	8907	-23.4571	-45.0515	25	22.0933	8.45875	53.0621	244.885	30.3809
MVB2015-2294	CGCACC	A	7818	NA	doi: 10.1007/s00114-016-1348-1	NA	1811941	scinax littoralis	animalia	chordata	amphibia	anura	hylidae	scinax	littoralis	NA	brazil	30	internal	digestive-associated	intestine	NA	gastrointestinal tract	freshwater	larvae	wild	april	carnivore	3	direct_freeze	DNeasy Powersoil	neotropic	molly	22.167	55	3.89041	0.87921	50	MVB2015-2294	-0.292	8868	-23.4571	-45.0515	25	22.0933	8.45875	53.0621	244.885	30.3809
MVB2015-5116	CGGCGC	A	7823	NA	doi: 10.1007/s00114-016-1348-1	NA	1811942	scinax trapicheroi	animalia	chordata	amphibia	anura	hylidae	scinax	trapicheroi	NA	brazil	30	internal	digestive-associated	intestine	NA	gastrointestinal tract	freshwater	larvae	wild	april	carnivore	3	direct_freeze	DNeasy Powersoil	neotropic	molly	17.8188	60	3.63878	0.87497	45	MVB2015-5116	-0.292	8908	-23.4571	-45.0515	25	22.0933	8.45875	53.0621	244.885	30.3809
MVB2015-5090	GGCTGA	A	7730	NA	doi: 10.1007/s00114-016-1348-1	NA	1573466	hylodes asper	animalia	chordata	amphibia	anura	hylodidae	hylodes	asper	NA	brazil	30	internal	digestive-associated	intestine	NA	gastrointestinal tract	freshwater	larvae	wild	april	carnivore	3	direct_freeze	DNeasy Powersoil	neotropic	molly	23.2112	98.1111	4.79781	0.944628	70	MVB2015-5090	-0.292	8904	-23.4571	-45.0515	25	22.0933	8.45875	53.0621	244.885	30.3809
MVB2015-5088	CATTGC	A	7741	NA	doi: 10.1007/s00114-016-1348-1	NA	377249	hylodes phyllodes	animalia	chordata	amphibia	anura	hylodidae	hylodes	phyllodes	NA	brazil	30	internal	digestive-associated	intestine	NA	gastrointestinal tract	freshwater	larvae	wild	april	carnivore	3	direct_freeze	DNeasy Powersoil	neotropic	molly	41.638	343.658	6.90754	0.967678	281	MVB2015-5088	-0.292	8903	-23.4571	-45.0515	25	22.0933	8.45875	53.0621	244.885	30.3809
MVB2015-5082	ATATGA	A	7738	NA	doi: 10.1007/s00114-016-1348-1	NA	377249	hylodes phyllodes	animalia	chordata	amphibia	anura	hylodidae	hylodes	phyllodes	NA	brazil	30	internal	digestive-associated	intestine	NA	gastrointestinal tract	freshwater	larvae	wild	april	carnivore	3	direct_freeze	DNeasy Powersoil	neotropic	molly	42.8712	378.2	6.06236	0.957304	220	MVB2015-5082	-0.292	8900	-23.4571	-45.0515	25	22.0933	8.45875	53.0621	244.885	30.3809
MVB2015-5086	ACCGTT	A	7740	NA	doi: 10.1007/s00114-016-1348-1	NA	377249	hylodes phyllodes	animalia	chordata	amphibia	anura	hylodidae	hylodes	phyllodes	NA	brazil	30	internal	digestive-associated	intestine	NA	gastrointestinal tract	freshwater	larvae	wild	april	carnivore	3	direct_freeze	DNeasy Powersoil	neotropic	molly	30.9495	185.125	5.7478	0.961314	142	MVB2015-5086	-0.292	8902	-23.4571	-45.0515	25	22.0933	8.45875	53.0621	244.885	30.3809
963.Iguana.54.062110.HPT.vial.260	ACCTTGACAAGA	GTGCCAGCMGCCGCGGTAA	13044	963	na	ERP016749	8517	iguana iguana	animalia	chordata	reptilia	squamata	iguanidae	iguana	iguana	21/06/2010	panama	30	internal	digestive-associated	fecal	NA	feces	terrestrial	adult	wild	june	herbivore	1	direct_freeze	DNeasy Powersoil	neotropic	molly	39.558	269.24	5.53153	0.939372	167	963.Iguana.54.062110.HPT.vial.260	-0.272	6513	9.14	-79.829	44	26.5276	6.21361	74.333	68.8373	30.9549
1734.BD.ERD509	TGTATCTTCACC	GTGCCAGCMGCCGCGGTAA	12676	1734	na	ERP016131	59482	saccopteryx bilineata	animalia	chordata	mammalia	chiroptera	emballonuridae	saccopteryx	bilineata	25/04/2012	belize	36	internal	digestive-associated	fecal	NA	feces	terrestrial	adult	wild	april	carnivore	3	direct_freeze	DNeasy Powersoil	neotropic	molly	11.9279	55	2.18201	0.691294	19	1734.BD.ERD509	-0.278	5848	17.746	-88.065	61	26.822	5.016	53.749	143.355	31.266
1734.BD.NBS1062	GCATTCGGCGTT	GTGCCAGCMGCCGCGGTAA	12682	1734	na	ERP016131	249014	peropteryx kappleri	animalia	chordata	mammalia	chiroptera	emballonuridae	peropteryx	kappleri	25/04/2012	belize	36	internal	digestive-associated	fecal	NA	feces	terrestrial	adult	wild	april	carnivore	3	direct_freeze	DNeasy Powersoil	neotropic	molly	9.04865	7	1.408	0.468496	7	1734.BD.NBS1062	-0.278	5856	17.746	-88.065	61	26.822	5.016	53.749	143.355	31.266
1734.LD.NBS1062E	CGAAACTACGTA	GTGCCAGCMGCCGCGGTAA	12690	1734	na	ERP016131	249014	peropteryx kappleri	animalia	chordata	mammalia	chiroptera	emballonuridae	peropteryx	kappleri	25/04/2012	belize	36	internal	digestive-associated	fecal	NA	feces	terrestrial	adult	wild	april	carnivore	3	direct_freeze	DNeasy Powersoil	neotropic	molly	9.24816	7	1.5433	0.53194	7	1734.LD.NBS1062E	-0.278	5870	17.746	-88.065	61	26.822	5.016	53.749	143.355	31.266
1734.LD.NBS1072E	GTTTCCGTGGTG	GTGCCAGCMGCCGCGGTAA	12697	1734	na	ERP016131	249017	rhynchonycteris naso	animalia	chordata	mammalia	chiroptera	emballonuridae	rhynchonycteris	naso	27/04/2012	belize	36	internal	digestive-associated	fecal	NA	feces	terrestrial	adult	wild	april	carnivore	3	direct_freeze	DNeasy Powersoil	neotropic	molly	11.7017	13	1.65299	0.592928	13	1734.LD.NBS1072E	-0.278	5875	17.746	-88.065	61	26.822	5.016	53.749	143.355	31.266
1734.LD.NBS1069E	CTTCCAACTCAT	GTGCCAGCMGCCGCGGTAA	12692	1734	na	ERP016131	58076	molossus sinaloae	animalia	chordata	mammalia	chiroptera	molossidae	molossus	sinaloae	26/04/2012	belize	36	internal	digestive-associated	fecal	NA	feces	terrestrial	adult	wild	april	carnivore	3	direct_freeze	DNeasy Powersoil	neotropic	molly	17.4568	61	3.77794	0.85581	48	1734.LD.NBS1069E	-0.278	5873	17.746	-88.065	61	26.822	5.016	53.749	143.355	31.266
1734.LD.NBS1055E	AATAGCATGTCG	GTGCCAGCMGCCGCGGTAA	12687	1734	na	ERP016131	94956	pteronotus davyi	animalia	chordata	mammalia	chiroptera	mormoopidae	pteronotus	davyi	25/04/2012	belize	36	internal	digestive-associated	fecal	NA	feces	terrestrial	adult	wild	april	carnivore	3	direct_freeze	DNeasy Powersoil	neotropic	molly	26.3775	122.875	4.58211	0.921102	79	1734.LD.NBS1055E	-0.278	5868	17.746	-88.065	61	26.822	5.016	53.749	143.355	31.266
1734.BD.NBS1055	CGCCATTGTGCA	GTGCCAGCMGCCGCGGTAA	12680	1734	na	ERP016131	94956	pteronotus davyi	animalia	chordata	mammalia	chiroptera	mormoopidae	pteronotus	davyi	25/04/2012	belize	36	internal	digestive-associated	fecal	NA	feces	terrestrial	adult	wild	april	carnivore	3	direct_freeze	DNeasy Powersoil	neotropic	molly	26.6376	155.615	5.68316	0.963232	115	1734.BD.NBS1055	-0.278	5854	17.746	-88.065	61	26.822	5.016	53.749	143.355	31.266
1734.LD.NBS1073B	CGGAGTAATCCT	GTGCCAGCMGCCGCGGTAA	12698	1734	na	ERP016131	94956	pteronotus davyi	animalia	chordata	mammalia	chiroptera	mormoopidae	pteronotus	davyi	27/04/2012	belize	36	internal	digestive-associated	fecal	NA	feces	terrestrial	adult	wild	april	carnivore	3	direct_freeze	DNeasy Powersoil	neotropic	molly	10.592	14	0.411745	0.100368	11	1734.LD.NBS1073B	-0.278	5876	17.746	-88.065	61	26.822	5.016	53.749	143.355	31.266
1734.LD.NBS1068E	GAGATCGCCTAT	GTGCCAGCMGCCGCGGTAA	12691	1734	na	ERP016131	59460	mormoops megalophylla	animalia	chordata	mammalia	chiroptera	mormoopidae	mormoops	megalophylla	26/04/2012	belize	36	internal	digestive-associated	fecal	NA	feces	terrestrial	adult	wild	april	carnivore	3	direct_freeze	DNeasy Powersoil	neotropic	molly	10.8813	16	0.916443	0.25826	14	1734.LD.NBS1068E	-0.278	5872	17.746	-88.065	61	26.822	5.016	53.749	143.355	31.266
1734.LD.NBS1084B	TGTACATCGCCG	GTGCCAGCMGCCGCGGTAA	12703	1734	na	ERP016131	59460	mormoops megalophylla	animalia	chordata	mammalia	chiroptera	mormoopidae	mormoops	megalophylla	27/04/2012	belize	36	internal	digestive-associated	fecal	NA	feces	terrestrial	adult	wild	april	carnivore	3	direct_freeze	DNeasy Powersoil	neotropic	molly	24.9643	145	5.35525	0.956436	110	1734.LD.NBS1084B	-0.278	5881	17.746	-88.065	61	26.822	5.016	53.749	143.355	31.266
1734.LD.Perkap1	GAGGACCAGCAA	GTGCCAGCMGCCGCGGTAA	12708	1734	na	ERP016131	59460	mormoops megalophylla	animalia	chordata	mammalia	chiroptera	mormoopidae	mormoops	megalophylla	28/04/2012	belize	36	internal	digestive-associated	fecal	NA	feces	terrestrial	adult	wild	april	carnivore	3	direct_freeze	DNeasy Powersoil	neotropic	molly	9.56056	8	1.00658	0.310824	8	1734.LD.Perkap1	-0.278	5883	17.746	-88.065	61	26.822	5.016	53.749	143.355	31.266
1734.LD.NBS1051F	ATAGGCTGTAGT	GTGCCAGCMGCCGCGGTAA	12684	1734	na	ERP016131	59476	pteronotus parnellii	animalia	chordata	mammalia	chiroptera	mormoopidae	pteronotus	parnellii	25/04/2012	belize	36	internal	digestive-associated	fecal	NA	feces	terrestrial	adult	wild	april	carnivore	3	direct_freeze	DNeasy Powersoil	neotropic	molly	16.0207	53.3333	2.17227	0.592948	40	1734.LD.NBS1051F	-0.278	5865	17.746	-88.065	61	26.822	5.016	53.749	143.355	31.266
1734.LD.Ptepar2	TGTGTAGCCATG	GTGCCAGCMGCCGCGGTAA	12672	1734	na	ERP016131	59476	pteronotus parnellii	animalia	chordata	mammalia	chiroptera	mormoopidae	pteronotus	parnellii	24/04/2012	belize	36	internal	digestive-associated	fecal	NA	feces	terrestrial	adult	wild	april	carnivore	3	direct_freeze	DNeasy Powersoil	neotropic	molly	21.4862	100.071	3.23531	0.781832	69	1734.LD.Ptepar2	-0.278	5884	17.746	-88.065	61	26.822	5.016	53.749	143.355	31.266
1734.BD.NBS1051	TAAAGACCCGTA	GTGCCAGCMGCCGCGGTAA	12678	1734	na	ERP016131	59476	pteronotus parnellii	animalia	chordata	mammalia	chiroptera	mormoopidae	pteronotus	parnellii	25/04/2012	belize	36	internal	digestive-associated	fecal	NA	feces	terrestrial	adult	wild	april	carnivore	3	direct_freeze	DNeasy Powersoil	neotropic	molly	15.4749	39.8571	1.55926	0.428394	32	1734.BD.NBS1051	-0.278	5851	17.746	-88.065	61	26.822	5.016	53.749	143.355	31.266
1734.LD.NBS1051E	CTTCGCGGATGT	GTGCCAGCMGCCGCGGTAA	12683	1734	na	ERP016131	59476	pteronotus parnellii	animalia	chordata	mammalia	chiroptera	mormoopidae	pteronotus	parnellii	25/04/2012	belize	36	internal	digestive-associated	fecal	NA	feces	terrestrial	adult	wild	april	carnivore	3	direct_freeze	DNeasy Powersoil	neotropic	molly	15.4881	54.75	2.60667	0.749314	32	1734.LD.NBS1051E	-0.278	5864	17.746	-88.065	61	26.822	5.016	53.749	143.355	31.266
1734.BD.ERD501	GGCGATTTACGT	GTGCCAGCMGCCGCGGTAA	12673	1734	na	ERP016131	148073	trachops cirrhosus	animalia	chordata	mammalia	chiroptera	phyllostomidae	trachops	cirrhosus	25/04/2012	belize	36	internal	digestive-associated	fecal	NA	feces	terrestrial	adult	wild	april	carnivore	3	direct_freeze	DNeasy Powersoil	neotropic	molly	8.55504	4	1.0261	0.489028	4	1734.BD.ERD501	-0.278	5841	17.746	-88.065	61	26.822	5.016	53.749	143.355	31.266
1734.LD.NBS1060E	TCAGTCAGATGA	GTGCCAGCMGCCGCGGTAA	12689	1734	na	ERP016131	148073	trachops cirrhosus	animalia	chordata	mammalia	chiroptera	phyllostomidae	trachops	cirrhosus	25/04/2012	belize	36	internal	digestive-associated	fecal	NA	feces	terrestrial	adult	wild	april	carnivore	3	direct_freeze	DNeasy Powersoil	neotropic	molly	25.6264	165.571	3.50754	0.77946	85	1734.LD.NBS1060E	-0.278	5869	17.746	-88.065	61	26.822	5.016	53.749	143.355	31.266
1734.BD.NBS1059	ATTATCGTCCCT	GTGCCAGCMGCCGCGGTAA	12681	1734	na	ERP016131	574022	lophostoma evotis	animalia	chordata	mammalia	chiroptera	phyllostomidae	lophostoma	evotis	25/04/2012	belize	36	internal	digestive-associated	fecal	NA	feces	terrestrial	adult	wild	april	carnivore	3	direct_freeze	DNeasy Powersoil	neotropic	molly	28.5297	217.867	4.78703	0.870218	126	1734.BD.NBS1059	-0.278	5855	17.746	-88.065	61	26.822	5.016	53.749	143.355	31.266
1734.LD.NBS1067E	CGCACTACGCAT	GTGCCAGCMGCCGCGGTAA	13341	1734	na	ERP016131	9417	artibeus jamaicensis	animalia	chordata	mammalia	chiroptera	phyllostomidae	artibeus	jamaicensis	26/04/2012	belize	36	internal	digestive-associated	fecal	NA	feces	terrestrial	adult	wild	april	herbivore	1	direct_freeze	DNeasy Powersoil	neotropic	molly	9.58976	9	1.47535	0.5424	9	1734.LD.NBS1067E	-0.278	5871	17.746	-88.065	61	26.822	5.016	53.749	143.355	31.266
1734.LD.Stulil2	CCACATTGGGTC	GTGCCAGCMGCCGCGGTAA	13376	1734	na	ERP016131	27660	sturnira lilium	animalia	chordata	mammalia	chiroptera	phyllostomidae	sturnira	lilium	24/04/2012	belize	36	internal	digestive-associated	fecal	NA	feces	terrestrial	adult	wild	april	omnivore	2	direct_freeze	DNeasy Powersoil	neotropic	molly	21.5703	136	2.57105	0.615386	66	1734.LD.Stulil2	-0.278	5886	17.746	-88.065	61	26.822	5.016	53.749	143.355	31.266
1734.LD.Urobil1	AAGTCACACACA	GTGCCAGCMGCCGCGGTAA	13384	1734	na	ERP016131	27660	sturnira lilium	animalia	chordata	mammalia	chiroptera	phyllostomidae	sturnira	lilium	26/04/2012	belize	36	internal	digestive-associated	fecal	NA	feces	terrestrial	adult	wild	april	omnivore	2	direct_freeze	DNeasy Powersoil	neotropic	molly	10.2029	18	0.725699	0.182828	12	1734.LD.Urobil1	-0.278	5887	17.746	-88.065	61	26.822	5.016	53.749	143.355	31.266
1734.LD.NBS1047C	TAATGCCCAGGT	GTGCCAGCMGCCGCGGTAA	13374	1734	na	ERP016131	27660	sturnira lilium	animalia	chordata	mammalia	chiroptera	phyllostomidae	sturnira	lilium	23/04/2012	belize	36	internal	digestive-associated	fecal	NA	feces	terrestrial	adult	wild	april	omnivore	2	direct_freeze	DNeasy Powersoil	neotropic	molly	15.3698	42.3333	2.48368	0.68454	35	1734.LD.NBS1047C	-0.278	5862	17.746	-88.065	61	26.822	5.016	53.749	143.355	31.266
1734.BD.ERD504	TCGTGGATAGCT	GTGCCAGCMGCCGCGGTAA	13378	1734	na	ERP016131	27660	sturnira lilium	animalia	chordata	mammalia	chiroptera	phyllostomidae	sturnira	lilium	25/04/2012	belize	36	internal	digestive-associated	fecal	NA	feces	terrestrial	adult	wild	april	omnivore	2	direct_freeze	DNeasy Powersoil	neotropic	molly	25.3023	127.792	4.66099	0.910508	103	1734.BD.ERD504	-0.278	5844	17.746	-88.065	61	26.822	5.016	53.749	143.355	31.266
1734.BD.ERD510	GACTGACTCGTC	GTGCCAGCMGCCGCGGTAA	13379	1734	na	ERP016131	27660	sturnira lilium	animalia	chordata	mammalia	chiroptera	phyllostomidae	sturnira	lilium	25/04/2012	belize	36	internal	digestive-associated	fecal	NA	feces	terrestrial	adult	wild	april	omnivore	2	direct_freeze	DNeasy Powersoil	neotropic	molly	11.914	25.5	2.32634	0.690674	18	1734.BD.ERD510	-0.278	5849	17.746	-88.065	61	26.822	5.016	53.749	143.355	31.266
1734.BD.ERD503	GACGCACTAACT	GTGCCAGCMGCCGCGGTAA	13377	1734	na	ERP016131	27660	sturnira lilium	animalia	chordata	mammalia	chiroptera	phyllostomidae	sturnira	lilium	25/04/2012	belize	36	internal	digestive-associated	fecal	NA	feces	terrestrial	adult	wild	april	omnivore	2	direct_freeze	DNeasy Powersoil	neotropic	molly	13.1748	26.2	2.92217	0.776434	26	1734.BD.ERD503	-0.278	5843	17.746	-88.065	61	26.822	5.016	53.749	143.355	31.266
1734.LD.Artlit1	CAGTCGTTAAGA	GTGCCAGCMGCCGCGGTAA	13339	1734	na	ERP016131	27634	artibeus lituratus	animalia	chordata	mammalia	chiroptera	phyllostomidae	artibeus	lituratus	26/04/2012	belize	36	internal	digestive-associated	fecal	NA	feces	terrestrial	adult	wild	april	herbivore	1	direct_freeze	DNeasy Powersoil	neotropic	molly	15.9972	35	3.35908	0.85816	33	1734.LD.Artlit1	-0.278	5858	17.746	-88.065	61	26.822	5.016	53.749	143.355	31.266
1734.LD.NBS1054E	AACTGCGATATG	GTGCCAGCMGCCGCGGTAA	12686	1734	na	ERP016131	249008	micronycteris microtis	animalia	chordata	mammalia	chiroptera	phyllostomidae	micronycteris	microtis	25/04/2012	belize	36	internal	digestive-associated	fecal	NA	feces	terrestrial	adult	wild	april	carnivore	3	direct_freeze	DNeasy Powersoil	neotropic	molly	28.6043	186	4.41634	0.852912	111	1734.LD.NBS1054E	-0.278	5867	17.746	-88.065	61	26.822	5.016	53.749	143.355	31.266
1734.BD.NBS1054	CCAGACCGCTAT	GTGCCAGCMGCCGCGGTAA	12679	1734	na	ERP016131	249008	micronycteris microtis	animalia	chordata	mammalia	chiroptera	phyllostomidae	micronycteris	microtis	25/04/2012	belize	36	internal	digestive-associated	fecal	NA	feces	terrestrial	adult	wild	april	carnivore	3	direct_freeze	DNeasy Powersoil	neotropic	molly	18.5156	62.125	3.99855	0.90387	49	1734.BD.NBS1054	-0.278	5853	17.746	-88.065	61	26.822	5.016	53.749	143.355	31.266
1734.LD.NBS1049B	ATAATTGCCGAG	GTGCCAGCMGCCGCGGTAA	13375	1734	na	ERP016131	40229	artibeus phaeotis	animalia	chordata	mammalia	chiroptera	phyllostomidae	artibeus	phaeotis	24/04/2012	belize	36	internal	digestive-associated	fecal	NA	feces	terrestrial	adult	wild	april	omnivore	2	direct_freeze	DNeasy Powersoil	neotropic	molly	8.45886	7	1.63434	0.626672	7	1734.LD.NBS1049B	-0.278	5863	17.746	-88.065	61	26.822	5.016	53.749	143.355	31.266
1734.LD.NBS1053E	ATGCTAACCACG	GTGCCAGCMGCCGCGGTAA	12685	1734	na	ERP016131	9430	desmodus rotundus	animalia	chordata	mammalia	chiroptera	phyllostomidae	desmodus	rotundus	25/04/2012	belize	36	internal	digestive-associated	fecal	NA	feces	terrestrial	adult	wild	april	carnivore	3	direct_freeze	DNeasy Powersoil	neotropic	molly	14.8124	33.1429	2.29783	0.694772	28	1734.LD.NBS1053E	-0.278	5866	17.746	-88.065	61	26.822	5.016	53.749	143.355	31.266
1734.LD.Glosor2	GTACTGAAGATC	GTGCCAGCMGCCGCGGTAA	13383	1734	na	ERP016131	27638	glossophaga soricina	animalia	chordata	mammalia	chiroptera	phyllostomidae	glossophaga	soricina	26/04/2012	belize	36	internal	digestive-associated	fecal	NA	feces	terrestrial	adult	wild	april	omnivore	2	direct_freeze	DNeasy Powersoil	neotropic	molly	26.7856	125.6	4.90617	0.937498	85	1734.LD.Glosor2	-0.278	5861	17.746	-88.065	61	26.822	5.016	53.749	143.355	31.266
1734.LD.Glosor1	TATCCAAGCGCA	GTGCCAGCMGCCGCGGTAA	13382	1734	na	ERP016131	27638	glossophaga soricina	animalia	chordata	mammalia	chiroptera	phyllostomidae	glossophaga	soricina	26/04/2012	belize	36	internal	digestive-associated	fecal	NA	feces	terrestrial	adult	wild	april	omnivore	2	direct_freeze	DNeasy Powersoil	neotropic	molly	10.9323	16	0.534259	0.126588	14	1734.LD.Glosor1	-0.278	5860	17.746	-88.065	61	26.822	5.016	53.749	143.355	31.266
1734.BD.NBS1052	GATCCTCATGCG	GTGCCAGCMGCCGCGGTAA	13380	1734	na	ERP016131	27638	glossophaga soricina	animalia	chordata	mammalia	chiroptera	phyllostomidae	glossophaga	soricina	25/04/2012	belize	36	internal	digestive-associated	fecal	NA	feces	terrestrial	adult	wild	april	omnivore	2	direct_freeze	DNeasy Powersoil	neotropic	molly	19.6488	82.8125	3.75507	0.845232	67	1734.BD.NBS1052	-0.278	5852	17.746	-88.065	61	26.822	5.016	53.749	143.355	31.266
1734.BD.ERD506	AGACATACCGTA	GTGCCAGCMGCCGCGGTAA	13337	1734	na	ERP016131	208969	carollia sowelli	animalia	chordata	mammalia	chiroptera	phyllostomidae	carollia	sowelli	25/04/2012	belize	36	internal	digestive-associated	fecal	NA	feces	terrestrial	adult	wild	april	herbivore	1	direct_freeze	DNeasy Powersoil	neotropic	molly	33.0367	286.615	5.54072	0.94261	162	1734.BD.ERD506	-0.278	5846	17.746	-88.065	61	26.822	5.016	53.749	143.355	31.266
1734.LD.Carsow1	AGGCACAGTAGG	GTGCCAGCMGCCGCGGTAA	13340	1734	na	ERP016131	208969	carollia sowelli	animalia	chordata	mammalia	chiroptera	phyllostomidae	carollia	sowelli	26/04/2012	belize	36	internal	digestive-associated	fecal	NA	feces	terrestrial	adult	wild	april	herbivore	1	direct_freeze	DNeasy Powersoil	neotropic	molly	36.3114	243.484	6.19456	0.972216	170	1734.LD.Carsow1	-0.278	5859	17.746	-88.065	61	26.822	5.016	53.749	143.355	31.266
1734.LD.NBS1083E	CTACTTACATCC	GTGCCAGCMGCCGCGGTAA	13343	1734	na	ERP016131	208969	carollia sowelli	animalia	chordata	mammalia	chiroptera	phyllostomidae	carollia	sowelli	27/04/2012	belize	36	internal	digestive-associated	fecal	NA	feces	terrestrial	adult	wild	april	herbivore	1	direct_freeze	DNeasy Powersoil	neotropic	molly	13.575	38.25	2.05789	0.626586	27	1734.LD.NBS1083E	-0.278	5880	17.746	-88.065	61	26.822	5.016	53.749	143.355	31.266
1734.BD.ERD502	TAAGGCATCGCT	GTGCCAGCMGCCGCGGTAA	13336	1734	na	ERP016131	362826	vampyressa thyone	animalia	chordata	mammalia	chiroptera	phyllostomidae	vampyressa	thyone	25/04/2012	belize	36	internal	digestive-associated	fecal	NA	feces	terrestrial	adult	wild	april	herbivore	1	direct_freeze	DNeasy Powersoil	neotropic	molly	8.70832	9	1.2502	0.44773	8	1734.BD.ERD502	-0.278	5842	17.746	-88.065	61	26.822	5.016	53.749	143.355	31.266
1734.LD.NBS1080E	AAGGGCGCTGAA	GTGCCAGCMGCCGCGGTAA	12702	1734	na	ERP016131	258950	rhogeessa aeneus	animalia	chordata	mammalia	chiroptera	vespertilionidae	rhogeessa	aeneus	27/04/2012	belize	36	internal	digestive-associated	fecal	NA	feces	terrestrial	adult	wild	april	carnivore	3	direct_freeze	DNeasy Powersoil	neotropic	molly	15.2339	44	4.14119	0.916948	41	1734.LD.NBS1080E	-0.278	5879	17.746	-88.065	61	26.822	5.016	53.749	143.355	31.266
1734.BD.NBS1086	GATCATTCTCTC	GTGCCAGCMGCCGCGGTAA	12704	1734	na	ERP016131	249033	antrozous dubiaquercus	animalia	chordata	mammalia	chiroptera	vespertilionidae	antrozous	dubiaquercus	28/04/2012	belize	36	internal	digestive-associated	fecal	NA	feces	terrestrial	adult	wild	april	carnivore	3	direct_freeze	DNeasy Powersoil	neotropic	molly	13.4476	46.75	1.51116	0.489476	24	1734.BD.NBS1086	-0.278	5857	17.746	-88.065	61	26.822	5.016	53.749	143.355	31.266
1734.LD.NBS1086E	GGCATGTTATCG	GTGCCAGCMGCCGCGGTAA	12705	1734	na	ERP016131	249033	antrozous dubiaquercus	animalia	chordata	mammalia	chiroptera	vespertilionidae	antrozous	dubiaquercus	28/04/2012	belize	36	internal	digestive-associated	fecal	NA	feces	terrestrial	adult	wild	april	carnivore	3	direct_freeze	DNeasy Powersoil	neotropic	molly	33.6637	334.12	4.09714	0.740674	163	1734.LD.NBS1086E	-0.278	5882	17.746	-88.065	61	26.822	5.016	53.749	143.355	31.266
1734.BD.ERD507	AGCTCTAGAAAC	GTGCCAGCMGCCGCGGTAA	12675	1734	na	ERP016131	258937	myotis elegans	animalia	chordata	mammalia	chiroptera	vespertilionidae	myotis	elegans	25/04/2012	belize	36	internal	digestive-associated	fecal	NA	feces	terrestrial	adult	wild	april	carnivore	3	direct_freeze	DNeasy Powersoil	neotropic	molly	27.7581	146.056	4.93306	0.925256	107	1734.BD.ERD507	-0.278	5847	17.746	-88.065	61	26.822	5.016	53.749	143.355	31.266
1734.BD.ERD511	TCCATCGACGTG	GTGCCAGCMGCCGCGGTAA	12677	1734	na	ERP016131	258937	myotis elegans	animalia	chordata	mammalia	chiroptera	vespertilionidae	myotis	elegans	25/04/2012	belize	36	internal	digestive-associated	fecal	NA	feces	terrestrial	adult	wild	april	carnivore	3	direct_freeze	DNeasy Powersoil	neotropic	molly	17.2714	57.5	2.81235	0.776202	40	1734.BD.ERD511	-0.278	5850	17.746	-88.065	61	26.822	5.016	53.749	143.355	31.266
1734.BD.ERD505	CGATGTGTGGTT	GTGCCAGCMGCCGCGGTAA	12674	1734	na	ERP016131	258937	myotis elegans	animalia	chordata	mammalia	chiroptera	vespertilionidae	myotis	elegans	25/04/2012	belize	36	internal	digestive-associated	fecal	NA	feces	terrestrial	adult	wild	april	carnivore	3	direct_freeze	DNeasy Powersoil	neotropic	molly	13.2394	23.25	2.02171	0.648648	18	1734.BD.ERD505	-0.278	5845	17.746	-88.065	61	26.822	5.016	53.749	143.355	31.266
1734.LD.NBS1079E	ACTTTGCTTTGC	GTGCCAGCMGCCGCGGTAA	12701	1734	na	ERP016131	258937	myotis elegans	animalia	chordata	mammalia	chiroptera	vespertilionidae	myotis	elegans	27/04/2012	belize	36	internal	digestive-associated	fecal	NA	feces	terrestrial	adult	wild	april	carnivore	3	direct_freeze	DNeasy Powersoil	neotropic	molly	30.6173	163	5.69834	0.952096	133	1734.LD.NBS1079E	-0.278	5878	17.746	-88.065	61	26.822	5.016	53.749	143.355	31.266
1734.LD.NBS1070E	ACCAATCTCGGC	GTGCCAGCMGCCGCGGTAA	12693	1734	na	ERP016131	124746	eptesicus furinalis	animalia	chordata	mammalia	chiroptera	vespertilionidae	eptesicus	furinalis	26/04/2012	belize	36	internal	digestive-associated	fecal	NA	feces	terrestrial	adult	wild	april	carnivore	3	direct_freeze	DNeasy Powersoil	neotropic	molly	10.9292	14	1.06619	0.35869	12	1734.LD.NBS1070E	-0.278	5874	17.746	-88.065	61	26.822	5.016	53.749	143.355	31.266
1734.LD.NBS1074E	TCGCCGTGTACA	GTGCCAGCMGCCGCGGTAA	12699	1734	na	ERP016131	124746	eptesicus furinalis	animalia	chordata	mammalia	chiroptera	vespertilionidae	eptesicus	furinalis	27/04/2012	belize	36	internal	digestive-associated	fecal	NA	feces	terrestrial	adult	wild	april	carnivore	3	direct_freeze	DNeasy Powersoil	neotropic	molly	13.5396	18	1.88645	0.597236	16	1734.LD.NBS1074E	-0.278	5877	17.746	-88.065	61	26.822	5.016	53.749	143.355	31.266
963.Iguana.225.061011.SUR.vial.959	GTTGGCGTTACA	GTGCCAGCMGCCGCGGTAA	13091	963	na	ERP016749	8517	iguana iguana	animalia	chordata	reptilia	squamata	iguanidae	iguana	iguana	2011-10-06	panama	40	internal	digestive-associated	fecal	NA	feces	terrestrial	adult	wild	june	herbivore	1	direct_freeze	DNeasy Powersoil	neotropic	molly	31.0435	149	4.78519	0.897764	108	963.Iguana.225.061011.SUR.vial.959	-0.272	6579	9.187	-79.843	47	26.5066	6.07149	74.1153	67.1849	30.7971
963.Iguana.159.052511.SUR.vial.793	TGGCGATACGTT	GTGCCAGCMGCCGCGGTAA	13069	963	na	ERP016749	8517	iguana iguana	animalia	chordata	reptilia	squamata	iguanidae	iguana	iguana	25/05/2011	panama	40	internal	digestive-associated	fecal	NA	feces	terrestrial	adult	wild	may	herbivore	1	direct_freeze	DNeasy Powersoil	neotropic	molly	23.1751	88.3636	4.49982	0.889566	76	963.Iguana.159.052511.SUR.vial.793	-0.272	6574	9.187	-79.843	47	26.5066	6.07149	74.1153	67.1849	30.7971
963.Iguana.78.051611.LAB.vial.661	TTGAGGCTACAA	GTGCCAGCMGCCGCGGTAA	13061	963	na	ERP016749	8517	iguana iguana	animalia	chordata	reptilia	squamata	iguanidae	iguana	iguana	16/05/2011	panama	55	internal	digestive-associated	fecal	NA	feces	terrestrial	adult	wild	may	herbivore	1	direct_freeze	DNeasy Powersoil	neotropic	molly	31.5089	179.118	5.46789	0.952906	126	963.Iguana.78.051611.LAB.vial.661	-0.272	6560	9.166	-79.837	46	26.5366	6.09712	74.0104	68.2013	30.8716
963.Iguana.26.052910.BCO.vial.128	TGCACAGTCGCT	GTGCCAGCMGCCGCGGTAA	13016	963	na	ERP016749	8517	iguana iguana	animalia	chordata	reptilia	squamata	iguanidae	iguana	iguana	29/05/2010	panama	57	internal	digestive-associated	fecal	NA	feces	terrestrial	adult	wild	may	herbivore	1	direct_freeze	DNeasy Powersoil	neotropic	molly	25.1195	107	3.13919	0.689306	76	963.Iguana.26.052910.BCO.vial.128	-0.272	6523	9.162	-79.829	45	26.5273	6.14023	74.0927	68.5716	30.8897
963.Iguana.14.053010.BCO.vial.190	GCTGTCGTCAAC	GTGCCAGCMGCCGCGGTAA	13020	963	na	ERP016749	8517	iguana iguana	animalia	chordata	reptilia	squamata	iguanidae	iguana	iguana	30/05/2010	panama	57	internal	digestive-associated	fecal	NA	feces	terrestrial	adult	wild	may	herbivore	1	direct_freeze	DNeasy Powersoil	neotropic	molly	31.7815	191.417	4.96714	0.904236	134	963.Iguana.14.053010.BCO.vial.190	-0.272	6517	9.162	-79.829	45	26.5273	6.14023	74.0927	68.5716	30.8897
ERR1720482	AGCTCGAA	GTGCCAGCMGCCGCGGTAA	1744	NA	10.3389/fmicb.2016.01920	NA	716707	rapala iarbus	animalia	arthropoda	insecta	lepidoptera	lycaenidae	rapala	iarbus	29/06/2014	singapore	58	internal	digestive-associated	stomach	NA	none	terrestrial	larvae	wild	june	herbivore	1	ethanol	DNeasy Powersoil	indomalaya	yue see lee	8.15069	4	0.0228141	0.003994	3	ERR1720482	0.597	6867	1.35129	103.694	35	26.9814	6.65714	81.6235	47.0825	30.9854
963.Iguana.A4.2.061211.BOH.vial.980	AACGTTAGTGTG	GTGCCAGCMGCCGCGGTAA	13097	963	na	ERP016749	8517	iguana iguana	animalia	chordata	reptilia	squamata	iguanidae	iguana	iguana	2011-12-06	panama	59	internal	digestive-associated	fecal	NA	feces	terrestrial	adult	wild	june	herbivore	1	direct_freeze	DNeasy Powersoil	neotropic	molly	43.3979	330.833	6.46479	0.976626	212	963.Iguana.A4.2.061211.BOH.vial.980	-0.272	6592	9.192	-79.851	48	26.4974	6.04684	74.1924	66.3636	30.7661
ERR1720460	AGCTCGAA	GTGCCAGCMGCCGCGGTAA	1722	NA	10.3389/fmicb.2016.01920	NA	1610624	logania marmorata	animalia	arthropoda	insecta	lepidoptera	lycaenidae	logania	marmorata	18/06/2014	singapore	81	internal	digestive-associated	stomach	NA	none	terrestrial	larvae	wild	june	carnivore	3	ethanol	DNeasy Powersoil	indomalaya	yue see lee	16.2696	45	4.1847	0.885064	45	ERR1720460	0.597	6878	1.36141	103.776	37	26.8986	6.59738	82.2308	47.2078	30.8235
ERR1720491	AGCTCGAA	GTGCCAGCMGCCGCGGTAA	1753	NA	10.3389/fmicb.2016.01920	NA	233966	surendra vivarna	animalia	arthropoda	insecta	lepidoptera	lycaenidae	surendra	vivarna	18/06/2014	singapore	81	internal	digestive-associated	fecal	NA	none	terrestrial	larvae	wild	june	herbivore	1	ethanol	DNeasy Powersoil	indomalaya	yue see lee	9.8914	9.5	1.23872	0.403242	9	ERR1720491	0.597	6881	1.36141	103.776	37	26.8986	6.59738	82.2308	47.2078	30.8235
ERR1720462	AGCTCGAA	GTGCCAGCMGCCGCGGTAA	1724	NA	10.3389/fmicb.2016.01920	NA	233966	surendra vivarna	animalia	arthropoda	insecta	lepidoptera	lycaenidae	surendra	vivarna	18/06/2014	singapore	81	internal	digestive-associated	stomach	NA	none	terrestrial	larvae	wild	june	herbivore	1	ethanol	DNeasy Powersoil	indomalaya	yue see lee	12.3948	24	0.363339	0.072498	17	ERR1720462	0.597	6880	1.36141	103.776	37	26.8986	6.59738	82.2308	47.2078	30.8235
ERR1720461	AGCTCGAA	GTGCCAGCMGCCGCGGTAA	1723	NA	10.3389/fmicb.2016.01920	NA	233966	surendra vivarna	animalia	arthropoda	insecta	lepidoptera	lycaenidae	surendra	vivarna	18/06/2014	singapore	81	internal	digestive-associated	stomach	NA	none	terrestrial	larvae	wild	june	herbivore	1	ethanol	DNeasy Powersoil	indomalaya	yue see lee	9.09428	5	0.107041	0.02184	5	ERR1720461	0.597	6879	1.36141	103.776	37	26.8986	6.59738	82.2308	47.2078	30.8235
MVB2015-2224	TGAGTT	A	7714	NA	doi: 10.1007/s00114-016-1348-1	NA	209672	cycloramphus boraceiensis	animalia	chordata	amphibia	anura	cycloramphidae	cycloramphus	boraceiensis	NA	brazil	133	internal	digestive-associated	intestine	NA	gastrointestinal tract	freshwater	larvae	wild	april	carnivore	3	direct_freeze	DNeasy Powersoil	neotropic	molly	20.4255	55	4.02468	0.886322	50	MVB2015-2224	-0.292	8935	-23.3653	-44.8009	26	21.025	10.1333	58.2375	231.777	30
MVB2015-2220	TAGGTC	A	7711	NA	doi: 10.1007/s00114-016-1348-1	NA	209672	cycloramphus boraceiensis	animalia	chordata	amphibia	anura	cycloramphidae	cycloramphus	boraceiensis	NA	brazil	133	internal	digestive-associated	intestine	NA	gastrointestinal tract	freshwater	larvae	wild	april	carnivore	3	direct_freeze	DNeasy Powersoil	neotropic	molly	18.6092	94.5	4.01749	0.891316	56	MVB2015-2220	-0.292	8932	-23.3653	-44.8009	26	21.025	10.1333	58.2375	231.777	30
MVB2015-2228	ATCGGG	A	7716	NA	doi: 10.1007/s00114-016-1348-1	NA	209672	cycloramphus boraceiensis	animalia	chordata	amphibia	anura	cycloramphidae	cycloramphus	boraceiensis	NA	brazil	133	internal	digestive-associated	intestine	NA	gastrointestinal tract	freshwater	larvae	wild	april	carnivore	3	direct_freeze	DNeasy Powersoil	neotropic	molly	22.284	106.143	4.81302	0.945774	70	MVB2015-2228	-0.292	8938	-23.3653	-44.8009	26	21.025	10.1333	58.2375	231.777	30
MVB2015-2218	TTTTTT	A	7710	NA	doi: 10.1007/s00114-016-1348-1	NA	209672	cycloramphus boraceiensis	animalia	chordata	amphibia	anura	cycloramphidae	cycloramphus	boraceiensis	NA	brazil	133	internal	digestive-associated	intestine	NA	gastrointestinal tract	freshwater	larvae	wild	april	carnivore	3	direct_freeze	DNeasy Powersoil	neotropic	molly	27.0157	109.333	5.0465	0.94096	86	MVB2015-2218	-0.292	8931	-23.3653	-44.8009	26	21.025	10.1333	58.2375	231.777	30
MVB2015-2221	TGTGCG	A	7712	NA	doi: 10.1007/s00114-016-1348-1	NA	209672	cycloramphus boraceiensis	animalia	chordata	amphibia	anura	cycloramphidae	cycloramphus	boraceiensis	NA	brazil	133	internal	digestive-associated	intestine	NA	gastrointestinal tract	freshwater	larvae	wild	april	carnivore	3	direct_freeze	DNeasy Powersoil	neotropic	molly	25.0262	118.909	5.21612	0.958022	87	MVB2015-2221	-0.292	8933	-23.3653	-44.8009	26	21.025	10.1333	58.2375	231.777	30
MVB2015-2222	TTTGGC	A	7729	NA	doi: 10.1007/s00114-016-1348-1	NA	356176	haddadus binotatus	animalia	chordata	amphibia	anura	craugastoridae	haddadus	binotatus	NA	brazil	153	internal	digestive-associated	intestine	NA	gastrointestinal tract	freshwater	larvae	wild	april	carnivore	3	direct_freeze	DNeasy Powersoil	neotropic	molly	17.3213	44.1	1.23943	0.294034	35	MVB2015-2222	-0.292	8934	-23.3653	-44.8009	26	21.025	10.1333	58.2375	231.777	30
MVB2015-4871	ACGTGC	A	7786	NA	doi: 10.1007/s00114-016-1348-1	NA	860366	phasmahyla cruzi	animalia	chordata	amphibia	anura	hylidae	phasmahyla	cruzi	NA	brazil	153	internal	digestive-associated	intestine	NA	gastrointestinal tract	freshwater	larvae	wild	april	carnivore	3	direct_freeze	DNeasy Powersoil	neotropic	molly	21.9634	100.077	3.88071	0.855842	71	MVB2015-4871	-0.292	8953	-23.3653	-44.8009	26	21.025	10.1333	58.2375	231.777	30
MVB2015-4881	TGATAA	A	7791	NA	doi: 10.1007/s00114-016-1348-1	NA	860366	phasmahyla cruzi	animalia	chordata	amphibia	anura	hylidae	phasmahyla	cruzi	NA	brazil	153	internal	digestive-associated	intestine	NA	gastrointestinal tract	freshwater	larvae	wild	april	carnivore	3	direct_freeze	DNeasy Powersoil	neotropic	molly	21.9921	214.75	3.6757	0.848068	66	MVB2015-4881	-0.292	8962	-23.3653	-44.8009	26	21.025	10.1333	58.2375	231.777	30
MVB2015-4857	CCACCA	A	7782	NA	doi: 10.1007/s00114-016-1348-1	NA	860366	phasmahyla cruzi	animalia	chordata	amphibia	anura	hylidae	phasmahyla	cruzi	NA	brazil	153	internal	digestive-associated	intestine	NA	gastrointestinal tract	freshwater	larvae	wild	april	carnivore	3	direct_freeze	DNeasy Powersoil	neotropic	molly	28.6052	171.406	4.35586	0.87971	125	MVB2015-4857	-0.292	8940	-23.3653	-44.8009	26	21.025	10.1333	58.2375	231.777	30
MVB2015-4883	GTGACT	A	7792	NA	doi: 10.1007/s00114-016-1348-1	NA	860366	phasmahyla cruzi	animalia	chordata	amphibia	anura	hylidae	phasmahyla	cruzi	NA	brazil	153	internal	digestive-associated	intestine	NA	gastrointestinal tract	freshwater	larvae	wild	april	carnivore	3	direct_freeze	DNeasy Powersoil	neotropic	molly	25.1177	112.714	4.83804	0.925756	96	MVB2015-4883	-0.292	8964	-23.3653	-44.8009	26	21.025	10.1333	58.2375	231.777	30
MVB2015-4873	TGTGAT	A	7787	NA	doi: 10.1007/s00114-016-1348-1	NA	860366	phasmahyla cruzi	animalia	chordata	amphibia	anura	hylidae	phasmahyla	cruzi	NA	brazil	153	internal	digestive-associated	intestine	NA	gastrointestinal tract	freshwater	larvae	wild	april	carnivore	3	direct_freeze	DNeasy Powersoil	neotropic	molly	22.3173	82.5714	4.65086	0.925758	74	MVB2015-4873	-0.292	8955	-23.3653	-44.8009	26	21.025	10.1333	58.2375	231.777	30
MVB2015-4917	TTCTGA	A	7736	NA	doi: 10.1007/s00114-016-1348-1	NA	1573466	hylodes asper	animalia	chordata	amphibia	anura	hylodidae	hylodes	asper	NA	brazil	153	internal	digestive-associated	intestine	NA	gastrointestinal tract	freshwater	larvae	wild	april	carnivore	3	direct_freeze	DNeasy Powersoil	neotropic	molly	24.7571	117.75	4.90994	0.902746	99	MVB2015-4917	-0.292	8970	-23.3653	-44.8009	26	21.025	10.1333	58.2375	231.777	30
MVB2015-4865	CCAATC	A	7733	NA	doi: 10.1007/s00114-016-1348-1	NA	1573466	hylodes asper	animalia	chordata	amphibia	anura	hylodidae	hylodes	asper	NA	brazil	153	internal	digestive-associated	intestine	NA	gastrointestinal tract	freshwater	larvae	wild	april	carnivore	3	direct_freeze	DNeasy Powersoil	neotropic	molly	20.4285	88.0714	3.99386	0.877698	70	MVB2015-4865	-0.292	8947	-23.3653	-44.8009	26	21.025	10.1333	58.2375	231.777	30
MVB2015-4867	ACCGGC	A	7734	NA	doi: 10.1007/s00114-016-1348-1	NA	1573466	hylodes asper	animalia	chordata	amphibia	anura	hylodidae	hylodes	asper	NA	brazil	153	internal	digestive-associated	intestine	NA	gastrointestinal tract	freshwater	larvae	wild	april	carnivore	3	direct_freeze	DNeasy Powersoil	neotropic	molly	18.5728	126.667	3.76906	0.862258	59	MVB2015-4867	-0.292	8949	-23.3653	-44.8009	26	21.025	10.1333	58.2375	231.777	30
MVB2015-4863	GTGCAG	A	7743	NA	doi: 10.1007/s00114-016-1348-1	NA	377249	hylodes phyllodes	animalia	chordata	amphibia	anura	hylodidae	hylodes	phyllodes	NA	brazil	153	internal	digestive-associated	intestine	NA	gastrointestinal tract	freshwater	larvae	wild	april	carnivore	3	direct_freeze	DNeasy Powersoil	neotropic	molly	34.5109	310.243	5.5354	0.94143	187	MVB2015-4863	-0.292	8945	-23.3653	-44.8009	26	21.025	10.1333	58.2375	231.777	30
MVB2015-2225	AAAATC	A	7742	NA	doi: 10.1007/s00114-016-1348-1	NA	377249	hylodes phyllodes	animalia	chordata	amphibia	anura	hylodidae	hylodes	phyllodes	NA	brazil	153	internal	digestive-associated	intestine	NA	gastrointestinal tract	freshwater	larvae	wild	april	carnivore	3	direct_freeze	DNeasy Powersoil	neotropic	molly	15.8185	31.3333	2.8673	0.73677	28	MVB2015-2225	-0.292	8936	-23.3653	-44.8009	26	21.025	10.1333	58.2375	231.777	30
ERR1720535	AGCTCGAA	GTGCCAGCMGCCGCGGTAA	1797	NA	10.3389/fmicb.2016.01920	NA	1610685	thestor yildizae	animalia	arthropoda	insecta	lepidoptera	lycaenidae	thestor	yildizae	26/10/2014	south africa	257	internal	digestive-associated	stomach	NA	none	terrestrial	larvae	wild	october	carnivore	3	ethanol	DNeasy Powersoil	afrotropic	yue see lee	8.58455	9	0.48468	0.161976	6	ERR1720535	0.597	9750	-33.9611	18.391	12	15.1233	7.90769	51.4599	277.33	23.0417
ERR1720537	AGCTCGAA	GTGCCAGCMGCCGCGGTAA	1799	NA	10.3389/fmicb.2016.01920	NA	1610685	thestor yildizae	animalia	arthropoda	insecta	lepidoptera	lycaenidae	thestor	yildizae	26/10/2014	south africa	257	internal	digestive-associated	stomach	NA	none	terrestrial	larvae	wild	october	carnivore	3	ethanol	DNeasy Powersoil	afrotropic	yue see lee	8.34173	4	0.496531	0.168874	4	ERR1720537	0.597	9752	-33.9611	18.391	12	15.1233	7.90769	51.4599	277.33	23.0417
ERR1720538	AGCTCGAA	GTGCCAGCMGCCGCGGTAA	1800	NA	10.3389/fmicb.2016.01920	NA	1610685	thestor yildizae	animalia	arthropoda	insecta	lepidoptera	lycaenidae	thestor	yildizae	26/10/2014	south africa	257	internal	digestive-associated	stomach	NA	none	terrestrial	larvae	wild	october	carnivore	3	ethanol	DNeasy Powersoil	afrotropic	yue see lee	8.23459	5	0.0522694	0.009964	4	ERR1720538	0.597	9753	-33.9611	18.391	12	15.1233	7.90769	51.4599	277.33	23.0417
ERR1720544	AGCTCGAA	GTGCCAGCMGCCGCGGTAA	1806	NA	10.3389/fmicb.2016.01920	NA	1610685	thestor yildizae	animalia	arthropoda	insecta	lepidoptera	lycaenidae	thestor	yildizae	26/10/2014	south africa	257	internal	digestive-associated	stomach	NA	none	terrestrial	larvae	wild	october	carnivore	3	ethanol	DNeasy Powersoil	afrotropic	yue see lee	8.55826	4	0.875893	0.333112	4	ERR1720544	0.597	9759	-33.9611	18.391	12	15.1233	7.90769	51.4599	277.33	23.0417
ERR1720534	AGCTCGAA	GTGCCAGCMGCCGCGGTAA	1796	NA	10.3389/fmicb.2016.01920	NA	1610685	thestor yildizae	animalia	arthropoda	insecta	lepidoptera	lycaenidae	thestor	yildizae	26/10/2014	south africa	257	internal	digestive-associated	stomach	NA	none	terrestrial	larvae	wild	october	carnivore	3	ethanol	DNeasy Powersoil	afrotropic	yue see lee	8.89617	6	1.29551	0.491938	6	ERR1720534	0.597	9749	-33.9611	18.391	12	15.1233	7.90769	51.4599	277.33	23.0417
ERR1720542	AGCTCGAA	GTGCCAGCMGCCGCGGTAA	1804	NA	10.3389/fmicb.2016.01920	NA	1610685	thestor yildizae	animalia	arthropoda	insecta	lepidoptera	lycaenidae	thestor	yildizae	26/10/2014	south africa	257	internal	digestive-associated	stomach	NA	none	terrestrial	larvae	wild	october	carnivore	3	ethanol	DNeasy Powersoil	afrotropic	yue see lee	8.0317	8	0.796933	0.350088	5	ERR1720542	0.597	9757	-33.9611	18.391	12	15.1233	7.90769	51.4599	277.33	23.0417
ERR1720541	AGCTCGAA	GTGCCAGCMGCCGCGGTAA	1803	NA	10.3389/fmicb.2016.01920	NA	1610685	thestor yildizae	animalia	arthropoda	insecta	lepidoptera	lycaenidae	thestor	yildizae	26/10/2014	south africa	257	internal	digestive-associated	stomach	NA	none	terrestrial	larvae	wild	october	carnivore	3	ethanol	DNeasy Powersoil	afrotropic	yue see lee	8.3792	9	0.964744	0.372276	6	ERR1720541	0.597	9756	-33.9611	18.391	12	15.1233	7.90769	51.4599	277.33	23.0417
ERR2117000	GGCCTATAAGTC	GTGTGCCAGCMGCCGCGGTAA	620	NA	10.1111/1365-2656.12781	ERX2173858	34829	eulemur rubriventer	animalia	chordata	mammalia	primates	lemuridae	eulemur	rebriventer	2019-01-14	madagascar	1016	internal	digestive-associated	fecal	NA	feces	terrestrial	juvenile_pupae	wild	january	omnivore	2	other	DNeasy Powersoil	afrotropic	hannah	24.8195	94.9286	4.90666	0.925724	84	ERR2117000	-0.278	5051	-21.2563	47.4122	66	17.781	11.674	63.169	258.597	26.5
ERR2116994	TAATGGTCGTAG	GTGTGCCAGCMGCCGCGGTAA	614	NA	10.1111/1365-2656.12781	ERX2173852	34829	eulemur rubriventer	animalia	chordata	mammalia	primates	lemuridae	eulemur	rebriventer	2019-01-14	madagascar	1016	internal	digestive-associated	fecal	NA	feces	terrestrial	adult	wild	january	omnivore	2	other	DNeasy Powersoil	afrotropic	hannah	37.0531	189.037	6.39146	0.98149	154	ERR2116994	-0.278	5047	-21.2563	47.4122	66	17.781	11.674	63.169	258.597	26.5
ERR2116992	GTCATGCTCCAG	GTGTGCCAGCMGCCGCGGTAA	612	NA	10.1111/1365-2656.12781	ERX2173850	34829	eulemur rubriventer	animalia	chordata	mammalia	primates	lemuridae	eulemur	rebriventer	2019-01-14	madagascar	1016	internal	digestive-associated	fecal	NA	feces	terrestrial	adult	wild	january	omnivore	2	other	DNeasy Powersoil	afrotropic	hannah	33.208	147.4	5.75755	0.968032	121	ERR2116992	-0.278	5045	-21.2563	47.4122	66	17.781	11.674	63.169	258.597	26.5
ERR2117009	AACTTCACTTCC	GTGTGCCAGCMGCCGCGGTAA	629	NA	10.1111/1365-2656.12781	ERX2173867	34829	eulemur rubriventer	animalia	chordata	mammalia	primates	lemuridae	eulemur	rebriventer	2019-02-14	madagascar	1016	internal	digestive-associated	fecal	NA	feces	terrestrial	adult	wild	february	omnivore	2	other	DNeasy Powersoil	afrotropic	hannah	38.2645	190.559	6.28216	0.97641	164	ERR2117009	-0.278	5058	-21.2563	47.4122	66	17.781	11.674	63.169	258.597	26.5
ERR2116949	AACTCCTGTGGA	GTGTGCCAGCMGCCGCGGTAA	570	NA	10.1111/1365-2656.12781	ERX2173807	34829	eulemur rubriventer	animalia	chordata	mammalia	primates	lemuridae	eulemur	rebriventer	2019-10-13	madagascar	1016	internal	digestive-associated	fecal	NA	feces	terrestrial	adult	wild	october	omnivore	2	other	DNeasy Powersoil	afrotropic	hannah	27.4947	143	5.29174	0.952312	108	ERR2116949	-0.278	5009	-21.2563	47.4122	66	17.781	11.674	63.169	258.597	26.5
ERR2116909	GATGACCCAAAT	GTGTGCCAGCMGCCGCGGTAA	530	NA	10.1111/1365-2656.12781	ERX2173767	34829	eulemur rubriventer	animalia	chordata	mammalia	primates	lemuridae	eulemur	rebriventer	2019-02-14	madagascar	1016	internal	digestive-associated	fecal	NA	feces	terrestrial	adult	wild	february	omnivore	2	other	DNeasy Powersoil	afrotropic	hannah	30.9663	163.048	5.65854	0.964152	124	ERR2116909	-0.278	4973	-21.2563	47.4122	66	17.781	11.674	63.169	258.597	26.5
ERR2116964	GCTAGACACTAC	GTGTGCCAGCMGCCGCGGTAA	585	NA	10.1111/1365-2656.12781	ERX2173822	34829	eulemur rubriventer	animalia	chordata	mammalia	primates	lemuridae	eulemur	rebriventer	2019-11-13	madagascar	1016	internal	digestive-associated	fecal	NA	feces	terrestrial	adult	wild	november	omnivore	2	other	DNeasy Powersoil	afrotropic	hannah	27.0726	128.556	5.32635	0.956466	101	ERR2116964	-0.278	5022	-21.2563	47.4122	66	17.781	11.674	63.169	258.597	26.5
ERR2116914	GATAGCACTCGT	GTGTGCCAGCMGCCGCGGTAA	535	NA	10.1111/1365-2656.12781	ERX2173772	34829	eulemur rubriventer	animalia	chordata	mammalia	primates	lemuridae	eulemur	rebriventer	2019-02-14	madagascar	1016	internal	digestive-associated	fecal	NA	feces	terrestrial	adult	wild	february	omnivore	2	other	DNeasy Powersoil	afrotropic	hannah	32.4333	156.455	5.36016	0.937608	121	ERR2116914	-0.278	4978	-21.2563	47.4122	66	17.781	11.674	63.169	258.597	26.5
ERR2116965	CACGTGACATGT	GTGTGCCAGCMGCCGCGGTAA	586	NA	10.1111/1365-2656.12781	ERX2173823	34829	eulemur rubriventer	animalia	chordata	mammalia	primates	lemuridae	eulemur	rebriventer	2019-11-13	madagascar	1016	internal	digestive-associated	fecal	NA	feces	terrestrial	adult	wild	november	omnivore	2	other	DNeasy Powersoil	afrotropic	hannah	27.7961	126.474	5.2812	0.955258	102	ERR2116965	-0.278	5023	-21.2563	47.4122	66	17.781	11.674	63.169	258.597	26.5
ERR2117010	CCAGGGACTTCT	GTGTGCCAGCMGCCGCGGTAA	630	NA	10.1111/1365-2656.12781	ERX2173868	34829	eulemur rubriventer	animalia	chordata	mammalia	primates	lemuridae	eulemur	rebriventer	2019-02-14	madagascar	1016	internal	digestive-associated	fecal	NA	feces	terrestrial	adult	wild	february	omnivore	2	other	DNeasy Powersoil	afrotropic	hannah	33.7719	169.053	5.87339	0.97101	128	ERR2117010	-0.278	5059	-21.2563	47.4122	66	17.781	11.674	63.169	258.597	26.5
ERR1101816	TCCAGGGCTATA	GTGCCAGCMGCCGCGGTAA	NA	NA	10.1007/s00442-015-3507-z	NA	30589	alouatta palliata	animalia	chordata	mammalia	primates	atelidae	alouatta	palliata	NA	nicaragua	61	internal	digestive-associated	fecal	NA	none	terrestrial	adult	wild	NA	herbivore	1	ethanol	DNeasy Powersoil	neotropic	NA	37.1225	231.103	6.09886	0.966122	168	ERR1101816	-0.278	6043	11.5	-85.58	59	26.2933	6.80229	76.1455	69.7593	30.8094
ERR1101810	TGTACGGATAAC	GTGCCAGCMGCCGCGGTAA	NA	NA	10.1007/s00442-015-3507-z	NA	30589	alouatta palliata	animalia	chordata	mammalia	primates	atelidae	alouatta	palliata	NA	nicaragua	61	internal	digestive-associated	fecal	NA	none	terrestrial	adult	wild	NA	herbivore	1	ethanol	DNeasy Powersoil	neotropic	NA	34.9152	183	6.00516	0.973154	140	ERR1101810	-0.278	6037	11.5	-85.58	59	26.2933	6.80229	76.1455	69.7593	30.8094
ERR1101827	CTTAGCTACTCT	GTGCCAGCMGCCGCGGTAA	NA	NA	10.1007/s00442-015-3507-z	NA	30589	alouatta palliata	animalia	chordata	mammalia	primates	atelidae	alouatta	palliata	NA	nicaragua	61	internal	digestive-associated	fecal	NA	none	terrestrial	adult	wild	NA	herbivore	1	ethanol	DNeasy Powersoil	neotropic	NA	41.7844	281.047	6.70551	0.980874	213	ERR1101827	-0.278	6054	11.5	-85.58	59	26.2933	6.80229	76.1455	69.7593	30.8094
ERR1101979	TATCCAAGCGCA	GTGCCAGCMGCCGCGGTAA	NA	NA	10.1007/s00442-015-3507-z	NA	30589	alouatta palliata	animalia	chordata	mammalia	primates	atelidae	alouatta	palliata	NA	nicaragua	61	internal	digestive-associated	fecal	NA	none	terrestrial	adult	wild	NA	herbivore	1	ethanol	DNeasy Powersoil	neotropic	NA	37.2907	278.029	6.00739	0.953788	190	ERR1101979	-0.278	6080	11.5	-85.58	59	26.2933	6.80229	76.1455	69.7593	30.8094
ERR1101972	GACGCACTAACT	GTGCCAGCMGCCGCGGTAA	NA	NA	10.1007/s00442-015-3507-z	NA	30589	alouatta palliata	animalia	chordata	mammalia	primates	atelidae	alouatta	palliata	NA	nicaragua	61	internal	digestive-associated	fecal	NA	none	terrestrial	adult	wild	NA	herbivore	1	ethanol	DNeasy Powersoil	neotropic	NA	34.6019	199.833	6.2189	0.975682	159	ERR1101972	-0.278	6073	11.5	-85.58	59	26.2933	6.80229	76.1455	69.7593	30.8094
ERR1101965	GGCGATTTACGT	GTGCCAGCMGCCGCGGTAA	NA	NA	10.1007/s00442-015-3507-z	NA	30589	alouatta palliata	animalia	chordata	mammalia	primates	atelidae	alouatta	palliata	NA	nicaragua	61	internal	digestive-associated	fecal	NA	none	terrestrial	adult	wild	NA	herbivore	1	ethanol	DNeasy Powersoil	neotropic	NA	40.2979	381.043	6.44235	0.97444	203	ERR1101965	-0.278	6066	11.5	-85.58	59	26.2933	6.80229	76.1455	69.7593	30.8094
ERR1101813	TTGGAACGGCTT	GTGCCAGCMGCCGCGGTAA	NA	NA	10.1007/s00442-015-3507-z	NA	30589	alouatta palliata	animalia	chordata	mammalia	primates	atelidae	alouatta	palliata	NA	nicaragua	61	internal	digestive-associated	fecal	NA	none	terrestrial	adult	wild	NA	herbivore	1	ethanol	DNeasy Powersoil	neotropic	NA	38.4169	264.7	6.24174	0.964304	199	ERR1101813	-0.278	6040	11.5	-85.58	59	26.2933	6.80229	76.1455	69.7593	30.8094
ERR1101808	AACCCAGATGAT	GTGCCAGCMGCCGCGGTAA	NA	NA	10.1007/s00442-015-3507-z	NA	30589	alouatta palliata	animalia	chordata	mammalia	primates	atelidae	alouatta	palliata	NA	nicaragua	61	internal	digestive-associated	fecal	NA	none	terrestrial	adult	wild	NA	herbivore	1	ethanol	DNeasy Powersoil	neotropic	NA	30.7845	137.308	5.04631	0.913446	117	ERR1101808	-0.278	6035	11.5	-85.58	59	26.2933	6.80229	76.1455	69.7593	30.8094
ERR1101826	CCTCGGGTACTA	GTGCCAGCMGCCGCGGTAA	NA	NA	10.1007/s00442-015-3507-z	NA	30589	alouatta palliata	animalia	chordata	mammalia	primates	atelidae	alouatta	palliata	NA	nicaragua	61	internal	digestive-associated	fecal	NA	none	terrestrial	adult	wild	NA	herbivore	1	ethanol	DNeasy Powersoil	neotropic	NA	39.3232	257.2	6.68604	0.9832	184	ERR1101826	-0.278	6053	11.5	-85.58	59	26.2933	6.80229	76.1455	69.7593	30.8094
1734.LD.QCAZ.M50993	CTCTGCCTAATT	GTGCCAGCMGCCGCGGTAA	13331	1734	na	ERP016131	138695	carollia brevicauda	animalia	chordata	mammalia	chiroptera	phyllostomidae	carollia	brevicauda	23/08/2011	ecuador	1277	internal	digestive-associated	fecal	NA	feces	terrestrial	adult	wild	august	herbivore	1	direct_freeze	DNeasy Powersoil	neotropic	molly	16.7548	60	3.76819	0.867834	49	1734.LD.QCAZ.M50993	-0.278	6974	-0.693	-77.818	32	19.8167	9.00922	89.2103	31.4056	24.7305
1734.LD.QCAZ.M50991	ACCTGGGAATAT	GTGCCAGCMGCCGCGGTAA	13330	1734	na	ERP016131	192403	sturnira erythromos	animalia	chordata	mammalia	chiroptera	phyllostomidae	sturnira	erythromos	23/08/2011	ecuador	1277	internal	digestive-associated	fecal	NA	feces	terrestrial	adult	wild	august	herbivore	1	direct_freeze	DNeasy Powersoil	neotropic	molly	15.3248	47.6	3.43687	0.83585	42	1734.LD.QCAZ.M50991	-0.278	6973	-0.693	-77.818	32	19.8167	9.00922	89.2103	31.4056	24.7305
1734.LD.Sl1	TATGAACGTCCG	GTGCCAGCMGCCGCGGTAA	13335	1734	na	ERP016131	40226	artibeus glaucus	animalia	chordata	mammalia	chiroptera	phyllostomidae	artibeus	glaucus	27/08/2011	ecuador	1277	internal	digestive-associated	fecal	NA	feces	terrestrial	adult	wild	august	herbivore	1	direct_freeze	DNeasy Powersoil	neotropic	molly	16.4629	56	2.5059	0.67575	35	1734.LD.Sl1	-0.278	6978	-0.693	-77.818	32	19.8167	9.00922	89.2103	31.4056	24.7305
1734.LD.QCAZ.M51303	AACCGATGTACC	GTGCCAGCMGCCGCGGTAA	13332	1734	na	ERP016131	249003	choeroniscus minor	animalia	chordata	mammalia	chiroptera	phyllostomidae	choeroniscus	minor	23/08/2011	ecuador	1277	internal	digestive-associated	fecal	NA	feces	terrestrial	adult	wild	august	herbivore	1	direct_freeze	DNeasy Powersoil	neotropic	molly	8.8828	5	1.40216	0.55224	5	1734.LD.QCAZ.M51303	-0.278	6975	-0.693	-77.818	32	19.8167	9.00922	89.2103	31.4056	24.7305
1734.LD.QCAZ.M51309	CTTGACGAGGTT	GTGCCAGCMGCCGCGGTAA	13334	1734	na	ERP016131	249003	choeroniscus minor	animalia	chordata	mammalia	chiroptera	phyllostomidae	choeroniscus	minor	27/08/2011	ecuador	1277	internal	digestive-associated	fecal	NA	feces	terrestrial	adult	wild	august	herbivore	1	direct_freeze	DNeasy Powersoil	neotropic	molly	16.4647	58.7143	2.62703	0.674396	49	1734.LD.QCAZ.M51309	-0.278	6977	-0.693	-77.818	32	19.8167	9.00922	89.2103	31.4056	24.7305
1734.LD.QCAZ.M51307	ATATGACCCAGC	GTGCCAGCMGCCGCGGTAA	12671	1734	na	ERP016131	9430	desmodus rotundus	animalia	chordata	mammalia	chiroptera	phyllostomidae	desmodus	rotundus	24/08/2011	ecuador	1277	internal	digestive-associated	fecal	NA	feces	terrestrial	adult	wild	august	carnivore	3	direct_freeze	DNeasy Powersoil	neotropic	molly	8.58032	5	0.0992575	0.01987	5	1734.LD.QCAZ.M51307	-0.278	6976	-0.693	-77.818	32	19.8167	9.00922	89.2103	31.4056	24.7305
1734.LD.DTS1230	CTCTATTCCACC	GTGCCAGCMGCCGCGGTAA	13372	1734	na	ERP016131	148086	chrotopterus auritus	animalia	chordata	mammalia	chiroptera	phyllostomidae	chrotopterus	auritus	19/08/2011	ecuador	260	internal	digestive-associated	fecal	NA	feces	terrestrial	adult	wild	august	omnivore	2	direct_freeze	DNeasy Powersoil	neotropic	molly	9.89786	12	0.40363	0.134188	6	1734.LD.DTS1230	-0.278	6972	-0.351	-76.058	32	25.1659	8.65661	78.2862	56.0606	30.5164
1734.LD.DTS1222	TTATGGTACGGA	GTGCCAGCMGCCGCGGTAA	12669	1734	na	ERP016131	409031	lophostoma brasiliense	animalia	chordata	mammalia	chiroptera	phyllostomidae	lophostoma	brasiliense	17/08/2011	ecuador	260	internal	digestive-associated	fecal	NA	feces	terrestrial	adult	wild	august	carnivore	3	direct_freeze	DNeasy Powersoil	neotropic	molly	19.0605	72.8667	3.12526	0.807602	56	1734.LD.DTS1222	-0.278	6969	-0.351	-76.058	32	25.1659	8.65661	78.2862	56.0606	30.5164
1734.LD.DTS1224	GCTAGTTATGGA	GTGCCAGCMGCCGCGGTAA	13371	1734	na	ERP016131	27638	glossophaga soricina	animalia	chordata	mammalia	chiroptera	phyllostomidae	glossophaga	soricina	17/08/2011	ecuador	260	internal	digestive-associated	fecal	NA	feces	terrestrial	adult	wild	august	omnivore	2	direct_freeze	DNeasy Powersoil	neotropic	molly	12.3232	34	1.7129	0.56557	22	1734.LD.DTS1224	-0.278	6970	-0.351	-76.058	32	25.1659	8.65661	78.2862	56.0606	30.5164
1734.LD.DTS1221	CAGATTAACCAG	GTGCCAGCMGCCGCGGTAA	12668	1734	na	ERP016131	153286	myotis nigricans	animalia	chordata	mammalia	chiroptera	vespertilionidae	myotis	nigricans	17/08/2011	ecuador	260	internal	digestive-associated	fecal	NA	feces	terrestrial	adult	wild	august	carnivore	3	direct_freeze	DNeasy Powersoil	neotropic	molly	17.2963	80.5	3.80048	0.88647	52	1734.LD.DTS1221	-0.278	6968	-0.351	-76.058	32	25.1659	8.65661	78.2862	56.0606	30.5164
1734.LD.DTS1225	TTGGTAAAGTGC	GTGCCAGCMGCCGCGGTAA	12670	1734	na	ERP016131	270776	myotis simus	animalia	chordata	mammalia	chiroptera	vespertilionidae	myotis	simus	17/08/2011	ecuador	260	internal	digestive-associated	fecal	NA	feces	terrestrial	adult	wild	august	carnivore	3	direct_freeze	DNeasy Powersoil	neotropic	molly	10.201	28	1.51427	0.532538	13	1734.LD.DTS1225	-0.278	6971	-0.351	-76.058	32	25.1659	8.65661	78.2862	56.0606	30.5164
894.OS439.lane3.NoIndex.L003	ATGCCTCGTAAG	GGACTACHVGGGTWTCTAAT	10659	894	10.1186/s13071-016-1607-1, 10.1016/j.watres.2012.12.027	ERP016405	8847	anser sp	animalia	chordata	aves	anseriformes	anatidae	anser	sp	23/10/2009	australia	329	internal	digestive-associated	fecal	NA	feces	terrestrial	adult	wild	october	herbivore	1	direct_freeze	DNeasy Powersoil	australasia	brandon	22.4679	182.75	5.31967	0.953428	119	894.OS439.lane3.NoIndex.L003	-0.276	10934	-37.6736	145.896	6	11.8584	8.38826	41.4523	417.843	21.3174
1773.Rhamp.carbo1.lgi	AGAACCGTCATA	GTGCCAGCMGCCGCGGTAA	12902	1773	na	ERP016414	36730	ramphocelus carbo	animalia	chordata	aves	passeriformes	thraupidae	ramphocelus	carbo	28/01/2008	venezuela	152	internal	digestive-associated	fecal	NA	excreta	terrestrial	adult	wild	january	herbivore	1	direct_freeze	DNeasy Powersoil	neotropic	molly	11.3298	38	0.332962	0.060984	23	1773.Rhamp.carbo1.lgi	-0.276	6713	6.07	-61.4689	42	24.9944	9.7041	83.9757	48.0305	30.8369
1773.Rhamp.carbo1.ugi	GAGTCCGTTGCT	GTGCCAGCMGCCGCGGTAA	12903	1773	na	ERP016414	36730	ramphocelus carbo	animalia	chordata	aves	passeriformes	thraupidae	ramphocelus	carbo	28/01/2008	venezuela	152	internal	digestive-associated	fecal	NA	excreta	terrestrial	adult	wild	january	herbivore	1	direct_freeze	DNeasy Powersoil	neotropic	molly	10.8883	62.5	0.209744	0.037612	17	1773.Rhamp.carbo1.ugi	-0.276	6714	6.07	-61.4689	42	24.9944	9.7041	83.9757	48.0305	30.8369
1773.Rhamp.carbo2.ugi	GCACTGGCATAT	GTGCCAGCMGCCGCGGTAA	12906	1773	na	ERP016414	36730	ramphocelus carbo	animalia	chordata	aves	passeriformes	thraupidae	ramphocelus	carbo	28/01/2008	venezuela	152	internal	digestive-associated	fecal	NA	excreta	terrestrial	adult	wild	january	herbivore	1	direct_freeze	DNeasy Powersoil	neotropic	molly	18.1287	113.6	1.66172	0.329726	64	1773.Rhamp.carbo2.ugi	-0.276	6717	6.07	-61.4689	42	24.9944	9.7041	83.9757	48.0305	30.8369
1773.Rhamp.carbo2.gizz	TGTAGTATAGGC	GTGCCAGCMGCCGCGGTAA	12904	1773	na	ERP016414	36730	ramphocelus carbo	animalia	chordata	aves	passeriformes	thraupidae	ramphocelus	carbo	28/01/2008	venezuela	152	internal	digestive-associated	fecal	NA	excreta	terrestrial	adult	wild	january	herbivore	1	direct_freeze	DNeasy Powersoil	neotropic	molly	20.3278	126.552	2.99877	0.581084	101	1773.Rhamp.carbo2.gizz	-0.276	6715	6.07	-61.4689	42	24.9944	9.7041	83.9757	48.0305	30.8369
1773.Rhamp.carbo1.gizz	CTACCGATTGCG	GTGCCAGCMGCCGCGGTAA	12901	1773	na	ERP016414	36730	ramphocelus carbo	animalia	chordata	aves	passeriformes	thraupidae	ramphocelus	carbo	28/01/2008	venezuela	152	internal	digestive-associated	fecal	NA	excreta	terrestrial	adult	wild	january	herbivore	1	direct_freeze	DNeasy Powersoil	neotropic	molly	17.1742	99.125	0.556414	0.099322	41	1773.Rhamp.carbo1.gizz	-0.276	6712	6.07	-61.4689	42	24.9944	9.7041	83.9757	48.0305	30.8369
894.UY1784.lane5.NoIndex.L005	TGGAGTAGGTGG	GGACTACHVGGGTWTCTAAT	11111	894	10.1186/s13071-016-1607-1, 10.1016/j.watres.2012.12.027	ERP016405	662561	rusa unicolor	animalia	chordata	mammalia	artiodactyla	cervidae	rusa	unicolor	16/02/2011	australia	329	internal	digestive-associated	fecal	NA	feces	terrestrial	adult	wild	february	herbivore	1	direct_freeze	DNeasy Powersoil	australasia	brandon	47.0484	516.591	7.27428	0.983256	319	894.UY1784.lane5.NoIndex.L005	-0.278	11102	-37.6736	145.896	6	11.8584	8.38826	41.4523	417.843	21.3174
894.UY732.lane3.NoIndex.L003	TTGGTGCCTGTG	GGACTACHVGGGTWTCTAAT	11650	894	10.1186/s13071-016-1607-1, 10.1016/j.watres.2012.12.027	ERP016405	9615	canus lupus familiaris	animalia	chordata	mammalia	carnivora	canidae	canus	lupus familiaris	2009-10-12	australia	329	internal	digestive-associated	fecal	NA	feces	terrestrial	adult	wild	december	omnivore	2	direct_freeze	DNeasy Powersoil	australasia	brandon	22.4214	148.167	5.79356	0.972602	117	894.UY732.lane3.NoIndex.L003	-0.278	11266	-37.6736	145.896	6	11.8584	8.38826	41.4523	417.843	21.3174
894.UY733.lane3.NoIndex.L003	ATAGGTGTGCTA	GGACTACHVGGGTWTCTAAT	11625	894	10.1186/s13071-016-1607-1, 10.1016/j.watres.2012.12.027	ERP016405	9615	canus lupus familiaris	animalia	chordata	mammalia	carnivora	canidae	canus	lupus familiaris	2009-10-12	australia	329	internal	digestive-associated	fecal	NA	feces	terrestrial	adult	wild	december	omnivore	2	direct_freeze	DNeasy Powersoil	australasia	brandon	43.0022	444.758	6.68805	0.964634	281	894.UY733.lane3.NoIndex.L003	-0.278	11267	-37.6736	145.896	6	11.8584	8.38826	41.4523	417.843	21.3174
894.UY730.lane3.NoIndex.L003	CGTCCGTATGAA	GGACTACHVGGGTWTCTAAT	11658	894	10.1186/s13071-016-1607-1, 10.1016/j.watres.2012.12.027	ERP016405	9685	felis catus	animalia	chordata	mammalia	carnivora	felidae	felis	catus	2009-10-12	australia	329	internal	digestive-associated	fecal	NA	feces	terrestrial	adult	wild	december	carnivore	3	direct_freeze	DNeasy Powersoil	australasia	brandon	39.8937	457.083	6.50628	0.95415	263	894.UY730.lane3.NoIndex.L003	-0.278	11264	-37.6736	145.896	6	11.8584	8.38826	41.4523	417.843	21.3174
894.UY718.lane3.NoIndex.L003	ACGACGCATTTG	GGACTACHVGGGTWTCTAAT	12314	894	10.1186/s13071-016-1607-1, 10.1016/j.watres.2012.12.027	ERP016405	9338	vombatidae	animalia	chordata	mammalia	diprotodontia	vombatidae	NA	NA	2009-10-12	australia	329	internal	digestive-associated	fecal	NA	feces	terrestrial	adult	wild	december	herbivore	1	direct_freeze	DNeasy Powersoil	australasia	brandon	16.5351	79.7692	4.64399	0.931468	68	894.UY718.lane3.NoIndex.L003	-0.278	11250	-37.6736	145.896	6	11.8584	8.38826	41.4523	417.843	21.3174
894.UY686.lane3.NoIndex.L003	ATCAGCCAGCTC	GGACTACHVGGGTWTCTAAT	12615	894	10.1186/s13071-016-1607-1, 10.1016/j.watres.2012.12.027	ERP016405	9986	oryctolagus cuniculus	animalia	chordata	mammalia	lagomorpha	leporidae	oryctolagus	cuniculus	2009-10-12	australia	329	internal	digestive-associated	fecal	NA	feces	terrestrial	adult	wild	december	herbivore	1	direct_freeze	DNeasy Powersoil	australasia	brandon	16.7086	80.5	4.43187	0.928138	64	894.UY686.lane3.NoIndex.L003	-0.278	11215	-37.6736	145.896	6	11.8584	8.38826	41.4523	417.843	21.3174
894.UY687.lane3.NoIndex.L003	GAATCCTCACCG	GGACTACHVGGGTWTCTAAT	12469	894	10.1186/s13071-016-1607-1, 10.1016/j.watres.2012.12.027	ERP016405	9986	oryctolagus cuniculus	animalia	chordata	mammalia	lagomorpha	leporidae	oryctolagus	cuniculus	2009-10-12	australia	329	internal	digestive-associated	fecal	NA	feces	terrestrial	adult	wild	december	herbivore	1	direct_freeze	DNeasy Powersoil	australasia	brandon	21.3419	162.111	5.27007	0.958796	96	894.UY687.lane3.NoIndex.L003	-0.278	11216	-37.6736	145.896	6	11.8584	8.38826	41.4523	417.843	21.3174
894.UY695.lane3.NoIndex.L003	CCTGACACACAC	GGACTACHVGGGTWTCTAAT	12424	894	10.1186/s13071-016-1607-1, 10.1016/j.watres.2012.12.027	ERP016405	9986	oryctolagus cuniculus	animalia	chordata	mammalia	lagomorpha	leporidae	oryctolagus	cuniculus	2009-10-12	australia	329	internal	digestive-associated	fecal	NA	feces	terrestrial	adult	wild	december	herbivore	1	direct_freeze	DNeasy Powersoil	australasia	brandon	19.0253	92.1	4.38042	0.896004	75	894.UY695.lane3.NoIndex.L003	-0.278	11225	-37.6736	145.896	6	11.8584	8.38826	41.4523	417.843	21.3174
894.UY792.lane3.NoIndex.L003	CTGCTATTCCTC	GGACTACHVGGGTWTCTAAT	12476	894	10.1186/s13071-016-1607-1, 10.1016/j.watres.2012.12.027	ERP016405	9986	oryctolagus cuniculus	animalia	chordata	mammalia	lagomorpha	leporidae	oryctolagus	cuniculus	2010-10-02	australia	329	internal	digestive-associated	fecal	NA	feces	terrestrial	adult	wild	february	herbivore	1	direct_freeze	DNeasy Powersoil	australasia	brandon	32.7675	275.375	5.02648	0.91963	147	894.UY792.lane3.NoIndex.L003	-0.278	11304	-37.6736	145.896	6	11.8584	8.38826	41.4523	417.843	21.3174
1774.31Fecal23.10.09	GAACCTATGACA	GGACTACHVGGGTWTCTAAT	13449	1774	na	ERP016472	9606	homo sapiens	animalia	chordata	mammalia	primates	hominidae	homo	sapiens	23/10/2009	venezuela	158	internal	digestive-associated	fecal	NA	feces	terrestrial	NA	wild	october	omnivore	2	direct_freeze	DNeasy Powersoil	neotropic	molly	40.005	243.37	5.3383	0.916138	159	1774.31Fecal23.10.09	-0.278	6803	2.4153	-64.9144	40	26.7246	9.83416	82.4897	40.2176	32.4994
1774.67Fecal24.10.09	GCGAGTTCCTGT	GGACTACHVGGGTWTCTAAT	13520	1774	na	ERP016472	9606	homo sapiens	animalia	chordata	mammalia	primates	hominidae	homo	sapiens	24/10/2009	venezuela	158	internal	digestive-associated	fecal	NA	feces	terrestrial	NA	wild	october	omnivore	2	direct_freeze	DNeasy Powersoil	neotropic	molly	22.6286	89.7692	5.04512	0.94752	78	1774.67Fecal24.10.09	-0.278	6859	2.4153	-64.9144	40	26.7246	9.83416	82.4897	40.2176	32.4994
1774.41Fecal23.10.09	TCAACCCGTGAA	GGACTACHVGGGTWTCTAAT	13468	1774	na	ERP016472	9606	homo sapiens	animalia	chordata	mammalia	primates	hominidae	homo	sapiens	23/10/2009	venezuela	158	internal	digestive-associated	fecal	NA	feces	terrestrial	NA	wild	october	omnivore	2	direct_freeze	DNeasy Powersoil	neotropic	molly	21.4744	97	4.35739	0.889182	67	1774.41Fecal23.10.09	-0.278	6819	2.4153	-64.9144	40	26.7246	9.83416	82.4897	40.2176	32.4994
1774.24Fecal22.10.09	AAGAGCAGAGCC	GGACTACHVGGGTWTCTAAT	13412	1774	na	ERP016472	9606	homo sapiens	animalia	chordata	mammalia	primates	hominidae	homo	sapiens	22/10/2009	venezuela	158	internal	digestive-associated	fecal	NA	feces	terrestrial	NA	wild	october	omnivore	2	direct_freeze	DNeasy Powersoil	neotropic	molly	40.0596	300.571	5.89339	0.96787	152	1774.24Fecal22.10.09	-0.278	6792	2.4153	-64.9144	40	26.7246	9.83416	82.4897	40.2176	32.4994
1774.64Fecal24.10.09	AGAGAGACAGGT	GGACTACHVGGGTWTCTAAT	13512	1774	na	ERP016472	9606	homo sapiens	animalia	chordata	mammalia	primates	hominidae	homo	sapiens	24/10/2009	venezuela	158	internal	digestive-associated	fecal	NA	feces	terrestrial	NA	wild	october	omnivore	2	direct_freeze	DNeasy Powersoil	neotropic	molly	15.9146	74.25	2.87766	0.792892	36	1774.64Fecal24.10.09	-0.278	6853	2.4153	-64.9144	40	26.7246	9.83416	82.4897	40.2176	32.4994
1774.46Fecal23.10.09	AGGGTACAGGGT	GGACTACHVGGGTWTCTAAT	13477	1774	na	ERP016472	9606	homo sapiens	animalia	chordata	mammalia	primates	hominidae	homo	sapiens	23/10/2009	venezuela	158	internal	digestive-associated	fecal	NA	feces	terrestrial	NA	wild	october	omnivore	2	direct_freeze	DNeasy Powersoil	neotropic	molly	31.0869	129.071	4.37829	0.897766	89	1774.46Fecal23.10.09	-0.278	6827	2.4153	-64.9144	40	26.7246	9.83416	82.4897	40.2176	32.4994
1774.35Fecal23.10.09	GGTACCTGCAAT	GGACTACHVGGGTWTCTAAT	13455	1774	na	ERP016472	9606	homo sapiens	animalia	chordata	mammalia	primates	hominidae	homo	sapiens	23/10/2009	venezuela	158	internal	digestive-associated	fecal	NA	feces	terrestrial	NA	wild	october	omnivore	2	direct_freeze	DNeasy Powersoil	neotropic	molly	20.6556	78	4.41111	0.9059	61	1774.35Fecal23.10.09	-0.278	6807	2.4153	-64.9144	40	26.7246	9.83416	82.4897	40.2176	32.4994
1774.21Fecal22.10.09	CTATGCCGGCTA	GGACTACHVGGGTWTCTAAT	13407	1774	na	ERP016472	9606	homo sapiens	animalia	chordata	mammalia	primates	hominidae	homo	sapiens	22/10/2009	venezuela	158	internal	digestive-associated	fecal	NA	feces	terrestrial	NA	wild	october	omnivore	2	direct_freeze	DNeasy Powersoil	neotropic	molly	29.8695	176.647	5.27858	0.93758	121	1774.21Fecal22.10.09	-0.278	6788	2.4153	-64.9144	40	26.7246	9.83416	82.4897	40.2176	32.4994
1774.1Fecal22.10.09	CACCGAAATCTG	GGACTACHVGGGTWTCTAAT	13401	1774	na	ERP016472	9606	homo sapiens	animalia	chordata	mammalia	primates	hominidae	homo	sapiens	22/10/2009	venezuela	158	internal	digestive-associated	fecal	NA	feces	terrestrial	NA	wild	october	omnivore	2	direct_freeze	DNeasy Powersoil	neotropic	molly	20.3894	73.0909	4.44619	0.904332	66	1774.1Fecal22.10.09	-0.278	6784	2.4153	-64.9144	40	26.7246	9.83416	82.4897	40.2176	32.4994
1774.66Fecal24.10.09	TAACCCGATAGA	GGACTACHVGGGTWTCTAAT	13518	1774	na	ERP016472	9606	homo sapiens	animalia	chordata	mammalia	primates	hominidae	homo	sapiens	24/10/2009	venezuela	158	internal	digestive-associated	fecal	NA	feces	terrestrial	NA	wild	october	omnivore	2	direct_freeze	DNeasy Powersoil	neotropic	molly	31.7418	191.059	4.5734	0.886836	110	1774.66Fecal24.10.09	-0.278	6857	2.4153	-64.9144	40	26.7246	9.83416	82.4897	40.2176	32.4994
ERR1306087	AAAAAAAA	AAAAAAAAAAAAAAAAA	NA	NA	10.1093/icb/icx088	NA	121500	dolichoderus sp	animalia	arthropoda	insecta	hymenoptera	formicidae	dolichoderus	sp	NA	peru	300	internal	digestive-associated	intestine	NA	gut	terrestrial	adult	wild	july	carnivore	3	RNAlater-preserved	DNeasy Powersoil	neotropic	NA	17.7412	38.2	3.00583	0.71598	37	ERR1306087	0.598	7149	-12.5669	-70.097	31	25.083	10.227	79.3729	98.623	31.0378
ERR1306309	AAAAAAAA	AAAAAAAAAAAAAAAAA	NA	NA	10.1093/icb/icx088	NA	118887	pachycondyla sp	animalia	arthropoda	insecta	hymenoptera	formicidae	pachycondyla	sp	NA	peru	300	internal	digestive-associated	intestine	NA	gut	terrestrial	adult	wild	july	carnivore	3	RNAlater-preserved	DNeasy Powersoil	neotropic	NA	9.35314	4	0.420878	0.13651	4	ERR1306309	0.598	7277	-12.5669	-70.097	31	25.083	10.227	79.3729	98.623	31.0378
ERR1306329	AAAAAAAA	AAAAAAAAAAAAAAAAA	NA	NA	10.1093/icb/icx088	NA	190769	pheidole sp	animalia	arthropoda	insecta	hymenoptera	formicidae	pheidole	sp	NA	peru	300	internal	digestive-associated	intestine	NA	gut	terrestrial	adult	wild	july	carnivore	3	RNAlater-preserved	DNeasy Powersoil	neotropic	NA	9.54392	13.3333	0.173734	0.033666	10	ERR1306329	0.598	7290	-12.5669	-70.097	31	25.083	10.227	79.3729	98.623	31.0378
ERR1306423	AAAAAAAA	AAAAAAAAAAAAAAAAA	NA	NA	10.1093/icb/icx088	NA	121511	azteca sp	animalia	arthropoda	insecta	hymenoptera	formicidae	azteca	sp	NA	peru	300	internal	digestive-associated	intestine	NA	gut	terrestrial	adult	wild	july	carnivore	3	RNAlater-preserved	DNeasy Powersoil	neotropic	NA	10.7157	46	0.102618	0.01791	10	ERR1306423	0.598	7361	-12.5669	-70.097	31	25.083	10.227	79.3729	98.623	31.0378
ERR1306014	AAAAAAAA	AAAAAAAAAAAAAAAAA	NA	NA	10.1093/icb/icx088	NA	1720226	neoponera sp	animalia	arthropoda	insecta	hymenoptera	formicidae	neoponera	sp	NA	peru	300	internal	digestive-associated	intestine	NA	gut	terrestrial	adult	wild	july	carnivore	3	RNAlater-preserved	DNeasy Powersoil	neotropic	NA	29.0317	92	5.13237	0.948094	85	ERR1306014	0.598	7092	-12.5669	-70.097	31	25.083	10.227	79.3729	98.623	31.0378
ERR1306170	AAAAAAAA	AAAAAAAAAAAAAAAAA	NA	NA	10.1093/icb/icx088	NA	190769	pheidole sp	animalia	arthropoda	insecta	hymenoptera	formicidae	pheidole	sp	NA	peru	300	internal	digestive-associated	intestine	NA	gut	terrestrial	adult	wild	july	carnivore	3	RNAlater-preserved	DNeasy Powersoil	neotropic	NA	11.9386	58	1.599	0.59842	19	ERR1306170	0.598	7203	-12.5669	-70.097	31	25.083	10.227	79.3729	98.623	31.0378
ERR1306268	AAAAAAAA	AAAAAAAAAAAAAAAAA	NA	NA	10.1093/icb/icx088	NA	13685	solenopsis sp	animalia	arthropoda	insecta	hymenoptera	formicidae	solenopsis	sp	NA	peru	300	internal	digestive-associated	intestine	NA	gut	terrestrial	adult	wild	july	herbivore	1	RNAlater-preserved	DNeasy Powersoil	neotropic	NA	11.419	17	1.3762	0.483148	16	ERR1306268	0.598	7252	-12.5669	-70.097	31	25.083	10.227	79.3729	98.623	31.0378
ERR1306176	AAAAAAAA	AAAAAAAAAAAAAAAAA	NA	NA	10.1093/icb/icx088	NA	219779	gigantiops destructor	animalia	arthropoda	insecta	hymenoptera	formicidae	gigantiops	destructor	NA	peru	300	internal	digestive-associated	intestine	NA	gut	terrestrial	adult	wild	july	omnivore	2	RNAlater-preserved	DNeasy Powersoil	neotropic	NA	12.9159	20	0.475306	0.097284	18	ERR1306176	0.598	7204	-12.5669	-70.097	31	25.083	10.227	79.3729	98.623	31.0378
ERR1305971	AAAAAAAA	AAAAAAAAAAAAAAAAA	NA	NA	10.1093/icb/icx088	NA	219779	gigantiops destructor	animalia	arthropoda	insecta	hymenoptera	formicidae	gigantiops	destructor	NA	peru	300	internal	digestive-associated	intestine	NA	gut	terrestrial	adult	wild	july	omnivore	2	RNAlater-preserved	DNeasy Powersoil	neotropic	NA	12.7341	26.6667	3.19508	0.839168	25	ERR1305971	0.598	7060	-12.5669	-70.097	31	25.083	10.227	79.3729	98.623	31.0378
ERR1306253	AAAAAAAA	AAAAAAAAAAAAAAAAA	NA	NA	10.1093/icb/icx088	NA	13390	camponotus sp	animalia	arthropoda	insecta	hymenoptera	formicidae	camponotus	sp	NA	peru	300	internal	digestive-associated	intestine	NA	gut	terrestrial	adult	wild	july	omnivore	2	RNAlater-preserved	DNeasy Powersoil	neotropic	NA	7.8101	3	0.169538	0.043202	3	ERR1306253	0.598	7245	-12.5669	-70.097	31	25.083	10.227	79.3729	98.623	31.0378
ERR1306082	AAAAAAAA	AAAAAAAAAAAAAAAAA	NA	NA	10.1093/icb/icx088	NA	56621	pseudomyrmex sp	animalia	arthropoda	insecta	hymenoptera	formicidae	pseudomyrmex	sp	NA	peru	300	internal	digestive-associated	intestine	NA	gut	terrestrial	adult	wild	july	omnivore	2	RNAlater-preserved	DNeasy Powersoil	neotropic	NA	9.61573	10	0.356336	0.078144	10	ERR1306082	0.598	7147	-12.5669	-70.097	31	25.083	10.227	79.3729	98.623	31.0378
ERR1306021	AAAAAAAA	AAAAAAAAAAAAAAAAA	NA	NA	10.1093/icb/icx088	NA	13390	camponotus sp	animalia	arthropoda	insecta	hymenoptera	formicidae	camponotus	sp	NA	peru	300	internal	digestive-associated	intestine	NA	gut	terrestrial	adult	wild	july	omnivore	2	RNAlater-preserved	DNeasy Powersoil	neotropic	NA	17.8156	58	1.88221	0.421734	43	ERR1306021	0.598	7099	-12.5669	-70.097	31	25.083	10.227	79.3729	98.623	31.0378
963.Iguana.164.052711.GAM.vial.763	ACTGGCAAACCT	GTGCCAGCMGCCGCGGTAA	13071	963	na	ERP016749	8517	iguana iguana	animalia	chordata	reptilia	squamata	iguanidae	iguana	iguana	27/05/2011	panama	39	internal	digestive-associated	fecal	NA	feces	terrestrial	adult	wild	may	herbivore	1	direct_freeze	DNeasy Powersoil	neotropic	molly	39.4686	269.7	5.23706	0.920288	167	963.Iguana.164.052711.GAM.vial.763	-0.272	6507	9.12	-79.702	44	26.3343	6.57493	75.5359	68.8936	30.915
1773.Salt.max4.ugi	CGCGAAGTTTCA	GTGCCAGCMGCCGCGGTAA	12912	1773	na	ERP016414	460219	saltator maximus	animalia	chordata	aves	passeriformes	cardinalidae	saltator	maximus	29/03/2008	venezuela	1240	internal	digestive-associated	fecal	NA	excreta	terrestrial	adult	wild	march	herbivore	1	direct_freeze	DNeasy Powersoil	neotropic	molly	24.8245	152.333	5.65055	0.961776	124	1773.Salt.max4.ugi	-0.276	6604	8.87833	-70.4911	43	22.5586	9.15569	90.6276	33.2516	27.4324
1773.Salt.max3.gizz	CTGGACGCATTA	GTGCCAGCMGCCGCGGTAA	12913	1773	na	ERP016414	460219	saltator maximus	animalia	chordata	aves	passeriformes	cardinalidae	saltator	maximus	31/03/2008	venezuela	1240	internal	digestive-associated	fecal	NA	excreta	terrestrial	adult	wild	march	herbivore	1	direct_freeze	DNeasy Powersoil	neotropic	molly	23.7227	129.048	5.11643	0.903014	117	1773.Salt.max3.gizz	-0.276	6599	8.87833	-70.4911	43	22.5586	9.15569	90.6276	33.2516	27.4324
1773.Salt.max4.lgi	GCTAAGTGATGT	GTGCCAGCMGCCGCGGTAA	12911	1773	na	ERP016414	460219	saltator maximus	animalia	chordata	aves	passeriformes	cardinalidae	saltator	maximus	29/03/2008	venezuela	1240	internal	digestive-associated	fecal	NA	excreta	terrestrial	adult	wild	march	herbivore	1	direct_freeze	DNeasy Powersoil	neotropic	molly	19.2829	106.714	4.02174	0.794476	90	1773.Salt.max4.lgi	-0.276	6603	8.87833	-70.4911	43	22.5586	9.15569	90.6276	33.2516	27.4324
1773.Zono.capensis1.lgi	TGTCTCGCAAGC	GTGCCAGCMGCCGCGGTAA	12958	1773	na	ERP016414	44391	zonotrichia capensis	animalia	chordata	aves	passeriformes	emberizidae	zonotrichia	capensis	2008-04-04	venezuela	1240	internal	digestive-associated	fecal	NA	excreta	terrestrial	adult	wild	april	herbivore	1	direct_freeze	DNeasy Powersoil	neotropic	molly	26.5349	147.125	5.87207	0.970528	129	1773.Zono.capensis1.lgi	-0.276	6606	8.87833	-70.4911	43	22.5586	9.15569	90.6276	33.2516	27.4324
1773.Zono.capensis2.gizz	TGAACTAGCGTC	GTGCCAGCMGCCGCGGTAA	12960	1773	na	ERP016414	44391	zonotrichia capensis	animalia	chordata	aves	passeriformes	emberizidae	zonotrichia	capensis	2008-04-04	venezuela	1240	internal	digestive-associated	fecal	NA	excreta	terrestrial	adult	wild	april	herbivore	1	direct_freeze	DNeasy Powersoil	neotropic	molly	31.8111	214	6.13747	0.967492	169	1773.Zono.capensis2.gizz	-0.276	6608	8.87833	-70.4911	43	22.5586	9.15569	90.6276	33.2516	27.4324
1773.Zono.capensis2.lgi	ACCGATTAGGTA	GTGCCAGCMGCCGCGGTAA	12961	1773	na	ERP016414	44391	zonotrichia capensis	animalia	chordata	aves	passeriformes	emberizidae	zonotrichia	capensis	2008-04-04	venezuela	1240	internal	digestive-associated	fecal	NA	excreta	terrestrial	adult	wild	april	herbivore	1	direct_freeze	DNeasy Powersoil	neotropic	molly	24.5477	149.25	5.74156	0.962066	126	1773.Zono.capensis2.lgi	-0.276	6609	8.87833	-70.4911	43	22.5586	9.15569	90.6276	33.2516	27.4324
1773.Zono.capensis2.ugi	GTTGATACGATG	GTGCCAGCMGCCGCGGTAA	12962	1773	na	ERP016414	44391	zonotrichia capensis	animalia	chordata	aves	passeriformes	emberizidae	zonotrichia	capensis	2008-04-04	venezuela	1240	internal	digestive-associated	fecal	NA	excreta	terrestrial	adult	wild	april	herbivore	1	direct_freeze	DNeasy Powersoil	neotropic	molly	23.4083	140.167	5.69965	0.968506	116	1773.Zono.capensis2.ugi	-0.276	6610	8.87833	-70.4911	43	22.5586	9.15569	90.6276	33.2516	27.4324
1773.Zono.capensis1.ugi	ACTATGGGCTAA	GTGCCAGCMGCCGCGGTAA	12959	1773	na	ERP016414	44391	zonotrichia capensis	animalia	chordata	aves	passeriformes	emberizidae	zonotrichia	capensis	2008-04-04	venezuela	1240	internal	digestive-associated	fecal	NA	excreta	terrestrial	adult	wild	april	herbivore	1	direct_freeze	DNeasy Powersoil	neotropic	molly	24.1765	131.125	5.88526	0.970836	118	1773.Zono.capensis1.ugi	-0.276	6607	8.87833	-70.4911	43	22.5586	9.15569	90.6276	33.2516	27.4324
1773.Zono.capensis1.gizz	GAACAAAGAGCG	GTGCCAGCMGCCGCGGTAA	12957	1773	na	ERP016414	44391	zonotrichia capensis	animalia	chordata	aves	passeriformes	emberizidae	zonotrichia	capensis	2008-04-04	venezuela	1240	internal	digestive-associated	fecal	NA	excreta	terrestrial	adult	wild	april	herbivore	1	direct_freeze	DNeasy Powersoil	neotropic	molly	35.8134	278.438	6.38211	0.979256	187	1773.Zono.capensis1.gizz	-0.276	6605	8.87833	-70.4911	43	22.5586	9.15569	90.6276	33.2516	27.4324
1773.Rhamp.carbo3.ugi	CAGCCGCATATC	GTGCCAGCMGCCGCGGTAA	12909	1773	na	ERP016414	36730	ramphocelus carbo	animalia	chordata	aves	passeriformes	thraupidae	ramphocelus	carbo	29/03/2008	venezuela	1240	internal	digestive-associated	fecal	NA	excreta	terrestrial	adult	wild	march	herbivore	1	direct_freeze	DNeasy Powersoil	neotropic	molly	24.4936	149.385	3.90106	0.739712	113	1773.Rhamp.carbo3.ugi	-0.276	6598	8.87833	-70.4911	43	22.5586	9.15569	90.6276	33.2516	27.4324
MEES.6515	TCATTCCACTCA	AAAAAAAAAAAAAAAAAAA	NA	NA	https://doi.org/10.1073/pnas.1707186114	NA	1094211	melese espinoza01	animalia	arthropoda	insecta	lepidoptera	arctiidae	melese	espinoza01	NA	costa rica	607	internal	digestive-associated	fecal	NA	none	terrestrial	larvae	wild	NA	herbivore	1	ethanol	DNeasy Powersoil	neotropic	Roger	11.9049	24.5	3.21878	0.80879	24	MEES.6515	0.596	6265	10.88	-85.3889	55	21.496	8.03551	78.5558	70.6435	26.5005
DYSC.52415	GTGTAATGTAGA	AAAAAAAAAAAAAAAAAAA	NA	NA	https://doi.org/10.1073/pnas.1707186114	NA	695517	dysschema viuda	animalia	arthropoda	insecta	lepidoptera	erebidae	dysschema	viuda	NA	costa rica	607	internal	digestive-associated	fecal	NA	none	terrestrial	larvae	wild	NA	herbivore	1	ethanol	DNeasy Powersoil	neotropic	Roger	14.4336	65.3333	0.954201	0.18951	42	DYSC.52415	0.596	6256	10.88	-85.3889	55	21.496	8.03551	78.5558	70.6435	26.5005
TECA.PRSE.72215	TAGACTTCAGAG	AAAAAAAAAAAAAAAAAAA	NA	NA	https://doi.org/10.1073/pnas.1707186114	NA	214375	tetracis cachexiata	animalia	arthropoda	insecta	lepidoptera	geometridae	tetracis	cachexiata	NA	costa rica	607	internal	digestive-associated	fecal	NA	none	terrestrial	larvae	wild	NA	herbivore	1	ethanol	DNeasy Powersoil	neotropic	Roger	11.8945	19	3.46101	0.866926	19	TECA.PRSE.72215	0.596	6278	10.88	-85.3889	55	21.496	8.03551	78.5558	70.6435	26.5005
BUQU.51615	TCACTGCTAGGA	AAAAAAAAAAAAAAAAAAA	NA	NA	https://doi.org/10.1073/pnas.1707186114	NA	354811	bungalotis quadratum	animalia	arthropoda	insecta	lepidoptera	hesperiidae	bungalotis	quadratum	NA	costa rica	607	internal	digestive-associated	fecal	NA	none	terrestrial	larvae	wild	NA	herbivore	1	ethanol	DNeasy Powersoil	neotropic	Roger	17.5087	53	5.0762	0.961848	52	BUQU.51615	0.596	6250	10.88	-85.3889	55	21.496	8.03551	78.5558	70.6435	26.5005
NASA.51615	TAGTGTCGGATC	AAAAAAAAAAAAAAAAAAA	NA	NA	https://doi.org/10.1073/pnas.1707186114	NA	355002	astraptes samson	animalia	arthropoda	insecta	lepidoptera	hesperiidae	astraptes	samson	NA	costa rica	607	internal	digestive-associated	fecal	NA	none	terrestrial	larvae	wild	NA	herbivore	1	ethanol	DNeasy Powersoil	neotropic	Roger	18.3022	104.8	3.56592	0.82736	67	NASA.51615	0.596	6267	10.88	-85.3889	55	21.496	8.03551	78.5558	70.6435	26.5005
EPAR.51615	AGCTATGTATGG	AAAAAAAAAAAAAAAAAAA	NA	NA	https://doi.org/10.1073/pnas.1707186114	NA	356740	epargyreus sp	animalia	arthropoda	insecta	lepidoptera	hesperiidae	epargyreus	sp	NA	costa rica	607	internal	digestive-associated	fecal	NA	none	terrestrial	larvae	wild	NA	herbivore	1	ethanol	DNeasy Powersoil	neotropic	Roger	16.6472	78	4.45046	0.927062	58	EPAR.51615	0.596	6257	10.88	-85.3889	55	21.496	8.03551	78.5558	70.6435	26.5005
NYSQ.6515	TAGGAGAGACAG	AAAAAAAAAAAAAAAAAAA	NA	NA	https://doi.org/10.1073/pnas.1707186114	NA	735458	nystalea squamosa	animalia	arthropoda	insecta	lepidoptera	notodontidae	nystalea	squamosa	NA	costa rica	607	internal	digestive-associated	fecal	NA	none	terrestrial	larvae	wild	NA	herbivore	1	ethanol	DNeasy Powersoil	neotropic	Roger	13.166	31	4.13698	0.923384	31	NYSQ.6515	0.597	6269	10.88	-85.3889	55	21.496	8.03551	78.5558	70.6435	26.5005
MOAM.51615	TCAAGCAATACG	AAAAAAAAAAAAAAAAAAA	NA	NA	https://doi.org/10.1073/pnas.1707186114	NA	722264	morpho amathonte	animalia	arthropoda	insecta	lepidoptera	nymphalidae	morpho	amathonte	NA	costa rica	607	internal	digestive-associated	fecal	NA	none	terrestrial	larvae	wild	NA	herbivore	1	ethanol	DNeasy Powersoil	neotropic	Roger	15.8142	42	3.38057	0.809044	40	MOAM.51615	0.597	6266	10.88	-85.3889	55	21.496	8.03551	78.5558	70.6435	26.5005
CAAT.52415	TACACGCTGATG	AAAAAAAAAAAAAAAAAAA	NA	NA	https://doi.org/10.1073/pnas.1707186114	NA	741428	caligo atreus	animalia	arthropoda	insecta	lepidoptera	nymphalidae	caligo	atreus	NA	costa rica	607	internal	digestive-associated	fecal	NA	none	terrestrial	larvae	wild	NA	herbivore	1	ethanol	DNeasy Powersoil	neotropic	Roger	15.6935	61.7692	1.62494	0.347716	50	CAAT.52415	0.596	6251	10.88	-85.3889	55	21.496	8.03551	78.5558	70.6435	26.5005
NYMP.6515	CTGGTAAGTCCA	AAAAAAAAAAAAAAAAAAA	NA	NA	https://doi.org/10.1073/pnas.1707186114	NA	741418	archaeoprepona camilla	animalia	arthropoda	insecta	lepidoptera	nymphalidae	archaeoprepona	camilla	NA	costa rica	607	internal	digestive-associated	fecal	NA	none	terrestrial	larvae	wild	NA	herbivore	1	ethanol	DNeasy Powersoil	neotropic	Roger	35.3469	157.957	5.92782	0.966802	135	NYMP.6515	0.596	6268	10.88	-85.3889	55	21.496	8.03551	78.5558	70.6435	26.5005
CAPH.6515	GACCACTGCTGT	AAAAAAAAAAAAAAAAAAA	NA	NA	https://doi.org/10.1073/pnas.1707186114	NA	741428	catonephele numilia	animalia	arthropoda	insecta	lepidoptera	nymphalidae	catonephele	numilia	NA	costa rica	607	internal	digestive-associated	fecal	NA	none	terrestrial	larvae	wild	NA	herbivore	1	ethanol	DNeasy Powersoil	neotropic	Roger	11.3487	27.25	2.37836	0.699914	22	CAPH.6515	0.596	6252	10.88	-85.3889	55	21.496	8.03551	78.5558	70.6435	26.5005
PTER.6515	AAGTAGGAAGGA	AAAAAAAAAAAAAAAAAAA	NA	NA	https://doi.org/10.1073/pnas.1707186114	NA	709233	pterourus bryki	animalia	arthropoda	insecta	lepidoptera	papilionidae	pterourus	bryki	NA	costa rica	607	internal	digestive-associated	fecal	NA	none	terrestrial	larvae	wild	NA	herbivore	1	ethanol	DNeasy Powersoil	neotropic	Roger	21.4305	149.812	4.02813	0.822504	96	PTER.6515	0.597	6276	10.88	-85.3889	55	21.496	8.03551	78.5558	70.6435	26.5005
PTBR.52015	AGTCTTAAAGGA	AAAAAAAAAAAAAAAAAAA	NA	NA	https://doi.org/10.1073/pnas.1707186114	NA	709233	pterourus bryki	animalia	arthropoda	insecta	lepidoptera	papilionidae	pterourus	bryki	NA	costa rica	607	internal	digestive-associated	fecal	NA	none	terrestrial	larvae	wild	NA	herbivore	1	ethanol	DNeasy Powersoil	neotropic	Roger	22.118	159	3.10814	0.692128	77	PTBR.52015	0.597	6275	10.88	-85.3889	55	21.496	8.03551	78.5558	70.6435	26.5005
HYCO.52015	TAATCATGTAAT	AAAAAAAAAAAAAAAAAAA	NA	NA	https://doi.org/10.1073/pnas.1707186114	NA	316031	hylesia continua	animalia	arthropoda	insecta	lepidoptera	saturniidae	hylesia	continua	NA	costa rica	607	internal	digestive-associated	fecal	NA	none	terrestrial	larvae	wild	NA	herbivore	1	ethanol	DNeasy Powersoil	neotropic	Roger	26.0015	107.067	3.29074	0.677932	80	HYCO.52015	0.597	6261	10.88	-85.3889	55	21.496	8.03551	78.5558	70.6435	26.5005
ADJO.R.6515	TGTATGCTTCTA	AAAAAAAAAAAAAAAAAAA	NA	NA	https://doi.org/10.1073/pnas.1707186114	NA	315969	adeloneivaia jason	animalia	arthropoda	insecta	lepidoptera	saturniidae	adeloneivaia	jason	NA	costa rica	607	internal	digestive-associated	fecal	NA	none	terrestrial	larvae	wild	NA	herbivore	1	ethanol	DNeasy Powersoil	neotropic	Roger	29.1274	151.913	6.00373	0.972234	133	ADJO.R.6515	0.597	6246	10.88	-85.3889	55	21.496	8.03551	78.5558	70.6435	26.5005
AUPO.52015	TCTTAAGATTTG	AAAAAAAAAAAAAAAAAAA	NA	NA	https://doi.org/10.1073/pnas.1707186114	NA	316020	automeris postalbida	animalia	arthropoda	insecta	lepidoptera	saturniidae	automeris	postalbida	NA	costa rica	607	internal	digestive-associated	fecal	NA	none	terrestrial	larvae	wild	NA	herbivore	1	ethanol	DNeasy Powersoil	neotropic	Roger	20.6851	114	4.55579	0.897468	89	AUPO.52015	0.597	6249	10.88	-85.3889	55	21.496	8.03551	78.5558	70.6435	26.5005
COPA.6515	TTCACGCGCCCA	AAAAAAAAAAAAAAAAAAA	NA	NA	https://doi.org/10.1073/pnas.1707186114	NA	316028	copaxa rufinans	animalia	arthropoda	insecta	lepidoptera	saturniidae	copaxa	rufinans	NA	costa rica	607	internal	digestive-associated	fecal	NA	none	terrestrial	larvae	wild	NA	herbivore	1	ethanol	DNeasy Powersoil	neotropic	Roger	28.6223	83.3913	4.87411	0.940626	80	COPA.6515	0.597	6254	10.88	-85.3889	55	21.496	8.03551	78.5558	70.6435	26.5005
NYTA.6515	CACTAGACCCAC	AAAAAAAAAAAAAAAAAAA	NA	NA	https://doi.org/10.1073/pnas.1707186114	NA	325941	nyceryx tacita	animalia	arthropoda	insecta	lepidoptera	sphingidae	nyceryx	tacita	NA	costa rica	607	internal	digestive-associated	fecal	NA	none	terrestrial	larvae	wild	NA	herbivore	1	ethanol	DNeasy Powersoil	neotropic	Roger	20.1082	121.214	5.35069	0.956354	98	NYTA.6515	0.597	6270	10.88	-85.3889	55	21.496	8.03551	78.5558	70.6435	26.5005
HEST.6415	TGGTGGAGTTTC	AAAAAAAAAAAAAAAAAAA	NA	NA	https://doi.org/10.1073/pnas.1707186114	NA	651337	hernandia stenura	plantae	tracheophyta	magnoliopsida	laurales	hernandiaceae	hernandia	stenura	NA	costa rica	607	internal	digestive-associated	fecal	NA	none	terrestrial	larvae	wild	NA	herbivore	1	ethanol	DNeasy Powersoil	neotropic	Roger	31.341	235.303	6.42976	0.979898	178	HEST.6415	2.349	6260	10.88	-85.3889	55	21.496	8.03551	78.5558	70.6435	26.5005
HERN.51915	TCCATACCGGAA	AAAAAAAAAAAAAAAAAAA	NA	NA	https://doi.org/10.1073/pnas.1707186114	NA	651337	hernandia stenura	plantae	tracheophyta	magnoliopsida	laurales	hernandiaceae	hernandia	stenura	NA	costa rica	607	internal	digestive-associated	fecal	NA	none	terrestrial	larvae	wild	NA	herbivore	1	ethanol	DNeasy Powersoil	neotropic	Roger	16.9907	71.2	5.28905	0.95785	67	HERN.51915	2.349	6259	10.88	-85.3889	55	21.496	8.03551	78.5558	70.6435	26.5005
ALLA.6415	GTTAACTTACTA	AAAAAAAAAAAAAAAAAAA	NA	NA	https://doi.org/10.1073/pnas.1707186114	NA	681403	alchornea latifolia	plantae	tracheophyta	magnoliopsida	malpighales	euphorbiaceae	alchornea	latifolia	NA	costa rica	607	internal	digestive-associated	fecal	NA	none	terrestrial	larvae	wild	NA	herbivore	1	ethanol	DNeasy Powersoil	neotropic	Roger	12.6928	33	4.04972	0.913974	33	ALLA.6415	2.349	6248	10.88	-85.3889	55	21.496	8.03551	78.5558	70.6435	26.5005
CHGL.6415	AGTTCTCATTAA	AAAAAAAAAAAAAAAAAAA	NA	NA	https://doi.org/10.1073/pnas.1707186114	NA	156487	chrysochlamys glauca	plantae	tracheophyta	magnoliopsida	malpighiales	clusiaceae	chrysochlamys	glauca	NA	costa rica	607	internal	digestive-associated	fecal	NA	none	terrestrial	NA	wild	NA	photosynthetic	0	ethanol	DNeasy Powersoil	neotropic	Roger	10.2809	10	2.85622	0.827342	10	CHGL.6415	2.349	6253	10.88	-85.3889	55	21.496	8.03551	78.5558	70.6435	26.5005
COUSS.51915	ACTCCCGTGTGA	AAAAAAAAAAAAAAAAAAA	NA	NA	https://doi.org/10.1073/pnas.1707186114	NA	242040	coussapoa nymphaeifolia	plantae	tracheophyta	magnoliopsida	rosales	urticaceae	coussapoa	nymphaeifolia	NA	costa rica	607	internal	digestive-associated	fecal	NA	none	terrestrial	NA	wild	NA	photosynthetic	0	ethanol	DNeasy Powersoil	neotropic	Roger	13.4485	37.25	4.44307	0.935948	37	COUSS.51915	2.349	6255	10.88	-85.3889	55	21.496	8.03551	78.5558	70.6435	26.5005
sra_data-16	ACGCTACTCTGCGTGT	GT	215	NA	10.1007/s00248-015-0723-3	NA	150990	nepenthes rafflesiana	plantae	tracheophyta	magnoliopsida	caryophyllales	nepenthaceace	nepenthes	rafflesiana	2013-01-06	brunei	17	external	digestive-associated	NA	leaf_surface	fluid	terrestrial	adult	wild	june	plant_other	0	direct_freeze	DNeasy Powersoil	indomalaya	emmi	25.1733	151.107	5.54957	0.961218	126	sra_data-16	2.349	6724	4.45	114.46	41	27.1221	8.51516	83.4084	47.2972	32.2228
sra_data-46	TATAGCGATCATCGAG	GT	245	NA	10.1007/s00248-015-0723-3	NA	150990	nepenthes rafflesiana	plantae	tracheophyta	magnoliopsida	caryophyllales	nepenthaceace	nepenthes	rafflesiana	2013-01-06	brunei	17	external	digestive-associated	NA	leaf_surface	Peristome	terrestrial	adult	wild	june	plant_other	0	direct_freeze	DNeasy Powersoil	indomalaya	emmi	27.596	144	5.84724	0.971992	117	sra_data-46	2.349	6757	4.45	114.46	41	27.1221	8.51516	83.4084	47.2972	32.2228
sra_data-15	CTGCGTAGTAGCGAGT	GT	214	NA	10.1007/s00248-015-0723-3	NA	150990	nepenthes rafflesiana	plantae	tracheophyta	magnoliopsida	caryophyllales	nepenthaceace	nepenthes	rafflesiana	2013-01-06	brunei	17	external	digestive-associated	NA	leaf_surface	Peristome	terrestrial	adult	wild	june	plant_other	0	direct_freeze	DNeasy Powersoil	indomalaya	emmi	24.2888	127.24	5.15898	0.945188	111	sra_data-15	2.349	6723	4.45	114.46	41	27.1221	8.51516	83.4084	47.2972	32.2228
sra_data-23	ACTCACTGTCATCGAG	GT	222	NA	10.1007/s00248-015-0723-3	NA	150990	nepenthes rafflesiana	plantae	tracheophyta	magnoliopsida	caryophyllales	nepenthaceace	nepenthes	rafflesiana	2013-01-06	brunei	17	external	digestive-associated	NA	leaf_surface	Outside	terrestrial	adult	wild	june	plant_other	0	direct_freeze	DNeasy Powersoil	indomalaya	emmi	19.9676	95.5625	4.8525	0.931652	86	sra_data-23	2.349	6732	4.45	114.46	41	27.1221	8.51516	83.4084	47.2972	32.2228
sra_data-30	TAGTCTCCACTATCTG	GT	229	NA	10.1007/s00248-015-0723-3	NA	150990	nepenthes rafflesiana	plantae	tracheophyta	magnoliopsida	caryophyllales	nepenthaceace	nepenthes	rafflesiana	2013-01-06	brunei	17	external	digestive-associated	NA	leaf_surface	fluid	terrestrial	adult	wild	june	plant_other	0	direct_freeze	DNeasy Powersoil	indomalaya	emmi	13.6039	68	2.42168	0.703508	29	sra_data-30	2.349	6740	4.45	114.46	41	27.1221	8.51516	83.4084	47.2972	32.2228
sra_data-42	TATAGCGACTGCGTGT	GT	241	NA	10.1007/s00248-015-0723-3	NA	150990	nepenthes rafflesiana	plantae	tracheophyta	magnoliopsida	caryophyllales	nepenthaceace	nepenthes	rafflesiana	2013-01-06	brunei	17	external	digestive-associated	NA	leaf_surface	Peristome	terrestrial	adult	wild	june	plant_other	0	direct_freeze	DNeasy Powersoil	indomalaya	emmi	25.4964	145.75	5.75462	0.958916	127	sra_data-42	2.349	6753	4.45	114.46	41	27.1221	8.51516	83.4084	47.2972	32.2228
sra_data-40	ACTACGACCTGCGTGT	GT	239	NA	10.1007/s00248-015-0723-3	NA	150990	nepenthes rafflesiana	plantae	tracheophyta	magnoliopsida	caryophyllales	nepenthaceace	nepenthes	rafflesiana	2013-01-06	brunei	17	external	digestive-associated	NA	leaf_surface	leaf	terrestrial	adult	wild	june	plant_other	0	direct_freeze	DNeasy Powersoil	indomalaya	emmi	20.5454	100.429	5.59684	0.967022	91	sra_data-40	2.349	6751	4.45	114.46	41	27.1221	8.51516	83.4084	47.2972	32.2228
sra_data-27	ACTACGACATCGTACG	GT	226	NA	10.1007/s00248-015-0723-3	NA	150990	nepenthes rafflesiana	plantae	tracheophyta	magnoliopsida	caryophyllales	nepenthaceace	nepenthes	rafflesiana	2013-01-06	brunei	17	external	digestive-associated	NA	leaf_surface	leaf	terrestrial	adult	wild	june	plant_other	0	direct_freeze	DNeasy Powersoil	indomalaya	emmi	22.4537	119.5	3.77867	0.828792	88	sra_data-27	2.349	6736	4.45	114.46	41	27.1221	8.51516	83.4084	47.2972	32.2228
sra_data-44	GTCTATGATCATCGAG	GT	243	NA	10.1007/s00248-015-0723-3	NA	150990	nepenthes rafflesiana	plantae	tracheophyta	magnoliopsida	caryophyllales	nepenthaceace	nepenthes	rafflesiana	2013-01-06	brunei	17	external	digestive-associated	NA	leaf_surface	inside	terrestrial	adult	wild	june	plant_other	0	direct_freeze	DNeasy Powersoil	indomalaya	emmi	22.952	101	4.58937	0.904832	90	sra_data-44	2.349	6755	4.45	114.46	41	27.1221	8.51516	83.4084	47.2972	32.2228
sra_data-25	TAGTCTCCATCGTACG	GT	224	NA	10.1007/s00248-015-0723-3	NA	150990	nepenthes rafflesiana	plantae	tracheophyta	magnoliopsida	caryophyllales	nepenthaceace	nepenthes	rafflesiana	2013-01-06	brunei	17	external	digestive-associated	NA	leaf_surface	fluid	terrestrial	adult	wild	june	plant_other	0	direct_freeze	DNeasy Powersoil	indomalaya	emmi	18.343	104.333	3.77169	0.832072	71	sra_data-25	2.349	6734	4.45	114.46	41	27.1221	8.51516	83.4084	47.2972	32.2228
894.OS1242.lane5.NoIndex.L005	CGACACGGAGAA	GGACTACHVGGGTWTCTAAT	10721	894	10.1186/s13071-016-1607-1, 10.1016/j.watres.2012.12.027	ERP016405	662561	rusa unicolor	animalia	chordata	mammalia	artiodactyla	cervidae	rusa	unicolor	27/05/2010	australia	246	internal	digestive-associated	fecal	NA	feces	terrestrial	adult	wild	may	herbivore	1	direct_freeze	DNeasy Powersoil	australasia	brandon	19.2964	118.882	5.24766	0.954322	95	894.OS1242.lane5.NoIndex.L005	-0.278	10558	-37.7089	145.785	4	12.3959	8.79943	42.6338	415.365	22.0684
894.OS584.lane3.NoIndex.L003	ATAAGGTCGCCT	GGACTACHVGGGTWTCTAAT	10682	894	10.1186/s13071-016-1607-1, 10.1016/j.watres.2012.12.027	ERP016405	662561	rusa unicolor	animalia	chordata	mammalia	artiodactyla	cervidae	rusa	unicolor	2009-10-12	australia	23	internal	digestive-associated	fecal	NA	feces	terrestrial	adult	wild	december	herbivore	1	direct_freeze	DNeasy Powersoil	australasia	brandon	17.3498	87.0769	4.12334	0.90919	64	894.OS584.lane3.NoIndex.L003	-0.278	10771	-37.7089	145.785	4	12.3959	8.79943	42.6338	415.365	22.0684
894.OR386.lane3.NoIndex.L003	GAGTCCGTTGCT	GGACTACHVGGGTWTCTAAT	10784	894	10.1186/s13071-016-1607-1, 10.1016/j.watres.2012.12.027	ERP016405	662561	rusa unicolor	animalia	chordata	mammalia	artiodactyla	cervidae	rusa	unicolor	2009-11-09	australia	246	internal	digestive-associated	fecal	NA	feces	terrestrial	adult	wild	september	herbivore	1	direct_freeze	DNeasy Powersoil	australasia	brandon	45.5725	526.509	7.25336	0.987316	301	894.OR386.lane3.NoIndex.L003	-0.278	10471	-37.7089	145.785	4	12.3959	8.79943	42.6338	415.365	22.0684
894.OS1922.lane2.NoIndex.L002	CCGAATTGACAA	GGACTACHVGGGTWTCTAAT	10872	894	10.1186/s13071-016-1607-1, 10.1016/j.watres.2012.12.027	ERP016405	662561	rusa unicolor	animalia	chordata	mammalia	artiodactyla	cervidae	rusa	unicolor	2011-03-06	australia	246	internal	digestive-associated	fecal	NA	feces	terrestrial	adult	wild	june	herbivore	1	direct_freeze	DNeasy Powersoil	australasia	brandon	52.3311	586.588	7.3719	0.982094	339	894.OS1922.lane2.NoIndex.L002	-0.278	10637	-37.7089	145.785	4	12.3959	8.79943	42.6338	415.365	22.0684
894.OS1246.lane5.NoIndex.L005	TCCGTCATGGGT	GGACTACHVGGGTWTCTAAT	11146	894	10.1186/s13071-016-1607-1, 10.1016/j.watres.2012.12.027	ERP016405	662561	rusa unicolor	animalia	chordata	mammalia	artiodactyla	cervidae	rusa	unicolor	27/05/2010	australia	246	internal	digestive-associated	fecal	NA	feces	terrestrial	adult	wild	may	herbivore	1	direct_freeze	DNeasy Powersoil	australasia	brandon	25.3594	180.588	5.41498	0.959226	117	894.OS1246.lane5.NoIndex.L005	-0.278	10562	-37.7089	145.785	4	12.3959	8.79943	42.6338	415.365	22.0684
894.OS588.lane3.NoIndex.L003	TTAAACCGCGCC	GGACTACHVGGGTWTCTAAT	12354	894	10.1186/s13071-016-1607-1, 10.1016/j.watres.2012.12.027	ERP016405	9338	vombatidae	animalia	chordata	mammalia	diprotodontia	vombatidae	NA	NA	2009-10-12	australia	23	internal	digestive-associated	fecal	NA	feces	terrestrial	adult	wild	december	herbivore	1	direct_freeze	DNeasy Powersoil	australasia	brandon	35.4518	401.162	6.39141	0.97404	224	894.OS588.lane3.NoIndex.L003	-0.278	10775	-37.7089	145.785	4	12.3959	8.79943	42.6338	415.365	22.0684
894.OS591.lane3.NoIndex.L003	GTTCTGCTTGTT	GGACTACHVGGGTWTCTAAT	12316	894	10.1186/s13071-016-1607-1, 10.1016/j.watres.2012.12.027	ERP016405	9338	vombatidae	animalia	chordata	mammalia	diprotodontia	vombatidae	NA	NA	2009-10-12	australia	23	internal	digestive-associated	fecal	NA	feces	terrestrial	adult	wild	december	herbivore	1	direct_freeze	DNeasy Powersoil	australasia	brandon	14.7694	51.3333	3.55805	0.861012	44	894.OS591.lane3.NoIndex.L003	-0.278	10778	-37.7089	145.785	4	12.3959	8.79943	42.6338	415.365	22.0684
894.OS589.lane3.NoIndex.L003	ATCGAATCGAGT	GGACTACHVGGGTWTCTAAT	12190	894	10.1186/s13071-016-1607-1, 10.1016/j.watres.2012.12.027	ERP016405	9338	vombatidae	animalia	chordata	mammalia	diprotodontia	vombatidae	NA	NA	2009-10-12	australia	23	internal	digestive-associated	fecal	NA	feces	terrestrial	adult	wild	december	herbivore	1	direct_freeze	DNeasy Powersoil	australasia	brandon	18.636	113	4.61365	0.921532	84	894.OS589.lane3.NoIndex.L003	-0.278	10776	-37.7089	145.785	4	12.3959	8.79943	42.6338	415.365	22.0684
894.OS590.lane3.NoIndex.L003	GGATGCAGGATG	GGACTACHVGGGTWTCTAAT	12263	894	10.1186/s13071-016-1607-1, 10.1016/j.watres.2012.12.027	ERP016405	9338	vombatidae	animalia	chordata	mammalia	diprotodontia	vombatidae	NA	NA	2009-10-12	australia	23	internal	digestive-associated	fecal	NA	feces	terrestrial	adult	wild	december	herbivore	1	direct_freeze	DNeasy Powersoil	australasia	brandon	34.4284	296.667	5.14196	0.880476	165	894.OS590.lane3.NoIndex.L003	-0.278	10777	-37.7089	145.785	4	12.3959	8.79943	42.6338	415.365	22.0684
894.OS465.lane3.NoIndex.L003	CTATTAAGCGGC	GGACTACHVGGGTWTCTAAT	12223	894	10.1186/s13071-016-1607-1, 10.1016/j.watres.2012.12.027	ERP016405	9338	vombatidae	animalia	chordata	mammalia	diprotodontia	vombatidae	NA	NA	23/10/2009	australia	246	internal	digestive-associated	fecal	NA	feces	terrestrial	adult	wild	october	herbivore	1	direct_freeze	DNeasy Powersoil	australasia	brandon	21.3177	133.188	5.00463	0.94659	96	894.OS465.lane3.NoIndex.L003	-0.278	10695	-37.7089	145.785	4	12.3959	8.79943	42.6338	415.365	22.0684
Tad.I.073	TTGCTG	A	7695	NA	doi: 10.1007/s00114-016-1348-1	NA	68425	boophis sp	animalia	chordata	amphibia	anura	mantellidae	boophis	sp	2014-01-11	madagascar	872	internal	digestive-associated	intestine	NA	gastrointestinal tract	freshwater	larvae	wild	november	carnivore	3	direct_freeze	DNeasy Powersoil	afrotropic	molly	48.4171	472.472	6.44985	0.960602	270	Tad.I.073	-0.293	9056	-24.5662	46.9592	23	23.1571	12.9146	63.5995	269.361	32.9462
Tad.I.001	GTGCTT	A	7624	NA	doi: 10.1007/s00114-016-1348-1	NA	68425	boophis sp	animalia	chordata	amphibia	anura	mantellidae	boophis	sp	2014-01-11	madagascar	872	internal	digestive-associated	intestine	NA	gastrointestinal tract	freshwater	larvae	wild	november	carnivore	3	direct_freeze	DNeasy Powersoil	afrotropic	molly	42.3672	316.886	5.77034	0.947206	192	Tad.I.001	-0.293	8986	-24.5662	46.9592	23	23.1571	12.9146	63.5995	269.361	32.9462
Tad.I.041	ACCCTC	A	7663	NA	doi: 10.1007/s00114-016-1348-1	NA	68425	boophis sp	animalia	chordata	amphibia	anura	mantellidae	boophis	sp	2014-01-11	madagascar	872	internal	digestive-associated	intestine	NA	gastrointestinal tract	freshwater	larvae	wild	november	carnivore	3	direct_freeze	DNeasy Powersoil	afrotropic	molly	48.3405	530.688	6.38353	0.963204	269	Tad.I.041	-0.293	9024	-24.5662	46.9592	23	23.1571	12.9146	63.5995	269.361	32.9462
Tad.I.056	ACGCTC	A	7678	NA	doi: 10.1007/s00114-016-1348-1	NA	68425	boophis sp	animalia	chordata	amphibia	anura	mantellidae	boophis	sp	2014-01-11	madagascar	872	internal	digestive-associated	intestine	NA	gastrointestinal tract	freshwater	larvae	wild	november	carnivore	3	direct_freeze	DNeasy Powersoil	afrotropic	molly	52.4547	469.881	6.65452	0.97055	283	Tad.I.056	-0.293	9039	-24.5662	46.9592	23	23.1571	12.9146	63.5995	269.361	32.9462
Tad.I.010	CGCATT	A	7633	NA	doi: 10.1007/s00114-016-1348-1	NA	68425	boophis sp	animalia	chordata	amphibia	anura	mantellidae	boophis	sp	2014-01-11	madagascar	872	internal	digestive-associated	intestine	NA	gastrointestinal tract	freshwater	larvae	wild	november	carnivore	3	direct_freeze	DNeasy Powersoil	afrotropic	molly	41.3406	316.071	5.93184	0.933208	212	Tad.I.010	-0.293	8995	-24.5662	46.9592	23	23.1571	12.9146	63.5995	269.361	32.9462
Tad.I.002	ATTTAT	A	7625	NA	doi: 10.1007/s00114-016-1348-1	NA	68425	boophis sp	animalia	chordata	amphibia	anura	mantellidae	boophis	sp	2014-01-11	madagascar	872	internal	digestive-associated	intestine	NA	gastrointestinal tract	freshwater	larvae	wild	november	carnivore	3	direct_freeze	DNeasy Powersoil	afrotropic	molly	47.0775	460.887	6.78384	0.97514	272	Tad.I.002	-0.293	8987	-24.5662	46.9592	23	23.1571	12.9146	63.5995	269.361	32.9462
Tad.I.014	AAATAA	A	7637	NA	doi: 10.1007/s00114-016-1348-1	NA	68425	boophis sp	animalia	chordata	amphibia	anura	mantellidae	boophis	sp	2014-01-11	madagascar	872	internal	digestive-associated	intestine	NA	gastrointestinal tract	freshwater	larvae	wild	november	carnivore	3	direct_freeze	DNeasy Powersoil	afrotropic	molly	42.8856	349.122	6.15387	0.954398	221	Tad.I.014	-0.293	8999	-24.5662	46.9592	23	23.1571	12.9146	63.5995	269.361	32.9462
Tad.I.061	CCCCGG	A	7683	NA	doi: 10.1007/s00114-016-1348-1	NA	68425	boophis sp	animalia	chordata	amphibia	anura	mantellidae	boophis	sp	2014-01-11	madagascar	872	internal	digestive-associated	intestine	NA	gastrointestinal tract	freshwater	larvae	wild	november	carnivore	3	direct_freeze	DNeasy Powersoil	afrotropic	molly	45.2389	441.333	5.77246	0.946436	223	Tad.I.061	-0.293	9044	-24.5662	46.9592	23	23.1571	12.9146	63.5995	269.361	32.9462
Tad.I.004	ATCTCA	A	7627	NA	doi: 10.1007/s00114-016-1348-1	NA	68425	boophis sp	animalia	chordata	amphibia	anura	mantellidae	boophis	sp	2014-01-11	madagascar	872	internal	digestive-associated	intestine	NA	gastrointestinal tract	freshwater	larvae	wild	november	carnivore	3	direct_freeze	DNeasy Powersoil	afrotropic	molly	45.6797	385.081	6.03931	0.933526	226	Tad.I.004	-0.293	8989	-24.5662	46.9592	23	23.1571	12.9146	63.5995	269.361	32.9462
894.MR184.lane3.NoIndex.L003	AGGCTAGCAGAG	GGACTACHVGGGTWTCTAAT	12174	894	10.1186/s13071-016-1607-1, 10.1016/j.watres.2012.12.027	ERP016405	128432	trichosurus caninus	animalia	chordata	mammalia	diprotodontia	phalangeridae	trichosurus	caninus	13/08/2009	australia	330	internal	digestive-associated	fecal	NA	feces	terrestrial	adult	wild	august	herbivore	1	direct_freeze	DNeasy Powersoil	australasia	brandon	49.7473	468.266	7.26919	0.978728	323	894.MR184.lane3.NoIndex.L003	-0.278	10416	-37.7145	145.866	3	11.7038	8.27817	41.4559	411.77	20.9984
894.MR183.lane3.NoIndex.L003	GTTTGGCCACAC	GGACTACHVGGGTWTCTAAT	12175	894	10.1186/s13071-016-1607-1, 10.1016/j.watres.2012.12.027	ERP016405	128432	trichosurus caninus	animalia	chordata	mammalia	diprotodontia	phalangeridae	trichosurus	caninus	13/08/2009	australia	330	internal	digestive-associated	fecal	NA	feces	terrestrial	adult	wild	august	herbivore	1	direct_freeze	DNeasy Powersoil	australasia	brandon	28.989	227.455	6.1907	0.973572	172	894.MR183.lane3.NoIndex.L003	-0.278	10415	-37.7145	145.866	3	11.7038	8.27817	41.4559	411.77	20.9984
EREB1.6215	GCGTTAACCCAA	AAAAAAAAAAAAAAAAAAA	NA	NA	https://doi.org/10.1073/pnas.1707186114	NA	1094211	melese espinoza01	animalia	arthropoda	insecta	lepidoptera	arctiidae	melese	espinoza01	NA	costa rica	507	internal	digestive-associated	fecal	NA	none	terrestrial	larvae	wild	NA	herbivore	1	ethanol	DNeasy Powersoil	neotropic	Roger	28.8536	161	4.8889	0.926176	104	EREB1.6215	0.596	6106	10.9964	-85.4019	57	24.0005	7.98507	79.1295	67.0561	28.9769
EREB2.6215	TTCGACTAATAT	AAAAAAAAAAAAAAAAAAA	NA	NA	https://doi.org/10.1073/pnas.1707186114	NA	695544	pachydota saduca	animalia	arthropoda	insecta	lepidoptera	arctiidae	pachydota	saduca	NA	costa rica	507	internal	digestive-associated	fecal	NA	none	terrestrial	larvae	wild	NA	herbivore	1	ethanol	DNeasy Powersoil	neotropic	Roger	21.2	120.5	3.5314	0.803692	74	EREB2.6215	0.596	6107	10.9964	-85.4019	57	24.0005	7.98507	79.1295	67.0561	28.9769
NOT2.61215	GCTTCATTTCTG	AAAAAAAAAAAAAAAAAAA	NA	NA	https://doi.org/10.1073/pnas.1707186114	NA	718170	sericochroa janzen01	animalia	arthropoda	insecta	lepidoptera	notodontidae	sericochroa	janzen01	NA	costa rica	507	internal	digestive-associated	fecal	NA	none	terrestrial	larvae	wild	NA	herbivore	1	ethanol	DNeasy Powersoil	neotropic	Roger	38.1868	405.412	6.72893	0.979986	251	NOT2.61215	0.597	6114	10.9964	-85.4019	57	24.0005	7.98507	79.1295	67.0561	28.9769
NOTO.61215	TATGCTCTCTCA	AAAAAAAAAAAAAAAAAAA	NA	NA	https://doi.org/10.1073/pnas.1707186114	NA	NA	cecrita probadhj04	animalia	arthropoda	insecta	lepidoptera	notodontidae	cecrita	probadhj04	NA	costa rica	507	internal	digestive-associated	fecal	NA	none	terrestrial	NA	wild	NA	herbivore	1	ethanol	DNeasy Powersoil	neotropic	Roger	26.494	132.077	5.61657	0.966264	103	NOTO.61215	0.597	6115	10.9964	-85.4019	57	24.0005	7.98507	79.1295	67.0561	28.9769
SARE.52215	ATACTGAGTGAA	AAAAAAAAAAAAAAAAAAA	NA	NA	https://doi.org/10.1073/pnas.1707186114	NA	722266	morpho polyphemus catalina	animalia	arthropoda	insecta	lepidoptera	nymphalidae	morpho	polyphemus catalina	NA	costa rica	1083	internal	digestive-associated	fecal	NA	none	terrestrial	larvae	wild	NA	herbivore	1	ethanol	DNeasy Powersoil	neotropic	Roger	24.9826	70.5882	4.12987	0.86689	66	SARE.52215	0.596	6280	10.9298	-85.4687	56	21.977	7.99387	78.449	70.4422	26.958
MORP.61215	AGCAACATTGCA	AAAAAAAAAAAAAAAAAAA	NA	NA	https://doi.org/10.1073/pnas.1707186114	NA	722268	morpho granadensis	animalia	arthropoda	insecta	lepidoptera	nymphalidae	morpho	granadensis	NA	costa rica	507	internal	digestive-associated	fecal	NA	none	terrestrial	larvae	wild	NA	herbivore	1	ethanol	DNeasy Powersoil	neotropic	Roger	15.3928	69.875	0.991757	0.201886	41	MORP.61215	0.596	6112	10.9964	-85.4019	57	24.0005	7.98507	79.1295	67.0561	28.9769
ANTH.61215	TTCCCACCCATT	AAAAAAAAAAAAAAAAAAA	NA	NA	https://doi.org/10.1073/pnas.1707186114	NA	722286	antirrhea lindigii	animalia	arthropoda	insecta	lepidoptera	nymphalidae	antirrhea	lindigii	NA	costa rica	507	internal	digestive-associated	fecal	NA	none	terrestrial	larvae	wild	NA	herbivore	1	ethanol	DNeasy Powersoil	neotropic	Roger	19.6973	68.625	5.26807	0.963692	66	ANTH.61215	0.596	6104	10.9964	-85.4019	57	24.0005	7.98507	79.1295	67.0561	28.9769
MEMP.61215	TAAGAAACGTCA	AAAAAAAAAAAAAAAAAAA	NA	NA	https://doi.org/10.1073/pnas.1707186114	NA	722333	memphis proserpina	animalia	arthropoda	insecta	lepidoptera	nymphalidae	memphis	proserpina	NA	costa rica	507	internal	digestive-associated	fecal	NA	none	terrestrial	larvae	wild	NA	herbivore	1	ethanol	DNeasy Powersoil	neotropic	Roger	29.5738	206	6.00129	0.970164	155	MEMP.61215	0.596	6110	10.9964	-85.4019	57	24.0005	7.98507	79.1295	67.0561	28.9769
TAYG.6515	ATGCGCCCGTAT	AAAAAAAAAAAAAAAAAAA	NA	NA	https://doi.org/10.1073/pnas.1707186114	NA	722351	taygetis rufomarginata	animalia	arthropoda	insecta	lepidoptera	nymphalidae	taygetis	rufomarginata	NA	costa rica	507	internal	digestive-associated	fecal	NA	none	terrestrial	larvae	wild	NA	herbivore	1	ethanol	DNeasy Powersoil	neotropic	Roger	10.8896	26	1.09762	0.475518	14	TAYG.6515	0.597	6118	10.9964	-85.4019	57	24.0005	7.98507	79.1295	67.0561	28.9769
OXYT.6215	AAGGGTTAGTCT	AAAAAAAAAAAAAAAAAAA	NA	NA	https://doi.org/10.1073/pnas.1707186114	NA	475339	oxytenis beprea	animalia	arthropoda	insecta	lepidoptera	saturniidae	oxytenis	beprea	NA	costa rica	507	internal	digestive-associated	fecal	NA	none	terrestrial	larvae	wild	NA	herbivore	1	ethanol	DNeasy Powersoil	neotropic	Roger	20.6734	126	5.45696	0.94805	112	OXYT.6215	0.597	6116	10.9964	-85.4019	57	24.0005	7.98507	79.1295	67.0561	28.9769
SPHI.61215	TGGAATTCGGCT	AAAAAAAAAAAAAAAAAAA	NA	NA	https://doi.org/10.1073/pnas.1707186114	NA	354551	xylophanes loelia	animalia	arthropoda	insecta	lepidoptera	sphingidae	xylophanes	loelia	NA	costa rica	507	internal	digestive-associated	fecal	NA	none	terrestrial	larvae	wild	NA	herbivore	1	ethanol	DNeasy Powersoil	neotropic	Roger	20.7589	114.143	4.41983	0.895126	92	SPHI.61215	0.597	6117	10.9964	-85.4019	57	24.0005	7.98507	79.1295	67.0561	28.9769
1773.Columb.passer2.lgi	TCCTCTTTGGTC	GTGCCAGCMGCCGCGGTAA	12973	1773	na	ERP016414	111974	columbina passerina	animalia	chordata	aves	columbiformes	columbidae	columbina	passerina	2009-05-03	venezuela	146	internal	digestive-associated	fecal	NA	excreta	terrestrial	adult	wild	march	herbivore	1	direct_freeze	DNeasy Powersoil	neotropic	molly	23.3068	83.6667	3.81478	0.880636	58	1773.Columb.passer2.lgi	-0.276	6144	11.0353	-63.8456	58	26.9884	7.30358	76.4069	79.5193	31.7249
1773.Columb.passer5.lgi	GAGGCTGATTTA	GTGCCAGCMGCCGCGGTAA	12969	1773	na	ERP016414	111974	columbina passerina	animalia	chordata	aves	columbiformes	columbidae	columbina	passerina	2009-02-03	venezuela	146	internal	digestive-associated	fecal	NA	excreta	terrestrial	adult	wild	march	herbivore	1	direct_freeze	DNeasy Powersoil	neotropic	molly	22.2445	107.353	2.54766	0.507104	80	1773.Columb.passer5.lgi	-0.276	6155	11.0353	-63.8456	58	26.9884	7.30358	76.4069	79.5193	31.7249
1773.Columb.passer4	CAGTCAGGCCTT	GTGCCAGCMGCCGCGGTAA	12975	1773	na	ERP016414	111974	columbina passerina	animalia	chordata	aves	columbiformes	columbidae	columbina	passerina	2009-05-03	venezuela	146	internal	digestive-associated	fecal	NA	excreta	terrestrial	adult	wild	march	herbivore	1	direct_freeze	DNeasy Powersoil	neotropic	molly	36.6337	262.848	5.77135	0.932216	181	1773.Columb.passer4	-0.276	6149	11.0353	-63.8456	58	26.9884	7.30358	76.4069	79.5193	31.7249
1773.Columb.passer5.gizz	CTATTAAGCGGC	GTGCCAGCMGCCGCGGTAA	12968	1773	na	ERP016414	111974	columbina passerina	animalia	chordata	aves	columbiformes	columbidae	columbina	passerina	2009-02-03	venezuela	146	internal	digestive-associated	fecal	NA	excreta	terrestrial	adult	wild	march	herbivore	1	direct_freeze	DNeasy Powersoil	neotropic	molly	34.4135	222.957	6.34001	0.981676	156	1773.Columb.passer5.gizz	-0.276	6154	11.0353	-63.8456	58	26.9884	7.30358	76.4069	79.5193	31.7249
1773.Columb.passer1	CGATACACTGCC	GTGCCAGCMGCCGCGGTAA	12925	1773	na	ERP016414	111974	columbina passerina	animalia	chordata	aves	columbiformes	columbidae	columbina	passerina	2007-01-01	venezuela	146	internal	digestive-associated	fecal	NA	excreta	terrestrial	adult	wild	january	herbivore	1	direct_freeze	DNeasy Powersoil	neotropic	molly	12.9175	14.3333	0.587849	0.180226	11	1773.Columb.passer1	-0.276	6134	11.0353	-63.8456	58	26.9884	7.30358	76.4069	79.5193	31.7249
1773.Columb.passer6.lgi	ACTGAGCTGCAT	GTGCCAGCMGCCGCGGTAA	12981	1773	na	ERP016414	111974	columbina passerina	animalia	chordata	aves	columbiformes	columbidae	columbina	passerina	2009-05-03	venezuela	146	internal	digestive-associated	fecal	NA	excreta	terrestrial	adult	wild	march	herbivore	1	direct_freeze	DNeasy Powersoil	neotropic	molly	25.1304	124.4	3.47995	0.802134	80	1773.Columb.passer6.lgi	-0.276	6159	11.0353	-63.8456	58	26.9884	7.30358	76.4069	79.5193	31.7249
1773.Columb.passer1.ugi	ACCTATGGTGAA	GTGCCAGCMGCCGCGGTAA	12928	1773	na	ERP016414	111974	columbina passerina	animalia	chordata	aves	columbiformes	columbidae	columbina	passerina	2007-01-01	venezuela	146	internal	digestive-associated	fecal	NA	excreta	terrestrial	adult	wild	january	herbivore	1	direct_freeze	DNeasy Powersoil	neotropic	molly	12.6084	48.3333	0.651443	0.204184	18	1773.Columb.passer1.ugi	-0.276	6137	11.0353	-63.8456	58	26.9884	7.30358	76.4069	79.5193	31.7249
1773.Columb.passer8.crop	ACGGCTAGTTCC	GTGCCAGCMGCCGCGGTAA	12963	1773	na	ERP016414	111974	columbina passerina	animalia	chordata	aves	columbiformes	columbidae	columbina	passerina	24/07/2008	venezuela	146	internal	digestive-associated	fecal	NA	excreta	terrestrial	adult	wild	july	herbivore	1	direct_freeze	DNeasy Powersoil	neotropic	molly	23.3706	116.75	4.43177	0.920492	78	1773.Columb.passer8.crop	-0.276	6165	11.0353	-63.8456	58	26.9884	7.30358	76.4069	79.5193	31.7249
1773.Columb.passer1.gizz	ATGTGCTGCTCG	GTGCCAGCMGCCGCGGTAA	12927	1773	na	ERP016414	111974	columbina passerina	animalia	chordata	aves	columbiformes	columbidae	columbina	passerina	2007-01-01	venezuela	146	internal	digestive-associated	fecal	NA	excreta	terrestrial	adult	wild	january	herbivore	1	direct_freeze	DNeasy Powersoil	neotropic	molly	24.2027	129.312	3.15389	0.741444	83	1773.Columb.passer1.gizz	-0.276	6136	11.0353	-63.8456	58	26.9884	7.30358	76.4069	79.5193	31.7249
1773.Chirox.lance3.gizz	ATCGATCCACAG	GTGCCAGCMGCCGCGGTAA	12889	1773	na	ERP016414	296741	chiroxiphia lanceolata	animalia	chordata	aves	passeriformes	pipridae	chiroxiphia	lanceolata	30/04/2006	venezuela	146	internal	digestive-associated	fecal	NA	excreta	terrestrial	adult	wild	april	herbivore	1	direct_freeze	DNeasy Powersoil	neotropic	molly	24.806	142.5	4.65822	0.838026	125	1773.Chirox.lance3.gizz	-0.276	6131	11.0353	-63.8456	58	26.9884	7.30358	76.4069	79.5193	31.7249
1773.Chirox.lance1.ugi	GACAGAGGTGCA	GTGCCAGCMGCCGCGGTAA	12885	1773	na	ERP016414	296741	chiroxiphia lanceolata	animalia	chordata	aves	passeriformes	pipridae	chiroxiphia	lanceolata	25/01/2006	venezuela	146	internal	digestive-associated	fecal	NA	excreta	terrestrial	adult	wild	january	herbivore	1	direct_freeze	DNeasy Powersoil	neotropic	molly	23.9456	127.048	5.80833	0.968732	118	1773.Chirox.lance1.ugi	-0.276	6127	11.0353	-63.8456	58	26.9884	7.30358	76.4069	79.5193	31.7249
1773.Chirox.lance1.lgi	GAGTCTTGGTAA	GTGCCAGCMGCCGCGGTAA	12884	1773	na	ERP016414	296741	chiroxiphia lanceolata	animalia	chordata	aves	passeriformes	pipridae	chiroxiphia	lanceolata	25/01/2006	venezuela	146	internal	digestive-associated	fecal	NA	excreta	terrestrial	adult	wild	january	herbivore	1	direct_freeze	DNeasy Powersoil	neotropic	molly	24.7871	156.625	5.89805	0.966254	133	1773.Chirox.lance1.lgi	-0.276	6126	11.0353	-63.8456	58	26.9884	7.30358	76.4069	79.5193	31.7249
1773.Chirox.lance2.ugi	GGAAGAAGTAGC	GTGCCAGCMGCCGCGGTAA	12888	1773	na	ERP016414	296741	chiroxiphia lanceolata	animalia	chordata	aves	passeriformes	pipridae	chiroxiphia	lanceolata	30/04/2006	venezuela	146	internal	digestive-associated	fecal	NA	excreta	terrestrial	adult	wild	april	herbivore	1	direct_freeze	DNeasy Powersoil	neotropic	molly	15.1225	93	1.08223	0.21092	51	1773.Chirox.lance2.ugi	-0.276	6130	11.0353	-63.8456	58	26.9884	7.30358	76.4069	79.5193	31.7249
1773.Chirox.lance3.lgi	GGAAATCCCATC	GTGCCAGCMGCCGCGGTAA	12890	1773	na	ERP016414	296741	chiroxiphia lanceolata	animalia	chordata	aves	passeriformes	pipridae	chiroxiphia	lanceolata	30/04/2006	venezuela	146	internal	digestive-associated	fecal	NA	excreta	terrestrial	adult	wild	april	herbivore	1	direct_freeze	DNeasy Powersoil	neotropic	molly	20.0462	127.176	2.85196	0.567022	88	1773.Chirox.lance3.lgi	-0.276	6132	11.0353	-63.8456	58	26.9884	7.30358	76.4069	79.5193	31.7249
1773.Chirox.lance1.gizz	GTGGCCTACTAC	GTGCCAGCMGCCGCGGTAA	12883	1773	na	ERP016414	296741	chiroxiphia lanceolata	animalia	chordata	aves	passeriformes	pipridae	chiroxiphia	lanceolata	25/01/2006	venezuela	146	internal	digestive-associated	fecal	NA	excreta	terrestrial	adult	wild	january	herbivore	1	direct_freeze	DNeasy Powersoil	neotropic	molly	26.0131	176.107	6.11922	0.972176	151	1773.Chirox.lance1.gizz	-0.276	6125	11.0353	-63.8456	58	26.9884	7.30358	76.4069	79.5193	31.7249
1773.Chirox.lance2.lgi	TTATGTACGGCG	GTGCCAGCMGCCGCGGTAA	12887	1773	na	ERP016414	296741	chiroxiphia lanceolata	animalia	chordata	aves	passeriformes	pipridae	chiroxiphia	lanceolata	30/04/2006	venezuela	146	internal	digestive-associated	fecal	NA	excreta	terrestrial	adult	wild	april	herbivore	1	direct_freeze	DNeasy Powersoil	neotropic	molly	18.2146	83	1.63438	0.331182	58	1773.Chirox.lance2.lgi	-0.276	6129	11.0353	-63.8456	58	26.9884	7.30358	76.4069	79.5193	31.7249
1773.Thraupis.gauco2.gizz	AATCTTGCGCCG	GTGCCAGCMGCCGCGGTAA	12920	1773	na	ERP016414	58208	thraupis gaucocolpa	animalia	chordata	aves	passeriformes	thraupidae	thraupis	gaucocolpa	2008-10-07	venezuela	139	internal	digestive-associated	fecal	NA	excreta	terrestrial	adult	wild	july	herbivore	1	direct_freeze	DNeasy Powersoil	neotropic	molly	26.5545	153.37	5.78465	0.961492	135	1773.Thraupis.gauco2.gizz	-0.276	6177	11.0353	-63.8456	58	26.9884	7.30358	76.4069	79.5193	31.7249
1773.Thraupis.gauco3.lgi	CATCTGGGCAAT	GTGCCAGCMGCCGCGGTAA	12923	1773	na	ERP016414	58208	thraupis gaucocolpa	animalia	chordata	aves	passeriformes	thraupidae	thraupis	gaucocolpa	2009-05-03	venezuela	139	internal	digestive-associated	fecal	NA	excreta	terrestrial	adult	wild	march	herbivore	1	direct_freeze	DNeasy Powersoil	neotropic	molly	22.6299	115.895	4.08136	0.803272	96	1773.Thraupis.gauco3.lgi	-0.276	6180	11.0353	-63.8456	58	26.9884	7.30358	76.4069	79.5193	31.7249
1773.Thraupis.gauco2	ACACAGTCCTGA	GTGCCAGCMGCCGCGGTAA	12919	1773	na	ERP016414	58208	thraupis gaucocolpa	animalia	chordata	aves	passeriformes	thraupidae	thraupis	gaucocolpa	2008-10-07	venezuela	139	internal	digestive-associated	fecal	NA	excreta	terrestrial	adult	wild	july	herbivore	1	direct_freeze	DNeasy Powersoil	neotropic	molly	21.2217	130.062	3.85296	0.758464	95	1773.Thraupis.gauco2	-0.276	6176	11.0353	-63.8456	58	26.9884	7.30358	76.4069	79.5193	31.7249
1773.Thraupis.gauco1.lgi	GACTCAACCAGT	GTGCCAGCMGCCGCGGTAA	12896	1773	na	ERP016414	58208	thraupis gaucocolpa	animalia	chordata	aves	passeriformes	thraupidae	thraupis	gaucocolpa	29/09/2007	venezuela	139	internal	digestive-associated	fecal	NA	excreta	terrestrial	adult	wild	september	herbivore	1	direct_freeze	DNeasy Powersoil	neotropic	molly	28.126	159.038	4.97318	0.872382	132	1773.Thraupis.gauco1.lgi	-0.276	6174	11.0353	-63.8456	58	26.9884	7.30358	76.4069	79.5193	31.7249
1773.Thraupis.gauco2.lgi	TTCCCTTCTCCG	GTGCCAGCMGCCGCGGTAA	12921	1773	na	ERP016414	58208	thraupis gaucocolpa	animalia	chordata	aves	passeriformes	thraupidae	thraupis	gaucocolpa	2008-10-07	venezuela	139	internal	digestive-associated	fecal	NA	excreta	terrestrial	adult	wild	july	herbivore	1	direct_freeze	DNeasy Powersoil	neotropic	molly	22.0682	146.286	4.6986	0.877388	111	1773.Thraupis.gauco2.lgi	-0.276	6178	11.0353	-63.8456	58	26.9884	7.30358	76.4069	79.5193	31.7249
1773.Thraupis.palm1.lgi	GCTTCCAGACAA	GTGCCAGCMGCCGCGGTAA	12893	1773	na	ERP016414	504331	thraupis palmarum	animalia	chordata	aves	passeriformes	thraupidae	thraupis	palmarum	2006-05-05	venezuela	139	internal	digestive-associated	fecal	NA	excreta	terrestrial	adult	wild	may	herbivore	1	direct_freeze	DNeasy Powersoil	neotropic	molly	24.3431	139.5	5.77697	0.967572	126	1773.Thraupis.palm1.lgi	-0.276	6182	11.0353	-63.8456	58	26.9884	7.30358	76.4069	79.5193	31.7249
1773.Thraupis.palm1.ugi	GATCTAATCGAG	GTGCCAGCMGCCGCGGTAA	12894	1773	na	ERP016414	504331	thraupis palmarum	animalia	chordata	aves	passeriformes	thraupidae	thraupis	palmarum	2006-05-05	venezuela	139	internal	digestive-associated	fecal	NA	excreta	terrestrial	adult	wild	may	herbivore	1	direct_freeze	DNeasy Powersoil	neotropic	molly	22.1733	127.714	4.36121	0.836308	101	1773.Thraupis.palm1.ugi	-0.276	6183	11.0353	-63.8456	58	26.9884	7.30358	76.4069	79.5193	31.7249
1773.Thraupis.palm1.gizz	TCACTTGGTGCG	GTGCCAGCMGCCGCGGTAA	12892	1773	na	ERP016414	504331	thraupis palmarum	animalia	chordata	aves	passeriformes	thraupidae	thraupis	palmarum	2006-05-05	venezuela	139	internal	digestive-associated	fecal	NA	excreta	terrestrial	adult	wild	may	herbivore	1	direct_freeze	DNeasy Powersoil	neotropic	molly	25.7858	155	5.88768	0.967862	126	1773.Thraupis.palm1.gizz	-0.276	6181	11.0353	-63.8456	58	26.9884	7.30358	76.4069	79.5193	31.7249
ERR1101920	AGCCTGGTACCT	GTGCCAGCMGCCGCGGTAA	NA	NA	10.1007/s00442-015-3507-z	NA	182253	alouatta pigra	animalia	chordata	mammalia	primates	atelidae	alouatta	pigra	NA	mexico	263	internal	digestive-associated	fecal	NA	none	terrestrial	adult	wild	NA	herbivore	1	ethanol	DNeasy Powersoil	nearctic	NA	38.5822	250.973	6.63602	0.982062	193	ERR1101920	-0.278	5931	17.4	-92.03	60	25.4348	9.9807	58.8332	199.816	33.5615
ERR1101944	TCCGCAACCTGA	GTGCCAGCMGCCGCGGTAA	NA	NA	10.1007/s00442-015-3507-z	NA	182253	alouatta pigra	animalia	chordata	mammalia	primates	atelidae	alouatta	pigra	NA	mexico	263	internal	digestive-associated	fecal	NA	none	terrestrial	adult	wild	NA	herbivore	1	ethanol	DNeasy Powersoil	nearctic	NA	35.4251	190.029	6.2787	0.977038	163	ERR1101944	-0.278	5955	17.4	-92.03	60	25.4348	9.9807	58.8332	199.816	33.5615
ERR1101923	GGAAGAAGTAGC	GTGCCAGCMGCCGCGGTAA	NA	NA	10.1007/s00442-015-3507-z	NA	182253	alouatta pigra	animalia	chordata	mammalia	primates	atelidae	alouatta	pigra	NA	mexico	263	internal	digestive-associated	fecal	NA	none	terrestrial	adult	wild	NA	herbivore	1	ethanol	DNeasy Powersoil	nearctic	NA	33.279	183.5	5.43523	0.943246	141	ERR1101923	-0.278	5934	17.4	-92.03	60	25.4348	9.9807	58.8332	199.816	33.5615
ERR1101842	ACCTATGGTGAA	GTGCCAGCMGCCGCGGTAA	NA	NA	10.1007/s00442-015-3507-z	NA	182253	alouatta pigra	animalia	chordata	mammalia	primates	atelidae	alouatta	pigra	NA	mexico	263	internal	digestive-associated	fecal	NA	none	terrestrial	adult	wild	NA	herbivore	1	ethanol	DNeasy Powersoil	nearctic	NA	33.6119	201.536	5.74682	0.939682	156	ERR1101842	-0.278	5904	17.4	-92.03	60	25.4348	9.9807	58.8332	199.816	33.5615
ERR1101904	CCTACCATTGTT	GTGCCAGCMGCCGCGGTAA	NA	NA	10.1007/s00442-015-3507-z	NA	182253	alouatta pigra	animalia	chordata	mammalia	primates	atelidae	alouatta	pigra	NA	mexico	263	internal	digestive-associated	fecal	NA	none	terrestrial	adult	wild	NA	herbivore	1	ethanol	DNeasy Powersoil	nearctic	NA	37.1088	243	6.08564	0.962032	171	ERR1101904	-0.278	5915	17.4	-92.03	60	25.4348	9.9807	58.8332	199.816	33.5615
ERR1101849	GTTTGCTCGAGA	GTGCCAGCMGCCGCGGTAA	NA	NA	10.1007/s00442-015-3507-z	NA	182253	alouatta pigra	animalia	chordata	mammalia	primates	atelidae	alouatta	pigra	NA	mexico	263	internal	digestive-associated	fecal	NA	none	terrestrial	adult	wild	NA	herbivore	1	ethanol	DNeasy Powersoil	nearctic	NA	38.4902	286.2	6.69491	0.982224	201	ERR1101849	-0.278	5911	17.4	-92.03	60	25.4348	9.9807	58.8332	199.816	33.5615
MVB2015-2090	GTTCCT	A	7772	NA	doi: 10.1007/s00114-016-1348-1	NA	279985	hypsiboas albopunctatus	animalia	chordata	amphibia	anura	hylidae	hypsiboas	albopunctatus	NA	brazil	649	internal	digestive-associated	intestine	NA	gastrointestinal tract	freshwater	larvae	wild	april	carnivore	3	direct_freeze	DNeasy Powersoil	neotropic	molly	38.0866	228.357	6.10446	0.97307	163	MVB2015-2090	-0.292	8713	-22.3262	-47.7126	28	20.3765	11.3816	59.7344	245.825	29.3963
MVB2015-2212	TATAGT	A	7773	NA	doi: 10.1007/s00114-016-1348-1	NA	279985	hypsiboas albopunctatus	animalia	chordata	amphibia	anura	hylidae	hypsiboas	albopunctatus	NA	brazil	649	internal	digestive-associated	intestine	NA	gastrointestinal tract	freshwater	larvae	wild	april	carnivore	3	direct_freeze	DNeasy Powersoil	neotropic	molly	36.0008	193.5	5.94678	0.968636	151	MVB2015-2212	-0.292	8716	-22.3262	-47.7126	28	20.3765	11.3816	59.7344	245.825	29.3963
MVB2015-2094	GATCCC	A	7775	NA	doi: 10.1007/s00114-016-1348-1	NA	279995	hypsiboas faber	animalia	chordata	amphibia	anura	hylidae	hypsiboas	faber	NA	brazil	649	internal	digestive-associated	intestine	NA	gastrointestinal tract	freshwater	larvae	wild	april	carnivore	3	direct_freeze	DNeasy Powersoil	neotropic	molly	33.1501	187	5.73529	0.957226	152	MVB2015-2094	-0.292	8714	-22.3262	-47.7126	28	20.3765	11.3816	59.7344	245.825	29.3963
MVB2015-2012	CTATAA	A	7806	NA	doi: 10.1007/s00114-016-1348-1	NA	318393	scinax fuscovarius	animalia	chordata	amphibia	anura	hylidae	scinax	fuscovarius	NA	brazil	649	internal	digestive-associated	intestine	NA	gastrointestinal tract	freshwater	larvae	wild	april	carnivore	3	direct_freeze	DNeasy Powersoil	neotropic	molly	30.6358	177.565	3.59171	0.743332	113	MVB2015-2012	-0.293	8693	-22.3262	-47.7126	28	20.3765	11.3816	59.7344	245.825	29.3963
MVB2015-2006	CTAATA	A	7803	NA	doi: 10.1007/s00114-016-1348-1	NA	318393	scinax fuscovarius	animalia	chordata	amphibia	anura	hylidae	scinax	fuscovarius	NA	brazil	649	internal	digestive-associated	intestine	NA	gastrointestinal tract	freshwater	larvae	wild	april	carnivore	3	direct_freeze	DNeasy Powersoil	neotropic	molly	23.9562	157.5	2.53881	0.587556	75	MVB2015-2006	-0.293	8690	-22.3262	-47.7126	28	20.3765	11.3816	59.7344	245.825	29.3963
MVB2015-2008	CTGCGC	A	7804	NA	doi: 10.1007/s00114-016-1348-1	NA	318393	scinax fuscovarius	animalia	chordata	amphibia	anura	hylidae	scinax	fuscovarius	NA	brazil	649	internal	digestive-associated	intestine	NA	gastrointestinal tract	freshwater	larvae	wild	april	carnivore	3	direct_freeze	DNeasy Powersoil	neotropic	molly	16.7462	54.3636	2.18126	0.64519	42	MVB2015-2008	-0.293	8691	-22.3262	-47.7126	28	20.3765	11.3816	59.7344	245.825	29.3963
MVB2015-2010	AATCCC	A	7805	NA	doi: 10.1007/s00114-016-1348-1	NA	318393	scinax fuscovarius	animalia	chordata	amphibia	anura	hylidae	scinax	fuscovarius	NA	brazil	649	internal	digestive-associated	intestine	NA	gastrointestinal tract	freshwater	larvae	wild	april	carnivore	3	direct_freeze	DNeasy Powersoil	neotropic	molly	41.4752	261.312	6.45819	0.977406	188	MVB2015-2010	-0.293	8692	-22.3262	-47.7126	28	20.3765	11.3816	59.7344	245.825	29.3963
MVB2015-2024	CACAAG	A	7723	NA	doi: 10.1007/s00114-016-1348-1	NA	150711	dendropsophus minutus	animalia	chordata	amphibia	anura	hylidae	dendropsophus	minutus	NA	brazil	649	internal	digestive-associated	intestine	NA	gastrointestinal tract	freshwater	larvae	wild	april	carnivore	3	direct_freeze	DNeasy Powersoil	neotropic	molly	25.4248	118.167	4.82667	0.925742	94	MVB2015-2024	-0.293	8699	-22.3262	-47.7126	28	20.3765	11.3816	59.7344	245.825	29.3963
MVB2015-2018	ATGCTA	A	7720	NA	doi: 10.1007/s00114-016-1348-1	NA	150711	dendropsophus minutus	animalia	chordata	amphibia	anura	hylidae	dendropsophus	minutus	NA	brazil	649	internal	digestive-associated	intestine	NA	gastrointestinal tract	freshwater	larvae	wild	april	carnivore	3	direct_freeze	DNeasy Powersoil	neotropic	molly	29.7732	109.516	4.79144	0.916784	104	MVB2015-2018	-0.293	8696	-22.3262	-47.7126	28	20.3765	11.3816	59.7344	245.825	29.3963
MVB2015-2022	CCCCTG	A	7722	NA	doi: 10.1007/s00114-016-1348-1	NA	150711	dendropsophus minutus	animalia	chordata	amphibia	anura	hylidae	dendropsophus	minutus	NA	brazil	649	internal	digestive-associated	intestine	NA	gastrointestinal tract	freshwater	larvae	wild	april	carnivore	3	direct_freeze	DNeasy Powersoil	neotropic	molly	27.295	163	4.19631	0.861138	97	MVB2015-2022	-0.293	8698	-22.3262	-47.7126	28	20.3765	11.3816	59.7344	245.825	29.3963
MVB2015-2098	CTGTCA	A	7727	NA	doi: 10.1007/s00114-016-1348-1	NA	318340	dendropsophus sanborni	animalia	chordata	amphibia	anura	hylidae	dendropsophus	sanborni	NA	brazil	649	internal	digestive-associated	intestine	NA	gastrointestinal tract	freshwater	larvae	wild	april	carnivore	3	direct_freeze	DNeasy Powersoil	neotropic	molly	18.2954	49	4.03913	0.906518	49	MVB2015-2098	-0.293	8715	-22.3262	-47.7126	28	20.3765	11.3816	59.7344	245.825	29.3963
MVB2015-2036	AAGTCG	A	7724	NA	doi: 10.1007/s00114-016-1348-1	NA	318340	dendropsophus sanborni	animalia	chordata	amphibia	anura	hylidae	dendropsophus	sanborni	NA	brazil	649	internal	digestive-associated	intestine	NA	gastrointestinal tract	freshwater	larvae	wild	april	carnivore	3	direct_freeze	DNeasy Powersoil	neotropic	molly	19.2929	67	3.63707	0.837624	45	MVB2015-2036	-0.293	8705	-22.3262	-47.7126	28	20.3765	11.3816	59.7344	245.825	29.3963
MVB2015-2040	TTACAG	A	7725	NA	doi: 10.1007/s00114-016-1348-1	NA	318340	dendropsophus sanborni	animalia	chordata	amphibia	anura	hylidae	dendropsophus	sanborni	NA	brazil	649	internal	digestive-associated	intestine	NA	gastrointestinal tract	freshwater	larvae	wild	april	carnivore	3	direct_freeze	DNeasy Powersoil	neotropic	molly	27.6511	124.273	3.85308	0.848256	87	MVB2015-2040	-0.293	8706	-22.3262	-47.7126	28	20.3765	11.3816	59.7344	245.825	29.3963
MVB2015-2088	GTGTGG	A	7726	NA	doi: 10.1007/s00114-016-1348-1	NA	318340	dendropsophus sanborni	animalia	chordata	amphibia	anura	hylidae	dendropsophus	sanborni	NA	brazil	649	internal	digestive-associated	intestine	NA	gastrointestinal tract	freshwater	larvae	wild	april	carnivore	3	direct_freeze	DNeasy Powersoil	neotropic	molly	14.1304	23.5	2.94004	0.827048	21	MVB2015-2088	-0.293	8712	-22.3262	-47.7126	28	20.3765	11.3816	59.7344	245.825	29.3963
MVB2015-2044	CGAGCA	A	7799	NA	doi: 10.1007/s00114-016-1348-1	NA	218685	physalaemus cuvieri	animalia	chordata	amphibia	anura	leptodactylidae	physalaemus	cuvieri	NA	brazil	649	internal	digestive-associated	intestine	NA	gastrointestinal tract	freshwater	larvae	wild	april	carnivore	3	direct_freeze	DNeasy Powersoil	neotropic	molly	33.1941	173.7	4.34231	0.840032	126	MVB2015-2044	-0.292	8708	-22.3262	-47.7126	28	20.3765	11.3816	59.7344	245.825	29.3963
MVB2015-2034	GAGTCA	A	7797	NA	doi: 10.1007/s00114-016-1348-1	NA	218685	physalaemus cuvieri	animalia	chordata	amphibia	anura	leptodactylidae	physalaemus	cuvieri	NA	brazil	649	internal	digestive-associated	intestine	NA	gastrointestinal tract	freshwater	larvae	wild	april	carnivore	3	direct_freeze	DNeasy Powersoil	neotropic	molly	39.8241	238.037	5.58543	0.941976	161	MVB2015-2034	-0.292	8704	-22.3262	-47.7126	28	20.3765	11.3816	59.7344	245.825	29.3963
MVB2015-2028	ACTACG	A	7794	NA	doi: 10.1007/s00114-016-1348-1	NA	218685	physalaemus cuvieri	animalia	chordata	amphibia	anura	leptodactylidae	physalaemus	cuvieri	NA	brazil	649	internal	digestive-associated	intestine	NA	gastrointestinal tract	freshwater	larvae	wild	april	carnivore	3	direct_freeze	DNeasy Powersoil	neotropic	molly	49.8982	329.167	6.77263	0.9793	245	MVB2015-2028	-0.292	8701	-22.3262	-47.7126	28	20.3765	11.3816	59.7344	245.825	29.3963
MVB2015-2030	TATCAG	A	7795	NA	doi: 10.1007/s00114-016-1348-1	NA	218685	physalaemus cuvieri	animalia	chordata	amphibia	anura	leptodactylidae	physalaemus	cuvieri	NA	brazil	649	internal	digestive-associated	intestine	NA	gastrointestinal tract	freshwater	larvae	wild	april	carnivore	3	direct_freeze	DNeasy Powersoil	neotropic	molly	38.8114	234.391	6.03167	0.967172	160	MVB2015-2030	-0.292	8702	-22.3262	-47.7126	28	20.3765	11.3816	59.7344	245.825	29.3963
MVB2015-2042	GGTTAG	A	7798	NA	doi: 10.1007/s00114-016-1348-1	NA	218685	physalaemus cuvieri	animalia	chordata	amphibia	anura	leptodactylidae	physalaemus	cuvieri	NA	brazil	649	internal	digestive-associated	intestine	NA	gastrointestinal tract	freshwater	larvae	wild	april	carnivore	3	direct_freeze	DNeasy Powersoil	neotropic	molly	44.0129	269.083	6.7193	0.98385	202	MVB2015-2042	-0.292	8707	-22.3262	-47.7126	28	20.3765	11.3816	59.7344	245.825	29.3963
MVB2015-2032	CCAGGG	A	7796	NA	doi: 10.1007/s00114-016-1348-1	NA	218685	physalaemus cuvieri	animalia	chordata	amphibia	anura	leptodactylidae	physalaemus	cuvieri	NA	brazil	649	internal	digestive-associated	intestine	NA	gastrointestinal tract	freshwater	larvae	wild	april	carnivore	3	direct_freeze	DNeasy Powersoil	neotropic	molly	26.3646	143	4.65288	0.918364	102	MVB2015-2032	-0.292	8703	-22.3262	-47.7126	28	20.3765	11.3816	59.7344	245.825	29.3963
MVB2015-2084	GCAGGT	A	7802	NA	doi: 10.1007/s00114-016-1348-1	NA	218685	physalaemus cuvieri	animalia	chordata	amphibia	anura	leptodactylidae	physalaemus	cuvieri	NA	brazil	649	internal	digestive-associated	intestine	NA	gastrointestinal tract	freshwater	juvenile_pupae	wild	april	carnivore	3	direct_freeze	DNeasy Powersoil	neotropic	molly	21.11	70	3.84522	0.839662	62	MVB2015-2084	-0.292	8711	-22.3262	-47.7126	28	20.3765	11.3816	59.7344	245.825	29.3963
MVB2015-2026	CGATCC	A	7793	NA	doi: 10.1007/s00114-016-1348-1	NA	218685	physalaemus cuvieri	animalia	chordata	amphibia	anura	leptodactylidae	physalaemus	cuvieri	NA	brazil	649	internal	digestive-associated	intestine	NA	gastrointestinal tract	freshwater	larvae	wild	april	carnivore	3	direct_freeze	DNeasy Powersoil	neotropic	molly	40.1162	276.276	6.65028	0.983284	193	MVB2015-2026	-0.292	8700	-22.3262	-47.7126	28	20.3765	11.3816	59.7344	245.825	29.3963
ERR1102000	CATAAGGGAGGC	GTGCCAGCMGCCGCGGTAA	NA	NA	10.1007/s00442-015-3507-z	NA	30589	alouatta palliata	animalia	chordata	mammalia	primates	atelidae	alouatta	palliata	NA	costa rica	607	internal	digestive-associated	fecal	NA	none	terrestrial	adult	wild	NA	herbivore	1	direct_freeze	DNeasy Powersoil	neotropic	NA	35.8893	221.024	6.13597	0.96971	176	ERR1102000	-0.278	6302	10.4	-83.77	51	26.0852	8.00422	76.0554	80.5931	31.5748
ERR1101987	CGATATCAGTAG	GTGCCAGCMGCCGCGGTAA	NA	NA	10.1007/s00442-015-3507-z	NA	30589	alouatta palliata	animalia	chordata	mammalia	primates	atelidae	alouatta	palliata	NA	costa rica	607	internal	digestive-associated	fecal	NA	none	terrestrial	adult	wild	NA	herbivore	1	direct_freeze	DNeasy Powersoil	neotropic	NA	37.3775	288.25	6.14611	0.96816	181	ERR1101987	-0.278	6289	10.4	-83.77	51	26.0852	8.00422	76.0554	80.5931	31.5748
ERR1101996	TATGGTACCCAG	GTGCCAGCMGCCGCGGTAA	NA	NA	10.1007/s00442-015-3507-z	NA	30589	alouatta palliata	animalia	chordata	mammalia	primates	atelidae	alouatta	palliata	NA	costa rica	607	internal	digestive-associated	fecal	NA	none	terrestrial	adult	wild	NA	herbivore	1	direct_freeze	DNeasy Powersoil	neotropic	NA	37.5291	235.303	6.32439	0.976768	178	ERR1101996	-0.278	6298	10.4	-83.77	51	26.0852	8.00422	76.0554	80.5931	31.5748
ERR1101985	ACACCAACACCA	GTGCCAGCMGCCGCGGTAA	NA	NA	10.1007/s00442-015-3507-z	NA	30589	alouatta palliata	animalia	chordata	mammalia	primates	atelidae	alouatta	palliata	NA	costa rica	607	internal	digestive-associated	fecal	NA	none	terrestrial	adult	wild	NA	herbivore	1	direct_freeze	DNeasy Powersoil	neotropic	NA	37.4119	283.69	6.41839	0.976512	188	ERR1101985	-0.278	6287	10.4	-83.77	51	26.0852	8.00422	76.0554	80.5931	31.5748
ERR1101997	ACATACTGAGCA	GTGCCAGCMGCCGCGGTAA	NA	NA	10.1007/s00442-015-3507-z	NA	30589	alouatta palliata	animalia	chordata	mammalia	primates	atelidae	alouatta	palliata	NA	costa rica	607	internal	digestive-associated	fecal	NA	none	terrestrial	adult	wild	NA	herbivore	1	direct_freeze	DNeasy Powersoil	neotropic	NA	36.8606	240.357	6.41188	0.978764	175	ERR1101997	-0.278	6299	10.4	-83.77	51	26.0852	8.00422	76.0554	80.5931	31.5748
ERR1101990	CAGGGCCTTTGT	GTGCCAGCMGCCGCGGTAA	NA	NA	10.1007/s00442-015-3507-z	NA	30589	alouatta palliata	animalia	chordata	mammalia	primates	atelidae	alouatta	palliata	NA	costa rica	607	internal	digestive-associated	fecal	NA	none	terrestrial	adult	wild	NA	herbivore	1	direct_freeze	DNeasy Powersoil	neotropic	NA	31.2826	209	5.74142	0.96338	139	ERR1101990	-0.278	6292	10.4	-83.77	51	26.0852	8.00422	76.0554	80.5931	31.5748
ERR1101992	AAGAGTCTCTAG	GTGCCAGCMGCCGCGGTAA	NA	NA	10.1007/s00442-015-3507-z	NA	30589	alouatta palliata	animalia	chordata	mammalia	primates	atelidae	alouatta	palliata	NA	costa rica	607	internal	digestive-associated	fecal	NA	none	terrestrial	adult	wild	NA	herbivore	1	direct_freeze	DNeasy Powersoil	neotropic	NA	35.4814	229.033	6.06303	0.968424	166	ERR1101992	-0.278	6294	10.4	-83.77	51	26.0852	8.00422	76.0554	80.5931	31.5748
ERR1102001	AAGAGCAGAGCC	GTGCCAGCMGCCGCGGTAA	NA	NA	10.1007/s00442-015-3507-z	NA	30589	alouatta palliata	animalia	chordata	mammalia	primates	atelidae	alouatta	palliata	NA	costa rica	607	internal	digestive-associated	fecal	NA	none	terrestrial	adult	wild	NA	herbivore	1	direct_freeze	DNeasy Powersoil	neotropic	NA	37.4067	252.64	6.37008	0.978506	172	ERR1102001	-0.278	6303	10.4	-83.77	51	26.0852	8.00422	76.0554	80.5931	31.5748
1773.Salt.max1.ugi	ACCGTCTTTCTC	GTGCCAGCMGCCGCGGTAA	12900	1773	na	ERP016414	460219	saltator maximus	animalia	chordata	aves	passeriformes	cardinalidae	saltator	maximus	29/11/2007	venezuela	1360	internal	digestive-associated	fecal	NA	excreta	terrestrial	adult	wild	november	herbivore	1	direct_freeze	DNeasy Powersoil	neotropic	molly	8.46548	3	0.996411	0.491338	3	1773.Salt.max1.ugi	-0.276	6400	9.96167	-68.6719	49	21.482	9.55882	83.9163	44.9466	27.0779
1773.Salt.max2.gizz	AGTCTGTCTGCG	GTGCCAGCMGCCGCGGTAA	12916	1773	na	ERP016414	460219	saltator maximus	animalia	chordata	aves	passeriformes	cardinalidae	saltator	maximus	2008-01-06	venezuela	1360	internal	digestive-associated	fecal	NA	excreta	terrestrial	adult	wild	june	herbivore	1	direct_freeze	DNeasy Powersoil	neotropic	molly	12.9189	52.3333	1.08406	0.38359	22	1773.Salt.max2.gizz	-0.276	6401	9.96167	-68.6719	49	21.482	9.55882	83.9163	44.9466	27.0779
1773.Salt.max1.lgi	TCACCCAAGGTA	GTGCCAGCMGCCGCGGTAA	12899	1773	na	ERP016414	460219	saltator maximus	animalia	chordata	aves	passeriformes	cardinalidae	saltator	maximus	29/11/2007	venezuela	1360	internal	digestive-associated	fecal	NA	excreta	terrestrial	adult	wild	november	herbivore	1	direct_freeze	DNeasy Powersoil	neotropic	molly	8.5223	3	0.837719	0.386278	3	1773.Salt.max1.lgi	-0.276	6399	9.96167	-68.6719	49	21.482	9.55882	83.9163	44.9466	27.0779
1773.Salt.max2.lgi	TAAACCTGGACA	GTGCCAGCMGCCGCGGTAA	12917	1773	na	ERP016414	460219	saltator maximus	animalia	chordata	aves	passeriformes	cardinalidae	saltator	maximus	2008-01-06	venezuela	1360	internal	digestive-associated	fecal	NA	excreta	terrestrial	adult	wild	june	herbivore	1	direct_freeze	DNeasy Powersoil	neotropic	molly	8.64827	6	0.38834	0.114266	5	1773.Salt.max2.lgi	-0.276	6402	9.96167	-68.6719	49	21.482	9.55882	83.9163	44.9466	27.0779
1773.Platy.flav2.ugi	GCTCCTTAGAAG	GTGCCAGCMGCCGCGGTAA	13999	1773	na	ERP016414	411553	platycichla flavipes	animalia	chordata	aves	passeriformes	turdidae	turdus	flavipes	30/11/2007	venezuela	1360	internal	digestive-associated	fecal	NA	excreta	terrestrial	adult	wild	november	omnivore	2	direct_freeze	DNeasy Powersoil	neotropic	molly	23.6919	136.773	5.7771	0.965452	122	1773.Platy.flav2.ugi	-0.276	6397	9.96167	-68.6719	49	21.482	9.55882	83.9163	44.9466	27.0779
1773.Platy.flav2.gizz	GGCATTAGTTGA	GTGCCAGCMGCCGCGGTAA	13997	1773	na	ERP016414	411553	platycichla flavipes	animalia	chordata	aves	passeriformes	turdidae	turdus	flavipes	30/11/2007	venezuela	1360	internal	digestive-associated	fecal	NA	excreta	terrestrial	adult	wild	november	omnivore	2	direct_freeze	DNeasy Powersoil	neotropic	molly	35.3571	258.125	6.52784	0.980332	196	1773.Platy.flav2.gizz	-0.276	6395	9.96167	-68.6719	49	21.482	9.55882	83.9163	44.9466	27.0779
1773.Platy.flav2.lgi	GACCCTAGACCT	GTGCCAGCMGCCGCGGTAA	13998	1773	na	ERP016414	411553	platycichla flavipes	animalia	chordata	aves	passeriformes	turdidae	turdus	flavipes	30/11/2007	venezuela	1360	internal	digestive-associated	fecal	NA	excreta	terrestrial	adult	wild	november	omnivore	2	direct_freeze	DNeasy Powersoil	neotropic	molly	23.6323	134.9	5.57621	0.958404	116	1773.Platy.flav2.lgi	-0.276	6396	9.96167	-68.6719	49	21.482	9.55882	83.9163	44.9466	27.0779
1773.Platy.flav1.gizz	GATAACTGTACG	GTGCCAGCMGCCGCGGTAA	13994	1773	na	ERP016414	411553	platycichla flavipes	animalia	chordata	aves	passeriformes	turdidae	turdus	flavipes	30/11/2007	venezuela	1360	internal	digestive-associated	fecal	NA	excreta	terrestrial	adult	wild	november	omnivore	2	direct_freeze	DNeasy Powersoil	neotropic	molly	9.52678	6	0.161064	0.035542	6	1773.Platy.flav1.gizz	-0.276	6392	9.96167	-68.6719	49	21.482	9.55882	83.9163	44.9466	27.0779
1773.Platy.flav1.ugi	AACTGGAACCCT	GTGCCAGCMGCCGCGGTAA	13996	1773	na	ERP016414	411553	platycichla flavipes	animalia	chordata	aves	passeriformes	turdidae	turdus	flavipes	30/11/2007	venezuela	1360	internal	digestive-associated	fecal	NA	excreta	terrestrial	adult	wild	november	omnivore	2	direct_freeze	DNeasy Powersoil	neotropic	molly	14.2964	68	1.54538	0.391574	45	1773.Platy.flav1.ugi	-0.276	6394	9.96167	-68.6719	49	21.482	9.55882	83.9163	44.9466	27.0779
1773.Turdus.oliv1.lgi	CGGTAGTTGATC	GTGCCAGCMGCCGCGGTAA	13992	1773	na	ERP016414	411535	turdus olivater	animalia	chordata	aves	passeriformes	turdidae	turdus	olivater	29/11/2007	venezuela	1360	internal	digestive-associated	fecal	NA	excreta	terrestrial	adult	wild	november	omnivore	2	direct_freeze	DNeasy Powersoil	neotropic	molly	11.4604	33	1.65858	0.526558	18	1773.Turdus.oliv1.lgi	-0.276	6405	9.96167	-68.6719	49	21.482	9.55882	83.9163	44.9466	27.0779
ERR1720400	AGCTCGAA	GTGCCAGCMGCCGCGGTAA	1662	NA	10.3389/fmicb.2016.01920	NA	13577	jalmenus evagoras	animalia	arthropoda	insecta	lepidoptera	lycaenidae	jalmenus	evagoras	2015-12-01	australia	1291	whole_organism	digestive-associated	intestine	NA	none	terrestrial	larvae	wild	january	herbivore	1	ethanol	DNeasy Powersoil	australasia	yue see lee	8.91343	5	1.35576	0.552698	5	ERR1720400	0.597	9251	-30.4236	152.31	17	11.8791	10.1071	45.9	429.879	22.0639
ERR1720402	AGCTCGAA	GTGCCAGCMGCCGCGGTAA	1664	NA	10.3389/fmicb.2016.01920	NA	13577	jalmenus evagoras	animalia	arthropoda	insecta	lepidoptera	lycaenidae	jalmenus	evagoras	2015-12-01	australia	1291	whole_organism	digestive-associated	intestine	NA	none	terrestrial	larvae	wild	january	herbivore	1	ethanol	DNeasy Powersoil	australasia	yue see lee	10.6812	14	3.24333	0.882064	13	ERR1720402	0.597	9253	-30.4236	152.31	17	11.8791	10.1071	45.9	429.879	22.0639
ERR1720404	AGCTCGAA	GTGCCAGCMGCCGCGGTAA	1666	NA	10.3389/fmicb.2016.01920	NA	13577	jalmenus evagoras	animalia	arthropoda	insecta	lepidoptera	lycaenidae	jalmenus	evagoras	2015-12-01	australia	1291	whole_organism	digestive-associated	intestine	NA	none	terrestrial	larvae	wild	january	herbivore	1	ethanol	DNeasy Powersoil	australasia	yue see lee	12.0909	19	3.44802	0.893062	18	ERR1720404	0.597	9255	-30.4236	152.31	17	11.8791	10.1071	45.9	429.879	22.0639
ERR1720403	AGCTCGAA	GTGCCAGCMGCCGCGGTAA	1665	NA	10.3389/fmicb.2016.01920	NA	13577	jalmenus evagoras	animalia	arthropoda	insecta	lepidoptera	lycaenidae	jalmenus	evagoras	2015-12-01	australia	1291	whole_organism	digestive-associated	intestine	NA	none	terrestrial	larvae	wild	january	herbivore	1	ethanol	DNeasy Powersoil	australasia	yue see lee	10.5772	11	2.28956	0.738756	10	ERR1720403	0.597	9254	-30.4236	152.31	17	11.8791	10.1071	45.9	429.879	22.0639
ERR1720401	AGCTCGAA	GTGCCAGCMGCCGCGGTAA	1663	NA	10.3389/fmicb.2016.01920	NA	13577	jalmenus evagoras	animalia	arthropoda	insecta	lepidoptera	lycaenidae	jalmenus	evagoras	2015-12-01	australia	1291	whole_organism	digestive-associated	intestine	NA	none	terrestrial	larvae	wild	january	herbivore	1	ethanol	DNeasy Powersoil	australasia	yue see lee	9.66974	8	2.10028	0.730138	8	ERR1720401	0.597	9252	-30.4236	152.31	17	11.8791	10.1071	45.9	429.879	22.0639
1064.G.CV04	CTTCCAACTCAT	GTGCCAGCMGCCGCGGTAA	13285	1064	na	ERP016607	7460	apis mellifera	animalia	arthropoda	insecta	hymenoptera	apidae	apis	mellifera	NA	puerto rico	43	internal	digestive-associated	intestine	NA	organic material	terrestrial	adult	wild	NA	herbivore	1	direct_freeze	DNeasy Powersoil	neotropic	molly	10.2041	9	1.2752	0.523652	9	1064.G.CV04	0.598	5659	18.22	-65.99	63	25.155	9.59192	72.5585	141.647	31.6822
1064.G.CJV200	CACGATGGTCAT	GTGCCAGCMGCCGCGGTAA	13200	1064	na	ERP016607	7460	apis mellifera	animalia	arthropoda	insecta	hymenoptera	apidae	apis	mellifera	2011-12-07	puerto rico	43	internal	digestive-associated	intestine	NA	organic material	terrestrial	adult	wild	july	herbivore	1	direct_freeze	DNeasy Powersoil	neotropic	molly	11.1624	18	2.7416	0.72443	18	1064.G.CJV200	0.598	5645	18.22	-65.99	63	25.155	9.59192	72.5585	141.647	31.6822
1064.G.CV263	ACAGGAGGGTGT	GTGCCAGCMGCCGCGGTAA	13137	1064	na	ERP016607	7460	apis mellifera	animalia	arthropoda	insecta	hymenoptera	apidae	apis	mellifera	2011-11-07	puerto rico	43	internal	digestive-associated	intestine	NA	organic material	terrestrial	adult	wild	july	herbivore	1	direct_freeze	DNeasy Powersoil	neotropic	molly	10.3552	12	2.43463	0.771054	11	1064.G.CV263	0.598	5686	18.22	-65.99	63	25.155	9.59192	72.5585	141.647	31.6822
1064.G.CV324	AGCGGCCTATTA	GTGCCAGCMGCCGCGGTAA	13147	1064	na	ERP016607	7460	apis mellifera	animalia	arthropoda	insecta	hymenoptera	apidae	apis	mellifera	2011-11-07	puerto rico	43	internal	digestive-associated	intestine	NA	organic material	terrestrial	adult	wild	july	herbivore	1	direct_freeze	DNeasy Powersoil	neotropic	molly	10.2009	10	2.118	0.69931	10	1064.G.CV324	0.598	5730	18.22	-65.99	63	25.155	9.59192	72.5585	141.647	31.6822
1064.G.CV284	ATTGCAAGCAAC	GTGCCAGCMGCCGCGGTAA	13108	1064	na	ERP016607	7460	apis mellifera	animalia	arthropoda	insecta	hymenoptera	apidae	apis	mellifera	13/06/2008	puerto rico	43	internal	digestive-associated	intestine	NA	organic material	terrestrial	adult	wild	june	herbivore	1	direct_freeze	DNeasy Powersoil	neotropic	molly	10.4547	19	2.04226	0.675242	13	1064.G.CV284	0.598	5696	18.22	-65.99	63	25.155	9.59192	72.5585	141.647	31.6822
1064.G.CV315	CGTAGAGCTCTC	GTGCCAGCMGCCGCGGTAA	13298	1064	na	ERP016607	7460	apis mellifera	animalia	arthropoda	insecta	hymenoptera	apidae	apis	mellifera	NA	puerto rico	43	internal	digestive-associated	intestine	NA	organic material	terrestrial	adult	wild	NA	herbivore	1	direct_freeze	DNeasy Powersoil	neotropic	molly	11.129	19.5	2.85124	0.778716	19	1064.G.CV315	0.598	5721	18.22	-65.99	63	25.155	9.59192	72.5585	141.647	31.6822
1064.G.CV238	TAGACCGACTCC	GTGCCAGCMGCCGCGGTAA	13136	1064	na	ERP016607	7460	apis mellifera	animalia	arthropoda	insecta	hymenoptera	apidae	apis	mellifera	2011-11-07	puerto rico	43	internal	digestive-associated	intestine	NA	organic material	terrestrial	adult	wild	july	herbivore	1	direct_freeze	DNeasy Powersoil	neotropic	molly	10.3026	14	2.13384	0.695976	11	1064.G.CV238	0.598	5677	18.22	-65.99	63	25.155	9.59192	72.5585	141.647	31.6822
1064.G.CJV199	AGAGTGCTAATC	GTGCCAGCMGCCGCGGTAA	13199	1064	na	ERP016607	7460	apis mellifera	animalia	arthropoda	insecta	hymenoptera	apidae	apis	mellifera	2011-12-07	puerto rico	43	internal	digestive-associated	intestine	NA	organic material	terrestrial	adult	wild	july	herbivore	1	direct_freeze	DNeasy Powersoil	neotropic	molly	11.0338	16.3333	2.59611	0.77056	16	1064.G.CJV199	0.598	5644	18.22	-65.99	63	25.155	9.59192	72.5585	141.647	31.6822
1064.G.CV05	TGTACATCGCCG	GTGCCAGCMGCCGCGGTAA	13286	1064	na	ERP016607	7460	apis mellifera	animalia	arthropoda	insecta	hymenoptera	apidae	apis	mellifera	NA	puerto rico	43	internal	digestive-associated	intestine	NA	organic material	terrestrial	adult	wild	NA	herbivore	1	direct_freeze	DNeasy Powersoil	neotropic	molly	9.57057	6.33333	0.145131	0.031634	6	1064.G.CV05	0.598	5660	18.22	-65.99	63	25.155	9.59192	72.5585	141.647	31.6822
1064.G.CV92	CGCACTACGCAT	GTGCCAGCMGCCGCGGTAA	13314	1064	na	ERP016607	7460	apis mellifera	animalia	arthropoda	insecta	hymenoptera	apidae	apis	mellifera	NA	puerto rico	43	internal	digestive-associated	intestine	NA	organic material	terrestrial	adult	wild	NA	herbivore	1	direct_freeze	DNeasy Powersoil	neotropic	molly	10.5875	18	1.67298	0.515094	13	1064.G.CV92	0.598	5767	18.22	-65.99	63	25.155	9.59192	72.5585	141.647	31.6822
ERR1101874	ACCATCCAACGA	GTGCCAGCMGCCGCGGTAA	NA	NA	10.1007/s00442-015-3507-z	NA	182253	alouatta pigra	animalia	chordata	mammalia	primates	atelidae	alouatta	pigra	NA	mexico	41	internal	digestive-associated	fecal	NA	none	terrestrial	adult	wild	NA	herbivore	1	ethanol	DNeasy Powersoil	nearctic	NA	33.4776	177.158	5.68949	0.950906	134	ERR1101874	-0.278	5582	18.5	-91.02	65	26.3649	12.1045	63.0694	213.103	35.724
ERR1101864	ACGTGGTTCCAC	GTGCCAGCMGCCGCGGTAA	NA	NA	10.1007/s00442-015-3507-z	NA	182253	alouatta pigra	animalia	chordata	mammalia	primates	atelidae	alouatta	pigra	NA	mexico	41	internal	digestive-associated	fecal	NA	none	terrestrial	adult	wild	NA	herbivore	1	ethanol	DNeasy Powersoil	nearctic	NA	29.0125	133.05	5.3635	0.960482	105	ERR1101864	-0.278	5572	18.5	-91.02	65	26.3649	12.1045	63.0694	213.103	35.724
ERR1101883	TTCCCGAAACGA	GTGCCAGCMGCCGCGGTAA	NA	NA	10.1007/s00442-015-3507-z	NA	182253	alouatta pigra	animalia	chordata	mammalia	primates	atelidae	alouatta	pigra	NA	mexico	41	internal	digestive-associated	fecal	NA	none	terrestrial	adult	wild	NA	herbivore	1	ethanol	DNeasy Powersoil	nearctic	NA	33.5251	203.682	6.21786	0.97872	148	ERR1101883	-0.278	5591	18.5	-91.02	65	26.3649	12.1045	63.0694	213.103	35.724
ERR1720484	AGCTCGAA	GTGCCAGCMGCCGCGGTAA	1746	NA	10.3389/fmicb.2016.01920	NA	124398	spalgis epeus	animalia	arthropoda	insecta	lepidoptera	lycaenidae	spalgis	epeus	2014-03-07	singapore	26	internal	digestive-associated	stomach	NA	none	terrestrial	larvae	wild	july	carnivore	3	ethanol	DNeasy Powersoil	indomalaya	yue see lee	9.22413	14	1.59293	0.645562	9	ERR1720484	0.597	6899	1.318	103.816	34	26.9896	6.61063	82.0514	47.5556	30.9356
ERR1720488	AGCTCGAA	GTGCCAGCMGCCGCGGTAA	1750	NA	10.3389/fmicb.2016.01920	NA	124398	spalgis epeus	animalia	arthropoda	insecta	lepidoptera	lycaenidae	spalgis	epeus	2014-11-07	singapore	26	internal	digestive-associated	fecal	NA	none	terrestrial	larvae	wild	july	carnivore	3	ethanol	DNeasy Powersoil	indomalaya	yue see lee	9.94444	12	1.22421	0.520428	10	ERR1720488	0.597	6903	1.318	103.816	34	26.9896	6.61063	82.0514	47.5556	30.9356
ERR1720489	AGCTCGAA	GTGCCAGCMGCCGCGGTAA	1751	NA	10.3389/fmicb.2016.01920	NA	124398	spalgis epeus	animalia	arthropoda	insecta	lepidoptera	lycaenidae	spalgis	epeus	2014-11-07	singapore	26	internal	digestive-associated	stomach	NA	none	terrestrial	larvae	wild	july	carnivore	3	ethanol	DNeasy Powersoil	indomalaya	yue see lee	10.1484	9.5	0.330654	0.074264	9	ERR1720489	0.597	6904	1.318	103.816	34	26.9896	6.61063	82.0514	47.5556	30.9356
ERR1720487	AGCTCGAA	GTGCCAGCMGCCGCGGTAA	1749	NA	10.3389/fmicb.2016.01920	NA	124398	spalgis epeus	animalia	arthropoda	insecta	lepidoptera	lycaenidae	spalgis	epeus	2014-11-07	singapore	26	internal	digestive-associated	stomach	NA	none	terrestrial	larvae	wild	july	carnivore	3	ethanol	DNeasy Powersoil	indomalaya	yue see lee	8.56295	5	0.609227	0.245668	4	ERR1720487	0.597	6902	1.318	103.816	34	26.9896	6.61063	82.0514	47.5556	30.9356
ERR1720486	AGCTCGAA	GTGCCAGCMGCCGCGGTAA	1748	NA	10.3389/fmicb.2016.01920	NA	689490	edales pandava	animalia	arthropoda	insecta	lepidoptera	lycaenidae	edales	pandava	2014-03-07	singapore	26	internal	digestive-associated	stomach	NA	none	terrestrial	larvae	wild	july	herbivore	1	ethanol	DNeasy Powersoil	indomalaya	yue see lee	15.5807	32	3.58135	0.824492	29	ERR1720486	0.597	6901	1.318	103.816	34	26.9896	6.61063	82.0514	47.5556	30.9356
ERR1720465	AGCTCGAA	GTGCCAGCMGCCGCGGTAA	1727	NA	10.3389/fmicb.2016.01920	NA	689490	edales pandava	animalia	arthropoda	insecta	lepidoptera	lycaenidae	edales	pandava	18/06/2014	singapore	26	internal	digestive-associated	stomach	NA	none	terrestrial	larvae	wild	june	herbivore	1	ethanol	DNeasy Powersoil	indomalaya	yue see lee	14.6041	25	4.01131	0.917354	24	ERR1720465	0.597	6897	1.318	103.816	34	26.9896	6.61063	82.0514	47.5556	30.9356
ERR1720464	AGCTCGAA	GTGCCAGCMGCCGCGGTAA	1726	NA	10.3389/fmicb.2016.01920	NA	689490	edales pandava	animalia	arthropoda	insecta	lepidoptera	lycaenidae	edales	pandava	18/06/2014	singapore	26	internal	digestive-associated	stomach	NA	none	terrestrial	larvae	wild	june	herbivore	1	ethanol	DNeasy Powersoil	indomalaya	yue see lee	15.2786	34.3333	4.30992	0.928336	34	ERR1720464	0.597	6896	1.318	103.816	34	26.9896	6.61063	82.0514	47.5556	30.9356
ERR1720485	AGCTCGAA	GTGCCAGCMGCCGCGGTAA	1747	NA	10.3389/fmicb.2016.01920	NA	689490	edales pandava	animalia	arthropoda	insecta	lepidoptera	lycaenidae	edales	pandava	2014-03-07	singapore	26	internal	digestive-associated	stomach	NA	none	terrestrial	larvae	wild	july	herbivore	1	ethanol	DNeasy Powersoil	indomalaya	yue see lee	16.552	42	3.8834	0.846168	39	ERR1720485	0.597	6900	1.318	103.816	34	26.9896	6.61063	82.0514	47.5556	30.9356
ERR1720492	AGCTCGAA	GTGCCAGCMGCCGCGGTAA	1754	NA	10.3389/fmicb.2016.01920	NA	580333	miletus biggsii	animalia	arthropoda	insecta	lepidoptera	lycaenidae	miletus	biggsii	27/06/2014	singapore	58	internal	digestive-associated	fecal	NA	none	terrestrial	larvae	wild	june	carnivore	3	ethanol	DNeasy Powersoil	indomalaya	yue see lee	12.9722	29	2.27941	0.710362	20	ERR1720492	0.597	6877	1.35507	103.816	36	26.9509	6.58949	81.8975	49.2304	30.8828
ERR1720477	AGCTCGAA	GTGCCAGCMGCCGCGGTAA	1739	NA	10.3389/fmicb.2016.01920	NA	580333	miletus biggsii	animalia	arthropoda	insecta	lepidoptera	lycaenidae	miletus	biggsii	27/06/2014	singapore	58	internal	digestive-associated	stomach	NA	none	terrestrial	larvae	wild	june	carnivore	3	ethanol	DNeasy Powersoil	indomalaya	yue see lee	9.59839	8.5	1.34768	0.45127	8	ERR1720477	0.597	6872	1.35507	103.816	36	26.9509	6.58949	81.8975	49.2304	30.8828
ERR1720480	AGCTCGAA	GTGCCAGCMGCCGCGGTAA	1742	NA	10.3389/fmicb.2016.01920	NA	580333	miletus biggsii	animalia	arthropoda	insecta	lepidoptera	lycaenidae	miletus	biggsii	29/06/2014	singapore	58	internal	digestive-associated	stomach	NA	none	terrestrial	larvae	wild	june	carnivore	3	ethanol	DNeasy Powersoil	indomalaya	yue see lee	9.62418	7	1.48056	0.500984	7	ERR1720480	0.597	6875	1.35507	103.816	36	26.9509	6.58949	81.8975	49.2304	30.8828
ERR1720475	AGCTCGAA	GTGCCAGCMGCCGCGGTAA	1737	NA	10.3389/fmicb.2016.01920	NA	580333	miletus biggsii	animalia	arthropoda	insecta	lepidoptera	lycaenidae	miletus	biggsii	27/06/2014	singapore	58	whole_organism	digestive-associated	intestine	NA	none	terrestrial	larvae	wild	june	carnivore	3	ethanol	DNeasy Powersoil	indomalaya	yue see lee	8.55335	8	0.938006	0.43998	5	ERR1720475	0.597	6870	1.35507	103.816	36	26.9509	6.58949	81.8975	49.2304	30.8828
ERR1720478	AGCTCGAA	GTGCCAGCMGCCGCGGTAA	1740	NA	10.3389/fmicb.2016.01920	NA	1610624	logania marmorata	animalia	arthropoda	insecta	lepidoptera	lycaenidae	logania	marmorata	27/06/2014	singapore	58	internal	digestive-associated	stomach	NA	none	terrestrial	larvae	wild	june	carnivore	3	ethanol	DNeasy Powersoil	indomalaya	yue see lee	11.1487	23.5	1.25937	0.404878	13	ERR1720478	0.597	6873	1.35507	103.816	36	26.9509	6.58949	81.8975	49.2304	30.8828
ERR1720473	AGCTCGAA	GTGCCAGCMGCCGCGGTAA	1735	NA	10.3389/fmicb.2016.01920	NA	1610624	logania marmorata	animalia	arthropoda	insecta	lepidoptera	lycaenidae	logania	marmorata	25/06/2014	singapore	58	internal	digestive-associated	stomach	NA	none	terrestrial	larvae	wild	june	carnivore	3	ethanol	DNeasy Powersoil	indomalaya	yue see lee	15.3311	35.3333	2.02865	0.57417	26	ERR1720473	0.597	6868	1.35507	103.816	36	26.9509	6.58949	81.8975	49.2304	30.8828
ERR1720474	AGCTCGAA	GTGCCAGCMGCCGCGGTAA	1736	NA	10.3389/fmicb.2016.01920	NA	1610624	logania marmorata	animalia	arthropoda	insecta	lepidoptera	lycaenidae	logania	marmorata	27/06/2014	singapore	58	internal	digestive-associated	stomach	NA	none	terrestrial	larvae	wild	june	carnivore	3	ethanol	DNeasy Powersoil	indomalaya	yue see lee	13.6386	34.75	3.62664	0.875524	31	ERR1720474	0.597	6869	1.35507	103.816	36	26.9509	6.58949	81.8975	49.2304	30.8828
ERR1720479	AGCTCGAA	GTGCCAGCMGCCGCGGTAA	1741	NA	10.3389/fmicb.2016.01920	NA	233962	flos sp	animalia	arthropoda	insecta	lepidoptera	lycaenidae	flos	sp	27/06/2014	singapore	58	internal	digestive-associated	stomach	NA	none	terrestrial	larvae	wild	june	herbivore	1	ethanol	DNeasy Powersoil	indomalaya	yue see lee	14.8333	31.75	3.4377	0.825998	31	ERR1720479	0.597	6874	1.35507	103.816	36	26.9509	6.58949	81.8975	49.2304	30.8828
894.MR209.lane3.NoIndex.L003	CTATGCCGGCTA	GGACTACHVGGGTWTCTAAT	10645	894	10.1186/s13071-016-1607-1, 10.1016/j.watres.2012.12.027	ERP016405	8847	anser sp	animalia	chordata	aves	anseriformes	anatidae	anser	sp	13/08/2009	australia	152	internal	digestive-associated	fecal	NA	feces	terrestrial	adult	wild	august	herbivore	1	direct_freeze	DNeasy Powersoil	australasia	brandon	20.681	150.571	4.85016	0.9427	92	894.MR209.lane3.NoIndex.L003	-0.276	11397	-37.6253	145.579	7	12.2894	7.90352	40.4213	406.392	21.2641
894.MR511.lane3.NoIndex.L003	AGTGATGTGACT	GGACTACHVGGGTWTCTAAT	10859	894	10.1186/s13071-016-1607-1, 10.1016/j.watres.2012.12.027	ERP016405	662561	rusa unicolor	animalia	chordata	mammalia	artiodactyla	cervidae	rusa	unicolor	18/11/2009	australia	152	internal	digestive-associated	fecal	NA	feces	terrestrial	adult	wild	november	herbivore	1	direct_freeze	DNeasy Powersoil	australasia	brandon	39.2945	338.438	6.58031	0.977172	229	894.MR511.lane3.NoIndex.L003	-0.278	11539	-37.6253	145.579	7	12.2894	7.90352	40.4213	406.392	21.2641
894.MR948.lane3.NoIndex.L003	GCCGTAAACTTG	GGACTACHVGGGTWTCTAAT	12262	894	10.1186/s13071-016-1607-1, 10.1016/j.watres.2012.12.027	ERP016405	9338	vombatidae	animalia	chordata	mammalia	diprotodontia	vombatidae	NA	NA	26/03/2010	australia	152	internal	digestive-associated	fecal	NA	feces	terrestrial	adult	wild	march	herbivore	1	direct_freeze	DNeasy Powersoil	australasia	brandon	44.6373	428.75	6.44104	0.95408	265	894.MR948.lane3.NoIndex.L003	-0.278	11564	-37.6253	145.579	7	12.2894	7.90352	40.4213	406.392	21.2641
894.MR298.lane3.NoIndex.L003	CATGCGGATCCT	GGACTACHVGGGTWTCTAAT	12177	894	10.1186/s13071-016-1607-1, 10.1016/j.watres.2012.12.027	ERP016405	9338	vombatidae	animalia	chordata	mammalia	diprotodontia	vombatidae	NA	NA	13/08/2009	australia	152	internal	digestive-associated	fecal	NA	feces	terrestrial	adult	wild	august	herbivore	1	direct_freeze	DNeasy Powersoil	australasia	brandon	41.9465	439.3	7.28381	0.987814	293	894.MR298.lane3.NoIndex.L003	-0.278	11484	-37.6253	145.579	7	12.2894	7.90352	40.4213	406.392	21.2641
ERR1720526	AGCTCGAA	GTGCCAGCMGCCGCGGTAA	1788	NA	10.3389/fmicb.2016.01920	NA	37572	lycaenidae	animalia	arthropoda	insecta	lepidoptera	lycaenidae	NA	NA	14/10/2014	south africa	30	whole_organism	digestive-associated	intestine	NA	none	terrestrial	larvae	wild	october	herbivore	1	ethanol	DNeasy Powersoil	afrotropic	yue see lee	11.8741	22.25	1.64291	0.585868	17	ERR1720526	0.597	9248	-29.8607	30.9978	18	20.8472	8.84761	50.2089	276.187	29.5936
ERR1720525	AGCTCGAA	GTGCCAGCMGCCGCGGTAA	1787	NA	10.3389/fmicb.2016.01920	NA	37572	lycaenidae	animalia	arthropoda	insecta	lepidoptera	lycaenidae	NA	NA	14/10/2014	south africa	30	internal	digestive-associated	stomach	NA	none	terrestrial	larvae	wild	october	herbivore	1	ethanol	DNeasy Powersoil	afrotropic	yue see lee	9.48624	11	0.498835	0.149538	9	ERR1720525	0.597	9247	-29.8607	30.9978	18	20.8472	8.84761	50.2089	276.187	29.5936
1734.LD.Ptepar1	CTGTGTCCATGG	GTGCCAGCMGCCGCGGTAA	12694	1734	na	ERP016131	249014	peropteryx kappleri	animalia	chordata	mammalia	chiroptera	emballonuridae	peropteryx	kappleri	26/04/2012	belize	36	internal	digestive-associated	fecal	NA	feces	terrestrial	adult	wild	april	carnivore	3	direct_freeze	DNeasy Powersoil	neotropic	molly	22.6297	109.909	3.64424	0.831538	73	1734.LD.Ptepar1	-0.278	5890	17.81	-88.725	62	26.0626	10.1554	69.3214	172.819	32.8698
1734.LD.NBS1076E	CAAAGCGGTATT	GTGCCAGCMGCCGCGGTAA	12700	1734	na	ERP016131	94963	noctilio leporinus	animalia	chordata	mammalia	chiroptera	noctilionidae	noctilio	leporinus	27/04/2012	belize	84	internal	digestive-associated	fecal	NA	feces	terrestrial	adult	wild	april	carnivore	3	direct_freeze	DNeasy Powersoil	neotropic	molly	9.76519	12.5	0.522574	0.12495	11	1734.LD.NBS1076E	-0.278	5888	17.81	-88.725	62	26.0626	10.1554	69.3214	172.819	32.8698
1734.LD.NBS1081E	CTACGAAAGCCT	GTGCCAGCMGCCGCGGTAA	13342	1734	na	ERP016131	27634	artibeus lituratus	animalia	chordata	mammalia	chiroptera	phyllostomidae	artibeus	lituratus	27/04/2012	belize	36	internal	digestive-associated	fecal	NA	feces	terrestrial	adult	wild	april	herbivore	1	direct_freeze	DNeasy Powersoil	neotropic	molly	8.98966	10	0.888158	0.36867	7	1734.LD.NBS1081E	-0.278	5889	17.81	-88.725	62	26.0626	10.1554	69.3214	172.819	32.8698
1056.Pri.max.Seat.2.13B02	AACTTTCAGGAG	GTGCCAGCMGCCGCGGTAA	7960	1056	10.1111/mec.12501	ERP003782	183752	priodontes maximus	animalia	chordata	mammalia	cingulata	chlamyphoridae	priodontes	maximus	2006-01-01	brazil	2677	internal	digestive-associated	fecal	NA	feces	terrestrial	adult	wild	january	carnivore	3	direct_freeze	DNeasy Powersoil	neotropic	molly	31.8292	184.364	5.53883	0.953732	141	1056.Pri.max.Seat.2.13B02	-0.278	7668	-18.121	-52.908	29	21.4246	12.9705	71.2056	165.412	29.7317
1056.Pri.max.Seat.2.02V07	TATGCCAGAGAT	GTGCCAGCMGCCGCGGTAA	7959	1056	10.1111/mec.12501	ERP003782	183752	priodontes maximus	animalia	chordata	mammalia	cingulata	chlamyphoridae	priodontes	maximus	2006-01-01	brazil	2677	internal	digestive-associated	fecal	NA	feces	terrestrial	adult	wild	january	carnivore	3	direct_freeze	DNeasy Powersoil	neotropic	molly	25.0916	89.4	4.84692	0.932366	78	1056.Pri.max.Seat.2.02V07	-0.278	7667	-18.121	-52.908	29	21.4246	12.9705	71.2056	165.412	29.7317
1056.Pri.max.Seat.04J09	CGAGCTGTTACC	GTGCCAGCMGCCGCGGTAA	7957	1056	10.1111/mec.12501	ERP003782	183752	priodontes maximus	animalia	chordata	mammalia	cingulata	chlamyphoridae	priodontes	maximus	2006-01-01	brazil	2677	internal	digestive-associated	fecal	NA	feces	terrestrial	adult	wild	january	carnivore	3	direct_freeze	DNeasy Powersoil	neotropic	molly	27.363	216.833	4.05432	0.823024	102	1056.Pri.max.Seat.04J09	-0.278	7666	-18.121	-52.908	29	21.4246	12.9705	71.2056	165.412	29.7317
1056.Myr.tri.Seat.1.07C04	GATCTCTGGGTA	GTGCCAGCMGCCGCGGTAA	7930	1056	10.1111/mec.12501	ERP003782	71006	myrmecophaga tridactyla	animalia	chordata	mammalia	pilosa	myrmecophagidae	myrmecophaga	tridactyla	2006-01-01	brazil	2677	internal	digestive-associated	fecal	NA	feces	terrestrial	adult	wild	january	carnivore	3	direct_freeze	DNeasy Powersoil	neotropic	molly	23.9523	115.062	4.31645	0.903902	80	1056.Myr.tri.Seat.1.07C04	-0.278	7643	-18.121	-52.908	29	21.4246	12.9705	71.2056	165.412	29.7317
1056.Myr.tri.Seat.5.3502	TCCAACTGCAGA	GTGCCAGCMGCCGCGGTAA	7952	1056	10.1111/mec.12501	ERP003782	71006	myrmecophaga tridactyla	animalia	chordata	mammalia	pilosa	myrmecophagidae	myrmecophaga	tridactyla	2006-01-01	brazil	2677	internal	digestive-associated	fecal	NA	feces	terrestrial	adult	wild	january	carnivore	3	direct_freeze	DNeasy Powersoil	neotropic	molly	24.6472	147.053	4.58082	0.862684	112	1056.Myr.tri.Seat.5.3502	-0.278	7661	-18.121	-52.908	29	21.4246	12.9705	71.2056	165.412	29.7317
1056.Myr.tri.Seat.05D02	ACCTTACACCTT	GTGCCAGCMGCCGCGGTAA	7927	1056	10.1111/mec.12501	ERP003782	71006	myrmecophaga tridactyla	animalia	chordata	mammalia	pilosa	myrmecophagidae	myrmecophaga	tridactyla	2006-01-01	brazil	2677	internal	digestive-associated	fecal	NA	feces	terrestrial	adult	wild	january	carnivore	3	direct_freeze	DNeasy Powersoil	neotropic	molly	20.7962	121.235	5.36016	0.953538	99	1056.Myr.tri.Seat.05D02	-0.278	7640	-18.121	-52.908	29	21.4246	12.9705	71.2056	165.412	29.7317
1056.Myr.tri.Seat.9.04I04	CTTGACGAGGTT	GTGCCAGCMGCCGCGGTAA	7956	1056	10.1111/mec.12501	ERP003782	71006	myrmecophaga tridactyla	animalia	chordata	mammalia	pilosa	myrmecophagidae	myrmecophaga	tridactyla	2006-01-01	brazil	2677	internal	digestive-associated	fecal	NA	feces	terrestrial	adult	wild	january	carnivore	3	direct_freeze	DNeasy Powersoil	neotropic	molly	20.7918	99.2727	4.19103	0.870028	72	1056.Myr.tri.Seat.9.04I04	-0.278	7665	-18.121	-52.908	29	21.4246	12.9705	71.2056	165.412	29.7317
1056.Myr.tri.Seat.21.04K01	TGTATCTTCACC	GTGCCAGCMGCCGCGGTAA	7943	1056	10.1111/mec.12501	ERP003782	71006	myrmecophaga tridactyla	animalia	chordata	mammalia	pilosa	myrmecophagidae	myrmecophaga	tridactyla	2006-01-01	brazil	2677	internal	digestive-associated	fecal	NA	feces	terrestrial	adult	wild	january	carnivore	3	direct_freeze	DNeasy Powersoil	neotropic	molly	12.3784	47	2.57968	0.669366	32	1056.Myr.tri.Seat.21.04K01	-0.278	7654	-18.121	-52.908	29	21.4246	12.9705	71.2056	165.412	29.7317
1056.Myr.tri.Seat.20.04K11	AGACATACCGTA	GTGCCAGCMGCCGCGGTAA	7942	1056	10.1111/mec.12501	ERP003782	71006	myrmecophaga tridactyla	animalia	chordata	mammalia	pilosa	myrmecophagidae	myrmecophaga	tridactyla	2006-01-01	brazil	2677	internal	digestive-associated	fecal	NA	feces	terrestrial	adult	wild	january	carnivore	3	direct_freeze	DNeasy Powersoil	neotropic	molly	20.3078	122.625	4.79864	0.920078	82	1056.Myr.tri.Seat.20.04K11	-0.278	7653	-18.121	-52.908	29	21.4246	12.9705	71.2056	165.412	29.7317
1056.Myr.tri.Seat.4.03H10	TCTGAGGTTGCC	GTGCCAGCMGCCGCGGTAA	7951	1056	10.1111/mec.12501	ERP003782	71006	myrmecophaga tridactyla	animalia	chordata	mammalia	pilosa	myrmecophagidae	myrmecophaga	tridactyla	2006-01-01	brazil	2677	internal	digestive-associated	fecal	NA	feces	terrestrial	adult	wild	january	carnivore	3	direct_freeze	DNeasy Powersoil	neotropic	molly	17.4382	97.6	3.16242	0.79451	47	1056.Myr.tri.Seat.4.03H10	-0.278	7660	-18.121	-52.908	29	21.4246	12.9705	71.2056	165.412	29.7317
1056.Myr.tri.Seat.27.04K10	GAGTACAGTCTA	GTGCCAGCMGCCGCGGTAA	7949	1056	10.1111/mec.12501	ERP003782	71006	myrmecophaga tridactyla	animalia	chordata	mammalia	pilosa	myrmecophagidae	myrmecophaga	tridactyla	2006-01-01	brazil	2677	internal	digestive-associated	fecal	NA	feces	terrestrial	adult	wild	january	carnivore	3	direct_freeze	DNeasy Powersoil	neotropic	molly	22.1958	95.9375	3.66692	0.805462	74	1056.Myr.tri.Seat.27.04K10	-0.278	7658	-18.121	-52.908	29	21.4246	12.9705	71.2056	165.412	29.7317
SRR6075130	AAAAAAAA	AAAAAAAAAAAAAAAAAAA	16465	NA	10.3389/fmicb.2017.02073	SRX3215721	52224	shinisaurus crocodilurus	animalia	chordata	reptilia	squamata	xenosauridae	shinisaurus	crocodilurus	18/05/2017	china	315	internal	digestive-associated	fecal	NA	none	terrestrial	adult	wild	may	carnivore	3	direct_freeze	PowerFecal	indomalaya	brandon	17.0563	62.5	3.71383	0.871826	45	SRR6075130	-0.272	4930	24.1532	111.706	67	19.626	7.25397	29.0155	661.986	31.2978
SRR6075095	AAAAAAAA	AAAAAAAAAAAAAAAAAAA	16461	NA	10.3389/fmicb.2017.02073	SRX3215681	52224	shinisaurus crocodilurus	animalia	chordata	reptilia	squamata	xenosauridae	shinisaurus	crocodilurus	18/05/2017	china	315	internal	digestive-associated	fecal	NA	none	terrestrial	adult	wild	may	carnivore	3	direct_freeze	PowerFecal	indomalaya	brandon	12.7056	39.5	1.42856	0.533902	17	SRR6075095	-0.272	4926	24.1532	111.706	67	19.626	7.25397	29.0155	661.986	31.2978
SRR6075137	AAAAAAAA	AAAAAAAAAAAAAAAAAAA	16472	NA	10.3389/fmicb.2017.02073	SRX3215728	52224	shinisaurus crocodilurus	animalia	chordata	reptilia	squamata	xenosauridae	shinisaurus	crocodilurus	24/08/2016	china	315	internal	digestive-associated	fecal	NA	none	terrestrial	adult	wild	august	carnivore	3	direct_freeze	PowerFecal	indomalaya	brandon	32.2763	160.118	5.34343	0.936166	136	SRR6075137	-0.272	4937	24.1532	111.706	67	19.626	7.25397	29.0155	661.986	31.2978
SRR6075134	AAAAAAAA	AAAAAAAAAAAAAAAAAAA	16469	NA	10.3389/fmicb.2017.02073	SRX3215725	52224	shinisaurus crocodilurus	animalia	chordata	reptilia	squamata	xenosauridae	shinisaurus	crocodilurus	24/08/2016	china	315	internal	digestive-associated	fecal	NA	none	terrestrial	adult	wild	august	carnivore	3	direct_freeze	PowerFecal	indomalaya	brandon	26.5915	179.688	4.17788	0.87158	100	SRR6075134	-0.272	4934	24.1532	111.706	67	19.626	7.25397	29.0155	661.986	31.2978
SRR6075097	AAAAAAAA	AAAAAAAAAAAAAAAAAAA	16462	NA	10.3389/fmicb.2017.02073	SRX3215687	52224	shinisaurus crocodilurus	animalia	chordata	reptilia	squamata	xenosauridae	shinisaurus	crocodilurus	18/05/2017	china	315	internal	digestive-associated	fecal	NA	none	terrestrial	adult	wild	may	carnivore	3	direct_freeze	PowerFecal	indomalaya	brandon	14.936	39.75	1.82759	0.573398	26	SRR6075097	-0.272	4927	24.1532	111.706	67	19.626	7.25397	29.0155	661.986	31.2978
SRR6075100	AAAAAAAA	AAAAAAAAAAAAAAAAAAA	16463	NA	10.3389/fmicb.2017.02073	SRX3215691	52224	shinisaurus crocodilurus	animalia	chordata	reptilia	squamata	xenosauridae	shinisaurus	crocodilurus	18/05/2017	china	315	internal	digestive-associated	fecal	NA	none	terrestrial	adult	wild	may	carnivore	3	direct_freeze	PowerFecal	indomalaya	brandon	14.716	31	2.00011	0.628242	28	SRR6075100	-0.272	4928	24.1532	111.706	67	19.626	7.25397	29.0155	661.986	31.2978
SRR6075136	AAAAAAAA	AAAAAAAAAAAAAAAAAAA	16471	NA	10.3389/fmicb.2017.02073	SRX3215727	52224	shinisaurus crocodilurus	animalia	chordata	reptilia	squamata	xenosauridae	shinisaurus	crocodilurus	24/08/2016	china	315	internal	digestive-associated	fecal	NA	none	terrestrial	adult	wild	august	carnivore	3	direct_freeze	PowerFecal	indomalaya	brandon	27.1228	169.8	4.05271	0.794534	111	SRR6075136	-0.272	4936	24.1532	111.706	67	19.626	7.25397	29.0155	661.986	31.2978
SRR6075132	AAAAAAAA	AAAAAAAAAAAAAAAAAAA	16467	NA	10.3389/fmicb.2017.02073	SRX3215723	52224	shinisaurus crocodilurus	animalia	chordata	reptilia	squamata	xenosauridae	shinisaurus	crocodilurus	18/05/2017	china	315	internal	digestive-associated	fecal	NA	none	terrestrial	adult	wild	may	carnivore	3	direct_freeze	PowerFecal	indomalaya	brandon	17.2161	44.5	3.58329	0.851416	40	SRR6075132	-0.272	4932	24.1532	111.706	67	19.626	7.25397	29.0155	661.986	31.2978
SRR6075101	AAAAAAAA	AAAAAAAAAAAAAAAAAAA	16464	NA	10.3389/fmicb.2017.02073	SRX3215692	52224	shinisaurus crocodilurus	animalia	chordata	reptilia	squamata	xenosauridae	shinisaurus	crocodilurus	18/05/2017	china	315	internal	digestive-associated	fecal	NA	none	terrestrial	adult	wild	may	carnivore	3	direct_freeze	PowerFecal	indomalaya	brandon	15.5144	36.6	3.08649	0.815294	31	SRR6075101	-0.272	4929	24.1532	111.706	67	19.626	7.25397	29.0155	661.986	31.2978
SRR4289938	AAAAAAAA	AAAAAAAAAAAAAAAAAAA	1365	NA	doi.org/10.1111/1365-2656.12692	SRX2185454	9978	ochotona princeps	animalia	chordata	mammalia	lagomorpha	ochotonidae	ochotona	princeps	NA	usa	438	internal	digestive-associated	fecal	NA	none	terrestrial	adult	wild	NA	herbivore	1	direct_freeze	QIAamp_Dna_Stool_Mini_Kit_	nearctic	roger	41.8848	449.621	7.20694	0.985294	289	SRR4289938	-0.278	964	45.687	-121.787	92	7.79773	9.23253	36.1737	599.705	19.8946
SRR4290013	AAAAAAAA	AAAAAAAAAAAAAAAAAAA	1410	NA	doi.org/10.1111/1365-2656.12692	SRX2185529	9978	ochotona princeps	animalia	chordata	mammalia	lagomorpha	ochotonidae	ochotona	princeps	NA	usa	438	internal	digestive-associated	fecal	NA	none	terrestrial	adult	wild	NA	herbivore	1	direct_freeze	QIAamp_Dna_Stool_Mini_Kit_	nearctic	roger	31.0413	284	5.66595	0.950186	179	SRR4290013	-0.278	1009	45.687	-121.787	92	7.79773	9.23253	36.1737	599.705	19.8946
SRR4289942	AAAAAAAA	AAAAAAAAAAAAAAAAAAA	1369	NA	doi.org/10.1111/1365-2656.12692	SRX2185458	9978	ochotona princeps	animalia	chordata	mammalia	lagomorpha	ochotonidae	ochotona	princeps	NA	usa	438	internal	digestive-associated	fecal	NA	none	terrestrial	adult	wild	NA	herbivore	1	direct_freeze	QIAamp_Dna_Stool_Mini_Kit_	nearctic	roger	35.9968	382.775	6.75573	0.978846	241	SRR4289942	-0.278	968	45.687	-121.787	92	7.79773	9.23253	36.1737	599.705	19.8946
SRR4289986	AAAAAAAA	AAAAAAAAAAAAAAAAAAA	1391	NA	doi.org/10.1111/1365-2656.12692	SRX2185502	9978	ochotona princeps	animalia	chordata	mammalia	lagomorpha	ochotonidae	ochotona	princeps	NA	usa	438	internal	digestive-associated	fecal	NA	none	terrestrial	adult	wild	NA	herbivore	1	direct_freeze	QIAamp_Dna_Stool_Mini_Kit_	nearctic	roger	40.1163	449.842	6.7448	0.970068	284	SRR4289986	-0.278	990	45.687	-121.787	92	7.79773	9.23253	36.1737	599.705	19.8946
SRR4289992	AAAAAAAA	AAAAAAAAAAAAAAAAAAA	1397	NA	doi.org/10.1111/1365-2656.12692	SRX2185508	9978	ochotona princeps	animalia	chordata	mammalia	lagomorpha	ochotonidae	ochotona	princeps	NA	usa	438	internal	digestive-associated	fecal	NA	none	terrestrial	adult	wild	NA	herbivore	1	direct_freeze	QIAamp_Dna_Stool_Mini_Kit_	nearctic	roger	39.3272	347.561	6.75004	0.973376	234	SRR4289992	-0.278	996	45.687	-121.787	92	7.79773	9.23253	36.1737	599.705	19.8946
SRR4289945	AAAAAAAA	AAAAAAAAAAAAAAAAAAA	1372	NA	doi.org/10.1111/1365-2656.12692	SRX2185461	9978	ochotona princeps	animalia	chordata	mammalia	lagomorpha	ochotonidae	ochotona	princeps	NA	usa	438	internal	digestive-associated	fecal	NA	none	terrestrial	adult	wild	NA	herbivore	1	direct_freeze	QIAamp_Dna_Stool_Mini_Kit_	nearctic	roger	32.9926	239.95	5.86938	0.945252	183	SRR4289945	-0.278	971	45.687	-121.787	92	7.79773	9.23253	36.1737	599.705	19.8946
SRR4289985	AAAAAAAA	AAAAAAAAAAAAAAAAAAA	1390	NA	doi.org/10.1111/1365-2656.12692	SRX2185501	9978	ochotona princeps	animalia	chordata	mammalia	lagomorpha	ochotonidae	ochotona	princeps	NA	usa	438	internal	digestive-associated	fecal	NA	none	terrestrial	adult	wild	NA	herbivore	1	direct_freeze	QIAamp_Dna_Stool_Mini_Kit_	nearctic	roger	38.7613	386.49	6.69955	0.978732	248	SRR4289985	-0.278	989	45.687	-121.787	92	7.79773	9.23253	36.1737	599.705	19.8946
SRR4289973	AAAAAAAA	AAAAAAAAAAAAAAAAAAA	1378	NA	doi.org/10.1111/1365-2656.12692	SRX2185489	9978	ochotona princeps	animalia	chordata	mammalia	lagomorpha	ochotonidae	ochotona	princeps	NA	usa	438	internal	digestive-associated	fecal	NA	none	terrestrial	adult	wild	NA	herbivore	1	direct_freeze	QIAamp_Dna_Stool_Mini_Kit_	nearctic	roger	38.8162	371.538	6.53493	0.961254	252	SRR4289973	-0.278	977	45.687	-121.787	92	7.79773	9.23253	36.1737	599.705	19.8946
SRR4289967	AAAAAAAA	AAAAAAAAAAAAAAAAAAA	1377	NA	doi.org/10.1111/1365-2656.12692	SRX2185488	9978	ochotona princeps	animalia	chordata	mammalia	lagomorpha	ochotonidae	ochotona	princeps	NA	usa	438	internal	digestive-associated	fecal	NA	none	terrestrial	adult	wild	NA	herbivore	1	direct_freeze	QIAamp_Dna_Stool_Mini_Kit_	nearctic	roger	39.8184	313.554	7.21662	0.988582	256	SRR4289967	-0.278	976	45.687	-121.787	92	7.79773	9.23253	36.1737	599.705	19.8946
894.C1524.lane5.NoIndex.L005	GCTTCCAGACAA	GGACTACHVGGGTWTCTAAT	11685	894	10.1186/s13071-016-1607-1, 10.1016/j.watres.2012.12.027	ERP016405	8790	dromaius novaehollandiae	animalia	chordata	aves	casuariiformes	dromaiidae	dromaius	novaehollandiae	2010-09-09	australia	204	internal	digestive-associated	fecal	NA	feces	terrestrial	adult	wild	september	omnivore	2	direct_freeze	DNeasy Powersoil	australasia	brandon	21.5494	151.125	4.64523	0.920422	92	894.C1524.lane5.NoIndex.L005	-0.276	11908	-37.9398	145.412	1	13.5002	7.9962	44.1317	354.99	21.9052
894.C1516.lane5.NoIndex.L005	ATCCCAGCATGC	GGACTACHVGGGTWTCTAAT	11684	894	10.1186/s13071-016-1607-1, 10.1016/j.watres.2012.12.027	ERP016405	8790	dromaius novaehollandiae	animalia	chordata	aves	casuariiformes	dromaiidae	dromaius	novaehollandiae	2010-09-09	australia	204	internal	digestive-associated	fecal	NA	feces	terrestrial	adult	wild	september	omnivore	2	direct_freeze	DNeasy Powersoil	australasia	brandon	43.3902	443.717	6.30443	0.961282	250	894.C1516.lane5.NoIndex.L005	-0.276	11901	-37.9398	145.412	1	13.5002	7.9962	44.1317	354.99	21.9052
894.C1518.lane5.NoIndex.L005	CTGGTGCTGAAT	GGACTACHVGGGTWTCTAAT	11686	894	10.1186/s13071-016-1607-1, 10.1016/j.watres.2012.12.027	ERP016405	8790	dromaius novaehollandiae	animalia	chordata	aves	casuariiformes	dromaiidae	dromaius	novaehollandiae	2010-09-09	australia	204	internal	digestive-associated	fecal	NA	feces	terrestrial	adult	wild	september	omnivore	2	direct_freeze	DNeasy Powersoil	australasia	brandon	30.3668	261.077	5.7675	0.958048	160	894.C1518.lane5.NoIndex.L005	-0.276	11903	-37.9398	145.412	1	13.5002	7.9962	44.1317	354.99	21.9052
894.C1519.lane5.NoIndex.L005	GTGACGTTAGTC	GGACTACHVGGGTWTCTAAT	11688	894	10.1186/s13071-016-1607-1, 10.1016/j.watres.2012.12.027	ERP016405	8790	dromaius novaehollandiae	animalia	chordata	aves	casuariiformes	dromaiidae	dromaius	novaehollandiae	2010-09-09	australia	204	internal	digestive-associated	fecal	NA	feces	terrestrial	adult	wild	september	omnivore	2	direct_freeze	DNeasy Powersoil	australasia	brandon	43.118	373	6.64412	0.965576	258	894.C1519.lane5.NoIndex.L005	-0.276	11904	-37.9398	145.412	1	13.5002	7.9962	44.1317	354.99	21.9052
894.C1517.lane5.NoIndex.L005	ACCAACAGATTG	GGACTACHVGGGTWTCTAAT	11687	894	10.1186/s13071-016-1607-1, 10.1016/j.watres.2012.12.027	ERP016405	8790	dromaius novaehollandiae	animalia	chordata	aves	casuariiformes	dromaiidae	dromaius	novaehollandiae	2010-09-09	australia	204	internal	digestive-associated	fecal	NA	feces	terrestrial	adult	wild	september	omnivore	2	direct_freeze	DNeasy Powersoil	australasia	brandon	37.4115	289.429	5.64812	0.935436	185	894.C1517.lane5.NoIndex.L005	-0.276	11902	-37.9398	145.412	1	13.5002	7.9962	44.1317	354.99	21.9052
894.C1525.lane5.NoIndex.L005	GTGGCCTACTAC	GGACTACHVGGGTWTCTAAT	11999	894	10.1186/s13071-016-1607-1, 10.1016/j.watres.2012.12.027	ERP016405	9322	macropus sp	animalia	chordata	mammalia	diprotodontia	macropodidae	macropus	sp	2010-09-09	australia	204	internal	digestive-associated	fecal	NA	feces	terrestrial	adult	wild	september	herbivore	1	direct_freeze	DNeasy Powersoil	australasia	brandon	36.9252	294	6.34134	0.978618	186	894.C1525.lane5.NoIndex.L005	-0.278	11909	-37.9398	145.412	1	13.5002	7.9962	44.1317	354.99	21.9052
1773.Turdus.oliv2.ugi	TACGTACGAAAC	GTGCCAGCMGCCGCGGTAA	13990	1773	na	ERP016414	411535	turdus olivater	animalia	chordata	aves	passeriformes	turdidae	turdus	olivater	2006-12-11	venezuela	1680	internal	digestive-associated	fecal	NA	excreta	terrestrial	adult	wild	november	omnivore	2	direct_freeze	DNeasy Powersoil	neotropic	molly	23.4825	116.13	5.41053	0.954034	107	1773.Turdus.oliv2.ugi	-0.276	6373	10.3994	-66.9789	50	18.9601	10.4033	82.0271	81.6015	25.1844
1773.Turdus.oliv2.lgi	CTGTTACAGCGA	GTGCCAGCMGCCGCGGTAA	13989	1773	na	ERP016414	411535	turdus olivater	animalia	chordata	aves	passeriformes	turdidae	turdus	olivater	2006-12-11	venezuela	1680	internal	digestive-associated	fecal	NA	excreta	terrestrial	adult	wild	november	omnivore	2	direct_freeze	DNeasy Powersoil	neotropic	molly	23.4839	147.938	4.2493	0.844238	104	1773.Turdus.oliv2.lgi	-0.276	6372	10.3994	-66.9789	50	18.9601	10.4033	82.0271	81.6015	25.1844
1773.Turdus.oliv2.gizz	TCACCATCCGAG	GTGCCAGCMGCCGCGGTAA	13988	1773	na	ERP016414	411535	turdus olivater	animalia	chordata	aves	passeriformes	turdidae	turdus	olivater	2006-12-11	venezuela	1680	internal	digestive-associated	fecal	NA	excreta	terrestrial	adult	wild	november	omnivore	2	direct_freeze	DNeasy Powersoil	neotropic	molly	19.7024	136.5	1.47995	0.285088	72	1773.Turdus.oliv2.gizz	-0.276	6371	10.3994	-66.9789	50	18.9601	10.4033	82.0271	81.6015	25.1844
ERR1720523	AGCTCGAA	GTGCCAGCMGCCGCGGTAA	1785	NA	10.3389/fmicb.2016.01920	NA	37572	epamera mimosae	animalia	arthropoda	insecta	lepidoptera	lycaenidae	epamera	mimosae	2014-05-10	south africa	1321	internal	digestive-associated	stomach	NA	none	terrestrial	larvae	wild	october	herbivore	1	ethanol	DNeasy Powersoil	afrotropic	yue see lee	23.7821	118.176	5.27901	0.941248	107	ERR1720523	0.597	9080	-25.8177	27.4631	21	17.0582	13.9595	53.7136	406.422	29.1338
ERR1720524	AGCTCGAA	GTGCCAGCMGCCGCGGTAA	1786	NA	10.3389/fmicb.2016.01920	NA	37572	iolaus trimeni	animalia	arthropoda	insecta	lepidoptera	lycaenidae	iolaus	trimeni	2014-05-10	south africa	1321	internal	digestive-associated	stomach	NA	none	terrestrial	larvae	wild	october	herbivore	1	ethanol	DNeasy Powersoil	afrotropic	yue see lee	18.988	54	4.20424	0.882142	52	ERR1720524	0.597	9081	-25.8177	27.4631	21	17.0582	13.9595	53.7136	406.422	29.1338
894.SV1546.lane5.NoIndex.L005	GACCGATAGGGA	GGACTACHVGGGTWTCTAAT	10924	894	10.1186/s13071-016-1607-1, 10.1016/j.watres.2012.12.027	ERP016405	662561	rusa unicolor	animalia	chordata	mammalia	artiodactyla	cervidae	rusa	unicolor	2010-09-09	australia	259	internal	digestive-associated	fecal	NA	feces	terrestrial	adult	wild	september	herbivore	1	direct_freeze	DNeasy Powersoil	australasia	brandon	44.7176	455.768	6.87683	0.978636	277	894.SV1546.lane5.NoIndex.L005	-0.278	11780	-37.827	145.415	2	13.1899	8.83649	44.9053	379.277	22.338
894.SV1768.lane5.NoIndex.L005	TGTAACGCCGAT	GGACTACHVGGGTWTCTAAT	11634	894	10.1186/s13071-016-1607-1, 10.1016/j.watres.2012.12.027	ERP016405	9615	canus lupus familiaris	animalia	chordata	mammalia	carnivora	canidae	canus	lupus familiaris	2010-12-11	australia	259	internal	digestive-associated	fecal	NA	feces	terrestrial	adult	wild	november	omnivore	2	direct_freeze	DNeasy Powersoil	australasia	brandon	30.958	265.714	5.5519	0.952206	154	894.SV1768.lane5.NoIndex.L005	-0.278	11826	-37.827	145.415	2	13.1899	8.83649	44.9053	379.277	22.338
894.SV1770.lane5.NoIndex.L005	GATCTGCGATCC	GGACTACHVGGGTWTCTAAT	11653	894	10.1186/s13071-016-1607-1, 10.1016/j.watres.2012.12.027	ERP016405	9615	canus lupus familiaris	animalia	chordata	mammalia	carnivora	canidae	canus	lupus familiaris	2010-12-11	australia	259	internal	digestive-associated	fecal	NA	feces	terrestrial	adult	wild	november	omnivore	2	direct_freeze	DNeasy Powersoil	australasia	brandon	37.7417	318.902	6.41132	0.974472	210	894.SV1770.lane5.NoIndex.L005	-0.278	11828	-37.827	145.415	2	13.1899	8.83649	44.9053	379.277	22.338
894.SV1759.lane5.NoIndex.L005	GTACGATATGAC	GGACTACHVGGGTWTCTAAT	11637	894	10.1186/s13071-016-1607-1, 10.1016/j.watres.2012.12.027	ERP016405	9615	canus lupus familiaris	animalia	chordata	mammalia	carnivora	canidae	canus	lupus familiaris	2010-12-11	australia	259	internal	digestive-associated	fecal	NA	feces	terrestrial	adult	wild	november	omnivore	2	direct_freeze	DNeasy Powersoil	australasia	brandon	35.1553	305.447	6.38416	0.973436	207	894.SV1759.lane5.NoIndex.L005	-0.278	11820	-37.827	145.415	2	13.1899	8.83649	44.9053	379.277	22.338
894.SV1322.lane5.NoIndex.L005	ATAGAGGCCATT	GGACTACHVGGGTWTCTAAT	11673	894	10.1186/s13071-016-1607-1, 10.1016/j.watres.2012.12.027	ERP016405	9627	vulpes vulpes	animalia	chordata	mammalia	carnivora	canidae	vulpes	vulpes	27/05/2010	australia	259	internal	digestive-associated	fecal	NA	feces	terrestrial	adult	wild	may	omnivore	2	direct_freeze	DNeasy Powersoil	australasia	brandon	50.1223	534.542	7.02077	0.974388	308	894.SV1322.lane5.NoIndex.L005	-0.278	11722	-37.827	145.415	2	13.1899	8.83649	44.9053	379.277	22.338
894.SV1401.lane5.NoIndex.L005	CTATTAAGCGGC	GGACTACHVGGGTWTCTAAT	11736	894	10.1186/s13071-016-1607-1, 10.1016/j.watres.2012.12.027	ERP016405	9322	macropus sp	animalia	chordata	mammalia	diprotodontia	macropodidae	macropus	sp	16/07/2010	australia	259	internal	digestive-associated	fecal	NA	feces	terrestrial	adult	wild	july	herbivore	1	direct_freeze	DNeasy Powersoil	australasia	brandon	34.964	299.731	5.57093	0.94331	172	894.SV1401.lane5.NoIndex.L005	-0.278	11740	-37.827	145.415	2	13.1899	8.83649	44.9053	379.277	22.338
894.SV1543.lane5.NoIndex.L005	GTCTCTGAAAGA	GGACTACHVGGGTWTCTAAT	11927	894	10.1186/s13071-016-1607-1, 10.1016/j.watres.2012.12.027	ERP016405	9322	macropus sp	animalia	chordata	mammalia	diprotodontia	macropodidae	macropus	sp	2010-09-09	australia	259	internal	digestive-associated	fecal	NA	feces	terrestrial	adult	wild	september	herbivore	1	direct_freeze	DNeasy Powersoil	australasia	brandon	45.08	512.22	7.10597	0.982962	302	894.SV1543.lane5.NoIndex.L005	-0.278	11777	-37.827	145.415	2	13.1899	8.83649	44.9053	379.277	22.338
894.SV1424.lane5.NoIndex.L005	ACGTAACCACGT	GGACTACHVGGGTWTCTAAT	12286	894	10.1186/s13071-016-1607-1, 10.1016/j.watres.2012.12.027	ERP016405	9338	vombatidae	animalia	chordata	mammalia	diprotodontia	vombatidae	NA	NA	16/07/2010	australia	259	internal	digestive-associated	fecal	NA	feces	terrestrial	adult	wild	july	herbivore	1	direct_freeze	DNeasy Powersoil	australasia	brandon	41.2967	381.927	6.48694	0.959054	241	894.SV1424.lane5.NoIndex.L005	-0.278	11759	-37.827	145.415	2	13.1899	8.83649	44.9053	379.277	22.338
ERR1720394	AGCTCGAA	GTGCCAGCMGCCGCGGTAA	1656	NA	10.3389/fmicb.2016.01920	NA	13577	jalmenus evagoras	animalia	arthropoda	insecta	lepidoptera	lycaenidae	jalmenus	evagoras	2015-07-01	australia	370	whole_organism	digestive-associated	intestine	NA	none	terrestrial	larvae	wild	january	herbivore	1	ethanol	DNeasy Powersoil	australasia	yue see lee	11.9282	15	3.4149	0.88987	15	ERR1720394	0.597	10072	-37.4633	144.694	10	13.1833	10.2438	45.522	428.187	23.7993
ERR1720395	AGCTCGAA	GTGCCAGCMGCCGCGGTAA	1657	NA	10.3389/fmicb.2016.01920	NA	13577	jalmenus evagoras	animalia	arthropoda	insecta	lepidoptera	lycaenidae	jalmenus	evagoras	2015-07-01	australia	370	whole_organism	digestive-associated	intestine	NA	none	terrestrial	larvae	wild	january	herbivore	1	ethanol	DNeasy Powersoil	australasia	yue see lee	12.5513	23	3.96941	0.922562	23	ERR1720395	0.597	10073	-37.4633	144.694	10	13.1833	10.2438	45.522	428.187	23.7993
ERR1720546	AGCTCGAA	GTGCCAGCMGCCGCGGTAA	1808	NA	10.3389/fmicb.2016.01920	NA	1610661	durbania amakosa	animalia	arthropoda	insecta	lepidoptera	lycaenidae	durbania	amakosa	19/10/2014	south africa	1945	whole_organism	digestive-associated	intestine	NA	none	terrestrial	larvae	wild	october	herbivore	1	ethanol	DNeasy Powersoil	afrotropic	yue see lee	8.41911	3	0.0568152	0.011938	3	ERR1720546	0.597	9072	-25.1044	30.5432	22	13.1292	12.0765	61.8373	266.922	22.2139
ERR1720548	AGCTCGAA	GTGCCAGCMGCCGCGGTAA	1810	NA	10.3389/fmicb.2016.01920	NA	1610661	durbania amakosa	animalia	arthropoda	insecta	lepidoptera	lycaenidae	durbania	amakosa	19/10/2014	south africa	1945	internal	digestive-associated	stomach	NA	none	terrestrial	larvae	wild	october	herbivore	1	ethanol	DNeasy Powersoil	afrotropic	yue see lee	14.6218	32.5	0.720137	0.154766	25	ERR1720548	0.597	9074	-25.1044	30.5432	22	13.1292	12.0765	61.8373	266.922	22.2139
ERR1720552	AGCTCGAA	GTGCCAGCMGCCGCGGTAA	1814	NA	10.3389/fmicb.2016.01920	NA	1610661	durbania amakosa	animalia	arthropoda	insecta	lepidoptera	lycaenidae	durbania	amakosa	19/10/2014	south africa	1945	internal	digestive-associated	stomach	NA	none	terrestrial	larvae	wild	october	herbivore	1	ethanol	DNeasy Powersoil	afrotropic	yue see lee	11.0427	11.75	0.845847	0.268766	11	ERR1720552	0.597	9078	-25.1044	30.5432	22	13.1292	12.0765	61.8373	266.922	22.2139
ERR1720547	AGCTCGAA	GTGCCAGCMGCCGCGGTAA	1809	NA	10.3389/fmicb.2016.01920	NA	1610661	durbania amakosa	animalia	arthropoda	insecta	lepidoptera	lycaenidae	durbania	amakosa	19/10/2014	south africa	1945	internal	digestive-associated	stomach	NA	none	terrestrial	larvae	wild	october	herbivore	1	ethanol	DNeasy Powersoil	afrotropic	yue see lee	9.83131	11	0.149354	0.029726	8	ERR1720547	0.597	9073	-25.1044	30.5432	22	13.1292	12.0765	61.8373	266.922	22.2139
ERR1720549	AGCTCGAA	GTGCCAGCMGCCGCGGTAA	1811	NA	10.3389/fmicb.2016.01920	NA	1610661	durbania amakosa	animalia	arthropoda	insecta	lepidoptera	lycaenidae	durbania	amakosa	19/10/2014	south africa	1945	internal	digestive-associated	stomach	NA	none	terrestrial	larvae	wild	october	herbivore	1	ethanol	DNeasy Powersoil	afrotropic	yue see lee	13.983	28	1.10789	0.361698	19	ERR1720549	0.597	9075	-25.1044	30.5432	22	13.1292	12.0765	61.8373	266.922	22.2139
NOCT.52815	CACATTCTATAA	AAAAAAAAAAAAAAAAAAA	NA	NA	https://doi.org/10.1073/pnas.1707186114	NA	1126731	pseudbarydia crespula	animalia	arthropoda	insecta	lepidoptera	noctuidae	pseudbarydia	crespula	NA	costa rica	285	internal	digestive-associated	fecal	NA	none	terrestrial	larvae	wild	NA	herbivore	1	ethanol	DNeasy Powersoil	neotropic	Roger	10.0908	26	0.330316	0.066682	17	NOCT.52815	0.596	6122	11.0323	-85.5278	57	24.7666	7.88839	78.1204	70.2679	29.8042
NOTO.52615	CTTCTTCGCCCT	AAAAAAAAAAAAAAAAAAA	NA	NA	https://doi.org/10.1073/pnas.1707186114	NA	741495	hemiceras nigrescens	animalia	arthropoda	insecta	lepidoptera	notodontidae	hemiceras	nigrescens	NA	costa rica	285	internal	digestive-associated	fecal	NA	none	terrestrial	larvae	wild	NA	herbivore	1	ethanol	DNeasy Powersoil	neotropic	Roger	11.2354	15	2.91955	0.816656	15	NOTO.52615	0.597	6123	11.0323	-85.5278	57	24.7666	7.88839	78.1204	70.2679	29.8042
CACA.52815	AGTTATTCTAGT	AAAAAAAAAAAAAAAAAAA	NA	NA	https://doi.org/10.1073/pnas.1707186114	NA	741428	caligo atreus	animalia	arthropoda	insecta	lepidoptera	nymphalidae	caligo	atreus	NA	costa rica	285	internal	digestive-associated	fecal	NA	none	terrestrial	larvae	wild	NA	herbivore	1	ethanol	DNeasy Powersoil	neotropic	Roger	19.2904	88.5	3.84895	0.857742	71	CACA.52815	0.597	6121	11.0323	-85.5278	57	24.7666	7.88839	78.1204	70.2679	29.8042
SPHI.52815	AGCTTCGACAGT	AAAAAAAAAAAAAAAAAAA	NA	NA	https://doi.org/10.1073/pnas.1707186114	NA	325917	unzela japix	animalia	arthropoda	insecta	lepidoptera	sphingidae	unzela	japix	NA	costa rica	285	internal	digestive-associated	fecal	NA	none	terrestrial	larvae	wild	NA	herbivore	1	ethanol	DNeasy Powersoil	neotropic	Roger	10.9501	14	2.62892	0.744218	14	SPHI.52815	0.597	6124	11.0323	-85.5278	57	24.7666	7.88839	78.1204	70.2679	29.8042
PYIS.ROMU.101215	AACGATCATAGA	AAAAAAAAAAAAAAAAAAA	NA	NA	https://doi.org/10.1073/pnas.1707186114	NA	214332	pyrrharctia isabella	animalia	arthropoda	insecta	lepidoptera	arctiidae	pyrrharctia	isabella	NA	usa	222	internal	digestive-associated	fecal	NA	none	terrestrial	larvae	wild	NA	herbivore	1	ethanol	DNeasy Powersoil	nearctic	Roger	11.751	28	0.411485	0.082082	19	PYIS.ROMU.101215	0.596	1440	42.954	-72.3434	91	7.36475	12.1462	30.5755	997.637	25.9069
TARC.6215	ATCGCCGCCTTG	AAAAAAAAAAAAAAAAAAA	NA	NA	https://doi.org/10.1073/pnas.1707186114	NA	1141070	zolessia felderi	animalia	arthropoda	insecta	lepidoptera	bombycidae	zolessia	felderi	NA	usa	222	internal	digestive-associated	fecal	NA	none	terrestrial	larvae	wild	NA	herbivore	1	ethanol	DNeasy Powersoil	nearctic	Roger	15.747	47.5	4.83784	0.946612	47	TARC.6215	0.596	1442	42.954	-72.3434	91	7.36475	12.1462	30.5755	997.637	25.9069
EUEG.81315.ASSY	AGCGATTCCTCG	AAAAAAAAAAAAAAAAAAA	NA	NA	https://doi.org/10.1073/pnas.1707186114	NA	214131	euchaetes egle	animalia	arthropoda	insecta	lepidoptera	erebidae	euchaetes	egle	NA	usa	222	internal	digestive-associated	fecal	NA	none	terrestrial	larvae	wild	NA	herbivore	1	ethanol	DNeasy Powersoil	nearctic	Roger	10.1495	21	1.64006	0.612124	11	EUEG.81315.ASSY	0.596	1431	42.954	-72.3434	91	7.36475	12.1462	30.5755	997.637	25.9069
SEAL.BEPO.RUOC.71315	GAGCCCAAAGAG	AAAAAAAAAAAAAAAAAAA	NA	NA	https://doi.org/10.1073/pnas.1707186114	NA	572920	selenia alciphearia	animalia	arthropoda	insecta	lepidoptera	geometridae	selenia	alciphearia	NA	usa	222	internal	digestive-associated	fecal	NA	none	terrestrial	larvae	wild	NA	herbivore	1	ethanol	DNeasy Powersoil	nearctic	Roger	18.2594	57.5	5.22301	0.967268	55	SEAL.BEPO.RUOC.71315	0.596	1441	42.954	-72.3434	91	7.36475	12.1462	30.5755	997.637	25.9069
EUCL.PRSE.51015	CATAAGGGAGGC	AAAAAAAAAAAAAAAAAAA	NA	NA	https://doi.org/10.1073/pnas.1707186114	NA	82609	eutrapela clemataria	animalia	arthropoda	insecta	lepidoptera	geometridae	eutrapela	clemataria	NA	usa	222	internal	digestive-associated	fecal	NA	none	terrestrial	larvae	wild	NA	herbivore	1	ethanol	DNeasy Powersoil	nearctic	Roger	13.6162	22.1429	0.618947	0.13277	20	EUCL.PRSE.51015	0.596	1430	42.954	-72.3434	91	7.36475	12.1462	30.5755	997.637	25.9069
TECR.BEPO.72215	GATAGCACTCGT	AAAAAAAAAAAAAAAAAAA	NA	NA	https://doi.org/10.1073/pnas.1707186114	NA	688494	tetracis crocallata	animalia	arthropoda	insecta	lepidoptera	geometridae	tetracis	crocallata	NA	usa	222	internal	digestive-associated	fecal	NA	none	terrestrial	larvae	wild	NA	herbivore	1	ethanol	DNeasy Powersoil	nearctic	Roger	11.7406	15	3.50268	0.898688	15	TECR.BEPO.72215	0.596	1443	42.954	-72.3434	91	7.36475	12.1462	30.5755	997.637	25.9069
LYUN.PRSE.RUsp.52115	AAGTCTTATCTC	AAAAAAAAAAAAAAAAAAA	NA	NA	https://doi.org/10.1073/pnas.1707186114	NA	56392	lytrosis unitaria	animalia	arthropoda	insecta	lepidoptera	geometridae	lytrosis	unitaria	NA	usa	222	internal	digestive-associated	fecal	NA	none	terrestrial	larvae	wild	NA	herbivore	1	ethanol	DNeasy Powersoil	nearctic	Roger	13.7179	30	0.736087	0.158446	24	LYUN.PRSE.RUsp.52115	0.596	1435	42.954	-72.3434	91	7.36475	12.1462	30.5755	997.637	25.9069
ERR1720521	AGCTCGAA	GTGCCAGCMGCCGCGGTAA	1783	NA	10.3389/fmicb.2016.01920	NA	1547981	lepidochrysops wykehami	animalia	arthropoda	insecta	lepidoptera	lycaenidae	lepidochrysops	wykehami	28/09/2014	south africa	1120	whole_organism	digestive-associated	intestine	NA	none	terrestrial	larvae	wild	march	carnivore	3	ethanol	DNeasy Powersoil	afrotropic	yue see lee	15.5768	27	3.47993	0.851032	24	ERR1720521	0.597	9488	-32.4001	26.1	14	14.4462	13.8056	55.766	379.563	25.835
ERR1720511	AGCTCGAA	GTGCCAGCMGCCGCGGTAA	1773	NA	10.3389/fmicb.2016.01920	NA	1547981	lepidochrysops wykehami	animalia	arthropoda	insecta	lepidoptera	lycaenidae	lepidochrysops	wykehami	27/09/2014	south africa	1120	internal	digestive-associated	stomach	NA	none	terrestrial	larvae	wild	march	carnivore	3	ethanol	DNeasy Powersoil	afrotropic	yue see lee	17.5278	46.5	4.99893	0.960806	46	ERR1720511	0.597	9479	-32.4001	26.1	14	14.4462	13.8056	55.766	379.563	25.835
ERR1720519	AGCTCGAA	GTGCCAGCMGCCGCGGTAA	1781	NA	10.3389/fmicb.2016.01920	NA	1547981	lepidochrysops wykehami	animalia	arthropoda	insecta	lepidoptera	lycaenidae	lepidochrysops	wykehami	28/09/2014	south africa	1120	internal	digestive-associated	stomach	NA	none	terrestrial	larvae	wild	march	carnivore	3	ethanol	DNeasy Powersoil	afrotropic	yue see lee	8.85575	6.5	0.140209	0.029696	6	ERR1720519	0.597	9486	-32.4001	26.1	14	14.4462	13.8056	55.766	379.563	25.835
ERR1720513	AGCTCGAA	GTGCCAGCMGCCGCGGTAA	1775	NA	10.3389/fmicb.2016.01920	NA	1547981	lepidochrysops wykehami	animalia	arthropoda	insecta	lepidoptera	lycaenidae	lepidochrysops	wykehami	27/09/2014	south africa	1120	internal	digestive-associated	stomach	NA	none	terrestrial	larvae	wild	march	carnivore	3	ethanol	DNeasy Powersoil	afrotropic	yue see lee	14.0569	49	0.81602	0.178204	27	ERR1720513	0.597	9481	-32.4001	26.1	14	14.4462	13.8056	55.766	379.563	25.835
ERR1720512	AGCTCGAA	GTGCCAGCMGCCGCGGTAA	1774	NA	10.3389/fmicb.2016.01920	NA	1547981	lepidochrysops wykehami	animalia	arthropoda	insecta	lepidoptera	lycaenidae	lepidochrysops	wykehami	27/09/2014	south africa	1120	internal	digestive-associated	stomach	NA	none	terrestrial	larvae	wild	march	carnivore	3	ethanol	DNeasy Powersoil	afrotropic	yue see lee	15.668	38	4.06216	0.868846	38	ERR1720512	0.597	9480	-32.4001	26.1	14	14.4462	13.8056	55.766	379.563	25.835
ERR1720516	AGCTCGAA	GTGCCAGCMGCCGCGGTAA	1778	NA	10.3389/fmicb.2016.01920	NA	1547981	lepidochrysops wykehami	animalia	arthropoda	insecta	lepidoptera	lycaenidae	lepidochrysops	wykehami	27/09/2014	south africa	1120	internal	digestive-associated	stomach	NA	none	terrestrial	larvae	wild	march	carnivore	3	ethanol	DNeasy Powersoil	afrotropic	yue see lee	15.8703	32	3.65063	0.829048	32	ERR1720516	0.597	9484	-32.4001	26.1	14	14.4462	13.8056	55.766	379.563	25.835
ERR1720517	AGCTCGAA	GTGCCAGCMGCCGCGGTAA	1779	NA	10.3389/fmicb.2016.01920	NA	1547981	lepidochrysops wykehami	animalia	arthropoda	insecta	lepidoptera	lycaenidae	lepidochrysops	wykehami	27/09/2014	south africa	1120	internal	digestive-associated	stomach	NA	none	terrestrial	larvae	wild	march	carnivore	3	ethanol	DNeasy Powersoil	afrotropic	yue see lee	13.4297	29	3.5129	0.84791	28	ERR1720517	0.597	9485	-32.4001	26.1	14	14.4462	13.8056	55.766	379.563	25.835
CACA.SANI.52415	AGATGCAATGAT	AAAAAAAAAAAAAAAAAAA	NA	NA	https://doi.org/10.1073/pnas.1707186114	NA	689070	catocala cara	animalia	arthropoda	insecta	lepidoptera	noctuidae	catocala	cara	NA	usa	222	internal	digestive-associated	fecal	NA	none	terrestrial	larvae	wild	NA	herbivore	1	ethanol	DNeasy Powersoil	nearctic	Roger	10.6624	15	3.58454	0.90354	15	CACA.SANI.52415	0.596	1427	42.954	-72.3434	91	7.36475	12.1462	30.5755	997.637	25.9069
PAFU.PIST.62315	ATTGCCTTGATT	AAAAAAAAAAAAAAAAAAA	NA	NA	https://doi.org/10.1073/pnas.1707186114	NA	56566	panthea furcilla	animalia	arthropoda	insecta	lepidoptera	noctuidae	panthea	furcilla	NA	usa	222	internal	digestive-associated	fecal	NA	none	terrestrial	larvae	wild	NA	herbivore	1	ethanol	DNeasy Powersoil	nearctic	Roger	13.572	35	4.67184	0.954464	35	PAFU.PIST.62315	0.596	1438	42.954	-72.3434	91	7.36475	12.1462	30.5755	997.637	25.9069
LIHE.ACNE.BEPO.51915	CTAGAGCTCCCA	AAAAAAAAAAAAAAAAAAA	NA	NA	https://doi.org/10.1073/pnas.1707186114	NA	56392	lithophane hemina	animalia	arthropoda	insecta	lepidoptera	noctuidae	lithophane	hemina	NA	usa	222	internal	digestive-associated	fecal	NA	none	terrestrial	larvae	wild	NA	herbivore	1	ethanol	DNeasy Powersoil	nearctic	Roger	11.4327	18.75	1.57797	0.436448	18	LIHE.ACNE.BEPO.51915	0.596	1434	42.954	-72.3434	91	7.36475	12.1462	30.5755	997.637	25.9069
ACLE.POTR.62315	TTAGGATTCTAT	AAAAAAAAAAAAAAAAAAA	NA	NA	https://doi.org/10.1073/pnas.1707186114	NA	214019	acronicta lepusculina	animalia	arthropoda	insecta	lepidoptera	noctuidae	acronicta	lepusculina	NA	usa	222	internal	digestive-associated	fecal	NA	none	terrestrial	larvae	wild	NA	herbivore	1	ethanol	DNeasy Powersoil	nearctic	Roger	12.0903	31.5	2.49074	0.590926	30	ACLE.POTR.62315	0.596	1425	42.954	-72.3434	91	7.36475	12.1462	30.5755	997.637	25.9069
PHRI.POTR.61715	CTCATCATGTTC	AAAAAAAAAAAAAAAAAAA	NA	NA	https://doi.org/10.1073/pnas.1707186114	NA	214309	pheosia rimosa	animalia	arthropoda	insecta	lepidoptera	notodontidae	pheosia	rimosa	NA	usa	222	internal	digestive-associated	fecal	NA	none	terrestrial	larvae	wild	NA	herbivore	1	ethanol	DNeasy Powersoil	nearctic	Roger	14.9851	31	4.45483	0.944998	31	PHRI.POTR.61715	0.597	1439	42.954	-72.3434	91	7.36475	12.1462	30.5755	997.637	25.9069
NOTO.POTR.61715	GAGTCTTGGTAA	AAAAAAAAAAAAAAAAAAA	NA	NA	https://doi.org/10.1073/pnas.1707186114	NA	988001	notodonta torva	animalia	arthropoda	insecta	lepidoptera	notodontidae	notodonta	torva	NA	usa	222	internal	digestive-associated	fecal	NA	none	terrestrial	larvae	wild	NA	herbivore	1	ethanol	DNeasy Powersoil	nearctic	Roger	17.4494	47	4.77554	0.955018	41	NOTO.POTR.61715	0.597	1436	42.954	-72.3434	91	7.36475	12.1462	30.5755	997.637	25.9069
NYAN.SANI.62315	CAGTCTAGTACG	AAAAAAAAAAAAAAAAAAA	NA	NA	https://doi.org/10.1073/pnas.1707186114	NA	171592	nymphalis antiopa	animalia	arthropoda	insecta	lepidoptera	nymphalidae	nymphalis	antiopa	NA	usa	222	internal	digestive-associated	fecal	NA	none	terrestrial	larvae	wild	NA	herbivore	1	ethanol	DNeasy Powersoil	nearctic	Roger	14.0293	28	4.42025	0.944862	28	NYAN.SANI.62315	0.597	1437	42.954	-72.3434	91	7.36475	12.1462	30.5755	997.637	25.9069
CAAN.LITU.8615	CGTTCCTTGTTA	AAAAAAAAAAAAAAAAAAA	NA	NA	https://doi.org/10.1073/pnas.1707186114	NA	63979	callosamia angulifera	animalia	arthropoda	insecta	lepidoptera	saturniidae	callosamia	angulifera	NA	usa	222	internal	digestive-associated	fecal	NA	none	terrestrial	larvae	wild	NA	herbivore	1	ethanol	DNeasy Powersoil	nearctic	Roger	12.3794	21.5	1.84267	0.625118	19	CAAN.LITU.8615	0.597	1426	42.954	-72.3434	91	7.36475	12.1462	30.5755	997.637	25.9069
HYCE.PRSE.9315	CGGTTGGCGGGT	AAAAAAAAAAAAAAAAAAA	NA	NA	https://doi.org/10.1073/pnas.1707186114	NA	7123	hyalophora cecropia	animalia	arthropoda	insecta	lepidoptera	saturniidae	hyalophora	cecropia	NA	usa	222	internal	digestive-associated	fecal	NA	none	terrestrial	larvae	wild	NA	herbivore	1	ethanol	DNeasy Powersoil	nearctic	Roger	8.65709	4	0.0228141	0.003994	3	HYCE.PRSE.9315	0.597	1432	42.954	-72.3434	91	7.36475	12.1462	30.5755	997.637	25.9069
EAIM.PIRI.9315	CCACCGGGCCGA	AAAAAAAAAAAAAAAAAAA	NA	NA	https://doi.org/10.1073/pnas.1707186114	NA	180268	eacles imperialis	animalia	arthropoda	insecta	lepidoptera	saturniidae	eacles	imperialis	NA	usa	222	internal	digestive-associated	fecal	NA	none	terrestrial	larvae	wild	NA	herbivore	1	ethanol	DNeasy Powersoil	nearctic	Roger	12.1885	14	2.89686	0.810096	14	EAIM.PIRI.9315	0.597	1429	42.954	-72.3434	91	7.36475	12.1462	30.5755	997.637	25.9069
LABO.PIST.82815	CTACTTACATCC	AAAAAAAAAAAAAAAAAAA	NA	NA	https://doi.org/10.1073/pnas.1707186114	NA	214183	lapara bombycoides	animalia	arthropoda	insecta	lepidoptera	sphingidae	lapara	bombycoides	NA	usa	222	internal	digestive-associated	fecal	NA	none	terrestrial	larvae	wild	NA	herbivore	1	ethanol	DNeasy Powersoil	nearctic	Roger	11.002	17	2.53954	0.66678	17	LABO.PIST.82815	0.597	1433	42.954	-72.3434	91	7.36475	12.1462	30.5755	997.637	25.9069
CEUN.FRsp.72215	CAACGAACCATC	AAAAAAAAAAAAAAAAAAA	NA	NA	https://doi.org/10.1073/pnas.1707186114	NA	214081	ceratomia undulosa	animalia	arthropoda	insecta	lepidoptera	sphingidae	ceratomia	undulosa	NA	usa	222	internal	digestive-associated	fecal	NA	none	terrestrial	larvae	wild	NA	herbivore	1	ethanol	DNeasy Powersoil	nearctic	Roger	14.7484	44	4.38964	0.924696	38	CEUN.FRsp.72215	0.597	1428	42.954	-72.3434	91	7.36475	12.1462	30.5755	997.637	25.9069
ARDE.6915	GGAATCCGATTA	AAAAAAAAAAAAAAAAAAA	NA	NA	https://doi.org/10.1073/pnas.1707186114	NA	722287	archaeoprepona demophoon	animalia	arthropoda	insecta	lepidoptera	nymphalidae	archaeoprepona	demophoon	NA	costa rica	340	internal	digestive-associated	fecal	NA	none	terrestrial	larvae	wild	NA	herbivore	1	ethanol	DNeasy Powersoil	neotropic	Roger	20.4267	90.6	5.5386	0.965388	87	ARDE.6915	0.597	6281	10.7674	-85.4331	53	24.7043	8.57149	78.3498	74.9235	30.2674
894.SL877.lane3.NoIndex.L003	GAGACGTGTTCT	GGACTACHVGGGTWTCTAAT	12094	894	10.1186/s13071-016-1607-1, 10.1016/j.watres.2012.12.027	ERP016405	9322	macropus sp	animalia	chordata	mammalia	diprotodontia	macropodidae	macropus	sp	2010-10-02	australia	178	internal	digestive-associated	fecal	NA	feces	terrestrial	adult	wild	february	herbivore	1	direct_freeze	DNeasy Powersoil	australasia	brandon	43.912	580.115	6.86246	0.97807	294	894.SL877.lane3.NoIndex.L003	-0.278	10922	-37.682	145.294	5	14.0934	9.43588	45.2438	402.092	23.8718
894.SL847.lane3.NoIndex.L003	CGTAAGATGCCT	GGACTACHVGGGTWTCTAAT	12556	894	10.1186/s13071-016-1607-1, 10.1016/j.watres.2012.12.027	ERP016405	9986	oryctolagus cuniculus	animalia	chordata	mammalia	lagomorpha	leporidae	oryctolagus	cuniculus	2010-10-02	australia	178	internal	digestive-associated	fecal	NA	feces	terrestrial	adult	wild	february	herbivore	1	direct_freeze	DNeasy Powersoil	australasia	brandon	20.3333	192.75	3.45068	0.822414	69	894.SL847.lane3.NoIndex.L003	-0.278	10892	-37.682	145.294	5	14.0934	9.43588	45.2438	402.092	23.8718
ERR1720458	AGCTCGAA	GTGCCAGCMGCCGCGGTAA	1720	NA	10.3389/fmicb.2016.01920	NA	233962	flos apidanus	animalia	arthropoda	insecta	lepidoptera	lycaenidae	flos	apidanus	17/06/2014	singapore	49	internal	digestive-associated	stomach	NA	none	terrestrial	larvae	wild	june	herbivore	1	ethanol	DNeasy Powersoil	indomalaya	yue see lee	9.51999	6.25	0.0852215	0.015922	6	ERR1720458	0.597	6891	1.4033	103.788	38	26.9009	6.39064	82.2154	42.0012	30.7385
ERR1720456	AGCTCGAA	GTGCCAGCMGCCGCGGTAA	1718	NA	10.3389/fmicb.2016.01920	NA	233962	flos apidanus	animalia	arthropoda	insecta	lepidoptera	lycaenidae	flos	apidanus	17/06/2014	singapore	49	internal	digestive-associated	stomach	NA	none	terrestrial	larvae	wild	june	herbivore	1	ethanol	DNeasy Powersoil	indomalaya	yue see lee	9.16473	7	0.0342189	0.005988	4	ERR1720456	0.597	6889	1.4033	103.788	38	26.9009	6.39064	82.2154	42.0012	30.7385
ERR1720455	AGCTCGAA	GTGCCAGCMGCCGCGGTAA	1717	NA	10.3389/fmicb.2016.01920	NA	233962	flos apidanus	animalia	arthropoda	insecta	lepidoptera	lycaenidae	flos	apidanus	17/06/2014	singapore	49	internal	digestive-associated	stomach	NA	none	terrestrial	larvae	wild	june	herbivore	1	ethanol	DNeasy Powersoil	indomalaya	yue see lee	16.6793	46	3.7282	0.801758	41	ERR1720455	0.597	6888	1.4033	103.788	38	26.9009	6.39064	82.2154	42.0012	30.7385
ERR1720457	AGCTCGAA	GTGCCAGCMGCCGCGGTAA	1719	NA	10.3389/fmicb.2016.01920	NA	233962	flos apidanus	animalia	arthropoda	insecta	lepidoptera	lycaenidae	flos	apidanus	17/06/2014	singapore	49	internal	digestive-associated	stomach	NA	none	terrestrial	larvae	wild	june	herbivore	1	ethanol	DNeasy Powersoil	indomalaya	yue see lee	10.1778	23	0.0978628	0.017904	8	ERR1720457	0.597	6890	1.4033	103.788	38	26.9009	6.39064	82.2154	42.0012	30.7385
ERR1720453	AGCTCGAA	GTGCCAGCMGCCGCGGTAA	1715	NA	10.3389/fmicb.2016.01920	NA	233962	flos apidanus	animalia	arthropoda	insecta	lepidoptera	lycaenidae	flos	apidanus	17/06/2014	singapore	49	internal	digestive-associated	stomach	NA	none	terrestrial	larvae	wild	june	herbivore	1	ethanol	DNeasy Powersoil	indomalaya	yue see lee	15.2581	36.3333	3.34319	0.82305	33	ERR1720453	0.597	6886	1.4033	103.788	38	26.9009	6.39064	82.2154	42.0012	30.7385
ERR1720454	AGCTCGAA	GTGCCAGCMGCCGCGGTAA	1716	NA	10.3389/fmicb.2016.01920	NA	682767	eooxylides tharis	animalia	arthropoda	insecta	lepidoptera	lycaenidae	eooxylides	tharis	17/06/2014	singapore	49	internal	digestive-associated	stomach	NA	none	terrestrial	larvae	wild	june	herbivore	1	ethanol	DNeasy Powersoil	indomalaya	yue see lee	7.94631	2	0.0294641	0.005982	2	ERR1720454	0.597	6887	1.4033	103.788	38	26.9009	6.39064	82.2154	42.0012	30.7385
ERR1720467	AGCTCGAA	GTGCCAGCMGCCGCGGTAA	1729	NA	10.3389/fmicb.2016.01920	NA	1610624	logania marmorata	animalia	arthropoda	insecta	lepidoptera	lycaenidae	logania	marmorata	19/06/2014	singapore	13	internal	digestive-associated	stomach	NA	none	terrestrial	larvae	wild	june	carnivore	3	ethanol	DNeasy Powersoil	indomalaya	yue see lee	17.2079	57	4.57149	0.932174	53	ERR1720467	0.597	6892	1.44657	103.73	39	26.9828	6.41849	81.9798	43.0115	30.8415
ERR1720469	AGCTCGAA	GTGCCAGCMGCCGCGGTAA	1731	NA	10.3389/fmicb.2016.01920	NA	1610624	logania marmorata	animalia	arthropoda	insecta	lepidoptera	lycaenidae	logania	marmorata	19/06/2014	singapore	13	internal	digestive-associated	stomach	NA	none	terrestrial	larvae	wild	june	carnivore	3	ethanol	DNeasy Powersoil	indomalaya	yue see lee	18.3155	59.5	4.88809	0.936502	57	ERR1720469	0.597	6894	1.44657	103.73	39	26.9828	6.41849	81.9798	43.0115	30.8415
1696.CT0010.3B	AGGTGGTGGAGT	GTGCCAGCMGCCGCGGTAA	16050	1696	10.1016/j.gecco.2016.06.004,10.1016/j.mimet.2015.03.021	ERP016329	224329	rhinopithecus brelichi	animalia	chordata	mammalia	primates	cercopithecidae	rhinopithecus	brelichi	2010-08-05	china	975	internal	digestive-associated	fecal	NA	feces	terrestrial	adult	wild	may	omnivore	2	direct_freeze	DNeasy Powersoil	indomalaya	casey	23.5624	101.111	4.04188	0.836272	73	1696.CT0010.3B	-0.278	4746	27.57	108.5	69	14.0937	7.10403	25.2764	752.233	27.7635
1696.CT0001.3	GTTCTGCTTGTT	GTGCCAGCMGCCGCGGTAA	16037	1696	10.1016/j.gecco.2016.06.004,10.1016/j.mimet.2015.03.021	ERP016329	224329	rhinopithecus brelichi	animalia	chordata	mammalia	primates	cercopithecidae	rhinopithecus	brelichi	26/04/2010	china	975	internal	digestive-associated	fecal	NA	feces	terrestrial	adult	wild	april	omnivore	2	direct_freeze	DNeasy Powersoil	indomalaya	casey	32.4768	212.333	6.17413	0.97434	154	1696.CT0001.3	-0.278	4734	27.57	108.5	69	14.0937	7.10403	25.2764	752.233	27.7635
1696.CT0005.0B	CCTGGAATTAAG	GTGCCAGCMGCCGCGGTAA	16046	1696	10.1016/j.gecco.2016.06.004,10.1016/j.mimet.2015.03.021	ERP016329	224329	rhinopithecus brelichi	animalia	chordata	mammalia	primates	cercopithecidae	rhinopithecus	brelichi	27/04/2010	china	975	internal	digestive-associated	fecal	NA	feces	terrestrial	adult	wild	april	omnivore	2	direct_freeze	DNeasy Powersoil	indomalaya	casey	34.0296	203.12	6.25124	0.973006	158	1696.CT0005.0B	-0.278	4742	27.57	108.5	69	14.0937	7.10403	25.2764	752.233	27.7635
1696.CT0012.3	GTATGGAGCTAT	GTGCCAGCMGCCGCGGTAA	16053	1696	10.1016/j.gecco.2016.06.004,10.1016/j.mimet.2015.03.021	ERP016329	224329	rhinopithecus brelichi	animalia	chordata	mammalia	primates	cercopithecidae	rhinopithecus	brelichi	2010-08-05	china	975	internal	digestive-associated	fecal	NA	feces	terrestrial	adult	wild	may	omnivore	2	direct_freeze	DNeasy Powersoil	indomalaya	casey	35.5541	245.2	5.56501	0.925792	167	1696.CT0012.3	-0.278	4749	27.57	108.5	69	14.0937	7.10403	25.2764	752.233	27.7635
1696.CT0003.2	TGAATCGAAGCT	GTGCCAGCMGCCGCGGTAA	16041	1696	10.1016/j.gecco.2016.06.004,10.1016/j.mimet.2015.03.021	ERP016329	224329	rhinopithecus brelichi	animalia	chordata	mammalia	primates	cercopithecidae	rhinopithecus	brelichi	27/04/2010	china	975	internal	digestive-associated	fecal	NA	feces	terrestrial	adult	wild	april	omnivore	2	direct_freeze	DNeasy Powersoil	indomalaya	casey	34.0842	198.028	6.29308	0.973894	168	1696.CT0003.2	-0.278	4737	27.57	108.5	69	14.0937	7.10403	25.2764	752.233	27.7635
1696.CT0015.2	GTCGCTTGCACA	GTGCCAGCMGCCGCGGTAA	16060	1696	10.1016/j.gecco.2016.06.004,10.1016/j.mimet.2015.03.021	ERP016329	224329	rhinopithecus brelichi	animalia	chordata	mammalia	primates	cercopithecidae	rhinopithecus	brelichi	2012-09-05	china	975	internal	digestive-associated	fecal	NA	feces	terrestrial	adult	wild	may	omnivore	2	direct_freeze	DNeasy Powersoil	indomalaya	casey	26.6016	130.333	4.55967	0.894874	89	1696.CT0015.2	-0.278	4756	27.57	108.5	69	14.0937	7.10403	25.2764	752.233	27.7635
1696.CT0005.0A	GTCAAGACCTCA	GTGCCAGCMGCCGCGGTAA	16045	1696	10.1016/j.gecco.2016.06.004,10.1016/j.mimet.2015.03.021	ERP016329	224329	rhinopithecus brelichi	animalia	chordata	mammalia	primates	cercopithecidae	rhinopithecus	brelichi	27/04/2010	china	975	internal	digestive-associated	fecal	NA	feces	terrestrial	adult	wild	april	omnivore	2	direct_freeze	DNeasy Powersoil	indomalaya	casey	34.2623	181.889	6.13765	0.97253	150	1696.CT0005.0A	-0.278	4741	27.57	108.5	69	14.0937	7.10403	25.2764	752.233	27.7635
1696.CT0016.2	CTCAAGTCAAAG	GTGCCAGCMGCCGCGGTAA	16062	1696	10.1016/j.gecco.2016.06.004,10.1016/j.mimet.2015.03.021	ERP016329	224329	rhinopithecus brelichi	animalia	chordata	mammalia	primates	cercopithecidae	rhinopithecus	brelichi	2012-09-05	china	975	internal	digestive-associated	fecal	NA	feces	terrestrial	adult	wild	may	omnivore	2	direct_freeze	DNeasy Powersoil	indomalaya	casey	35.7782	219.474	6.32241	0.977792	155	1696.CT0016.2	-0.278	4758	27.57	108.5	69	14.0937	7.10403	25.2764	752.233	27.7635
1696.CT0012.4	AGAATCCACCAC	GTGCCAGCMGCCGCGGTAA	16054	1696	10.1016/j.gecco.2016.06.004,10.1016/j.mimet.2015.03.021	ERP016329	224329	rhinopithecus brelichi	animalia	chordata	mammalia	primates	cercopithecidae	rhinopithecus	brelichi	2010-08-05	china	975	internal	digestive-associated	fecal	NA	feces	terrestrial	adult	wild	may	omnivore	2	direct_freeze	DNeasy Powersoil	indomalaya	casey	34.4476	248.833	5.44302	0.919596	166	1696.CT0012.4	-0.278	4750	27.57	108.5	69	14.0937	7.10403	25.2764	752.233	27.7635
ERR1720405	AGCTCGAA	GTGCCAGCMGCCGCGGTAA	1667	NA	10.3389/fmicb.2016.01920	NA	379799	jalmenus daemeli	animalia	arthropoda	insecta	lepidoptera	lycaenidae	jalmenus	daemeli	22/01/2015	australia	782	whole_organism	digestive-associated	intestine	NA	none	terrestrial	larvae	wild	january	herbivore	1	ethanol	DNeasy Powersoil	australasia	yue see lee	8.30579	6	1.74449	0.64849	6	ERR1720405	0.597	9082	-28.3954	151.904	20	15.8373	12.0617	48.7155	459.531	27.3261
ERR1720408	AGCTCGAA	GTGCCAGCMGCCGCGGTAA	1670	NA	10.3389/fmicb.2016.01920	NA	379799	jalmenus daemeli	animalia	arthropoda	insecta	lepidoptera	lycaenidae	jalmenus	daemeli	22/01/2015	australia	782	whole_organism	digestive-associated	intestine	NA	none	terrestrial	larvae	wild	january	herbivore	1	ethanol	DNeasy Powersoil	australasia	yue see lee	8.38466	7	0.0342189	0.005988	4	ERR1720408	0.597	9084	-28.3954	151.903	20	15.8381	12.0629	48.7165	459.55	27.3279
ARCT.62315	TCGATAAGTAAG	AAAAAAAAAAAAAAAAAAA	NA	NA	https://doi.org/10.1073/pnas.1707186114	NA	694597	hypercompe icasia	animalia	arthropoda	insecta	lepidoptera	arctiidae	hypercompe	icasia	NA	costa rica	289	internal	digestive-associated	fecal	NA	none	terrestrial	larvae	wild	NA	herbivore	1	ethanol	DNeasy Powersoil	neotropic	Roger	15.727	37.5	4.47337	0.93785	36	ARCT.62315	0.596	6185	10.8385	-85.6219	54	26.0651	8.07494	77.4774	76.6408	31.4585
GONO.62415	CAGAAATGTGTC	AAAAAAAAAAAAAAAAAAA	NA	NA	https://doi.org/10.1073/pnas.1707186114	NA	705722	gonodonta sp	animalia	arthropoda	insecta	lepidoptera	erebidae	gonodonta	sp	NA	costa rica	289	internal	digestive-associated	fecal	NA	none	terrestrial	NA	wild	NA	herbivore	1	ethanol	DNeasy Powersoil	neotropic	Roger	12.342	18	3.62583	0.901232	18	GONO.62415	0.596	6210	10.8385	-85.6219	54	26.0651	8.07494	77.4774	76.6408	31.4585
UDKI.6915	TCCGACCCGATC	AAAAAAAAAAAAAAAAAAA	NA	NA	https://doi.org/10.1073/pnas.1707186114	NA	355196	udranomia kikkawai	animalia	arthropoda	insecta	lepidoptera	hesperiidae	udranomia	kikkawai	NA	costa rica	289	internal	digestive-associated	fecal	NA	none	terrestrial	larvae	wild	NA	herbivore	1	ethanol	DNeasy Powersoil	neotropic	Roger	19.0326	68	5.46176	0.971184	63	UDKI.6915	0.596	6245	10.8385	-85.6219	54	26.0651	8.07494	77.4774	76.6408	31.4585
POLE.62415	GAAGATCTATCG	AAAAAAAAAAAAAAAAAAA	NA	NA	https://doi.org/10.1073/pnas.1707186114	NA	355083	polygonus leo	animalia	arthropoda	insecta	lepidoptera	hesperiidae	polygonus	leo	NA	costa rica	289	internal	digestive-associated	fecal	NA	none	terrestrial	larvae	wild	NA	herbivore	1	ethanol	DNeasy Powersoil	neotropic	Roger	12.5157	34.75	3.66843	0.898904	31	POLE.62415	0.596	6216	10.8385	-85.6219	54	26.0651	8.07494	77.4774	76.6408	31.4585
EUFU.61915	TATTCTACATGA	AAAAAAAAAAAAAAAAAAA	NA	NA	https://doi.org/10.1073/pnas.1707186114	NA	744641	eutelia furcata	animalia	arthropoda	insecta	lepidoptera	noctuidae	eutelia	furcata	NA	costa rica	289	internal	digestive-associated	fecal	NA	none	terrestrial	larvae	wild	NA	herbivore	1	ethanol	DNeasy Powersoil	neotropic	Roger	12.9055	14.5	3.10807	0.868104	14	EUFU.61915	0.596	6208	10.8385	-85.6219	54	26.0651	8.07494	77.4774	76.6408	31.4585
SPLA.62015	ACGCGAACTAAT	AAAAAAAAAAAAAAAAAAA	NA	NA	https://doi.org/10.1073/pnas.1707186114	NA	134407	spodoptera latifascia	animalia	arthropoda	insecta	lepidoptera	noctuidae	spodoptera	latifascia	NA	costa rica	289	internal	digestive-associated	fecal	NA	none	terrestrial	larvae	wild	NA	herbivore	1	ethanol	DNeasy Powersoil	neotropic	Roger	16.1272	45.2	3.93361	0.84301	44	SPLA.62015	0.596	6238	10.8385	-85.6219	54	26.0651	8.07494	77.4774	76.6408	31.4585
SPOD.61615	CGGGTCCTCTTG	AAAAAAAAAAAAAAAAAAA	NA	NA	https://doi.org/10.1073/pnas.1707186114	NA	134407	spodoptera latifascia	animalia	arthropoda	insecta	lepidoptera	noctuidae	spodoptera	latifascia	NA	costa rica	289	internal	digestive-associated	fecal	NA	none	terrestrial	larvae	wild	NA	herbivore	1	ethanol	DNeasy Powersoil	neotropic	Roger	26.0823	136.4	5.82619	0.965312	118	SPOD.61615	0.596	6241	10.8385	-85.6219	54	26.0651	8.07494	77.4774	76.6408	31.4585
SPLE.62515	GTTTGCTCGAGA	AAAAAAAAAAAAAAAAAAA	NA	NA	https://doi.org/10.1073/pnas.1707186114	NA	709195	spragueia lepus	animalia	arthropoda	insecta	lepidoptera	noctuidae	spragueia	lepus	NA	costa rica	289	internal	digestive-associated	fecal	NA	none	terrestrial	larvae	wild	NA	herbivore	1	ethanol	DNeasy Powersoil	neotropic	Roger	12.8071	38.5	4.24846	0.921498	37	SPLE.62515	0.596	6239	10.8385	-85.6219	54	26.0651	8.07494	77.4774	76.6408	31.4585
EUPO.61715	GCCGCGGGATCA	AAAAAAAAAAAAAAAAAAA	NA	NA	https://doi.org/10.1073/pnas.1707186114	NA	741590	euscirrhopterus poeyi	animalia	arthropoda	insecta	lepidoptera	noctuidae	euscirrhopterus	poeyi	NA	costa rica	289	internal	digestive-associated	fecal	NA	none	terrestrial	larvae	wild	NA	herbivore	1	ethanol	DNeasy Powersoil	neotropic	Roger	21.8439	106.438	5.10789	0.945674	92	EUPO.61715	0.596	6209	10.8385	-85.6219	54	26.0651	8.07494	77.4774	76.6408	31.4585
OPTR.62415	AATCTCTATAAC	AAAAAAAAAAAAAAAAAAA	NA	NA	https://doi.org/10.1073/pnas.1707186114	NA	741522	ophisma tropicalis	animalia	arthropoda	insecta	lepidoptera	noctuidae	ophisma	tropicalis	NA	costa rica	289	internal	digestive-associated	fecal	NA	none	terrestrial	larvae	wild	NA	herbivore	1	ethanol	DNeasy Powersoil	neotropic	Roger	16.9896	50	4.66054	0.942096	49	OPTR.62415	0.596	6214	10.8385	-85.6219	54	26.0651	8.07494	77.4774	76.6408	31.4585
DIFE.62515	AGGGAGCTTCGG	AAAAAAAAAAAAAAAAAAA	NA	NA	https://doi.org/10.1073/pnas.1707186114	NA	741452	diphthera festiva	animalia	arthropoda	insecta	lepidoptera	nolidae	diphthera	festiva	NA	costa rica	289	internal	digestive-associated	fecal	NA	none	terrestrial	larvae	wild	NA	herbivore	1	ethanol	DNeasy Powersoil	neotropic	Roger	13.5457	38.5	3.25815	0.757536	37	DIFE.62515	0.596	6196	10.8385	-85.6219	54	26.0651	8.07494	77.4774	76.6408	31.4585
PSEUDOMYR.6215	GTTGACCATCGC	AAAAAAAAAAAAAAAAAAA	NA	NA	https://doi.org/10.1073/pnas.1707186114	NA	600682	pseudomyrmex spinicola	animalia	arthropoda	insecta	lepidoptera	papilionidae	pseudomyrmex	spinicola	NA	costa rica	289	whole_organism	digestive-associated	intestine	NA	none	terrestrial	larvae	wild	NA	herbivore	1	ethanol	DNeasy Powersoil	neotropic	Roger	14.2964	50	0.633993	0.136354	24	PSEUDOMYR.6215	0.597	6218	10.8385	-85.6219	54	26.0651	8.07494	77.4774	76.6408	31.4585
SC.SS.17.H	AAGCGTACATTG	AAAAAAAAAAAAAAAAAAA	NA	NA	https://doi.org/10.1073/pnas.1707186114	NA	316006	syssphinx colla	animalia	arthropoda	insecta	lepidoptera	saturniidae	syssphinx	colla	NA	costa rica	289	internal	digestive-associated	fecal	NA	none	terrestrial	larvae	wild	NA	herbivore	1	ethanol	DNeasy Powersoil	neotropic	Roger	14.5926	39	3.87538	0.87106	39	SC.SS.17.H	0.597	6228	10.8385	-85.6219	54	26.0651	8.07494	77.4774	76.6408	31.4585
SC.SS.7.H	TCATGTGAACGA	AAAAAAAAAAAAAAAAAAA	NA	NA	https://doi.org/10.1073/pnas.1707186114	NA	316006	syssphinx colla	animalia	arthropoda	insecta	lepidoptera	saturniidae	syssphinx	colla	NA	costa rica	289	internal	digestive-associated	fecal	NA	none	terrestrial	larvae	wild	NA	herbivore	1	ethanol	DNeasy Powersoil	neotropic	Roger	16.9779	51.5	4.21842	0.875742	50	SC.SS.7.H	0.597	6230	10.8385	-85.6219	54	26.0651	8.07494	77.4774	76.6408	31.4585
SC.SS.7.F	TGAGCGCACGCG	AAAAAAAAAAAAAAAAAAA	NA	NA	https://doi.org/10.1073/pnas.1707186114	NA	316006	syssphinx colla	animalia	arthropoda	insecta	lepidoptera	saturniidae	syssphinx	colla	NA	costa rica	289	internal	digestive-associated	fecal	NA	none	terrestrial	larvae	wild	NA	herbivore	1	ethanol	DNeasy Powersoil	neotropic	Roger	11.1149	15	3.04036	0.821212	15	SC.SS.7.F	0.597	6229	10.8385	-85.6219	54	26.0651	8.07494	77.4774	76.6408	31.4585
EI.SM.5.M	TACTAGATATTA	AAAAAAAAAAAAAAAAAAA	NA	NA	https://doi.org/10.1073/pnas.1707186114	NA	180268	eacles imperialis	animalia	arthropoda	insecta	lepidoptera	saturniidae	eacles	imperialis	NA	costa rica	289	internal	digestive-associated	fecal	NA	none	terrestrial	larvae	wild	NA	herbivore	1	ethanol	DNeasy Powersoil	neotropic	Roger	18.5949	53.6667	4.58912	0.924242	52	EI.SM.5.M	0.597	6207	10.8385	-85.6219	54	26.0651	8.07494	77.4774	76.6408	31.4585
EI.CV.8.H	CATCCTGAGCAA	AAAAAAAAAAAAAAAAAAA	NA	NA	https://doi.org/10.1073/pnas.1707186114	NA	180268	eacles imperialis	animalia	arthropoda	insecta	lepidoptera	saturniidae	eacles	imperialis	NA	costa rica	289	internal	digestive-associated	fecal	NA	none	terrestrial	larvae	wild	NA	herbivore	1	ethanol	DNeasy Powersoil	neotropic	Roger	13.1226	19	3.36035	0.875878	19	EI.CV.8.H	0.597	6197	10.8385	-85.6219	54	26.0651	8.07494	77.4774	76.6408	31.4585
EI.SM.14.H	CGTAAGATGCCT	AAAAAAAAAAAAAAAAAAA	NA	NA	https://doi.org/10.1073/pnas.1707186114	NA	180268	eacles imperialis	animalia	arthropoda	insecta	lepidoptera	saturniidae	eacles	imperialis	NA	costa rica	289	internal	digestive-associated	fecal	NA	none	terrestrial	larvae	wild	NA	herbivore	1	ethanol	DNeasy Powersoil	neotropic	Roger	16.9269	38.25	3.61196	0.82708	38	EI.SM.14.H	0.597	6202	10.8385	-85.6219	54	26.0651	8.07494	77.4774	76.6408	31.4585
EI.SM.14.M	ACGACCTACGCT	AAAAAAAAAAAAAAAAAAA	NA	NA	https://doi.org/10.1073/pnas.1707186114	NA	180268	eacles imperialis	animalia	arthropoda	insecta	lepidoptera	saturniidae	eacles	imperialis	NA	costa rica	289	internal	digestive-associated	fecal	NA	none	terrestrial	larvae	wild	NA	herbivore	1	ethanol	DNeasy Powersoil	neotropic	Roger	16.2772	42.6667	3.72433	0.85376	41	EI.SM.14.M	0.597	6203	10.8385	-85.6219	54	26.0651	8.07494	77.4774	76.6408	31.4585
EI.SM.10.F	TTACCACATCTA	AAAAAAAAAAAAAAAAAAA	NA	NA	https://doi.org/10.1073/pnas.1707186114	NA	180268	eacles imperialis	animalia	arthropoda	insecta	lepidoptera	saturniidae	eacles	imperialis	NA	costa rica	289	internal	digestive-associated	fecal	NA	none	terrestrial	larvae	wild	NA	herbivore	1	ethanol	DNeasy Powersoil	neotropic	Roger	15.3856	32	4.26172	0.927738	32	EI.SM.10.F	0.597	6198	10.8385	-85.6219	54	26.0651	8.07494	77.4774	76.6408	31.4585
EI.SM.4.H	GCGTACGGGTGA	AAAAAAAAAAAAAAAAAAA	NA	NA	https://doi.org/10.1073/pnas.1707186114	NA	180268	eacles imperialis	animalia	arthropoda	insecta	lepidoptera	saturniidae	eacles	imperialis	NA	costa rica	289	internal	digestive-associated	fecal	NA	none	terrestrial	larvae	wild	NA	herbivore	1	ethanol	DNeasy Powersoil	neotropic	Roger	22.1426	75.875	4.73815	0.90152	69	EI.SM.4.H	0.597	6205	10.8385	-85.6219	54	26.0651	8.07494	77.4774	76.6408	31.4585
RL.SM.22.H	AAGATTTGCAGC	AAAAAAAAAAAAAAAAAAA	NA	NA	https://doi.org/10.1073/pnas.1707186114	NA	316045	rothschildia lebeau	animalia	arthropoda	insecta	lepidoptera	saturniidae	rothschildia	lebeau	NA	costa rica	289	internal	digestive-associated	fecal	NA	none	terrestrial	larvae	wild	NA	herbivore	1	ethanol	DNeasy Powersoil	neotropic	Roger	13.0072	24	4.23413	0.94021	24	RL.SM.22.H	0.597	6226	10.8385	-85.6219	54	26.0651	8.07494	77.4774	76.6408	31.4585
RL.SM.15.H	GAAGGAAAGTAG	AAAAAAAAAAAAAAAAAAA	NA	NA	https://doi.org/10.1073/pnas.1707186114	NA	316045	rothschildia lebeau	animalia	arthropoda	insecta	lepidoptera	saturniidae	rothschildia	lebeau	NA	costa rica	289	internal	digestive-associated	fecal	NA	none	terrestrial	larvae	wild	NA	herbivore	1	ethanol	DNeasy Powersoil	neotropic	Roger	10.4591	10	0.908973	0.232086	10	RL.SM.15.H	0.597	6224	10.8385	-85.6219	54	26.0651	8.07494	77.4774	76.6408	31.4585
RL.SM.15.F	TCAACTATGTCT	AAAAAAAAAAAAAAAAAAA	NA	NA	https://doi.org/10.1073/pnas.1707186114	NA	316045	rothschildia lebeau	animalia	arthropoda	insecta	lepidoptera	saturniidae	rothschildia	lebeau	NA	costa rica	289	internal	digestive-associated	fecal	NA	none	terrestrial	larvae	wild	NA	herbivore	1	ethanol	DNeasy Powersoil	neotropic	Roger	11.9244	21	3.76057	0.908214	21	RL.SM.15.F	0.597	6223	10.8385	-85.6219	54	26.0651	8.07494	77.4774	76.6408	31.4585
RL.SM.22.F	TGGCATGTTGGT	AAAAAAAAAAAAAAAAAAA	NA	NA	https://doi.org/10.1073/pnas.1707186114	NA	316045	rothschildia lebeau	animalia	arthropoda	insecta	lepidoptera	saturniidae	rothschildia	lebeau	NA	costa rica	289	internal	digestive-associated	fecal	NA	none	terrestrial	larvae	wild	NA	herbivore	1	ethanol	DNeasy Powersoil	neotropic	Roger	14.7418	29	3.86775	0.904168	29	RL.SM.22.F	0.597	6225	10.8385	-85.6219	54	26.0651	8.07494	77.4774	76.6408	31.4585
RL.SM.8.H	CACTCTCCGGCA	AAAAAAAAAAAAAAAAAAA	NA	NA	https://doi.org/10.1073/pnas.1707186114	NA	316045	rothschildia lebeau	animalia	arthropoda	insecta	lepidoptera	saturniidae	rothschildia	lebeau	NA	costa rica	289	internal	digestive-associated	fecal	NA	none	terrestrial	larvae	wild	NA	herbivore	1	ethanol	DNeasy Powersoil	neotropic	Roger	14.7305	31	3.35264	0.809546	31	RL.SM.8.H	0.597	6227	10.8385	-85.6219	54	26.0651	8.07494	77.4774	76.6408	31.4585
RL.SM.10.H	TATAATCCGAGG	AAAAAAAAAAAAAAAAAAA	NA	NA	https://doi.org/10.1073/pnas.1707186114	NA	316045	rothschildia lebeau	animalia	arthropoda	insecta	lepidoptera	saturniidae	rothschildia	lebeau	NA	costa rica	289	internal	digestive-associated	fecal	NA	none	terrestrial	larvae	wild	NA	herbivore	1	ethanol	DNeasy Powersoil	neotropic	Roger	16.9004	43	4.10824	0.889684	42	RL.SM.10.H	0.597	6221	10.8385	-85.6219	54	26.0651	8.07494	77.4774	76.6408	31.4585
CL.SM.16.F	ATGGCCTGACTA	AAAAAAAAAAAAAAAAAAA	NA	NA	https://doi.org/10.1073/pnas.1707186114	NA	316025	citheronia lobesis	animalia	arthropoda	insecta	lepidoptera	saturniidae	citheronia	lobesis	NA	costa rica	289	internal	digestive-associated	fecal	NA	none	terrestrial	larvae	wild	NA	herbivore	1	ethanol	DNeasy Powersoil	neotropic	Roger	12.206	19	3.51857	0.890038	19	CL.SM.16.F	0.597	6188	10.8385	-85.6219	54	26.0651	8.07494	77.4774	76.6408	31.4585
CL.SM.27.F	CTTTATGTGTCA	AAAAAAAAAAAAAAAAAAA	NA	NA	https://doi.org/10.1073/pnas.1707186114	NA	316025	citheronia lobesis	animalia	arthropoda	insecta	lepidoptera	saturniidae	citheronia	lobesis	NA	costa rica	289	internal	digestive-associated	fecal	NA	none	terrestrial	larvae	wild	NA	herbivore	1	ethanol	DNeasy Powersoil	neotropic	Roger	17.7654	40.2	3.59043	0.82663	40	CL.SM.27.F	0.597	6191	10.8385	-85.6219	54	26.0651	8.07494	77.4774	76.6408	31.4585
CL.SM.28.F	GGTCGAATTGCT	AAAAAAAAAAAAAAAAAAA	NA	NA	https://doi.org/10.1073/pnas.1707186114	NA	316025	citheronia lobesis	animalia	arthropoda	insecta	lepidoptera	saturniidae	citheronia	lobesis	NA	costa rica	289	internal	digestive-associated	fecal	NA	none	terrestrial	larvae	wild	NA	herbivore	1	ethanol	DNeasy Powersoil	neotropic	Roger	15.1399	45	4.90634	0.955678	45	CL.SM.28.F	0.597	6193	10.8385	-85.6219	54	26.0651	8.07494	77.4774	76.6408	31.4585
CL.SM.13.H	CTCAGGAGACTT	AAAAAAAAAAAAAAAAAAA	NA	NA	https://doi.org/10.1073/pnas.1707186114	NA	316025	citheronia lobesis	animalia	arthropoda	insecta	lepidoptera	saturniidae	citheronia	lobesis	NA	costa rica	289	internal	digestive-associated	fecal	NA	none	terrestrial	larvae	wild	NA	herbivore	1	ethanol	DNeasy Powersoil	neotropic	Roger	15.5381	30	3.6361	0.868622	30	CL.SM.13.H	0.597	6187	10.8385	-85.6219	54	26.0651	8.07494	77.4774	76.6408	31.4585
CL.SM.13.F	GCTTATTGCTTA	AAAAAAAAAAAAAAAAAAA	NA	NA	https://doi.org/10.1073/pnas.1707186114	NA	316025	citheronia lobesis	animalia	arthropoda	insecta	lepidoptera	saturniidae	citheronia	lobesis	NA	costa rica	289	internal	digestive-associated	fecal	NA	none	terrestrial	larvae	wild	NA	herbivore	1	ethanol	DNeasy Powersoil	neotropic	Roger	15.7044	39	4.36225	0.92374	39	CL.SM.13.F	0.597	6186	10.8385	-85.6219	54	26.0651	8.07494	77.4774	76.6408	31.4585
CL.SM.25.F	TCAATGACCGCA	AAAAAAAAAAAAAAAAAAA	NA	NA	https://doi.org/10.1073/pnas.1707186114	NA	316025	citheronia lobesis	animalia	arthropoda	insecta	lepidoptera	saturniidae	citheronia	lobesis	NA	costa rica	289	internal	digestive-associated	fecal	NA	none	terrestrial	larvae	wild	NA	herbivore	1	ethanol	DNeasy Powersoil	neotropic	Roger	13.6699	28	4.17368	0.921962	27	CL.SM.25.F	0.597	6189	10.8385	-85.6219	54	26.0651	8.07494	77.4774	76.6408	31.4585
TT.PQ.4.M	TGGGACATATCC	AAAAAAAAAAAAAAAAAAA	NA	NA	https://doi.org/10.1073/pnas.1707186114	NA	316008	titaea tamerlan	animalia	arthropoda	insecta	lepidoptera	saturniidae	titaea	tamerlan	NA	costa rica	289	internal	digestive-associated	fecal	NA	none	terrestrial	larvae	wild	NA	herbivore	1	ethanol	DNeasy Powersoil	neotropic	Roger	13.4489	28	3.96955	0.916268	27	TT.PQ.4.M	0.597	6244	10.8385	-85.6219	54	26.0651	8.07494	77.4774	76.6408	31.4585
TT.PQ.4.F	TGAGTTCGGTCC	AAAAAAAAAAAAAAAAAAA	NA	NA	https://doi.org/10.1073/pnas.1707186114	NA	316008	titaea tamerlan	animalia	arthropoda	insecta	lepidoptera	saturniidae	titaea	tamerlan	NA	costa rica	289	internal	digestive-associated	fecal	NA	none	terrestrial	larvae	wild	NA	herbivore	1	ethanol	DNeasy Powersoil	neotropic	Roger	12.5532	25	4.08768	0.928796	25	TT.PQ.4.F	0.597	6243	10.8385	-85.6219	54	26.0651	8.07494	77.4774	76.6408	31.4585
PEIL.62515	CCATAGGAGGCG	AAAAAAAAAAAAAAAAAAA	NA	NA	https://doi.org/10.1073/pnas.1707186114	NA	325908	perigonia ilus	animalia	arthropoda	insecta	lepidoptera	sphingidae	perigonia	ilus	NA	costa rica	289	internal	digestive-associated	fecal	NA	none	terrestrial	larvae	wild	NA	herbivore	1	ethanol	DNeasy Powersoil	neotropic	Roger	13.5081	50	4.03842	0.90253	41	PEIL.62515	0.597	6215	10.8385	-85.6219	54	26.0651	8.07494	77.4774	76.6408	31.4585
ERR1720533	AGCTCGAA	GTGCCAGCMGCCGCGGTAA	1795	NA	10.3389/fmicb.2016.01920	NA	1610667	lachnocnema bibulus	animalia	arthropoda	insecta	lepidoptera	lycaenidae	lachnocnema	bibulus	18/10/2014	south africa	486	internal	digestive-associated	stomach	NA	none	terrestrial	larvae	wild	october	carnivore	3	ethanol	DNeasy Powersoil	afrotropic	yue see lee	8.41362	4	1.01334	0.483958	4	ERR1720533	0.597	8985	-24.3277	31.0049	24	22.2724	14.1648	58.4274	283.103	34.2111
ERR1720529	AGCTCGAA	GTGCCAGCMGCCGCGGTAA	1791	NA	10.3389/fmicb.2016.01920	NA	1610667	lachnocnema bibulus	animalia	arthropoda	insecta	lepidoptera	lycaenidae	lachnocnema	bibulus	18/10/2014	south africa	486	internal	digestive-associated	stomach	NA	none	terrestrial	larvae	wild	october	carnivore	3	ethanol	DNeasy Powersoil	afrotropic	yue see lee	7.27123	3	0.995235	0.481562	3	ERR1720529	0.597	8981	-24.3277	31.0049	24	22.2724	14.1648	58.4274	283.103	34.2111
ERR1720531	AGCTCGAA	GTGCCAGCMGCCGCGGTAA	1793	NA	10.3389/fmicb.2016.01920	NA	1610667	lachnocnema bibulus	animalia	arthropoda	insecta	lepidoptera	lycaenidae	lachnocnema	bibulus	18/10/2014	south africa	486	whole_organism	digestive-associated	intestine	NA	none	terrestrial	larvae	wild	october	carnivore	3	ethanol	DNeasy Powersoil	afrotropic	yue see lee	8.98213	8	0.99751	0.47988	5	ERR1720531	0.597	8983	-24.3277	31.0049	24	22.2724	14.1648	58.4274	283.103	34.2111
ERR1720527	AGCTCGAA	GTGCCAGCMGCCGCGGTAA	1789	NA	10.3389/fmicb.2016.01920	NA	328894	anthene sp	animalia	arthropoda	insecta	lepidoptera	lycaenidae	anthene	sp	18/10/2014	south africa	486	whole_organism	digestive-associated	intestine	NA	none	terrestrial	larvae	wild	october	herbivore	1	ethanol	DNeasy Powersoil	afrotropic	yue see lee	14.3133	33.1429	3.83766	0.886428	33	ERR1720527	0.597	8979	-24.3277	31.0049	24	22.2724	14.1648	58.4274	283.103	34.2111
ERR1720528	AGCTCGAA	GTGCCAGCMGCCGCGGTAA	1790	NA	10.3389/fmicb.2016.01920	NA	328894	anthene sp	animalia	arthropoda	insecta	lepidoptera	lycaenidae	anthene	sp	18/10/2014	south africa	486	whole_organism	digestive-associated	intestine	NA	none	terrestrial	larvae	wild	october	herbivore	1	ethanol	DNeasy Powersoil	afrotropic	yue see lee	11.7186	19	2.52985	0.759426	16	ERR1720528	0.597	8980	-24.3277	31.0049	24	22.2724	14.1648	58.4274	283.103	34.2111
ERR1720483	AGCTCGAA	GTGCCAGCMGCCGCGGTAA	1745	NA	10.3389/fmicb.2016.01920	NA	124398	spalgis epeus	animalia	arthropoda	insecta	lepidoptera	lycaenidae	spalgis	epeus	2014-02-07	singapore	13	internal	digestive-associated	stomach	NA	none	terrestrial	larvae	wild	july	carnivore	3	ethanol	DNeasy Powersoil	indomalaya	yue see lee	8.79418	9	0.947479	0.34373	6	ERR1720483	0.597	6885	1.4026	103.968	38	27.0092	6.46601	81.2565	44.3145	30.9289
ERR1720471	AGCTCGAA	GTGCCAGCMGCCGCGGTAA	1733	NA	10.3389/fmicb.2016.01920	NA	124398	spalgis epeus	animalia	arthropoda	insecta	lepidoptera	lycaenidae	spalgis	epeus	25/06/2014	singapore	13	internal	digestive-associated	stomach	NA	none	terrestrial	larvae	wild	june	carnivore	3	ethanol	DNeasy Powersoil	indomalaya	yue see lee	9.10513	8.5	0.763843	0.252902	8	ERR1720471	0.597	6883	1.4026	103.968	38	27.0092	6.46601	81.2565	44.3145	30.9289
894.YY1873.lane2.NoIndex.L002	TGAGTCATTGAG	GGACTACHVGGGTWTCTAAT	10725	894	10.1186/s13071-016-1607-1, 10.1016/j.watres.2012.12.027	ERP016405	662561	rusa unicolor	animalia	chordata	mammalia	artiodactyla	cervidae	rusa	unicolor	22/03/2011	australia	183	internal	digestive-associated	fecal	NA	feces	terrestrial	adult	wild	march	herbivore	1	direct_freeze	DNeasy Powersoil	australasia	brandon	16.9032	80.4286	4.23354	0.915698	56	894.YY1873.lane2.NoIndex.L002	-0.278	10364	-37.5397	145.14	9	13.8709	9.43184	44.8199	408.525	23.8333
894.YY1649.lane5.NoIndex.L005	AGCACTTTGAGA	GGACTACHVGGGTWTCTAAT	10820	894	10.1186/s13071-016-1607-1, 10.1016/j.watres.2012.12.027	ERP016405	662561	rusa unicolor	animalia	chordata	mammalia	artiodactyla	cervidae	rusa	unicolor	15/10/2010	australia	183	internal	digestive-associated	fecal	NA	feces	terrestrial	adult	wild	october	herbivore	1	direct_freeze	DNeasy Powersoil	australasia	brandon	46.0692	512.148	6.99133	0.978904	301	894.YY1649.lane5.NoIndex.L005	-0.278	10290	-37.5397	145.14	9	13.8709	9.43184	44.8199	408.525	23.8333
894.YY1106.lane5.NoIndex.L005	AACACTCGATCG	GGACTACHVGGGTWTCTAAT	11770	894	10.1186/s13071-016-1607-1, 10.1016/j.watres.2012.12.027	ERP016405	9322	macropus sp	animalia	chordata	mammalia	diprotodontia	macropodidae	macropus	sp	14/04/2010	australia	183	internal	digestive-associated	fecal	NA	feces	terrestrial	adult	wild	april	herbivore	1	direct_freeze	DNeasy Powersoil	australasia	brandon	37.5569	398.385	6.81539	0.983448	239	894.YY1106.lane5.NoIndex.L005	-0.278	10117	-37.5397	145.14	9	13.8709	9.43184	44.8199	408.525	23.8333
894.YY1802.lane5.NoIndex.L005	GCGATATATCGC	GGACTACHVGGGTWTCTAAT	12085	894	10.1186/s13071-016-1607-1, 10.1016/j.watres.2012.12.027	ERP016405	9322	macropus sp	animalia	chordata	mammalia	diprotodontia	macropodidae	macropus	sp	22/03/2011	australia	183	internal	digestive-associated	fecal	NA	feces	terrestrial	adult	wild	march	herbivore	1	direct_freeze	DNeasy Powersoil	australasia	brandon	31.516	265.081	6.72151	0.984416	196	894.YY1802.lane5.NoIndex.L005	-0.278	10297	-37.5397	145.14	9	13.8709	9.43184	44.8199	408.525	23.8333
894.YY1654.lane5.NoIndex.L005	GCTCCACAACGT	GGACTACHVGGGTWTCTAAT	12169	894	10.1186/s13071-016-1607-1, 10.1016/j.watres.2012.12.027	ERP016405	128432	trichosurus caninus	animalia	chordata	mammalia	diprotodontia	phalangeridae	trichosurus	caninus	15/10/2010	australia	183	internal	digestive-associated	fecal	NA	feces	terrestrial	adult	wild	october	herbivore	1	direct_freeze	DNeasy Powersoil	australasia	brandon	23.6914	195	5.01954	0.943012	105	894.YY1654.lane5.NoIndex.L005	-0.278	10295	-37.5397	145.14	9	13.8709	9.43184	44.8199	408.525	23.8333
894.YY1655.lane5.NoIndex.L005	CCTGACACACAC	GGACTACHVGGGTWTCTAAT	12173	894	10.1186/s13071-016-1607-1, 10.1016/j.watres.2012.12.027	ERP016405	128432	trichosurus caninus	animalia	chordata	mammalia	diprotodontia	phalangeridae	trichosurus	caninus	15/10/2010	australia	183	internal	digestive-associated	fecal	NA	feces	terrestrial	adult	wild	october	herbivore	1	direct_freeze	DNeasy Powersoil	australasia	brandon	27.4105	223.056	4.9167	0.928616	118	894.YY1655.lane5.NoIndex.L005	-0.278	10296	-37.5397	145.14	9	13.8709	9.43184	44.8199	408.525	23.8333
894.YY1148.lane5.NoIndex.L005	TTGCACCGTCGA	GGACTACHVGGGTWTCTAAT	12171	894	10.1186/s13071-016-1607-1, 10.1016/j.watres.2012.12.027	ERP016405	128432	trichosurus caninus	animalia	chordata	mammalia	diprotodontia	phalangeridae	trichosurus	caninus	14/04/2010	australia	183	internal	digestive-associated	fecal	NA	feces	terrestrial	adult	wild	april	herbivore	1	direct_freeze	DNeasy Powersoil	australasia	brandon	16.8827	74	3.94215	0.84532	65	894.YY1148.lane5.NoIndex.L005	-0.278	10159	-37.5397	145.14	9	13.8709	9.43184	44.8199	408.525	23.8333
894.YY1653.lane5.NoIndex.L005	GTCCACTTGGAC	GGACTACHVGGGTWTCTAAT	12172	894	10.1186/s13071-016-1607-1, 10.1016/j.watres.2012.12.027	ERP016405	128432	trichosurus caninus	animalia	chordata	mammalia	diprotodontia	phalangeridae	trichosurus	caninus	15/10/2010	australia	183	internal	digestive-associated	fecal	NA	feces	terrestrial	adult	wild	october	herbivore	1	direct_freeze	DNeasy Powersoil	australasia	brandon	44.9146	574.271	5.7882	0.902892	275	894.YY1653.lane5.NoIndex.L005	-0.278	10294	-37.5397	145.14	9	13.8709	9.43184	44.8199	408.525	23.8333
894.YY1652.lane5.NoIndex.L005	GGACCGCTTTCA	GGACTACHVGGGTWTCTAAT	12168	894	10.1186/s13071-016-1607-1, 10.1016/j.watres.2012.12.027	ERP016405	128432	trichosurus caninus	animalia	chordata	mammalia	diprotodontia	phalangeridae	trichosurus	caninus	15/10/2010	australia	183	internal	digestive-associated	fecal	NA	feces	terrestrial	adult	wild	october	herbivore	1	direct_freeze	DNeasy Powersoil	australasia	brandon	42.3888	467.929	5.38962	0.84802	263	894.YY1652.lane5.NoIndex.L005	-0.278	10293	-37.5397	145.14	9	13.8709	9.43184	44.8199	408.525	23.8333
894.YY1204.lane5.NoIndex.L005	CACTTTGGGTGC	GGACTACHVGGGTWTCTAAT	12230	894	10.1186/s13071-016-1607-1, 10.1016/j.watres.2012.12.027	ERP016405	9338	vombatidae	animalia	chordata	mammalia	diprotodontia	vombatidae	NA	NA	14/04/2010	australia	183	internal	digestive-associated	fecal	NA	feces	terrestrial	adult	wild	april	herbivore	1	direct_freeze	DNeasy Powersoil	australasia	brandon	51.9123	544.458	7.33001	0.982818	333	894.YY1204.lane5.NoIndex.L005	-0.278	10215	-37.5397	145.14	9	13.8709	9.43184	44.8199	408.525	23.8333
894.YY982.lane5.NoIndex.L005	ATTGAGTGAGTC	GGACTACHVGGGTWTCTAAT	12607	894	10.1186/s13071-016-1607-1, 10.1016/j.watres.2012.12.027	ERP016405	9986	oryctolagus cuniculus	animalia	chordata	mammalia	lagomorpha	leporidae	oryctolagus	cuniculus	14/04/2010	australia	183	internal	digestive-associated	fecal	NA	feces	terrestrial	adult	wild	april	herbivore	1	direct_freeze	DNeasy Powersoil	australasia	brandon	39.9858	394.353	6.91536	0.981836	259	894.YY982.lane5.NoIndex.L005	-0.278	10399	-37.5397	145.14	9	13.8709	9.43184	44.8199	408.525	23.8333
894.YY965.lane5.NoIndex.L005	GTTTCCGTGGTG	GGACTACHVGGGTWTCTAAT	12524	894	10.1186/s13071-016-1607-1, 10.1016/j.watres.2012.12.027	ERP016405	9986	oryctolagus cuniculus	animalia	chordata	mammalia	lagomorpha	leporidae	oryctolagus	cuniculus	14/04/2010	australia	183	internal	digestive-associated	fecal	NA	feces	terrestrial	adult	wild	april	herbivore	1	direct_freeze	DNeasy Powersoil	australasia	brandon	37.4777	373.774	5.78461	0.938444	201	894.YY965.lane5.NoIndex.L005	-0.278	10382	-37.5397	145.14	9	13.8709	9.43184	44.8199	408.525	23.8333
894.YY959.lane3.NoIndex.L003	GACTACCCGTTG	GGACTACHVGGGTWTCTAAT	12515	894	10.1186/s13071-016-1607-1, 10.1016/j.watres.2012.12.027	ERP016405	9986	oryctolagus cuniculus	animalia	chordata	mammalia	lagomorpha	leporidae	oryctolagus	cuniculus	14/04/2010	australia	183	internal	digestive-associated	fecal	NA	feces	terrestrial	adult	wild	april	herbivore	1	direct_freeze	DNeasy Powersoil	australasia	brandon	34.1232	278.533	3.00231	0.602824	139	894.YY959.lane3.NoIndex.L003	-0.278	10376	-37.5397	145.14	9	13.8709	9.43184	44.8199	408.525	23.8333
ERR1720426	AGCTCGAA	GTGCCAGCMGCCGCGGTAA	1688	NA	10.3389/fmicb.2016.01920	NA	328894	anthene usamba	animalia	arthropoda	insecta	lepidoptera	lycaenidae	anthene	usamba	2014-07-06	kenya	1614	internal	digestive-associated	fecal	NA	none	terrestrial	larvae	wild	june	herbivore	1	ethanol	DNeasy Powersoil	afrotropic	yue see lee	13.5639	52.4286	1.13973	0.264638	33	ERR1720426	0.597	6922	0.4801	36.838	33	18.7881	12.7366	83.0838	73.2483	26.5253
ERR1720412	AGCTCGAA	GTGCCAGCMGCCGCGGTAA	1674	NA	10.3389/fmicb.2016.01920	NA	328894	anthene usamba	animalia	arthropoda	insecta	lepidoptera	lycaenidae	anthene	usamba	2014-09-06	kenya	1614	whole_organism	digestive-associated	intestine	NA	none	terrestrial	larvae	wild	june	herbivore	1	ethanol	DNeasy Powersoil	afrotropic	yue see lee	7.41719	1	0	0	1	ERR1720412	0.597	6909	0.4801	36.838	33	18.7881	12.7366	83.0838	73.2483	26.5253
ERR1720422	AGCTCGAA	GTGCCAGCMGCCGCGGTAA	1684	NA	10.3389/fmicb.2016.01920	NA	328894	anthene usamba	animalia	arthropoda	insecta	lepidoptera	lycaenidae	anthene	usamba	2014-07-06	kenya	1614	internal	digestive-associated	stomach	NA	none	terrestrial	larvae	wild	june	herbivore	1	ethanol	DNeasy Powersoil	afrotropic	yue see lee	15.5664	42	2.0639	0.510384	27	ERR1720422	0.597	6918	0.4801	36.838	33	18.7881	12.7366	83.0838	73.2483	26.5253
ERR1720409	AGCTCGAA	GTGCCAGCMGCCGCGGTAA	1671	NA	10.3389/fmicb.2016.01920	NA	328894	anthene usamba	animalia	arthropoda	insecta	lepidoptera	lycaenidae	anthene	usamba	2014-02-06	kenya	1614	internal	digestive-associated	stomach	NA	none	terrestrial	larvae	wild	june	herbivore	1	ethanol	DNeasy Powersoil	afrotropic	yue see lee	7.57824	3	0.0502694	0.009962	3	ERR1720409	0.597	6906	0.4801	36.838	33	18.7881	12.7366	83.0838	73.2483	26.5253
ERR1720414	AGCTCGAA	GTGCCAGCMGCCGCGGTAA	1676	NA	10.3389/fmicb.2016.01920	NA	328894	anthene usamba	animalia	arthropoda	insecta	lepidoptera	lycaenidae	anthene	usamba	2014-10-06	kenya	1614	whole_organism	digestive-associated	intestine	NA	none	terrestrial	larvae	wild	june	herbivore	1	ethanol	DNeasy Powersoil	afrotropic	yue see lee	7.59872	2	0.0114078	0.001998	2	ERR1720414	0.597	6910	0.4801	36.838	33	18.7881	12.7366	83.0838	73.2483	26.5253
ERR1720418	AGCTCGAA	GTGCCAGCMGCCGCGGTAA	1680	NA	10.3389/fmicb.2016.01920	NA	328894	anthene usamba	animalia	arthropoda	insecta	lepidoptera	lycaenidae	anthene	usamba	2014-05-06	kenya	1614	internal	digestive-associated	stomach	NA	none	terrestrial	larvae	wild	june	herbivore	1	ethanol	DNeasy Powersoil	afrotropic	yue see lee	8.68016	3	0.0416224	0.007976	3	ERR1720418	0.597	6914	0.4801	36.838	33	18.7881	12.7366	83.0838	73.2483	26.5253
ERR1720429	AGCTCGAA	GTGCCAGCMGCCGCGGTAA	1691	NA	10.3389/fmicb.2016.01920	NA	328894	anthene usamba	animalia	arthropoda	insecta	lepidoptera	lycaenidae	anthene	usamba	2014-08-06	kenya	1614	internal	digestive-associated	stomach	NA	none	terrestrial	larvae	wild	june	herbivore	1	ethanol	DNeasy Powersoil	afrotropic	yue see lee	9.83107	12	0.112797	0.023788	6	ERR1720429	0.597	6925	0.4801	36.838	33	18.7881	12.7366	83.0838	73.2483	26.5253
ERR1720410	AGCTCGAA	GTGCCAGCMGCCGCGGTAA	1672	NA	10.3389/fmicb.2016.01920	NA	328894	anthene usamba	animalia	arthropoda	insecta	lepidoptera	lycaenidae	anthene	usamba	2014-02-06	kenya	1614	internal	digestive-associated	fecal	NA	none	terrestrial	larvae	wild	june	herbivore	1	ethanol	DNeasy Powersoil	afrotropic	yue see lee	7.59119	3	0.0662143	0.013922	3	ERR1720410	0.597	6907	0.4801	36.838	33	18.7881	12.7366	83.0838	73.2483	26.5253
ERR1720417	AGCTCGAA	GTGCCAGCMGCCGCGGTAA	1679	NA	10.3389/fmicb.2016.01920	NA	328894	anthene usamba	animalia	arthropoda	insecta	lepidoptera	lycaenidae	anthene	usamba	2014-04-06	kenya	1614	internal	digestive-associated	fecal	NA	none	terrestrial	larvae	wild	june	herbivore	1	ethanol	DNeasy Powersoil	afrotropic	yue see lee	9.53316	22	0.0684249	0.011958	7	ERR1720417	0.597	6913	0.4801	36.838	33	18.7881	12.7366	83.0838	73.2483	26.5253
ERR1720389	AGCTCGAA	GTGCCAGCMGCCGCGGTAA	1651	NA	10.3389/fmicb.2016.01920	NA	691577	feniseca tarquinius	animalia	arthropoda	insecta	lepidoptera	lycaenidae	feniseca	tarquinius	2004-02-09	usa	26	internal	digestive-associated	stomach	NA	none	terrestrial	larvae	wild	march	carnivore	3	ethanol	DNeasy Powersoil	nearctic	yue see lee	13.4921	24.5	2.77499	0.709496	23	ERR1720389	0.597	1563	42.2984	-71.125	89	9.98144	10.9125	30.3661	903.519	27.2966
ERR1720390	AGCTCGAA	GTGCCAGCMGCCGCGGTAA	1652	NA	10.3389/fmicb.2016.01920	NA	691577	feniseca tarquinius	animalia	arthropoda	insecta	lepidoptera	lycaenidae	feniseca	tarquinius	2004-02-09	usa	26	internal	digestive-associated	stomach	NA	none	terrestrial	larvae	wild	march	carnivore	3	ethanol	DNeasy Powersoil	nearctic	yue see lee	16.558	47	4.34483	0.90987	42	ERR1720390	0.597	1564	42.2984	-71.125	89	9.98144	10.9125	30.3661	903.519	27.2966
ERR1720385	AGCTCGAA	GTGCCAGCMGCCGCGGTAA	1647	NA	10.3389/fmicb.2016.01920	NA	691577	feniseca tarquinius	animalia	arthropoda	insecta	lepidoptera	lycaenidae	feniseca	tarquinius	18/09/2015	usa	26	whole_organism	digestive-associated	intestine	NA	none	terrestrial	larvae	wild	march	carnivore	3	ethanol	DNeasy Powersoil	nearctic	yue see lee	13.1804	37.3333	1.72765	0.437628	28	ERR1720385	0.597	1559	42.2984	-71.125	89	9.98144	10.9125	30.3661	903.519	27.2966
ERR1720391	AGCTCGAA	GTGCCAGCMGCCGCGGTAA	1653	NA	10.3389/fmicb.2016.01920	NA	691577	feniseca tarquinius	animalia	arthropoda	insecta	lepidoptera	lycaenidae	feniseca	tarquinius	2004-02-09	usa	26	internal	digestive-associated	stomach	NA	none	terrestrial	larvae	wild	march	carnivore	3	ethanol	DNeasy Powersoil	nearctic	yue see lee	17.1725	67.1538	2.33117	0.591486	54	ERR1720391	0.597	1565	42.2984	-71.125	89	9.98144	10.9125	30.3661	903.519	27.2966
ERR1720392	AGCTCGAA	GTGCCAGCMGCCGCGGTAA	1654	NA	10.3389/fmicb.2016.01920	NA	691577	feniseca tarquinius	animalia	arthropoda	insecta	lepidoptera	lycaenidae	feniseca	tarquinius	2004-02-09	usa	26	internal	digestive-associated	stomach	NA	none	terrestrial	larvae	wild	march	carnivore	3	ethanol	DNeasy Powersoil	nearctic	yue see lee	15.416	29	3.62583	0.872334	26	ERR1720392	0.597	1566	42.2984	-71.125	89	9.98144	10.9125	30.3661	903.519	27.2966
ERR1720386	AGCTCGAA	GTGCCAGCMGCCGCGGTAA	1648	NA	10.3389/fmicb.2016.01920	NA	691577	feniseca tarquinius	animalia	arthropoda	insecta	lepidoptera	lycaenidae	feniseca	tarquinius	18/09/2015	usa	26	whole_organism	digestive-associated	intestine	NA	none	terrestrial	larvae	wild	march	carnivore	3	ethanol	DNeasy Powersoil	nearctic	yue see lee	12.8836	18	2.16854	0.562198	18	ERR1720386	0.597	1560	42.2984	-71.125	89	9.98144	10.9125	30.3661	903.519	27.2966
ERR1720388	AGCTCGAA	GTGCCAGCMGCCGCGGTAA	1650	NA	10.3389/fmicb.2016.01920	NA	691577	feniseca tarquinius	animalia	arthropoda	insecta	lepidoptera	lycaenidae	feniseca	tarquinius	2004-02-09	usa	26	internal	digestive-associated	stomach	NA	none	terrestrial	larvae	wild	march	carnivore	3	ethanol	DNeasy Powersoil	nearctic	yue see lee	15.1293	33.5	4.02764	0.886784	32	ERR1720388	0.597	1562	42.2984	-71.125	89	9.98144	10.9125	30.3661	903.519	27.2966
1773.Columb.talpa6.lgi	ACATCAGGTCAC	GTGCCAGCMGCCGCGGTAA	12955	1773	na	ERP016414	504887	columbina talpacoti	animalia	chordata	aves	columbiformes	columbidae	columbina	talpacoti	2008-04-02	venezuela	946	internal	digestive-associated	fecal	NA	excreta	terrestrial	adult	wild	february	herbivore	1	direct_freeze	DNeasy Powersoil	neotropic	molly	21.1116	112.375	3.01774	0.674662	73	1773.Columb.talpa6.lgi	-0.276	6355	10.4617	-66.8394	52	20.5485	9.88146	80.7592	83.1101	26.5008
1773.Columb.talpa2.gizz	ACGCTTAACGAC	GTGCCAGCMGCCGCGGTAA	12938	1773	na	ERP016414	504887	columbina talpacoti	animalia	chordata	aves	columbiformes	columbidae	columbina	talpacoti	2008-04-02	venezuela	946	internal	digestive-associated	fecal	NA	excreta	terrestrial	adult	wild	february	herbivore	1	direct_freeze	DNeasy Powersoil	neotropic	molly	24.0147	159.136	4.46936	0.83188	120	1773.Columb.talpa2.gizz	-0.276	6338	10.4617	-66.8394	52	20.5485	9.88146	80.7592	83.1101	26.5008
1773.Columb.talpa3.lgi	GTTTGCTCGAGA	GTGCCAGCMGCCGCGGTAA	12943	1773	na	ERP016414	504887	columbina talpacoti	animalia	chordata	aves	columbiformes	columbidae	columbina	talpacoti	2008-04-02	venezuela	946	internal	digestive-associated	fecal	NA	excreta	terrestrial	adult	wild	february	herbivore	1	direct_freeze	DNeasy Powersoil	neotropic	molly	28.808	177.435	5.9665	0.970328	140	1773.Columb.talpa3.lgi	-0.276	6343	10.4617	-66.8394	52	20.5485	9.88146	80.7592	83.1101	26.5008
1773.Columb.talpa5.ugi	TTAGGCAGGTTC	GTGCCAGCMGCCGCGGTAA	12952	1773	na	ERP016414	504887	columbina talpacoti	animalia	chordata	aves	columbiformes	columbidae	columbina	talpacoti	2008-04-02	venezuela	946	internal	digestive-associated	fecal	NA	excreta	terrestrial	adult	wild	february	herbivore	1	direct_freeze	DNeasy Powersoil	neotropic	molly	20.2719	149.75	3.8215	0.863484	71	1773.Columb.talpa5.ugi	-0.276	6352	10.4617	-66.8394	52	20.5485	9.88146	80.7592	83.1101	26.5008
1773.Columb.talpa6.gizz	AGGGCTATAGTT	GTGCCAGCMGCCGCGGTAA	12954	1773	na	ERP016414	504887	columbina talpacoti	animalia	chordata	aves	columbiformes	columbidae	columbina	talpacoti	2008-04-02	venezuela	946	internal	digestive-associated	fecal	NA	excreta	terrestrial	adult	wild	february	herbivore	1	direct_freeze	DNeasy Powersoil	neotropic	molly	26.8233	177	5.9996	0.972866	144	1773.Columb.talpa6.gizz	-0.276	6354	10.4617	-66.8394	52	20.5485	9.88146	80.7592	83.1101	26.5008
1773.Columb.talpa2.crop	CCGAATTGACAA	GTGCCAGCMGCCGCGGTAA	12937	1773	na	ERP016414	504887	columbina talpacoti	animalia	chordata	aves	columbiformes	columbidae	columbina	talpacoti	2008-04-02	venezuela	946	internal	digestive-associated	fecal	NA	excreta	terrestrial	adult	wild	february	herbivore	1	direct_freeze	DNeasy Powersoil	neotropic	molly	13.9577	69	2.0539	0.64552	29	1773.Columb.talpa2.crop	-0.276	6337	10.4617	-66.8394	52	20.5485	9.88146	80.7592	83.1101	26.5008
1773.Columb.talpa6.ugi	GTGTAGGTGCTT	GTGCCAGCMGCCGCGGTAA	12956	1773	na	ERP016414	504887	columbina talpacoti	animalia	chordata	aves	columbiformes	columbidae	columbina	talpacoti	2008-04-02	venezuela	946	internal	digestive-associated	fecal	NA	excreta	terrestrial	adult	wild	february	herbivore	1	direct_freeze	DNeasy Powersoil	neotropic	molly	22.2334	182.333	3.99768	0.875246	82	1773.Columb.talpa6.ugi	-0.276	6356	10.4617	-66.8394	52	20.5485	9.88146	80.7592	83.1101	26.5008
1773.Columb.talpa3.crop	TGGCGTCATTCG	GTGCCAGCMGCCGCGGTAA	12941	1773	na	ERP016414	504887	columbina talpacoti	animalia	chordata	aves	columbiformes	columbidae	columbina	talpacoti	2008-04-02	venezuela	946	internal	digestive-associated	fecal	NA	excreta	terrestrial	adult	wild	february	herbivore	1	direct_freeze	DNeasy Powersoil	neotropic	molly	17.2216	38	3.35664	0.843026	33	1773.Columb.talpa3.crop	-0.276	6341	10.4617	-66.8394	52	20.5485	9.88146	80.7592	83.1101	26.5008
1773.Columb.talpa5.crop	AATCCTCGGAGT	GTGCCAGCMGCCGCGGTAA	12949	1773	na	ERP016414	504887	columbina talpacoti	animalia	chordata	aves	columbiformes	columbidae	columbina	talpacoti	2008-04-02	venezuela	946	internal	digestive-associated	fecal	NA	excreta	terrestrial	adult	wild	february	herbivore	1	direct_freeze	DNeasy Powersoil	neotropic	molly	17.0754	62	3.49972	0.831684	40	1773.Columb.talpa5.crop	-0.276	6349	10.4617	-66.8394	52	20.5485	9.88146	80.7592	83.1101	26.5008
894.GV1903.lane2.NoIndex.L002	CAGTCTAGTACG	GGACTACHVGGGTWTCTAAT	11889	894	10.1186/s13071-016-1607-1, 10.1016/j.watres.2012.12.027	ERP016405	9322	macropus sp	animalia	chordata	mammalia	diprotodontia	macropodidae	macropus	sp	22/03/2011	australia	178	internal	digestive-associated	fecal	NA	feces	terrestrial	adult	wild	march	herbivore	1	direct_freeze	DNeasy Powersoil	australasia	brandon	20.0909	135.154	5.26428	0.962472	92	894.GV1903.lane2.NoIndex.L002	-0.278	11675	-37.6197	144.902	8	14.3049	9.61301	45.2647	416.389	24.2516
894.GV998.lane5.NoIndex.L005	GCTAGTTATGGA	GGACTACHVGGGTWTCTAAT	12477	894	10.1186/s13071-016-1607-1, 10.1016/j.watres.2012.12.027	ERP016405	9986	oryctolagus cuniculus	animalia	chordata	mammalia	lagomorpha	leporidae	oryctolagus	cuniculus	14/04/2010	australia	178	internal	digestive-associated	fecal	NA	feces	terrestrial	adult	wild	april	herbivore	1	direct_freeze	DNeasy Powersoil	australasia	brandon	31.8395	420.154	4.69209	0.910036	139	894.GV998.lane5.NoIndex.L005	-0.278	11683	-37.6197	144.902	8	14.3049	9.61301	45.2647	416.389	24.2516
ERR526366	AAAAAAAA	GTGCCAGCMGCCGCGGTAA	2070	NA	10.1038/ismej.2015.64	PRJEB6489	481459	gasterosteus aculeatus	animalia	chordata	teleostei	gasterosteiformes	gasterosteidae	gasterosteus	aculeatus	20/06/2011	canada	-3	internal	digestive-associated	intestine	NA	dissected intestine	freshwater	adult	wild	june	omnivore	2	direct_freeze	DNeasy Powersoil	nearctic	doug	17.0874	47	2.84731	0.739894	38	ERR526366	-0.252	754	50.1775	125.589	100	-1.25894	13.8269	24.111	1603.59	25.7941
ERR526401	AAAAAAAA	GTGCCAGCMGCCGCGGTAA	2093	NA	10.1038/ismej.2015.64	PRJEB6489	481459	gasterosteus aculeatus	animalia	chordata	teleostei	gasterosteiformes	gasterosteidae	gasterosteus	aculeatus	20/06/2011	canada	-3	internal	digestive-associated	intestine	NA	dissected intestine	freshwater	adult	wild	june	omnivore	2	direct_freeze	DNeasy Powersoil	nearctic	doug	21.1828	72	3.77573	0.845348	62	ERR526401	-0.252	775	50.1775	125.589	100	-1.25894	13.8269	24.111	1603.59	25.7941
ERR526402	AAAAAAAA	GTGCCAGCMGCCGCGGTAA	2094	NA	10.1038/ismej.2015.64	PRJEB6489	481459	gasterosteus aculeatus	animalia	chordata	teleostei	gasterosteiformes	gasterosteidae	gasterosteus	aculeatus	20/06/2011	canada	-3	internal	digestive-associated	intestine	NA	dissected intestine	freshwater	adult	wild	june	omnivore	2	direct_freeze	DNeasy Powersoil	nearctic	doug	19.2187	61.625	5.0546	0.955882	59	ERR526402	-0.252	776	50.1775	125.589	100	-1.25894	13.8269	24.111	1603.59	25.7941
ERR526353	AAAAAAAA	GTGCCAGCMGCCGCGGTAA	2063	NA	10.1038/ismej.2015.64	PRJEB6489	481459	gasterosteus aculeatus	animalia	chordata	teleostei	gasterosteiformes	gasterosteidae	gasterosteus	aculeatus	20/06/2011	canada	-3	internal	digestive-associated	intestine	NA	dissected intestine	freshwater	adult	wild	june	omnivore	2	direct_freeze	DNeasy Powersoil	nearctic	doug	19.9782	96.8824	4.14165	0.818038	82	ERR526353	-0.252	747	50.1775	125.589	100	-1.25894	13.8269	24.111	1603.59	25.7941
ERR526320	AAAAAAAA	GTGCCAGCMGCCGCGGTAA	2048	NA	10.1038/ismej.2015.64	PRJEB6489	481459	gasterosteus aculeatus	animalia	chordata	teleostei	gasterosteiformes	gasterosteidae	gasterosteus	aculeatus	20/06/2011	canada	-3	internal	digestive-associated	intestine	NA	dissected intestine	freshwater	adult	wild	june	omnivore	2	direct_freeze	DNeasy Powersoil	nearctic	doug	27.9614	129.571	5.39844	0.916904	116	ERR526320	-0.252	734	50.1775	125.589	100	-1.25894	13.8269	24.111	1603.59	25.7941
ERR526319	AAAAAAAA	GTGCCAGCMGCCGCGGTAA	2047	NA	10.1038/ismej.2015.64	PRJEB6489	481459	gasterosteus aculeatus	animalia	chordata	teleostei	gasterosteiformes	gasterosteidae	gasterosteus	aculeatus	20/06/2011	canada	-3	internal	digestive-associated	intestine	NA	dissected intestine	freshwater	adult	wild	june	omnivore	2	direct_freeze	DNeasy Powersoil	nearctic	doug	23.4035	159.25	3.25144	0.698106	84	ERR526319	-0.252	733	50.1775	125.589	100	-1.25894	13.8269	24.111	1603.59	25.7941
ERR526315	AAAAAAAA	GTGCCAGCMGCCGCGGTAA	2045	NA	10.1038/ismej.2015.64	PRJEB6489	481459	gasterosteus aculeatus	animalia	chordata	teleostei	gasterosteiformes	gasterosteidae	gasterosteus	aculeatus	20/06/2011	canada	-3	internal	digestive-associated	intestine	NA	dissected intestine	freshwater	adult	wild	june	omnivore	2	direct_freeze	DNeasy Powersoil	nearctic	doug	28.1388	188.8	5.51691	0.946828	130	ERR526315	-0.252	731	50.1775	125.589	100	-1.25894	13.8269	24.111	1603.59	25.7941
ERR526382	AAAAAAAA	GTGCCAGCMGCCGCGGTAA	2082	NA	10.1038/ismej.2015.64	PRJEB6489	481459	gasterosteus aculeatus	animalia	chordata	teleostei	gasterosteiformes	gasterosteidae	gasterosteus	aculeatus	20/06/2011	canada	-3	internal	digestive-associated	intestine	NA	dissected intestine	freshwater	adult	wild	june	omnivore	2	direct_freeze	DNeasy Powersoil	nearctic	doug	20.3087	70.8	4.65251	0.931392	63	ERR526382	-0.252	765	50.1775	125.589	100	-1.25894	13.8269	24.111	1603.59	25.7941
ERR526380	AAAAAAAA	GTGCCAGCMGCCGCGGTAA	2080	NA	10.1038/ismej.2015.64	PRJEB6489	481459	gasterosteus aculeatus	animalia	chordata	teleostei	gasterosteiformes	gasterosteidae	gasterosteus	aculeatus	20/06/2011	canada	-3	internal	digestive-associated	intestine	NA	dissected intestine	freshwater	adult	wild	june	omnivore	2	direct_freeze	DNeasy Powersoil	nearctic	doug	14.694	30.6667	2.7643	0.71168	29	ERR526380	-0.252	763	50.1775	125.589	100	-1.25894	13.8269	24.111	1603.59	25.7941
ERR1720432	AGCTCGAA	GTGCCAGCMGCCGCGGTAA	1694	NA	10.3389/fmicb.2016.01920	NA	13577	jalmenus evagoras	animalia	arthropoda	insecta	lepidoptera	lycaenidae	jalmenus	evagoras	20/09/2015	usa	1614	whole_organism	digestive-associated	intestine	NA	none	terrestrial	larvae	wild	march	herbivore	1	ethanol	DNeasy Powersoil	nearctic	yue see lee	8.72892	6	0.121068	0.025768	5	ERR1720432	0.597	1574	42.3789	-71.1156	90	10.3638	11.1343	30.2304	925.129	28.0787
ERR1720431	AGCTCGAA	GTGCCAGCMGCCGCGGTAA	1693	NA	10.3389/fmicb.2016.01920	NA	13577	jalmenus evagoras	animalia	arthropoda	insecta	lepidoptera	lycaenidae	jalmenus	evagoras	20/09/2015	usa	1614	whole_organism	digestive-associated	intestine	NA	none	terrestrial	larvae	wild	march	herbivore	1	ethanol	DNeasy Powersoil	nearctic	yue see lee	9.56326	8	1.44421	0.542464	8	ERR1720431	0.597	1573	42.3789	-71.1156	90	10.3638	11.1343	30.2304	925.129	28.0787
SRR946011	AAAAAAAA	AAAAAAAAAAAAAAAAAAA	1321	NA	https://doi.org/10.1111/ele.12329	SRX330113	56216	neotoma lepida	animalia	chordata	mammalia	rodentia	cricetidae	neotoma	lepida	2012-02-12	usa	1296	internal	digestive-associated	forgut	NA	none	terrestrial	adult	wild	december	herbivore	1	direct_freeze	QIAamp_Dna_Stool_Mini_Kit_	nearctic	roger	27.393	231.5	6.1088	0.975102	149	SRR946011	-0.278	1879	40.75	-111.88	88	11.1662	13.6348	34.2487	942.32	30.7162
SRR945994	AAAAAAAA	AAAAAAAAAAAAAAAAAAA	1304	NA	https://doi.org/10.1111/ele.12329	SRX330115	56216	neotoma lepida	animalia	chordata	mammalia	rodentia	cricetidae	neotoma	lepida	28/11/2012	usa	1296	internal	digestive-associated	forgut	NA	none	terrestrial	adult	wild	november	herbivore	1	direct_freeze	QIAamp_Dna_Stool_Mini_Kit_	nearctic	roger	24.6118	166.5	5.55624	0.962424	111	SRR945994	-0.278	1878	40.75	-111.88	88	11.1662	13.6348	34.2487	942.32	30.7162
SRR946013	AAAAAAAA	AAAAAAAAAAAAAAAAAAA	1323	NA	https://doi.org/10.1111/ele.12329	SRX330109	56216	neotoma lepida	animalia	chordata	mammalia	rodentia	cricetidae	neotoma	lepida	2012-01-12	usa	1296	internal	digestive-associated	forgut	NA	none	terrestrial	adult	wild	december	herbivore	1	direct_freeze	QIAamp_Dna_Stool_Mini_Kit_	nearctic	roger	28.6123	196.222	5.90746	0.966734	149	SRR946013	-0.278	1880	40.75	-111.88	88	11.1662	13.6348	34.2487	942.32	30.7162
SRR935040	AAAAAAAA	AAAAAAAAAAAAAAAAAAA	1283	NA	https://doi.org/10.1111/ele.12329	SRX322921	56216	neotoma lepida	animalia	chordata	mammalia	rodentia	cricetidae	neotoma	lepida	2011-01-07	usa	1296	internal	digestive-associated	forgut	NA	none	terrestrial	adult	wild	july	herbivore	1	direct_freeze	QIAamp_Dna_Stool_Mini_Kit_	nearctic	roger	17.5438	69	4.80656	0.938338	65	SRR935040	-0.278	1876	40.75	-111.88	88	11.1662	13.6348	34.2487	942.32	30.7162
SRR935047	AAAAAAAA	AAAAAAAAAAAAAAAAAAA	1287	NA	https://doi.org/10.1111/ele.12329	SRX322928	56216	neotoma lepida	animalia	chordata	mammalia	rodentia	cricetidae	neotoma	lepida	2011-01-07	usa	1296	internal	digestive-associated	forgut	NA	none	terrestrial	adult	wild	july	herbivore	1	direct_freeze	QIAamp_Dna_Stool_Mini_Kit_	nearctic	roger	24.9972	143.625	5.90815	0.970566	120	SRR935047	-0.278	1877	40.75	-111.88	88	11.1662	13.6348	34.2487	942.32	30.7162
SRR1523388	TTGCAT	AAAAAAAAAAAAAAAAAAA	1418	NA	doi.org/10.3389/fmicb.2014.00526	SRX657802	32536	acinonyx jubatus	animalia	chordata	mammalia	carnivora	feliformia	acinonyx	jubatus	NA	namibia	1553	internal	digestive-associated	fecal	NA	gastrointestinal tract	terrestrial	NA	wild	NA	carnivore	3	direct_freeze	QIAamp_Dna_Stool_Mini_Kit_	afrotropic	roger	10.6413	39	4.99191	0.964202	39	SRR1523388	-0.278	8829	-22.46	17.9	27	19.1288	18.1167	60.8804	419.941	33.2631
SRR1523374	GAGGCC	AAAAAAAAAAAAAAAAAAA	1411	NA	doi.org/10.3389/fmicb.2014.00526	SRX657775	32536	acinonyx jubatus	animalia	chordata	mammalia	carnivora	feliformia	acinonyx	jubatus	NA	namibia	1553	internal	digestive-associated	fecal	NA	gastrointestinal tract	terrestrial	NA	wild	NA	carnivore	3	direct_freeze	QIAamp_Dna_Stool_Mini_Kit_	afrotropic	roger	10.2431	21	4.0057	0.923888	21	SRR1523374	-0.278	8823	-22.46	17.9	27	19.1288	18.1167	60.8804	419.941	33.2631
SRR1523382	GGAGTG	AAAAAAAAAAAAAAAAAAA	1415	NA	doi.org/10.3389/fmicb.2014.00526	SRX657796	32536	acinonyx jubatus	animalia	chordata	mammalia	carnivora	feliformia	acinonyx	jubatus	NA	namibia	1553	internal	digestive-associated	fecal	NA	gastrointestinal tract	terrestrial	NA	wild	NA	carnivore	3	direct_freeze	QIAamp_Dna_Stool_Mini_Kit_	afrotropic	roger	9.97295	38	4.98372	0.962088	38	SRR1523382	-0.278	8826	-22.46	17.9	27	19.1288	18.1167	60.8804	419.941	33.2631
SRR1523378	TCACTG	AAAAAAAAAAAAAAAAAAA	1413	NA	doi.org/10.3389/fmicb.2014.00526	SRX657779	32536	acinonyx jubatus	animalia	chordata	mammalia	carnivora	feliformia	acinonyx	jubatus	NA	namibia	1553	internal	digestive-associated	fecal	NA	gastrointestinal tract	terrestrial	NA	wild	NA	carnivore	3	direct_freeze	QIAamp_Dna_Stool_Mini_Kit_	afrotropic	roger	8.37126	14	3.68751	0.916354	14	SRR1523378	-0.278	8825	-22.46	17.9	27	19.1288	18.1167	60.8804	419.941	33.2631
SRR1523384	AAGGTC	AAAAAAAAAAAAAAAAAAA	1416	NA	doi.org/10.3389/fmicb.2014.00526	SRX657798	32536	acinonyx jubatus	animalia	chordata	mammalia	carnivora	feliformia	acinonyx	jubatus	NA	namibia	1553	internal	digestive-associated	fecal	NA	gastrointestinal tract	terrestrial	NA	wild	NA	carnivore	3	direct_freeze	QIAamp_Dna_Stool_Mini_Kit_	afrotropic	roger	10.7488	31	4.61728	0.95223	31	SRR1523384	-0.278	8827	-22.46	17.9	27	19.1288	18.1167	60.8804	419.941	33.2631
SRR1523390	CGTTAG	AAAAAAAAAAAAAAAAAAA	1419	NA	doi.org/10.3389/fmicb.2014.00526	SRX657804	32536	acinonyx jubatus	animalia	chordata	mammalia	carnivora	feliformia	acinonyx	jubatus	NA	namibia	1553	internal	digestive-associated	fecal	NA	gastrointestinal tract	terrestrial	NA	wild	NA	carnivore	3	direct_freeze	QIAamp_Dna_Stool_Mini_Kit_	afrotropic	roger	9.984	22	4.08326	0.930776	22	SRR1523390	-0.278	8830	-22.46	17.9	27	19.1288	18.1167	60.8804	419.941	33.2631
SRR1523386	AAACTT	AAAAAAAAAAAAAAAAAAA	1417	NA	doi.org/10.3389/fmicb.2014.00526	SRX657800	32536	acinonyx jubatus	animalia	chordata	mammalia	carnivora	feliformia	acinonyx	jubatus	NA	namibia	1553	internal	digestive-associated	fecal	NA	gastrointestinal tract	terrestrial	NA	wild	NA	carnivore	3	direct_freeze	QIAamp_Dna_Stool_Mini_Kit_	afrotropic	roger	9.90504	37	5.05784	0.96683	37	SRR1523386	-0.278	8828	-22.46	17.9	27	19.1288	18.1167	60.8804	419.941	33.2631
550.L2S77.s.2.sequence	GTGTTGCAGCAT	GTGCCAGCMGCCGCGGTAA	10597	550	10.1186/gb-2011-12-5-r50	ERP021896	9606	homo sapiens	animalia	chordata	mammalia	primates	hominidae	homo	sapiens	15/11/2009	usa	1624	internal	digestive-associated	fecal	NA	feces	terrestrial	adult	wild	november	omnivore	2	direct_freeze	DNeasy Powersoil	nearctic	brandon	24.0175	112.2	4.89908	0.940706	87	550.L2S77.s.2.sequence	-0.278	2555	40.015	-105.271	85	9.69299	15.6975	41.1218	828.105	28.8285
550.L1S223.s.1.sequence	CTCCTACTGTCT	GTGCCAGCMGCCGCGGTAA	9710	550	10.1186/gb-2011-12-5-r50	ERP021896	9606	homo sapiens	animalia	chordata	mammalia	primates	hominidae	homo	sapiens	2009-10-02	usa	1624	internal	digestive-associated	fecal	NA	feces	terrestrial	adult	wild	february	omnivore	2	direct_freeze	DNeasy Powersoil	nearctic	brandon	19.1837	74	4.29754	0.89786	66	550.L1S223.s.1.sequence	-0.278	2245	40.015	-105.271	85	9.69299	15.6975	41.1218	828.105	28.8285
550.L1S92.s.1.sequence	ACTATTGTCACG	GTGCCAGCMGCCGCGGTAA	10478	550	10.1186/gb-2011-12-5-r50	ERP021896	9606	homo sapiens	animalia	chordata	mammalia	primates	hominidae	homo	sapiens	2009-05-03	usa	1624	internal	digestive-associated	fecal	NA	feces	terrestrial	adult	wild	march	omnivore	2	direct_freeze	DNeasy Powersoil	nearctic	brandon	20.3528	88.6667	3.65626	0.835802	63	550.L1S92.s.1.sequence	-0.278	2476	40.015	-105.271	85	9.69299	15.6975	41.1218	828.105	28.8285
550.L2S53.s.2.sequence	GTGTCTACATTG	GTGCCAGCMGCCGCGGTAA	10569	550	10.1186/gb-2011-12-5-r50	ERP021896	9606	homo sapiens	animalia	chordata	mammalia	primates	hominidae	homo	sapiens	18/10/2009	usa	1624	internal	digestive-associated	fecal	NA	feces	terrestrial	adult	wild	october	omnivore	2	direct_freeze	DNeasy Powersoil	nearctic	brandon	23.6151	117.077	4.51615	0.898098	88	550.L2S53.s.2.sequence	-0.278	2529	40.015	-105.271	85	9.69299	15.6975	41.1218	828.105	28.8285
550.L1S370.s.1.sequence	GACTAACGTCAC	GTGCCAGCMGCCGCGGTAA	10398	550	10.1186/gb-2011-12-5-r50	ERP021896	9606	homo sapiens	animalia	chordata	mammalia	primates	hominidae	homo	sapiens	27/07/2009	usa	1624	internal	digestive-associated	fecal	NA	feces	terrestrial	adult	wild	july	omnivore	2	direct_freeze	DNeasy Powersoil	nearctic	brandon	28.0493	145.1	4.5245	0.891898	89	550.L1S370.s.1.sequence	-0.278	2404	40.015	-105.271	85	9.69299	15.6975	41.1218	828.105	28.8285
722.M11Fcsw.1.s.1.1.sequence	CAGCTT	GTGCCAGCMGCCGCGGTAA	14359	722	10.1073/pnas.1000080107	ERP020884	9606	homo sapiens	animalia	chordata	mammalia	primates	hominidae	homo	sapiens	31/12/2008	usa	1624	internal	digestive-associated	fecal	NA	feces	terrestrial	adult	wild	december	omnivore	2	direct_freeze	DNeasy Powersoil	nearctic	casey	22.9752	100.5	3.88905	0.87794	69	722.M11Fcsw.1.s.1.1.sequence	-0.278	3105	40.015	-105.271	85	9.69299	15.6975	41.1218	828.105	28.8285
550.L1S47.s.1.sequence	AGCGACTGTGCA	GTGCCAGCMGCCGCGGTAA	10423	550	10.1186/gb-2011-12-5-r50	ERP021896	9606	homo sapiens	animalia	chordata	mammalia	primates	hominidae	homo	sapiens	21/12/2008	usa	1624	internal	digestive-associated	fecal	NA	feces	terrestrial	adult	wild	december	omnivore	2	direct_freeze	DNeasy Powersoil	nearctic	brandon	19.8162	77.4375	3.52367	0.80697	63	550.L1S47.s.1.sequence	-0.278	2426	40.015	-105.271	85	9.69299	15.6975	41.1218	828.105	28.8285
550.L1S118.s.1.sequence	CACGTCGATGGA	GTGCCAGCMGCCGCGGTAA	10314	550	10.1186/gb-2011-12-5-r50	ERP021896	9606	homo sapiens	animalia	chordata	mammalia	primates	hominidae	homo	sapiens	2009-05-04	usa	1624	internal	digestive-associated	fecal	NA	feces	terrestrial	adult	wild	april	omnivore	2	direct_freeze	DNeasy Powersoil	nearctic	brandon	20.8347	98.2	3.47428	0.763052	73	550.L1S118.s.1.sequence	-0.278	2130	40.015	-105.271	85	9.69299	15.6975	41.1218	828.105	28.8285
550.L1S202.s.1.sequence	CGAATCGACACT	GTGCCAGCMGCCGCGGTAA	9686	550	10.1186/gb-2011-12-5-r50	ERP021896	9606	homo sapiens	animalia	chordata	mammalia	primates	hominidae	homo	sapiens	13/01/2009	usa	1624	internal	digestive-associated	fecal	NA	feces	terrestrial	adult	wild	january	omnivore	2	direct_freeze	DNeasy Powersoil	nearctic	brandon	23.3966	123.091	4.55716	0.919498	78	550.L1S202.s.1.sequence	-0.278	2223	40.015	-105.271	85	9.69299	15.6975	41.1218	828.105	28.8285
550.L1S124.s.1.sequence	ATGCGTAGTGCG	GTGCCAGCMGCCGCGGTAA	10391	550	10.1186/gb-2011-12-5-r50	ERP021896	9606	homo sapiens	animalia	chordata	mammalia	primates	hominidae	homo	sapiens	16/04/2009	usa	1624	internal	digestive-associated	fecal	NA	feces	terrestrial	adult	wild	april	omnivore	2	direct_freeze	DNeasy Powersoil	nearctic	brandon	20.0067	82.0909	3.72546	0.83088	63	550.L1S124.s.1.sequence	-0.278	2137	40.015	-105.271	85	9.69299	15.6975	41.1218	828.105	28.8285
SRR2121087	AAAAAAAA	AAAAAAAAAAAAAAAAAAA	1237	NA	æhttps://doi.org/10.3389/fmicb.2016.00634	SRX1114006	447135	myodes glareolus	animalia	chordata	mammalia	rodentia	cricetidae	myodes	glareolus	2012-01-09	poland	220	internal	digestive-associated	intestine	NA	none	terrestrial	adult	wild	september	herbivore	1	direct_freeze	QIAamp_Dna_Stool_Mini_Kit_	palearctic	roger	28.4565	172.621	5.8163	0.967464	140	SRR2121087	-0.278	813	50.0614	19.9383	99	9.11259	8.70254	28.6362	789.085	23.0272
SRR2121062	AAAAAAAA	AAAAAAAAAAAAAAAAAAA	1261	NA	æhttps://doi.org/10.3389/fmicb.2016.00634	SRX1113981	447135	myodes glareolus	animalia	chordata	mammalia	rodentia	cricetidae	myodes	glareolus	2012-01-09	poland	220	internal	digestive-associated	intestine	NA	none	terrestrial	adult	wild	september	herbivore	1	direct_freeze	QIAamp_Dna_Stool_Mini_Kit_	palearctic	roger	22.6442	139.6	4.3438	0.863876	90	SRR2121062	-0.278	788	50.0614	19.9383	99	9.11259	8.70254	28.6362	789.085	23.0272
SRR2121089	AAAAAAAA	AAAAAAAAAAAAAAAAAAA	1235	NA	æhttps://doi.org/10.3389/fmicb.2016.00634	SRX1114008	447135	myodes glareolus	animalia	chordata	mammalia	rodentia	cricetidae	myodes	glareolus	2012-01-09	poland	220	internal	digestive-associated	forgut	NA	none	terrestrial	adult	wild	september	herbivore	1	direct_freeze	QIAamp_Dna_Stool_Mini_Kit_	palearctic	roger	26.0812	168.526	5.40649	0.95148	121	SRR2121089	-0.278	815	50.0614	19.9383	99	9.11259	8.70254	28.6362	789.085	23.0272
SRR2121157	AAAAAAAA	AAAAAAAAAAAAAAAAAAA	1167	NA	æhttps://doi.org/10.3389/fmicb.2016.00634	SRX1114076	447135	myodes glareolus	animalia	chordata	mammalia	rodentia	cricetidae	myodes	glareolus	2012-01-09	poland	220	internal	digestive-associated	intestine	NA	none	terrestrial	adult	wild	september	herbivore	1	direct_freeze	QIAamp_Dna_Stool_Mini_Kit_	palearctic	roger	26.5069	218	5.43604	0.941348	141	SRR2121157	-0.278	883	50.0614	19.9383	99	9.11259	8.70254	28.6362	789.085	23.0272
SRR2121109	AAAAAAAA	AAAAAAAAAAAAAAAAAAA	1215	NA	æhttps://doi.org/10.3389/fmicb.2016.00634	SRX1114028	447135	myodes glareolus	animalia	chordata	mammalia	rodentia	cricetidae	myodes	glareolus	2012-01-09	poland	220	internal	digestive-associated	forgut	NA	none	terrestrial	adult	wild	september	herbivore	1	direct_freeze	QIAamp_Dna_Stool_Mini_Kit_	palearctic	roger	16.1761	86	3.97622	0.895128	52	SRR2121109	-0.278	835	50.0614	19.9383	99	9.11259	8.70254	28.6362	789.085	23.0272
SRR2121103	AAAAAAAA	AAAAAAAAAAAAAAAAAAA	1221	NA	æhttps://doi.org/10.3389/fmicb.2016.00634	SRX1114022	447135	myodes glareolus	animalia	chordata	mammalia	rodentia	cricetidae	myodes	glareolus	2012-01-09	poland	220	internal	digestive-associated	intestine	NA	none	terrestrial	adult	wild	september	herbivore	1	direct_freeze	QIAamp_Dna_Stool_Mini_Kit_	palearctic	roger	24.9946	149.235	4.96377	0.933608	101	SRR2121103	-0.278	829	50.0614	19.9383	99	9.11259	8.70254	28.6362	789.085	23.0272
SRR2121054	AAAAAAAA	AAAAAAAAAAAAAAAAAAA	1272	NA	æhttps://doi.org/10.3389/fmicb.2016.00634	SRX1113973	447135	myodes glareolus	animalia	chordata	mammalia	rodentia	cricetidae	myodes	glareolus	2012-01-09	poland	220	internal	digestive-associated	intestine	NA	none	terrestrial	adult	wild	september	herbivore	1	direct_freeze	QIAamp_Dna_Stool_Mini_Kit_	palearctic	roger	27.0735	259.154	5.05392	0.935004	123	SRR2121054	-0.278	780	50.0614	19.9383	99	9.11259	8.70254	28.6362	789.085	23.0272
SRR2121116	AAAAAAAA	AAAAAAAAAAAAAAAAAAA	1208	NA	æhttps://doi.org/10.3389/fmicb.2016.00634	SRX1114035	447135	myodes glareolus	animalia	chordata	mammalia	rodentia	cricetidae	myodes	glareolus	2012-01-09	poland	220	internal	digestive-associated	intestine	NA	none	terrestrial	adult	wild	september	herbivore	1	direct_freeze	QIAamp_Dna_Stool_Mini_Kit_	palearctic	roger	26.6579	223.059	5.80701	0.96213	142	SRR2121116	-0.278	842	50.0614	19.9383	99	9.11259	8.70254	28.6362	789.085	23.0272
SRR2121131	AAAAAAAA	AAAAAAAAAAAAAAAAAAA	1193	NA	æhttps://doi.org/10.3389/fmicb.2016.00634	SRX1114050	447135	myodes glareolus	animalia	chordata	mammalia	rodentia	cricetidae	myodes	glareolus	2012-01-09	poland	220	internal	digestive-associated	intestine	NA	none	terrestrial	adult	wild	september	herbivore	1	direct_freeze	QIAamp_Dna_Stool_Mini_Kit_	palearctic	roger	26.9329	180.37	5.52433	0.95611	135	SRR2121131	-0.278	857	50.0614	19.9383	99	9.11259	8.70254	28.6362	789.085	23.0272
SRR2121090	AAAAAAAA	AAAAAAAAAAAAAAAAAAA	1234	NA	æhttps://doi.org/10.3389/fmicb.2016.00634	SRX1114009	447135	myodes glareolus	animalia	chordata	mammalia	rodentia	cricetidae	myodes	glareolus	2012-01-09	poland	220	internal	digestive-associated	intestine	NA	none	terrestrial	adult	wild	september	herbivore	1	direct_freeze	QIAamp_Dna_Stool_Mini_Kit_	palearctic	roger	28.0726	232.5	5.48648	0.95142	141	SRR2121090	-0.278	816	50.0614	19.9383	99	9.11259	8.70254	28.6362	789.085	23.0272
894.F1456.lane5.NoIndex.L005	GTCTGTTGAGTG	GGACTACHVGGGTWTCTAAT	11623	894	10.1186/s13071-016-1607-1, 10.1016/j.watres.2012.12.027	ERP016405	286419	canus lupus dingo	animalia	chordata	mammalia	carnivora	canidae	canus	lupus dingo	NA	australia	128	internal	digestive-associated	fecal	NA	feces	terrestrial	adult	wild	january	omnivore	2	direct_freeze	DNeasy Powersoil	australasia	brandon	26.2031	189.8	5.16323	0.922748	131	894.F1456.lane5.NoIndex.L005	-0.278	9214	-29.53	145.49	19	20.4967	13.0737	43.2916	631.303	34.8431
894.F1463.lane5.NoIndex.L005	TCGGTCCATAGC	GGACTACHVGGGTWTCTAAT	11647	894	10.1186/s13071-016-1607-1, 10.1016/j.watres.2012.12.027	ERP016405	9615	canus lupus familiaris	animalia	chordata	mammalia	carnivora	canidae	canus	lupus familiaris	NA	australia	128	internal	digestive-associated	fecal	NA	feces	terrestrial	adult	wild	january	omnivore	2	direct_freeze	DNeasy Powersoil	australasia	brandon	22.7614	149.316	4.92513	0.93838	104	894.F1463.lane5.NoIndex.L005	-0.278	9221	-29.53	145.49	19	20.4967	13.0737	43.2916	631.303	34.8431
894.F1554.lane5.NoIndex.L005	GGCGAACTGAAG	GGACTACHVGGGTWTCTAAT	11633	894	10.1186/s13071-016-1607-1, 10.1016/j.watres.2012.12.027	ERP016405	9615	canus lupus familiaris	animalia	chordata	mammalia	carnivora	canidae	canus	lupus familiaris	NA	australia	128	internal	digestive-associated	fecal	NA	feces	terrestrial	adult	wild	january	omnivore	2	direct_freeze	DNeasy Powersoil	australasia	brandon	46.7029	506.019	6.88233	0.977802	285	894.F1554.lane5.NoIndex.L005	-0.278	9230	-29.53	145.49	19	20.4967	13.0737	43.2916	631.303	34.8431
894.F1468.lane5.NoIndex.L005	TCCTAGGTCCGA	GGACTACHVGGGTWTCTAAT	11654	894	10.1186/s13071-016-1607-1, 10.1016/j.watres.2012.12.027	ERP016405	9615	canus lupus familiaris	animalia	chordata	mammalia	carnivora	canidae	canus	lupus familiaris	NA	australia	128	internal	digestive-associated	fecal	NA	feces	terrestrial	adult	wild	january	omnivore	2	direct_freeze	DNeasy Powersoil	australasia	brandon	40.442	419.638	7.01672	0.985378	260	894.F1468.lane5.NoIndex.L005	-0.278	9226	-29.53	145.49	19	20.4967	13.0737	43.2916	631.303	34.8431
894.F1553.lane5.NoIndex.L005	CAAGTCGAATAC	GGACTACHVGGGTWTCTAAT	11648	894	10.1186/s13071-016-1607-1, 10.1016/j.watres.2012.12.027	ERP016405	9615	canus lupus familiaris	animalia	chordata	mammalia	carnivora	canidae	canus	lupus familiaris	NA	australia	128	internal	digestive-associated	fecal	NA	feces	terrestrial	adult	wild	january	omnivore	2	direct_freeze	DNeasy Powersoil	australasia	brandon	46.4275	547.238	6.66254	0.97112	274	894.F1553.lane5.NoIndex.L005	-0.278	9229	-29.53	145.49	19	20.4967	13.0737	43.2916	631.303	34.8431
894.F1457.lane5.NoIndex.L005	ACTCGGCCAACT	GGACTACHVGGGTWTCTAAT	11662	894	10.1186/s13071-016-1607-1, 10.1016/j.watres.2012.12.027	ERP016405	9627	vulpes vulpes	animalia	chordata	mammalia	carnivora	canidae	vulpes	vulpes	NA	australia	128	internal	digestive-associated	fecal	NA	feces	terrestrial	adult	wild	january	omnivore	2	direct_freeze	DNeasy Powersoil	australasia	brandon	24.4715	167.273	5.65904	0.960664	130	894.F1457.lane5.NoIndex.L005	-0.278	9215	-29.53	145.49	19	20.4967	13.0737	43.2916	631.303	34.8431
894.F1460.lane5.NoIndex.L005	TTGGAACGGCTT	GGACTACHVGGGTWTCTAAT	11668	894	10.1186/s13071-016-1607-1, 10.1016/j.watres.2012.12.027	ERP016405	9627	vulpes vulpes	animalia	chordata	mammalia	carnivora	canidae	vulpes	vulpes	NA	australia	128	internal	digestive-associated	fecal	NA	feces	terrestrial	adult	wild	january	omnivore	2	direct_freeze	DNeasy Powersoil	australasia	brandon	36.0647	412.781	6.44948	0.972966	222	894.F1460.lane5.NoIndex.L005	-0.278	9218	-29.53	145.49	19	20.4967	13.0737	43.2916	631.303	34.8431
894.F1570.lane5.NoIndex.L005	AGGTGGTGGAGT	GGACTACHVGGGTWTCTAAT	11682	894	10.1186/s13071-016-1607-1, 10.1016/j.watres.2012.12.027	ERP016405	9627	vulpes vulpes	animalia	chordata	mammalia	carnivora	canidae	vulpes	vulpes	NA	australia	128	internal	digestive-associated	fecal	NA	feces	terrestrial	adult	wild	january	omnivore	2	direct_freeze	DNeasy Powersoil	australasia	brandon	45.8829	439.23	6.94309	0.979006	282	894.F1570.lane5.NoIndex.L005	-0.278	9246	-29.53	145.49	19	20.4967	13.0737	43.2916	631.303	34.8431
894.F1459.lane5.NoIndex.L005	GCGTAGAGAGAC	GGACTACHVGGGTWTCTAAT	11665	894	10.1186/s13071-016-1607-1, 10.1016/j.watres.2012.12.027	ERP016405	9627	vulpes vulpes	animalia	chordata	mammalia	carnivora	canidae	vulpes	vulpes	NA	australia	128	internal	digestive-associated	fecal	NA	feces	terrestrial	adult	wild	january	omnivore	2	direct_freeze	DNeasy Powersoil	australasia	brandon	24.7733	170.214	5.56808	0.95694	120	894.F1459.lane5.NoIndex.L005	-0.278	9217	-29.53	145.49	19	20.4967	13.0737	43.2916	631.303	34.8431
894.F1556.lane5.NoIndex.L005	TCAGGACGTATC	GGACTACHVGGGTWTCTAAT	11666	894	10.1186/s13071-016-1607-1, 10.1016/j.watres.2012.12.027	ERP016405	9627	vulpes vulpes	animalia	chordata	mammalia	carnivora	canidae	vulpes	vulpes	NA	australia	128	internal	digestive-associated	fecal	NA	feces	terrestrial	adult	wild	january	omnivore	2	direct_freeze	DNeasy Powersoil	australasia	brandon	50.698	562.273	7.03043	0.983792	298	894.F1556.lane5.NoIndex.L005	-0.278	9232	-29.53	145.49	19	20.4967	13.0737	43.2916	631.303	34.8431
894.F1568.lane5.NoIndex.L005	TGAGACCCTACA	GGACTACHVGGGTWTCTAAT	11671	894	10.1186/s13071-016-1607-1, 10.1016/j.watres.2012.12.027	ERP016405	9627	vulpes vulpes	animalia	chordata	mammalia	carnivora	canidae	vulpes	vulpes	NA	australia	128	internal	digestive-associated	fecal	NA	feces	terrestrial	adult	wild	january	omnivore	2	direct_freeze	DNeasy Powersoil	australasia	brandon	49.051	451.014	7.24894	0.981764	308	894.F1568.lane5.NoIndex.L005	-0.278	9244	-29.53	145.49	19	20.4967	13.0737	43.2916	631.303	34.8431
894.F1461.lane5.NoIndex.L005	TAAACGCGACTC	GGACTACHVGGGTWTCTAAT	11677	894	10.1186/s13071-016-1607-1, 10.1016/j.watres.2012.12.027	ERP016405	9627	vulpes vulpes	animalia	chordata	mammalia	carnivora	canidae	vulpes	vulpes	NA	australia	128	internal	digestive-associated	fecal	NA	feces	terrestrial	adult	wild	january	omnivore	2	direct_freeze	DNeasy Powersoil	australasia	brandon	26.7596	210.55	5.70725	0.964454	139	894.F1461.lane5.NoIndex.L005	-0.278	9219	-29.53	145.49	19	20.4967	13.0737	43.2916	631.303	34.8431
894.F1561.lane5.NoIndex.L005	GCAAGTGTGAGG	GGACTACHVGGGTWTCTAAT	11660	894	10.1186/s13071-016-1607-1, 10.1016/j.watres.2012.12.027	ERP016405	9627	vulpes vulpes	animalia	chordata	mammalia	carnivora	canidae	vulpes	vulpes	NA	australia	128	internal	digestive-associated	fecal	NA	feces	terrestrial	adult	wild	january	omnivore	2	direct_freeze	DNeasy Powersoil	australasia	brandon	44.8113	508.733	6.84098	0.97984	267	894.F1561.lane5.NoIndex.L005	-0.278	9237	-29.53	145.49	19	20.4967	13.0737	43.2916	631.303	34.8431
894.F1560.lane5.NoIndex.L005	CCTGGAATTAAG	GGACTACHVGGGTWTCTAAT	11663	894	10.1186/s13071-016-1607-1, 10.1016/j.watres.2012.12.027	ERP016405	9627	vulpes vulpes	animalia	chordata	mammalia	carnivora	canidae	vulpes	vulpes	NA	australia	128	internal	digestive-associated	fecal	NA	feces	terrestrial	adult	wild	january	omnivore	2	direct_freeze	DNeasy Powersoil	australasia	brandon	20.4903	108.4	4.8216	0.934928	85	894.F1560.lane5.NoIndex.L005	-0.278	9236	-29.53	145.49	19	20.4967	13.0737	43.2916	631.303	34.8431
894.F1454.lane5.NoIndex.L005	AAGTGAAGCGAG	GGACTACHVGGGTWTCTAAT	11657	894	10.1186/s13071-016-1607-1, 10.1016/j.watres.2012.12.027	ERP016405	9685	felis catus	animalia	chordata	mammalia	carnivora	felidae	felis	catus	NA	australia	128	internal	digestive-associated	fecal	NA	feces	terrestrial	adult	wild	january	carnivore	3	direct_freeze	DNeasy Powersoil	australasia	brandon	17.2116	79	3.86785	0.88654	49	894.F1454.lane5.NoIndex.L005	-0.278	9212	-29.53	145.49	19	20.4967	13.0737	43.2916	631.303	34.8431
894.F1453.lane5.NoIndex.L005	ATTCAGATGGCA	GGACTACHVGGGTWTCTAAT	11659	894	10.1186/s13071-016-1607-1, 10.1016/j.watres.2012.12.027	ERP016405	9685	felis catus	animalia	chordata	mammalia	carnivora	felidae	felis	catus	NA	australia	128	internal	digestive-associated	fecal	NA	feces	terrestrial	adult	wild	january	carnivore	3	direct_freeze	DNeasy Powersoil	australasia	brandon	35.8962	332.385	6.37344	0.967226	213	894.F1453.lane5.NoIndex.L005	-0.278	9211	-29.53	145.49	19	20.4967	13.0737	43.2916	631.303	34.8431
894.F1455.lane5.NoIndex.L005	CTTAGCTACTCT	GGACTACHVGGGTWTCTAAT	11656	894	10.1186/s13071-016-1607-1, 10.1016/j.watres.2012.12.027	ERP016405	9685	felis catus	animalia	chordata	mammalia	carnivora	felidae	felis	catus	NA	australia	128	internal	digestive-associated	fecal	NA	feces	terrestrial	adult	wild	january	carnivore	3	direct_freeze	DNeasy Powersoil	australasia	brandon	19.7172	105	3.91738	0.883856	55	894.F1455.lane5.NoIndex.L005	-0.278	9213	-29.53	145.49	19	20.4967	13.0737	43.2916	631.303	34.8431
1056.Zae.pic.Mend.2	GGTTCCATTAGG	GTGCCAGCMGCCGCGGTAA	7962	1056	10.1111/mec.12501	ERP003782	183747	zaedyus pichiy	animalia	chordata	mammalia	cingulata	chlamyphoridae	zaedyus	pichiy	2008-06-11	argentina	2449	internal	digestive-associated	fecal	NA	feces	terrestrial	adult	wild	november	carnivore	3	direct_freeze	DNeasy Powersoil	neotropic	molly	19.19	298	1.7635	0.488952	51	1056.Zae.pic.Mend.2	-0.278	9492	-32.8	-68.867	13	16.65	14.0977	45.9721	606.362	31.4182
1056.Zae.pic.Mend.1	GGATAGCCAAGG	GTGCCAGCMGCCGCGGTAA	7963	1056	10.1111/mec.12501	ERP003782	183747	zaedyus pichiy	animalia	chordata	mammalia	cingulata	chlamyphoridae	zaedyus	pichiy	2009-01-02	argentina	2449	internal	digestive-associated	fecal	NA	feces	terrestrial	adult	wild	february	carnivore	3	direct_freeze	DNeasy Powersoil	neotropic	molly	28.678	263.188	4.44096	0.88528	125	1056.Zae.pic.Mend.1	-0.278	9491	-32.8	-68.867	13	16.65	14.0977	45.9721	606.362	31.4182
1056.Chl.tru.Mend.1	GCAGATTTCCAG	GTGCCAGCMGCCGCGGTAA	7964	1056	10.1111/mec.12501	ERP003782	450267	chlamyphorus truncatus	animalia	chordata	mammalia	cingulata	chlamyphoridae	chlamyphorus	truncatus	17/09/2009	argentina	2449	internal	digestive-associated	fecal	NA	feces	terrestrial	adult	wild	september	carnivore	3	direct_freeze	DNeasy Powersoil	neotropic	molly	20.9473	69.1111	4.75674	0.945988	59	1056.Chl.tru.Mend.1	-0.278	9490	-32.8	-68.867	13	16.65	14.0977	45.9721	606.362	31.4182
894.F1440.lane5.NoIndex.L005	TCTAACGAGTGC	GGACTACHVGGGTWTCTAAT	12501	894	10.1186/s13071-016-1607-1, 10.1016/j.watres.2012.12.027	ERP016405	9986	oryctolagus cuniculus	animalia	chordata	mammalia	lagomorpha	leporidae	oryctolagus	cuniculus	NA	australia	128	internal	digestive-associated	fecal	NA	feces	terrestrial	adult	wild	january	herbivore	1	direct_freeze	DNeasy Powersoil	australasia	brandon	16.0118	41.2	3.57552	0.84008	37	894.F1440.lane5.NoIndex.L005	-0.278	9198	-29.53	145.49	19	20.4967	13.0737	43.2916	631.303	34.8431
Aphids.tomato	GATCCGGCAGGA	AAAAAAAAAAAAAAAAAAA	NA	NA	https://doi.org/10.1073/pnas.1707186114	NA	13131	macrosiphum euphorbiae	animalia	arthropoda	insecta	hemiptera	aphididae	macrosiphum	euphorbiae	NA	usa	1570	whole_organism	digestive-associated	intestine	NA	none	terrestrial	larvae	wild	NA	herbivore	1	ethanol	DNeasy Powersoil	nearctic	Roger	7.90509	4	1.13192	0.436804	4	Aphids.tomato	0.598	2067	40.2069	-105.173	87	9.66961	16.8687	41.5405	865.408	29.9122
Bee3	GAACGATCATGT	AAAAAAAAAAAAAAAAAAA	NA	NA	https://doi.org/10.1073/pnas.1707186114	NA	7460	apis mellifera	animalia	arthropoda	insecta	hymenoptera	apidae	apis	mellifera	NA	usa	1570	whole_organism	digestive-associated	intestine	NA	none	terrestrial	larvae	wild	NA	herbivore	1	ethanol	DNeasy Powersoil	nearctic	Roger	10.4814	14.25	1.77705	0.526216	14	Bee3	0.598	2070	40.2069	-105.173	87	9.66961	16.8687	41.5405	865.408	29.9122
Bee5	TCTTCGCAGCAG	AAAAAAAAAAAAAAAAAAA	NA	NA	https://doi.org/10.1073/pnas.1707186114	NA	7460	apis mellifera	animalia	arthropoda	insecta	hymenoptera	apidae	apis	mellifera	NA	usa	1570	whole_organism	digestive-associated	intestine	NA	none	terrestrial	larvae	wild	NA	herbivore	1	ethanol	DNeasy Powersoil	nearctic	Roger	10.2698	11	1.92981	0.648834	11	Bee5	0.598	2072	40.2069	-105.173	87	9.66961	16.8687	41.5405	865.408	29.9122
Bee4	CTCCACATTCCT	AAAAAAAAAAAAAAAAAAA	NA	NA	https://doi.org/10.1073/pnas.1707186114	NA	7460	apis mellifera	animalia	arthropoda	insecta	hymenoptera	apidae	apis	mellifera	NA	usa	1570	whole_organism	digestive-associated	intestine	NA	none	terrestrial	larvae	wild	NA	herbivore	1	ethanol	DNeasy Powersoil	nearctic	Roger	10.3464	14.5	2.11086	0.64638	14	Bee4	0.598	2071	40.2069	-105.173	87	9.66961	16.8687	41.5405	865.408	29.9122
Bee2	GCCTAGCCCAAT	AAAAAAAAAAAAAAAAAAA	NA	NA	https://doi.org/10.1073/pnas.1707186114	NA	7460	apis mellifera	animalia	arthropoda	insecta	hymenoptera	apidae	apis	mellifera	NA	usa	1570	whole_organism	digestive-associated	intestine	NA	none	terrestrial	larvae	wild	NA	herbivore	1	ethanol	DNeasy Powersoil	nearctic	Roger	11.586	26	2.70396	0.79457	20	Bee2	0.598	2069	40.2069	-105.173	87	9.66961	16.8687	41.5405	865.408	29.9122
Bee6	CACGCTATTGGA	AAAAAAAAAAAAAAAAAAA	NA	NA	https://doi.org/10.1073/pnas.1707186114	NA	7460	apis mellifera	animalia	arthropoda	insecta	hymenoptera	apidae	apis	mellifera	NA	usa	1570	whole_organism	digestive-associated	intestine	NA	none	terrestrial	larvae	wild	NA	herbivore	1	ethanol	DNeasy Powersoil	nearctic	Roger	10.966	18.75	2.41058	0.72566	18	Bee6	0.598	2073	40.2069	-105.173	87	9.66961	16.8687	41.5405	865.408	29.9122
940.F.01	GCTAAGTGATGT	GTGCCAGCMGCCGCGGTAA	12709	940	na	ERP016495	7969	catostomus sp	animalia	chordata	teleostei	cypriniformes	catostomidae	catostomus	sp	14/07/2011	usa	1508	internal	digestive-associated	fecal	NA	feces	freshwater	adult	wild	july	detritivore_scavenger	4	direct_freeze	DNeasy Powersoil	palearctic	molly	12.3765	48.5	1.78165	0.564146	21	940.F.01	-0.252	3396	39.19	-108.28	84	9.72287	14.7242	35.2219	963.654	29.8512
ERR1697562	AAAAAAAA	GTGCCAGCMGCCGCGGTAA	NA	NA	10.1038/srep40932	NA	9606	homo sapiens	animalia	chordata	mammalia	primates	hominidae	homo	sapiens	NA	armenia	1092	internal	digestive-associated	fecal	NA	none	terrestrial	infant	wild	NA	omnivore	2	NA	ZR Fecal DNA Miniprep Kit	palearctic	NA	9.79996	12	2.57951	0.789686	12	ERR1697562	-0.278	1938	40.196	44.509	86	10.8144	11.9414	31.0668	945.314	28.6848
ERR1697609	AAAAAAAA	GTGCCAGCMGCCGCGGTAA	NA	NA	10.1038/srep40932	NA	9606	homo sapiens	animalia	chordata	mammalia	primates	hominidae	homo	sapiens	NA	armenia	1092	internal	digestive-associated	fecal	NA	none	terrestrial	infant	wild	NA	omnivore	2	NA	ZR Fecal DNA Miniprep Kit	palearctic	NA	8.24713	6	1.98589	0.700586	6	ERR1697609	-0.278	1985	40.196	44.509	86	10.8144	11.9414	31.0668	945.314	28.6848
ERR1697655	AAAAAAAA	GTGCCAGCMGCCGCGGTAA	NA	NA	10.1038/srep40932	NA	9606	homo sapiens	animalia	chordata	mammalia	primates	hominidae	homo	sapiens	NA	armenia	1092	internal	digestive-associated	fecal	NA	none	terrestrial	infant	wild	NA	omnivore	2	NA	ZR Fecal DNA Miniprep Kit	palearctic	NA	10.8836	11	3.34776	0.893348	11	ERR1697655	-0.278	2031	40.196	44.509	86	10.8144	11.9414	31.0668	945.314	28.6848
ERR1697683	AAAAAAAA	GTGCCAGCMGCCGCGGTAA	NA	NA	10.1038/srep40932	NA	9606	homo sapiens	animalia	chordata	mammalia	primates	hominidae	homo	sapiens	NA	armenia	1092	internal	digestive-associated	fecal	NA	none	terrestrial	infant	wild	NA	omnivore	2	NA	ZR Fecal DNA Miniprep Kit	palearctic	NA	16.9211	35	4.90186	0.960758	35	ERR1697683	-0.278	2059	40.196	44.509	86	10.8144	11.9414	31.0668	945.314	28.6848
ERR1697659	AAAAAAAA	GTGCCAGCMGCCGCGGTAA	NA	NA	10.1038/srep40932	NA	9606	homo sapiens	animalia	chordata	mammalia	primates	hominidae	homo	sapiens	NA	armenia	1092	internal	digestive-associated	fecal	NA	none	terrestrial	infant	wild	NA	omnivore	2	NA	ZR Fecal DNA Miniprep Kit	palearctic	NA	10.9187	13	3.32138	0.87099	13	ERR1697659	-0.278	2035	40.196	44.509	86	10.8144	11.9414	31.0668	945.314	28.6848
ERR1697554	AAAAAAAA	GTGCCAGCMGCCGCGGTAA	NA	NA	10.1038/srep40932	NA	9606	homo sapiens	animalia	chordata	mammalia	primates	hominidae	homo	sapiens	NA	armenia	1092	internal	digestive-associated	fecal	NA	none	terrestrial	infant	wild	NA	omnivore	2	NA	ZR Fecal DNA Miniprep Kit	palearctic	NA	8.68368	8	2.59377	0.801272	8	ERR1697554	-0.278	1930	40.196	44.509	86	10.8144	11.9414	31.0668	945.314	28.6848
ERR1697587	AAAAAAAA	GTGCCAGCMGCCGCGGTAA	NA	NA	10.1038/srep40932	NA	9606	homo sapiens	animalia	chordata	mammalia	primates	hominidae	homo	sapiens	NA	armenia	1092	internal	digestive-associated	fecal	NA	none	terrestrial	infant	wild	NA	omnivore	2	NA	ZR Fecal DNA Miniprep Kit	palearctic	NA	9.12476	10	2.62563	0.79044	10	ERR1697587	-0.278	1963	40.196	44.509	86	10.8144	11.9414	31.0668	945.314	28.6848
ERR1697524	AAAAAAAA	GTGCCAGCMGCCGCGGTAA	NA	NA	10.1038/srep40932	NA	9606	homo sapiens	animalia	chordata	mammalia	primates	hominidae	homo	sapiens	NA	armenia	1092	internal	digestive-associated	fecal	NA	none	terrestrial	infant	wild	NA	omnivore	2	NA	ZR Fecal DNA Miniprep Kit	palearctic	NA	9.14442	9	2.49743	0.762404	9	ERR1697524	-0.278	1900	40.196	44.509	86	10.8144	11.9414	31.0668	945.314	28.6848
ERR1697540	AAAAAAAA	GTGCCAGCMGCCGCGGTAA	NA	NA	10.1038/srep40932	NA	9606	homo sapiens	animalia	chordata	mammalia	primates	hominidae	homo	sapiens	NA	armenia	1092	internal	digestive-associated	fecal	NA	none	terrestrial	infant	wild	NA	omnivore	2	NA	ZR Fecal DNA Miniprep Kit	palearctic	NA	8.87957	11	3.13496	0.866358	11	ERR1697540	-0.278	1916	40.196	44.509	86	10.8144	11.9414	31.0668	945.314	28.6848
ERR1697594	AAAAAAAA	GTGCCAGCMGCCGCGGTAA	NA	NA	10.1038/srep40932	NA	9606	homo sapiens	animalia	chordata	mammalia	primates	hominidae	homo	sapiens	NA	armenia	1092	internal	digestive-associated	fecal	NA	none	terrestrial	infant	wild	NA	omnivore	2	NA	ZR Fecal DNA Miniprep Kit	palearctic	NA	8.55357	5	2.04697	0.744302	5	ERR1697594	-0.278	1970	40.196	44.509	86	10.8144	11.9414	31.0668	945.314	28.6848
940.CR.58.Fecal	TGTCTCGCAAGC	GTGCCAGCMGCCGCGGTAA	12865	940	na	ERP016495	7969	catostomus sp	animalia	chordata	teleostei	cypriniformes	catostomidae	catostomus	sp	2011-07-10	usa	1427	internal	digestive-associated	fecal	NA	feces	freshwater	adult	wild	october	detritivore_scavenger	4	direct_freeze	DNeasy Powersoil	palearctic	molly	21.1415	119.111	3.44172	0.839296	64	940.CR.58.Fecal	-0.252	3377	39.1	-108.36	83	11.2751	14.9069	35.3763	971.044	31.5043
940.CR.52.Fecal	ACATCAGGTCAC	GTGCCAGCMGCCGCGGTAA	12855	940	na	ERP016495	7969	catostomus sp	animalia	chordata	teleostei	cypriniformes	catostomidae	catostomus	sp	2011-07-10	usa	1427	internal	digestive-associated	fecal	NA	feces	freshwater	adult	wild	october	detritivore_scavenger	4	direct_freeze	DNeasy Powersoil	palearctic	molly	18.0208	77.1	2.86596	0.740082	54	940.CR.52.Fecal	-0.252	3368	39.1	-108.36	83	11.2751	14.9069	35.3763	971.044	31.5043
940.CR.36.Fecal	AATCCTCGGAGT	GTGCCAGCMGCCGCGGTAA	12828	940	na	ERP016495	7969	catostomus sp	animalia	chordata	teleostei	cypriniformes	catostomidae	catostomus	sp	2011-07-10	usa	1427	internal	digestive-associated	fecal	NA	feces	freshwater	adult	wild	october	detritivore_scavenger	4	direct_freeze	DNeasy Powersoil	palearctic	molly	22.4887	111.316	3.61101	0.817836	80	940.CR.36.Fecal	-0.252	3345	39.1	-108.36	83	11.2751	14.9069	35.3763	971.044	31.5043
940.CR.47.Fecal	TGTGGAAACTCC	GTGCCAGCMGCCGCGGTAA	12845	940	na	ERP016495	7969	catostomus sp	animalia	chordata	teleostei	cypriniformes	catostomidae	catostomus	sp	2011-07-10	usa	1427	internal	digestive-associated	fecal	NA	feces	freshwater	adult	wild	october	detritivore_scavenger	4	direct_freeze	DNeasy Powersoil	palearctic	molly	23.7404	125.8	4.05135	0.901024	73	940.CR.47.Fecal	-0.252	3360	39.1	-108.36	83	11.2751	14.9069	35.3763	971.044	31.5043
940.CR.53.Fecal	CTGGACGCATTA	GTGCCAGCMGCCGCGGTAA	12857	940	na	ERP016495	7969	catostomus sp	animalia	chordata	teleostei	cypriniformes	catostomidae	catostomus	sp	2011-07-10	usa	1427	internal	digestive-associated	fecal	NA	feces	freshwater	adult	wild	october	detritivore_scavenger	4	direct_freeze	DNeasy Powersoil	palearctic	molly	17.094	67	2.68723	0.722796	48	940.CR.53.Fecal	-0.252	3370	39.1	-108.36	83	11.2751	14.9069	35.3763	971.044	31.5043
940.CR.54.Fecal	CTGTAGCTTGGC	GTGCCAGCMGCCGCGGTAA	12859	940	na	ERP016495	7969	catostomus sp	animalia	chordata	teleostei	cypriniformes	catostomidae	catostomus	sp	2011-07-10	usa	1427	internal	digestive-associated	fecal	NA	feces	freshwater	adult	wild	october	detritivore_scavenger	4	direct_freeze	DNeasy Powersoil	palearctic	molly	25.6858	126.895	4.94114	0.908774	107	940.CR.54.Fecal	-0.252	3372	39.1	-108.36	83	11.2751	14.9069	35.3763	971.044	31.5043
940.P.16.Fecal	AGTCTGTCTGCG	GTGCCAGCMGCCGCGGTAA	12881	940	na	ERP016495	7969	catostomus sp	animalia	chordata	teleostei	cypriniformes	catostomidae	catostomus	sp	2011-07-10	usa	1427	internal	digestive-associated	fecal	NA	feces	freshwater	adult	wild	october	detritivore_scavenger	4	direct_freeze	DNeasy Powersoil	palearctic	molly	13.5635	51.5	1.99027	0.510724	32	940.P.16.Fecal	-0.252	3394	39.1	-108.36	83	11.2751	14.9069	35.3763	971.044	31.5043
940.P.03.Fecal	AGAACCGTCATA	GTGCCAGCMGCCGCGGTAA	12869	940	na	ERP016495	7969	catostomus sp	animalia	chordata	teleostei	cypriniformes	catostomidae	catostomus	sp	2011-07-10	usa	1427	internal	digestive-associated	fecal	NA	feces	freshwater	adult	wild	october	detritivore_scavenger	4	direct_freeze	DNeasy Powersoil	palearctic	molly	29.1629	210.5	4.68228	0.893448	122	940.P.03.Fecal	-0.252	3383	39.1	-108.36	83	11.2751	14.9069	35.3763	971.044	31.5043
940.CR.29.Fecal	GTTTGCTCGAGA	GTGCCAGCMGCCGCGGTAA	13360	940	na	ERP016495	7962	cyprinus carpio	animalia	chordata	teleostei	cypriniformes	cyprinidae	cyprinus	carpio	2011-07-10	usa	1427	internal	digestive-associated	fecal	NA	feces	freshwater	adult	wild	october	omnivore	2	direct_freeze	DNeasy Powersoil	palearctic	molly	17.8531	77.1429	3.61047	0.871592	50	940.CR.29.Fecal	-0.252	3326	39.1	-108.36	83	11.2751	14.9069	35.3763	971.044	31.5043
940.CARP.10.Fecal	ACCGATTAGGTA	GTGCCAGCMGCCGCGGTAA	13344	940	na	ERP016495	7962	cyprinus carpio	animalia	chordata	teleostei	cypriniformes	cyprinidae	cyprinus	carpio	2011-07-10	usa	1427	internal	digestive-associated	fecal	NA	feces	freshwater	adult	wild	october	omnivore	2	direct_freeze	DNeasy Powersoil	palearctic	molly	19.224	92.1429	3.59601	0.85357	56	940.CARP.10.Fecal	-0.252	3275	39.1	-108.36	83	11.2751	14.9069	35.3763	971.044	31.5043
940.CR.35.Fecal	GGTTACGGTTAC	GTGCCAGCMGCCGCGGTAA	13367	940	na	ERP016495	7962	cyprinus carpio	animalia	chordata	teleostei	cypriniformes	cyprinidae	cyprinus	carpio	2011-07-10	usa	1427	internal	digestive-associated	fecal	NA	feces	freshwater	adult	wild	october	omnivore	2	direct_freeze	DNeasy Powersoil	palearctic	molly	19.9962	99.625	4.31706	0.907038	76	940.CR.35.Fecal	-0.252	3341	39.1	-108.36	83	11.2751	14.9069	35.3763	971.044	31.5043
940.CARP.25.Fecal	TCCCATTCCCAT	GTGCCAGCMGCCGCGGTAA	13345	940	na	ERP016495	7962	cyprinus carpio	animalia	chordata	teleostei	cypriniformes	cyprinidae	cyprinus	carpio	2011-07-10	usa	1427	internal	digestive-associated	fecal	NA	feces	freshwater	adult	wild	october	omnivore	2	direct_freeze	DNeasy Powersoil	palearctic	molly	20.4343	78.8667	3.00723	0.688298	62	940.CARP.25.Fecal	-0.252	3276	39.1	-108.36	83	11.2751	14.9069	35.3763	971.044	31.5043
940.CARP.28.Fecal	CCGCACTCAAGT	GTGCCAGCMGCCGCGGTAA	13346	940	na	ERP016495	7962	cyprinus carpio	animalia	chordata	teleostei	cypriniformes	cyprinidae	cyprinus	carpio	2011-07-10	usa	1427	internal	digestive-associated	fecal	NA	feces	freshwater	adult	wild	october	omnivore	2	direct_freeze	DNeasy Powersoil	palearctic	molly	17.5153	81.6667	3.08215	0.738334	60	940.CARP.28.Fecal	-0.252	3277	39.1	-108.36	83	11.2751	14.9069	35.3763	971.044	31.5043
940.P.01.Fecal	CTACCGATTGCG	GTGCCAGCMGCCGCGGTAA	12643	940	na	ERP016495	71757	gila robusta	animalia	chordata	teleostei	cypriniformes	cyprinidae	gila	robusta	2011-07-10	usa	1427	internal	digestive-associated	fecal	NA	feces	freshwater	adult	wild	october	carnivore	3	direct_freeze	DNeasy Powersoil	palearctic	molly	16.7495	63.5	2.99067	0.755828	46	940.P.01.Fecal	-0.252	3381	39.1	-108.36	83	11.2751	14.9069	35.3763	971.044	31.5043
940.P.02.Fecal	GAGTCCGTTGCT	GTGCCAGCMGCCGCGGTAA	12644	940	na	ERP016495	71757	gila robusta	animalia	chordata	teleostei	cypriniformes	cyprinidae	gila	robusta	2011-07-10	usa	1427	internal	digestive-associated	fecal	NA	feces	freshwater	adult	wild	october	carnivore	3	direct_freeze	DNeasy Powersoil	palearctic	molly	15.4401	78	2.10865	0.555026	40	940.P.02.Fecal	-0.252	3382	39.1	-108.36	83	11.2751	14.9069	35.3763	971.044	31.5043
940.P.04.Fecal	TGTAGTATAGGC	GTGCCAGCMGCCGCGGTAA	12645	940	na	ERP016495	71757	gila robusta	animalia	chordata	teleostei	cypriniformes	cyprinidae	gila	robusta	2011-07-10	usa	1427	internal	digestive-associated	fecal	NA	feces	freshwater	adult	wild	october	carnivore	3	direct_freeze	DNeasy Powersoil	palearctic	molly	14.8827	104.25	2.95086	0.81886	41	940.P.04.Fecal	-0.252	3384	39.1	-108.36	83	11.2751	14.9069	35.3763	971.044	31.5043
ERR1720499	AGCTCGAA	GTGCCAGCMGCCGCGGTAA	1761	NA	10.3389/fmicb.2016.01920	NA	265359	lycaena clarki	animalia	arthropoda	insecta	lepidoptera	lycaenidae	lycaena	clarki	17/09/2014	south africa	1217	internal	digestive-associated	stomach	NA	none	terrestrial	larvae	wild	march	herbivore	1	ethanol	DNeasy Powersoil	afrotropic	yue see lee	13.2776	20	2.07279	0.53126	20	ERR1720499	0.597	9249	-30.3668	18.1169	17	15.4191	12.531	54.5411	381.049	26.1158
ERR1720500	AGCTCGAA	GTGCCAGCMGCCGCGGTAA	1762	NA	10.3389/fmicb.2016.01920	NA	265359	lycaena clarki	animalia	arthropoda	insecta	lepidoptera	lycaenidae	lycaena	clarki	17/09/2014	south africa	1217	internal	digestive-associated	stomach	NA	none	terrestrial	larvae	wild	march	herbivore	1	ethanol	DNeasy Powersoil	afrotropic	yue see lee	13.9254	26.5	1.53225	0.361898	25	ERR1720500	0.597	9250	-30.3668	18.1169	17	15.4191	12.531	54.5411	381.049	26.1158
SRR2006080	CGATTC	GTGCCAGCMGCCGCGGTAA	1949	NA	10.1002/mbo3.327	SRX1016193	8846	anser indicus	animalia	chordata	aves	anseriformes	anatidae	anser	indicus	2015-10-02	tibet	3835	internal	digestive-associated	fecal	NA	1 gram collected from inner fecal ball	terrestrial	adult	wild	february	herbivore	1	direct_freeze	EZna Stool Dna Kit	palearctic	yue see lee	13.3299	23	3.69775	0.85211	23	SRR2006080	-0.276	4720	29.2	88.5	70	4.2676	14.2123	41.9478	678.082	21.2704
SRR2006076	TGGGGT	GTGCCAGCMGCCGCGGTAA	1948	NA	10.1002/mbo3.327	SRX1016189	8846	anser indicus	animalia	chordata	aves	anseriformes	anatidae	anser	indicus	2015-10-02	tibet	3835	internal	digestive-associated	fecal	NA	1 gram collected from inner fecal ball	terrestrial	adult	wild	february	herbivore	1	direct_freeze	EZna Stool Dna Kit	palearctic	yue see lee	13.1881	10	1.88474	0.579912	10	SRR2006076	-0.276	4719	29.2	88.5	70	4.2676	14.2123	41.9478	678.082	21.2704
ERR1720502	AGCTCGAA	GTGCCAGCMGCCGCGGTAA	1764	NA	10.3389/fmicb.2016.01920	NA	140329	chrysoritis chrysantas	animalia	arthropoda	insecta	lepidoptera	lycaenidae	chrysoritis	chrysanta	17/09/2014	south africa	274	internal	digestive-associated	fecal	NA	none	terrestrial	larvae	wild	march	herbivore	1	ethanol	DNeasy Powersoil	afrotropic	yue see lee	10.7979	20.5	0.138188	0.025804	10	ERR1720502	0.597	9257	-30.5502	18	16	18.2215	14.4782	60.0101	358.168	29.5
ERR1720501	AGCTCGAA	GTGCCAGCMGCCGCGGTAA	1763	NA	10.3389/fmicb.2016.01920	NA	140329	chrysoritis chrysantas	animalia	arthropoda	insecta	lepidoptera	lycaenidae	chrysoritis	chrysanta	17/09/2014	south africa	274	internal	digestive-associated	stomach	NA	none	terrestrial	larvae	wild	march	herbivore	1	ethanol	DNeasy Powersoil	afrotropic	yue see lee	8.38389	2	0.0114078	0.001998	2	ERR1720501	0.597	9256	-30.5502	18	16	18.2215	14.4782	60.0101	358.168	29.5
ERR1720504	AGCTCGAA	GTGCCAGCMGCCGCGGTAA	1766	NA	10.3389/fmicb.2016.01920	NA	1547947	axiocerses thyra	animalia	arthropoda	insecta	lepidoptera	lycaenidae	axiocerses	thyra	18/09/2014	south africa	274	internal	digestive-associated	stomach	NA	none	terrestrial	larvae	wild	march	herbivore	1	ethanol	DNeasy Powersoil	afrotropic	yue see lee	21.9522	78.5	4.44822	0.882236	74	ERR1720504	0.597	9259	-30.5502	18	16	18.2215	14.4782	60.0101	358.168	29.5
ERR1720508	AGCTCGAA	GTGCCAGCMGCCGCGGTAA	1770	NA	10.3389/fmicb.2016.01920	NA	1547947	axiocerses thyra	animalia	arthropoda	insecta	lepidoptera	lycaenidae	axiocerses	thyra	18/09/2014	south africa	274	internal	digestive-associated	fecal	NA	none	terrestrial	larvae	wild	march	herbivore	1	ethanol	DNeasy Powersoil	afrotropic	yue see lee	25.6506	165.333	5.2505	0.934894	122	ERR1720508	0.597	9261	-30.5502	18	16	18.2215	14.4782	60.0101	358.168	29.5
ERR1720503	AGCTCGAA	GTGCCAGCMGCCGCGGTAA	1765	NA	10.3389/fmicb.2016.01920	NA	1547947	axiocerses thyra	animalia	arthropoda	insecta	lepidoptera	lycaenidae	axiocerses	thyra	18/09/2014	south africa	274	internal	digestive-associated	stomach	NA	none	terrestrial	larvae	wild	march	herbivore	1	ethanol	DNeasy Powersoil	afrotropic	yue see lee	28.9584	146.885	6.28254	0.97979	138	ERR1720503	0.597	9258	-30.5502	18	16	18.2215	14.4782	60.0101	358.168	29.5
ERR1720505	AGCTCGAA	GTGCCAGCMGCCGCGGTAA	1767	NA	10.3389/fmicb.2016.01920	NA	1547947	axiocerses thyra	animalia	arthropoda	insecta	lepidoptera	lycaenidae	axiocerses	thyra	18/09/2014	south africa	274	internal	digestive-associated	fecal	NA	none	terrestrial	larvae	wild	march	herbivore	1	ethanol	DNeasy Powersoil	afrotropic	yue see lee	18.4738	123.111	3.77693	0.87067	68	ERR1720505	0.597	9260	-30.5502	18	16	18.2215	14.4782	60.0101	358.168	29.5
ERR1720497	AGCTCGAA	GTGCCAGCMGCCGCGGTAA	1759	NA	10.3389/fmicb.2016.01920	NA	140344	phasis thysbe	animalia	arthropoda	insecta	lepidoptera	lycaenidae	phasis	thysbe	16/09/2014	south africa	164	internal	digestive-associated	stomach	NA	none	terrestrial	larvae	wild	march	herbivore	1	ethanol	DNeasy Powersoil	afrotropic	yue see lee	8.7838	4	0.0530243	0.009966	4	ERR1720497	0.597	9312	-31.5275	18.7944	15	19.4202	14.2581	55.1226	431.346	31.6855
940.RD.04.Fecal	ATGCCTCGTAAG	GTGCCAGCMGCCGCGGTAA	12740	940	na	ERP016495	7969	catostomus sp	animalia	chordata	teleostei	cypriniformes	catostomidae	catostomus	sp	16/09/2011	usa	1405	internal	digestive-associated	fecal	NA	feces	freshwater	adult	wild	september	detritivore_scavenger	4	direct_freeze	DNeasy Powersoil	palearctic	molly	9.75408	11.5	0.607168	0.167232	10	940.RD.04.Fecal	-0.252	3453	39.03	-108.56	82	11.5582	15.7777	36.2262	989.499	32.355
SRR2532245	AAAAAAAA	AAAAAAAAAAAAAAAAAAA	906	NA	10.1186/s13568-017-0378-1	SRX1293217	9940	ovis aries	animalia	chordata	mammalia	artiodactyla	bovidae	ovis	aries	28/09/2015	china	1931	internal	digestive-associated	stomach	NA	Omasum1	terrestrial	adult	wild	september	herbivore	1	direct_freeze	EZna Stool Dna Kit	palearctic	hayden	27.0156	125.833	5.92576	0.975192	113	SRR2532245	-0.278	4073	35.75	104.28	76	5.99766	11.9965	32.6275	891.77	23.0437
SRR2532257	AAAAAAAA	AAAAAAAAAAAAAAAAAAA	918	NA	10.1186/s13568-017-0378-1	SRX1293229	9940	ovis aries	animalia	chordata	mammalia	artiodactyla	bovidae	ovis	aries	28/09/2015	china	1931	internal	digestive-associated	stomach	NA	Rumen3	terrestrial	adult	wild	september	herbivore	1	direct_freeze	EZna Stool Dna Kit	palearctic	hayden	24.2315	95.9286	5.16841	0.947376	85	SRR2532257	-0.278	4085	35.75	104.28	76	5.99766	11.9965	32.6275	891.77	23.0437
SRR2532230	AAAAAAAA	AAAAAAAAAAAAAAAAAAA	891	NA	10.1186/s13568-017-0378-1	SRX1293202	9940	ovis aries	animalia	chordata	mammalia	artiodactyla	bovidae	ovis	aries	28/09/2015	china	1931	internal	digestive-associated	fecal	NA	colon1	terrestrial	adult	wild	september	herbivore	1	direct_freeze	EZna Stool Dna Kit	palearctic	hayden	25.6679	103.5	5.69628	0.970934	96	SRR2532230	-0.278	4058	35.75	104.28	76	5.99766	11.9965	32.6275	891.77	23.0437
SRR2532229	AAAAAAAA	AAAAAAAAAAAAAAAAAAA	890	NA	10.1186/s13568-017-0378-1	SRX1293201	9940	ovis aries	animalia	chordata	mammalia	artiodactyla	bovidae	ovis	aries	28/09/2015	china	1931	internal	digestive-associated	intestine	NA	cecum3	terrestrial	adult	wild	september	herbivore	1	direct_freeze	EZna Stool Dna Kit	palearctic	hayden	21.1314	71.8	5.23365	0.958164	69	SRR2532229	-0.278	4057	35.75	104.28	76	5.99766	11.9965	32.6275	891.77	23.0437
SRR2532240	AAAAAAAA	AAAAAAAAAAAAAAAAAAA	901	NA	10.1186/s13568-017-0378-1	SRX1293212	9940	ovis aries	animalia	chordata	mammalia	artiodactyla	bovidae	ovis	aries	28/09/2015	china	1931	internal	digestive-associated	intestine	NA	ileum3	terrestrial	adult	wild	september	herbivore	1	direct_freeze	EZna Stool Dna Kit	palearctic	hayden	23.7958	82.1429	5.4576	0.963886	77	SRR2532240	-0.278	4068	35.75	104.28	76	5.99766	11.9965	32.6275	891.77	23.0437
SRR2532253	AAAAAAAA	AAAAAAAAAAAAAAAAAAA	914	NA	10.1186/s13568-017-0378-1	SRX1293225	9940	ovis aries	animalia	chordata	mammalia	artiodactyla	bovidae	ovis	aries	28/09/2015	china	1931	internal	digestive-associated	stomach	NA	Reticulum2	terrestrial	adult	wild	september	herbivore	1	direct_freeze	EZna Stool Dna Kit	palearctic	hayden	24.0149	106.857	5.1557	0.94463	85	SRR2532253	-0.278	4081	35.75	104.28	76	5.99766	11.9965	32.6275	891.77	23.0437
SRR2532256	AAAAAAAA	AAAAAAAAAAAAAAAAAAA	917	NA	10.1186/s13568-017-0378-1	SRX1293228	9940	ovis aries	animalia	chordata	mammalia	artiodactyla	bovidae	ovis	aries	28/09/2015	china	1931	internal	digestive-associated	stomach	NA	Rumen2	terrestrial	adult	wild	september	herbivore	1	direct_freeze	EZna Stool Dna Kit	palearctic	hayden	25.6297	127.25	5.29478	0.947588	98	SRR2532256	-0.278	4084	35.75	104.28	76	5.99766	11.9965	32.6275	891.77	23.0437
SRR2532226	AAAAAAAA	AAAAAAAAAAAAAAAAAAA	887	NA	10.1186/s13568-017-0378-1	SRX1293198	9940	ovis aries	animalia	chordata	mammalia	artiodactyla	bovidae	ovis	aries	28/09/2015	china	1931	internal	digestive-associated	stomach	NA	abomasum4	terrestrial	adult	wild	september	herbivore	1	direct_freeze	EZna Stool Dna Kit	palearctic	hayden	27.8918	138.542	6.07938	0.97774	125	SRR2532226	-0.278	4054	35.75	104.28	76	5.99766	11.9965	32.6275	891.77	23.0437
SRR2532243	AAAAAAAA	AAAAAAAAAAAAAAAAAAA	904	NA	10.1186/s13568-017-0378-1	SRX1293215	9940	ovis aries	animalia	chordata	mammalia	artiodactyla	bovidae	ovis	aries	28/09/2015	china	1931	internal	digestive-associated	intestine	NA	Jejunum3	terrestrial	adult	wild	september	herbivore	1	direct_freeze	EZna Stool Dna Kit	palearctic	hayden	20.1418	90.5	4.18373	0.889408	62	SRR2532243	-0.278	4071	35.75	104.28	76	5.99766	11.9965	32.6275	891.77	23.0437
SRR2006084	GTGTGA	GTGCCAGCMGCCGCGGTAA	1950	NA	10.1002/mbo3.327	SRX1016197	8846	anser indicus	animalia	chordata	aves	anseriformes	anatidae	anser	indicus	2015-10-02	tibet	3955	internal	digestive-associated	fecal	NA	1 gram collected from inner fecal ball	terrestrial	adult	wild	february	herbivore	1	direct_freeze	EZna Stool Dna Kit	palearctic	yue see lee	13.9988	22	3.86202	0.907424	22	SRR2006084	-0.276	4721	29.3	88.8	71	4.06409	14.0065	41.3681	697.327	20.9618
SRR2006088	AATGTC	GTGCCAGCMGCCGCGGTAA	1952	NA	10.1002/mbo3.327	SRX1016201	8846	anser indicus	animalia	chordata	aves	anseriformes	anatidae	anser	indicus	2015-10-02	tibet	3955	internal	digestive-associated	fecal	NA	1 gram collected from inner fecal ball	terrestrial	adult	wild	february	herbivore	1	direct_freeze	EZna Stool Dna Kit	palearctic	yue see lee	13.3363	19	3.52277	0.857316	19	SRR2006088	-0.276	4723	29.3	88.8	71	4.06409	14.0065	41.3681	697.327	20.9618
SRR2006092	GGCCAT	GTGCCAGCMGCCGCGGTAA	1953	NA	10.1002/mbo3.327	SRX1016206	8846	anser indicus	animalia	chordata	aves	anseriformes	anatidae	anser	indicus	2015-11-02	tibet	3587	internal	digestive-associated	fecal	NA	1 gram collected from inner fecal ball	terrestrial	adult	wild	february	herbivore	1	direct_freeze	EZna Stool Dna Kit	palearctic	yue see lee	13.4021	8	1.88529	0.596572	8	SRR2006092	-0.276	4715	29.4	90.8	72	5.95068	13.9619	42.7417	660.592	22.2781
SRR2006093	CGTTTT	GTGCCAGCMGCCGCGGTAA	1954	NA	10.1002/mbo3.327	SRX1016207	8846	anser indicus	animalia	chordata	aves	anseriformes	anatidae	anser	indicus	2015-11-02	tibet	3587	internal	digestive-associated	fecal	NA	1 gram collected from inner fecal ball	terrestrial	adult	wild	february	herbivore	1	direct_freeze	EZna Stool Dna Kit	palearctic	yue see lee	13.1235	8	1.91168	0.597998	8	SRR2006093	-0.276	4716	29.4	90.8	72	5.95068	13.9619	42.7417	660.592	22.2781
SRR2006094	AAAGTG	GTGCCAGCMGCCGCGGTAA	1955	NA	10.1002/mbo3.327	SRX1016208	8846	anser indicus	animalia	chordata	aves	anseriformes	anatidae	anser	indicus	2015-11-02	tibet	3587	internal	digestive-associated	fecal	NA	1 gram collected from inner fecal ball	terrestrial	adult	wild	february	herbivore	1	direct_freeze	EZna Stool Dna Kit	palearctic	yue see lee	13.0729	9	1.87111	0.580564	9	SRR2006094	-0.276	4717	29.4	90.8	72	5.95068	13.9619	42.7417	660.592	22.2781
SRR850072	AAAAAAAA	AAAAAAAAAAAAAAAAAAA	1346	NA	doi.org/10.1111/1462-2920.12376	SRX277254	42408	neotoma albigula	animalia	chordata	mammalia	rodentia	cricetidae	neotoma	albigula	16/10/2012	usa	2510	internal	digestive-associated	forgut	NA	none	terrestrial	adult	wild	may	herbivore	1	direct_freeze	QIAamp_Dna_Stool_Mini_Kit_	nearctic	roger	26.9833	213.034	5.74131	0.955736	158	SRR850072	-0.278	3707	38.5	-109.3	81	5.11737	12.9083	37.0741	798.589	23.3664
SRR850069	AAAAAAAA	AAAAAAAAAAAAAAAAAAA	1343	NA	doi.org/10.1111/1462-2920.12376	SRX277251	42408	neotoma albigula	animalia	chordata	mammalia	rodentia	cricetidae	neotoma	albigula	16/10/2012	usa	2510	internal	digestive-associated	stomach	NA	none	terrestrial	adult	wild	february	herbivore	1	direct_freeze	QIAamp_Dna_Stool_Mini_Kit_	nearctic	roger	30.9981	264.303	6.77508	0.98292	207	SRR850069	-0.278	3704	38.5	-109.3	81	5.11737	12.9083	37.0741	798.589	23.3664
SRR850062	AAAAAAAA	AAAAAAAAAAAAAAAAAAA	1336	NA	doi.org/10.1111/1462-2920.12376	SRX277244	42408	neotoma albigula	animalia	chordata	mammalia	rodentia	cricetidae	neotoma	albigula	16/10/2012	usa	2510	internal	digestive-associated	intestine	NA	none	terrestrial	adult	wild	july	herbivore	1	direct_freeze	QIAamp_Dna_Stool_Mini_Kit_	nearctic	roger	17.6645	98.7692	4.45825	0.885624	81	SRR850062	-0.278	3697	38.5	-109.3	81	5.11737	12.9083	37.0741	798.589	23.3664
SRR850065	AAAAAAAA	AAAAAAAAAAAAAAAAAAA	1339	NA	doi.org/10.1111/1462-2920.12376	SRX277247	42408	neotoma albigula	animalia	chordata	mammalia	rodentia	cricetidae	neotoma	albigula	16/10/2012	usa	2510	internal	digestive-associated	fecal	NA	none	terrestrial	adult	wild	october	herbivore	1	direct_freeze	QIAamp_Dna_Stool_Mini_Kit_	nearctic	roger	21.114	137.2	5.15155	0.934316	102	SRR850065	-0.278	3700	38.5	-109.3	81	5.11737	12.9083	37.0741	798.589	23.3664
SRR850081	AAAAAAAA	AAAAAAAAAAAAAAAAAAA	1355	NA	doi.org/10.1111/1462-2920.12376	SRX277263	42408	neotoma albigula	animalia	chordata	mammalia	rodentia	cricetidae	neotoma	albigula	16/10/2012	usa	2510	internal	digestive-associated	stomach	NA	none	terrestrial	adult	wild	february	herbivore	1	direct_freeze	QIAamp_Dna_Stool_Mini_Kit_	nearctic	roger	31.7105	213.523	6.09129	0.96291	181	SRR850081	-0.278	3716	38.5	-109.3	81	5.11737	12.9083	37.0741	798.589	23.3664
SRR850054	AAAAAAAA	AAAAAAAAAAAAAAAAAAA	1328	NA	doi.org/10.1111/1462-2920.12376	SRX277236	42408	neotoma albigula	animalia	chordata	mammalia	rodentia	cricetidae	neotoma	albigula	16/10/2012	usa	2510	internal	digestive-associated	forgut	NA	none	terrestrial	adult	wild	november	herbivore	1	direct_freeze	QIAamp_Dna_Stool_Mini_Kit_	nearctic	roger	28.3893	207.125	5.95189	0.9664	159	SRR850054	-0.278	3689	38.5	-109.3	81	5.11737	12.9083	37.0741	798.589	23.3664
SRR850052	AAAAAAAA	AAAAAAAAAAAAAAAAAAA	1326	NA	doi.org/10.1111/1462-2920.12376	SRX277234	42408	neotoma albigula	animalia	chordata	mammalia	rodentia	cricetidae	neotoma	albigula	16/10/2012	usa	2510	internal	digestive-associated	intestine	NA	none	terrestrial	adult	wild	october	herbivore	1	direct_freeze	QIAamp_Dna_Stool_Mini_Kit_	nearctic	roger	31.0557	240	6.30063	0.972328	185	SRR850052	-0.278	3687	38.5	-109.3	81	5.11737	12.9083	37.0741	798.589	23.3664
SRR850064	AAAAAAAA	AAAAAAAAAAAAAAAAAAA	1338	NA	doi.org/10.1111/1462-2920.12376	SRX277246	42408	neotoma albigula	animalia	chordata	mammalia	rodentia	cricetidae	neotoma	albigula	16/10/2012	usa	2510	internal	digestive-associated	intestine	NA	none	terrestrial	adult	wild	september	herbivore	1	direct_freeze	QIAamp_Dna_Stool_Mini_Kit_	nearctic	roger	27.1572	212.125	6.07663	0.96321	175	SRR850064	-0.278	3699	38.5	-109.3	81	5.11737	12.9083	37.0741	798.589	23.3664
2300.BB.05.colon	CCGATGCCTTGA	GTGCCAGCMGCCGCGGTAA	13959	2300	na	ERP016384	62692	ursus americanus americanus	animalia	chordata	mammalia	carnivora	ursidae	ursus	americanus americanus	17/12/2013	usa	420	internal	digestive-associated	fecal	NA	feces	terrestrial	adult	wild	december	omnivore	2	direct_freeze	DNeasy Powersoil	palearctic	molly	13.6239	25.75	2.52104	0.712638	25	2300.BB.05.colon	-0.278	949	47.4862	-93.6054	93	3.69219	11.09	24.2074	1243.35	24.1425
2300.BB.4085.colon	GTCCGCAAGTTA	GTGCCAGCMGCCGCGGTAA	13985	2300	na	ERP016384	62692	ursus americanus americanus	animalia	chordata	mammalia	carnivora	ursidae	ursus	americanus americanus	20/12/2013	usa	348	internal	digestive-associated	fecal	NA	feces	terrestrial	adult	wild	december	omnivore	2	direct_freeze	DNeasy Powersoil	palearctic	molly	12.9988	21	2.7917	0.792698	21	2300.BB.4085.colon	-0.278	933	48.3312	-95.9652	96	3.36619	10.8506	23.1947	1299.6	24.6397
2300.BB.4085.anus	TCCATTTCATGC	GTGCCAGCMGCCGCGGTAA	13984	2300	na	ERP016384	62692	ursus americanus americanus	animalia	chordata	mammalia	carnivora	ursidae	ursus	americanus americanus	20/12/2013	usa	348	internal	digestive-associated	fecal	NA	feces	terrestrial	adult	wild	december	omnivore	2	direct_freeze	DNeasy Powersoil	palearctic	molly	15.884	59.4286	1.31301	0.334966	35	2300.BB.4085.anus	-0.278	932	48.3312	-95.9652	96	3.36619	10.8506	23.1947	1299.6	24.6397
2300.BB.4064.colon	GATATACCAGTG	GTGCCAGCMGCCGCGGTAA	13981	2300	na	ERP016384	62692	ursus americanus americanus	animalia	chordata	mammalia	carnivora	ursidae	ursus	americanus americanus	19/12/2013	usa	359	internal	digestive-associated	fecal	NA	feces	terrestrial	adult	wild	december	omnivore	2	direct_freeze	DNeasy Powersoil	palearctic	molly	13.5319	29	2.73715	0.805192	19	2300.BB.4064.colon	-0.278	931	48.5155	-95.8389	98	2.9312	11.3418	24.1049	1304.38	23.8279
2300.BB.4064.anus	CGACATTTCTCT	GTGCCAGCMGCCGCGGTAA	13980	2300	na	ERP016384	62692	ursus americanus americanus	animalia	chordata	mammalia	carnivora	ursidae	ursus	americanus americanus	19/12/2013	usa	359	internal	digestive-associated	fecal	NA	feces	terrestrial	adult	wild	december	omnivore	2	direct_freeze	DNeasy Powersoil	palearctic	molly	12.4606	53	1.47812	0.465338	20	2300.BB.4064.anus	-0.278	930	48.5155	-95.8389	98	2.9312	11.3418	24.1049	1304.38	23.8279
2300.BB.12.colon	CACGCTATTGGA	GTGCCAGCMGCCGCGGTAA	13967	2300	na	ERP016384	62692	ursus americanus americanus	animalia	chordata	mammalia	carnivora	ursidae	ursus	americanus americanus	19/12/2013	usa	359	internal	digestive-associated	fecal	NA	feces	terrestrial	adult	wild	december	omnivore	2	direct_freeze	DNeasy Powersoil	palearctic	molly	12.1998	19	2.55215	0.69429	19	2300.BB.12.colon	-0.278	929	48.5155	-95.8389	98	2.9312	11.3418	24.1049	1304.38	23.8279
2300.BB.07.anus	GATGACCCAAAT	GTGCCAGCMGCCGCGGTAA	13960	2300	na	ERP016384	62692	ursus americanus americanus	animalia	chordata	mammalia	carnivora	ursidae	ursus	americanus americanus	18/12/2013	usa	342	internal	digestive-associated	fecal	NA	feces	terrestrial	adult	wild	december	omnivore	2	direct_freeze	DNeasy Powersoil	palearctic	molly	19.874	81.6667	2.81589	0.739598	51	2300.BB.07.anus	-0.278	938	47.937	-95.986	94	3.84625	11.5147	24.2274	1311.33	25.0277
2300.BB.08.anus	TACGCAGCACTA	GTGCCAGCMGCCGCGGTAA	13962	2300	na	ERP016384	62692	ursus americanus americanus	animalia	chordata	mammalia	carnivora	ursidae	ursus	americanus americanus	18/12/2013	usa	342	internal	digestive-associated	fecal	NA	feces	terrestrial	adult	wild	december	omnivore	2	direct_freeze	DNeasy Powersoil	palearctic	molly	13.4347	40	2.05	0.648828	25	2300.BB.08.anus	-0.278	940	47.9371	-95.9863	95	3.84622	11.5144	24.2264	1311.33	25.0282
2300.BB.4067.anus	CATCGCGTTGAC	GTGCCAGCMGCCGCGGTAA	13982	2300	na	ERP016384	62692	ursus americanus americanus	animalia	chordata	mammalia	carnivora	ursidae	ursus	americanus americanus	20/12/2013	usa	344	internal	digestive-associated	fecal	NA	feces	terrestrial	adult	wild	december	omnivore	2	direct_freeze	DNeasy Powersoil	palearctic	molly	19.5836	63	2.66365	0.6615	46	2300.BB.4067.anus	-0.278	924	48.4297	-96.2895	97	3.16987	11.4	24.0474	1311.32	24.2173
2300.BB.15.anus	CTAGGATCACTG	GTGCCAGCMGCCGCGGTAA	13968	2300	na	ERP016384	62692	ursus americanus americanus	animalia	chordata	mammalia	carnivora	ursidae	ursus	americanus americanus	20/12/2013	usa	344	internal	digestive-associated	fecal	NA	feces	terrestrial	adult	wild	december	omnivore	2	direct_freeze	DNeasy Powersoil	palearctic	molly	16.5108	60.1111	2.51688	0.71717	39	2300.BB.15.anus	-0.278	922	48.4297	-96.2895	97	3.16987	11.4	24.0474	1311.32	24.2173
[truncated: 45 more columns]
