# Supplementary material for: Host-associated microbiomes are predicted by immune system complexity and climate
Source: Genome Biol. 2020 Feb 3;21:23. doi: 10.1186/s13059-019-1908-8 (PMC6996194; doi:10.1186/s13059-019-1908-8)
Supplement: Supplementary file 4 — Additional file 4. Filtered metadata file for external microbiomes (1193 samples). [file 13059_2019_1908_MOESM4_ESM.xlsx]

## Sheet: Class_mapping_external_withImmu
SampleID	BarcodeSequence	LinkerPrimerSequence	number	emp_study_id	doi	archive_accession	host_taxid	host_scientific_name	host_kingdom	host_phylum	host_class	host_order	host_family	host_genus	host_species	collection_timestamp	country	elevation_m	microbial_habitat_type	internal_habitat_type	digestive_habitat_type	external_habitat_type	additional_microbial_habitat_info	surrounding_habitat	lifestage	captive_wild	sampling_month	diet	preservation_method	extraction_method	biogeo_realm	organizer_name	PD_whole_tree	chao1	shannon	simpson	observed_otus	hostphylo_sampleID	host_phylogeny_nDMSproxy	FID	latitiude	longitude	Bio1_2_5min	Bio2_2_5min	Bio3_2_5min	Bio4_2_5min	Bio5_2_5min	Bio6_2_5min	Bio7_2_5min
SRR6354256	AAAAAAAAAAAA	AAAAAA	NA	NA	10.1038/s41467-018-02967-w	SRX3450980	8443	alytes obstetricans	animalia	chordata	amphibia	anura	alytidae	alytes	obstetricans	2015-08-09	france	1886	external	NA	NA	animal_surface	skin_swabs_metamorphs	terrestrial	juvenile_pupae	wild	august	carnivore	direct_freeze	DNeasy Blood and Tissue	palearctic	Hayden	26.6812	263.571	4.34591	0.879864	115	SRR6354256	-0.286	1466	42.8642	-0.63337	6.53565	6.48116	32.0366	509.797	17.4483	-2.75849	20.2068
SRR6354245	AAAAAAAAAAAA	AAAAAA	NA	NA	10.1038/s41467-018-02967-w	SRX3450991	8443	alytes obstetricans	animalia	chordata	amphibia	anura	alytidae	alytes	obstetricans	2015-08-10	france	1871	external	NA	NA	animal_surface	skin_swabs_metamorphs	terrestrial	juvenile_pupae	wild	august	carnivore	direct_freeze	DNeasy Blood and Tissue	palearctic	Hayden	20.3194	113.214	4.39237	0.90676	80	SRR6354245	-0.286	1446	42.8468	-0.62109	6.51894	6.24923	31.2661	505.817	17.2644	-2.68045	19.9448
SRR6354285	AAAAAAAAAAAA	AAAAAA	NA	NA	10.1038/s41467-018-02967-w	SRX3450951	8443	alytes obstetricans	animalia	chordata	amphibia	anura	alytidae	alytes	obstetricans	2015-08-10	france	1871	external	NA	NA	animal_surface	skin_swabs_metamorphs	terrestrial	juvenile_pupae	wild	august	carnivore	direct_freeze	DNeasy Blood and Tissue	palearctic	Hayden	16.2118	65.9091	3.34229	0.762532	55	SRR6354285	-0.286	1453	42.8468	-0.62109	6.51894	6.24923	31.2661	505.817	17.2644	-2.68045	19.9448
SRR6354276	AAAAAAAAAAAA	AAAAAA	NA	NA	10.1038/s41467-018-02967-w	SRX3450960	8443	alytes obstetricans	animalia	chordata	amphibia	anura	alytidae	alytes	obstetricans	2015-08-19	france	2030	external	NA	NA	animal_surface	skin_swabs_metamorphs	terrestrial	juvenile_pupae	wild	august	carnivore	direct_freeze	DNeasy Blood and Tissue	palearctic	Hayden	47.747	401.886	6.02675	0.965622	208	SRR6354276	-0.286	1522	42.8839	-0.70557	7.18326	7.14465	33.6649	534.462	18.6649	-2.55413	21.219
SRR6354288	AAAAAAAAAAAA	AAAAAA	NA	NA	10.1038/s41467-018-02967-w	SRX3450948	8443	alytes obstetricans	animalia	chordata	amphibia	anura	alytidae	alytes	obstetricans	2015-08-19	france	2030	external	NA	NA	animal_surface	skin_swabs_metamorphs	terrestrial	juvenile_pupae	wild	august	carnivore	direct_freeze	DNeasy Blood and Tissue	palearctic	Hayden	16.3515	69	3.80915	0.896276	45	SRR6354288	-0.286	1529	42.8839	-0.70557	7.18326	7.14465	33.6649	534.462	18.6649	-2.55413	21.219
SRR6354280	AAAAAAAAAAAA	AAAAAA	NA	NA	10.1038/s41467-018-02967-w	SRX3450956	8443	alytes obstetricans	animalia	chordata	amphibia	anura	alytidae	alytes	obstetricans	2015-08-19	france	2030	external	NA	NA	animal_surface	skin_swabs_metamorphs	terrestrial	juvenile_pupae	wild	august	carnivore	direct_freeze	DNeasy Blood and Tissue	palearctic	Hayden	38.2468	316.12	5.17282	0.933094	163	SRR6354280	-0.286	1525	42.8839	-0.70557	7.18326	7.14465	33.6649	534.462	18.6649	-2.55413	21.219
SRR6354277	AAAAAAAAAAAA	AAAAAA	NA	NA	10.1038/s41467-018-02967-w	SRX3450959	8443	alytes obstetricans	animalia	chordata	amphibia	anura	alytidae	alytes	obstetricans	2015-08-19	france	2030	external	NA	NA	animal_surface	skin_swabs_metamorphs	terrestrial	juvenile_pupae	wild	august	carnivore	direct_freeze	DNeasy Blood and Tissue	palearctic	Hayden	17.8499	96	3.11079	0.813538	39	SRR6354277	-0.286	1523	42.8839	-0.70557	7.18326	7.14465	33.6649	534.462	18.6649	-2.55413	21.219
SRR6354229	AAAAAAAAAAAA	AAAAAA	NA	NA	10.1038/s41467-018-02967-w	SRX3451007	8443	alytes obstetricans	animalia	chordata	amphibia	anura	alytidae	alytes	obstetricans	2015-08-11	spain	1886	external	NA	NA	animal_surface	skin_swabs_metamorphs	terrestrial	juvenile_pupae	wild	august	carnivore	direct_freeze	DNeasy Blood and Tissue	palearctic	Hayden	51.5644	421.146	6.07977	0.95706	226	SRR6354229	-0.286	1495	42.8789	-0.71175	7.19642	7.13341	33.6822	534.287	18.6674	-2.50861	21.176
SRR6354337	AAAAAAAAAAAA	AAAAAA	NA	NA	10.1038/s41467-018-02967-w	SRX3450899	8443	alytes obstetricans	animalia	chordata	amphibia	anura	alytidae	alytes	obstetricans	2015-08-11	spain	1886	external	NA	NA	animal_surface	skin_swabs_metamorphs	terrestrial	juvenile_pupae	wild	august	carnivore	direct_freeze	DNeasy Blood and Tissue	palearctic	Hayden	34.8963	391.966	5.45245	0.933824	189	SRR6354337	-0.286	1502	42.8789	-0.71175	7.19642	7.13341	33.6822	534.287	18.6674	-2.50861	21.176
SRR6354225	AAAAAAAAAAAA	AAAAAA	NA	NA	10.1038/s41467-018-02967-w	SRX3451011	8443	alytes obstetricans	animalia	chordata	amphibia	anura	alytidae	alytes	obstetricans	2015-08-11	spain	1886	external	NA	NA	animal_surface	skin_swabs_metamorphs	terrestrial	juvenile_pupae	wild	august	carnivore	direct_freeze	DNeasy Blood and Tissue	palearctic	Hayden	29.2241	233.043	4.74027	0.890446	134	SRR6354225	-0.286	1491	42.8789	-0.71175	7.19642	7.13341	33.6822	534.287	18.6674	-2.50861	21.176
SRR6354350	AAAAAAAAAAAA	AAAAAA	NA	NA	10.1038/s41467-018-02967-w	SRX3450886	8443	alytes obstetricans	animalia	chordata	amphibia	anura	alytidae	alytes	obstetricans	2015-08-11	spain	1886	external	NA	NA	animal_surface	skin_swabs_metamorphs	terrestrial	juvenile_pupae	wild	august	carnivore	direct_freeze	DNeasy Blood and Tissue	palearctic	Hayden	40.1475	285.068	5.76794	0.947186	192	SRR6354350	-0.286	1512	42.8789	-0.71175	7.19642	7.13341	33.6822	534.287	18.6674	-2.50861	21.176
SRR6354345	AAAAAAAAAAAA	AAAAAA	NA	NA	10.1038/s41467-018-02967-w	SRX3450891	8443	alytes obstetricans	animalia	chordata	amphibia	anura	alytidae	alytes	obstetricans	2015-08-11	spain	1886	external	NA	NA	animal_surface	skin_swabs_metamorphs	terrestrial	juvenile_pupae	wild	august	carnivore	direct_freeze	DNeasy Blood and Tissue	palearctic	Hayden	49.8758	415.651	6.63115	0.976434	244	SRR6354345	-0.286	1507	42.8789	-0.71175	7.19642	7.13341	33.6822	534.287	18.6674	-2.50861	21.176
SRR6354230	AAAAAAAAAAAA	AAAAAA	NA	NA	10.1038/s41467-018-02967-w	SRX3451006	8443	alytes obstetricans	animalia	chordata	amphibia	anura	alytidae	alytes	obstetricans	2015-08-11	spain	1886	external	NA	NA	animal_surface	skin_swabs_metamorphs	terrestrial	juvenile_pupae	wild	august	carnivore	direct_freeze	DNeasy Blood and Tissue	palearctic	Hayden	40.4126	291.111	5.12249	0.914534	162	SRR6354230	-0.286	1496	42.8789	-0.71175	7.19642	7.13341	33.6822	534.287	18.6674	-2.50861	21.176
SRR6354223	AAAAAAAAAAAA	AAAAAA	NA	NA	10.1038/s41467-018-02967-w	SRX3451013	8443	alytes obstetricans	animalia	chordata	amphibia	anura	alytidae	alytes	obstetricans	2015-08-11	spain	1886	external	NA	NA	animal_surface	skin_swabs_metamorphs	terrestrial	juvenile_pupae	wild	august	carnivore	direct_freeze	DNeasy Blood and Tissue	palearctic	Hayden	35.382	314.5	4.98565	0.894196	177	SRR6354223	-0.286	1489	42.8789	-0.71175	7.19642	7.13341	33.6822	534.287	18.6674	-2.50861	21.176
SRR6354234	AAAAAAAAAAAA	AAAAAA	NA	NA	10.1038/s41467-018-02967-w	SRX3451002	8443	alytes obstetricans	animalia	chordata	amphibia	anura	alytidae	alytes	obstetricans	2015-08-11	spain	1886	external	NA	NA	animal_surface	skin_swabs_metamorphs	terrestrial	juvenile_pupae	wild	august	carnivore	direct_freeze	DNeasy Blood and Tissue	palearctic	Hayden	30.5566	170.435	4.88337	0.929786	115	SRR6354234	-0.286	1497	42.8789	-0.71175	7.19642	7.13341	33.6822	534.287	18.6674	-2.50861	21.176
SRR6354351	AAAAAAAAAAAA	AAAAAA	NA	NA	10.1038/s41467-018-02967-w	SRX3450885	8443	alytes obstetricans	animalia	chordata	amphibia	anura	alytidae	alytes	obstetricans	2015-08-11	spain	1886	external	NA	NA	animal_surface	skin_swabs_metamorphs	terrestrial	juvenile_pupae	wild	august	carnivore	direct_freeze	DNeasy Blood and Tissue	palearctic	Hayden	31.0229	156	3.8519	0.813838	100	SRR6354351	-0.286	1513	42.8789	-0.71175	7.19642	7.13341	33.6822	534.287	18.6674	-2.50861	21.176
SRR6354326	AAAAAAAAAAAA	AAAAAA	NA	NA	10.1038/s41467-018-02967-w	SRX3450910	8443	alytes obstetricans	animalia	chordata	amphibia	anura	alytidae	alytes	obstetricans	2015-08-12	france	1698	external	NA	NA	animal_surface	skin_swabs_metamorphs	terrestrial	juvenile_pupae	wild	august	carnivore	direct_freeze	DNeasy Blood and Tissue	palearctic	Hayden	48.7779	369.878	5.0322	0.824418	210	SRR6354326	-0.286	1551	42.9222	-0.7043	6.90407	7.30331	33.6442	544.089	18.6063	-3.09272	21.699
SRR6354311	AAAAAAAAAAAA	AAAAAA	NA	NA	10.1038/s41467-018-02967-w	SRX3450925	8443	alytes obstetricans	animalia	chordata	amphibia	anura	alytidae	alytes	obstetricans	2015-08-12	france	1698	external	NA	NA	animal_surface	skin_swabs_metamorphs	terrestrial	juvenile_pupae	wild	august	carnivore	direct_freeze	DNeasy Blood and Tissue	palearctic	Hayden	41.6969	445.837	5.6491	0.934682	226	SRR6354311	-0.286	1546	42.9222	-0.7043	6.90407	7.30331	33.6442	544.089	18.6063	-3.09272	21.699
SRR6354331	AAAAAAAAAAAA	AAAAAA	NA	NA	10.1038/s41467-018-02967-w	SRX3450905	8443	alytes obstetricans	animalia	chordata	amphibia	anura	alytidae	alytes	obstetricans	2015-08-12	france	1698	external	NA	NA	animal_surface	skin_swabs_metamorphs	terrestrial	juvenile_pupae	wild	august	carnivore	direct_freeze	DNeasy Blood and Tissue	palearctic	Hayden	55.3479	469.625	6.73065	0.978312	264	SRR6354331	-0.286	1556	42.9222	-0.7043	6.90407	7.30331	33.6442	544.089	18.6063	-3.09272	21.699
MVB2015-7486	AAAAAAAAAAAA	AAAAAAAAAAAA	6009	NA	GAMP	NA	1316676	discoglossus nigriventer	animalia	chordata	amphibia	anura	alytidae	discoglossus	nigriventer	15/09/2011	israel	65	external	NA	NA	animal_surface	ventral	freshwater	adult	wild	september	carnivore	direct_freeze	DNeasy Powersoil	palearctic	molly	32.1488	265.737	5.73146	0.954686	174	MVB2015-7486	-0.286	4661	33.0621	35.6132	19.1218	11.7864	42.527	599.735	32.3388	4.62351	27.7153
MVB2015-7491	AAAAAAAAAAAA	AAAAAAAAAAAA	6011	NA	GAMP	NA	1316676	discoglossus nigriventer	animalia	chordata	amphibia	anura	alytidae	discoglossus	nigriventer	15/09/2011	israel	65	external	NA	NA	animal_surface	ventral	freshwater	adult	wild	september	carnivore	direct_freeze	DNeasy Powersoil	palearctic	molly	41.8102	542.222	5.91886	0.950324	222	MVB2015-7491	-0.286	4663	33.0621	35.6132	19.1218	11.7864	42.527	599.735	32.3388	4.62351	27.7153
MVB2015-8225	AAAAAAAA	AAAAAAAAAAAAAAAAAAAAAAAA	5998	NA	GAMP	NA	1316676	discoglossus nigriventer	animalia	chordata	amphibia	anura	alytidae	discoglossus	nigriventer	20/04/2011	israel	65	external	NA	NA	animal_surface	ventral	freshwater	adult	wild	april	carnivore	direct_freeze	DNeasy Powersoil	palearctic	molly	20.6528	117.077	1.34983	0.267944	63	MVB2015-8225	-0.286	4684	33.0621	35.6132	19.1218	11.7864	42.527	599.735	32.3388	4.62351	27.7153
MVB2015-7696	AAAAAAAAAAAA	AAAAAAAAAAAA	5995	NA	GAMP	NA	1316676	discoglossus nigriventer	animalia	chordata	amphibia	anura	alytidae	discoglossus	nigriventer	2011-04-01	israel	62	external	NA	NA	animal_surface	ventral	terrestrial	adult	wild	january	carnivore	direct_freeze	DNeasy Powersoil	palearctic	molly	38.7052	336.022	7.04441	0.985394	247	MVB2015-7696	-0.286	4639	33.072	35.6012	19.2602	11.854	42.8296	595.707	32.5136	4.83597	27.6776
MVB2015-7490	AAAAAAAAAAAA	AAAAAAAAAAAA	6010	NA	GAMP	NA	1316676	discoglossus nigriventer	animalia	chordata	amphibia	anura	alytidae	discoglossus	nigriventer	15/09/2011	israel	65	external	NA	NA	animal_surface	ventral	freshwater	adult	wild	september	carnivore	direct_freeze	DNeasy Powersoil	palearctic	molly	33.4632	285.371	5.46684	0.936058	176	MVB2015-7490	-0.286	4662	33.0621	35.6132	19.1218	11.7864	42.527	599.735	32.3388	4.62351	27.7153
MVB2015-7902	AAAAAAAA	AAAAAAAAAAAAAAAAAAAAAAAA	5999	NA	GAMP	NA	1316676	discoglossus nigriventer	animalia	chordata	amphibia	anura	alytidae	discoglossus	nigriventer	28/06/2011	israel	65	external	NA	NA	animal_surface	ventral	freshwater	adult	wild	june	carnivore	direct_freeze	DNeasy Powersoil	palearctic	molly	43.8045	311.404	6.37733	0.971832	220	MVB2015-7902	-0.286	4667	33.0621	35.6132	19.1218	11.7864	42.527	599.735	32.3388	4.62351	27.7153
MVB2015-8221	AAAAAAAA	AAAAAAAAAAAAAAAAAAAAAAAA	5997	NA	GAMP	NA	1316676	discoglossus nigriventer	animalia	chordata	amphibia	anura	alytidae	discoglossus	nigriventer	19/04/2011	israel	65	external	NA	NA	animal_surface	ventral	freshwater	adult	wild	april	carnivore	direct_freeze	DNeasy Powersoil	palearctic	molly	51.6653	417.164	7.16985	0.984886	286	MVB2015-8221	-0.286	4683	33.0621	35.6132	19.1218	11.7864	42.527	599.735	32.3388	4.62351	27.7153
MVB2015-7691	AAAAAAAAAAAA	AAAAAAAAAAAA	6012	NA	GAMP	NA	1316676	discoglossus nigriventer	animalia	chordata	amphibia	anura	alytidae	discoglossus	nigriventer	25/12/2015	israel	65	external	NA	NA	animal_surface	ventral	terrestrial	adult	wild	march	carnivore	direct_freeze	DNeasy Powersoil	palearctic	molly	35.8845	243.774	5.59646	0.942338	159	MVB2015-7691	-0.286	4664	33.0621	35.6132	19.1218	11.7864	42.527	599.735	32.3388	4.62351	27.7153
MVB2015-7906	AAAAAAAA	AAAAAAAAAAAAAAAAAAAAAAAA	6003	NA	GAMP	NA	1316676	discoglossus nigriventer	animalia	chordata	amphibia	anura	alytidae	discoglossus	nigriventer	28/06/2011	israel	65	external	NA	NA	animal_surface	ventral	freshwater	adult	wild	june	carnivore	direct_freeze	DNeasy Powersoil	palearctic	molly	30.7008	260.059	3.55763	0.766378	118	MVB2015-7906	-0.286	4671	33.0621	35.6132	19.1218	11.7864	42.527	599.735	32.3388	4.62351	27.7153
MVB2015-7904	AAAAAAAA	AAAAAAAAAAAAAAAAAAAAAAAA	6001	NA	GAMP	NA	1316676	discoglossus nigriventer	animalia	chordata	amphibia	anura	alytidae	discoglossus	nigriventer	28/06/2011	israel	65	external	NA	NA	animal_surface	ventral	freshwater	adult	wild	june	carnivore	direct_freeze	DNeasy Powersoil	palearctic	molly	40.4405	276.667	6.59184	0.972502	229	MVB2015-7904	-0.286	4669	33.0621	35.6132	19.1218	11.7864	42.527	599.735	32.3388	4.62351	27.7153
Kenya527.Leptopelis.concolor.Kenya.wild	TCATTCCACTCA	AAAA	6041	NA	GAMP	NA	39604	leptopelis concolor	animalia	chordata	amphibia	anura	arthroleptidae	leptopelis	concolor	14/12/2009	kenya	679	external	NA	NA	animal_surface	ventral	terrestrial	adult	wild	december	carnivore	other	DNeasy Powersoil	afrotropic	molly	18.9498	82	4.61436	0.93351	65	Kenya527.Leptopelis.concolor.Kenya.wild	-0.293	6980	-3.42965	38.4287	22.8064	10.2978	68.5728	166.695	30.1329	15.1152	15.0177
Kenya526.Leptopelis.concolor.Kenya.wild	CCTGCTTCCTTC	AAAA	6040	NA	GAMP	NA	39604	leptopelis concolor	animalia	chordata	amphibia	anura	arthroleptidae	leptopelis	concolor	14/12/2009	kenya	679	external	NA	NA	animal_surface	ventral	terrestrial	adult	wild	december	carnivore	other	DNeasy Powersoil	afrotropic	molly	19.0221	105.857	3.96104	0.887118	63	Kenya526.Leptopelis.concolor.Kenya.wild	-0.293	6979	-3.42965	38.4287	22.8064	10.2978	68.5728	166.695	30.1329	15.1152	15.0177
MVB2015-7443	AAAAAAAAAAAA	AAAAAAAAAAAA	4865	NA	GAMP	NA	8348	bombina variegata	animalia	chordata	amphibia	anura	bombinatoridae	bombina	variegata	29/05/2015	germany	185	external	NA	NA	animal_surface	ventral	freshwater	adult	wild	may	carnivore	direct_freeze	DNeasy Powersoil	palearctic	molly	46.7125	327.625	6.66051	0.981934	216	MVB2015-7443	-0.286	115	52.2805	9.1675	8.81696	6.77844	29.7866	589.429	19.5525	-3.20054	22.753
MVB2015-7441	AAAAAAAAAAAA	AAAAAAAAAAAA	4863	NA	GAMP	NA	8348	bombina variegata	animalia	chordata	amphibia	anura	bombinatoridae	bombina	variegata	29/05/2015	germany	185	external	NA	NA	animal_surface	ventral	freshwater	adult	wild	may	carnivore	direct_freeze	DNeasy Powersoil	palearctic	molly	33.4901	270.615	5.30944	0.91988	161	MVB2015-7441	-0.286	113	52.2805	9.1675	8.81696	6.77844	29.7866	589.429	19.5525	-3.20054	22.753
MVB2015-7447	AAAAAAAAAAAA	AAAAAAAAAAAA	4867	NA	GAMP	NA	8348	bombina variegata	animalia	chordata	amphibia	anura	bombinatoridae	bombina	variegata	29/05/2015	germany	185	external	NA	NA	animal_surface	ventral	freshwater	adult	wild	may	carnivore	direct_freeze	DNeasy Powersoil	palearctic	molly	24.6794	138.882	3.72716	0.822878	93	MVB2015-7447	-0.286	117	52.2805	9.1675	8.81696	6.77844	29.7866	589.429	19.5525	-3.20054	22.753
MVB2015-7442	AAAAAAAAAAAA	AAAAAAAAAAAA	4864	NA	GAMP	NA	8348	bombina variegata	animalia	chordata	amphibia	anura	bombinatoridae	bombina	variegata	29/05/2015	germany	185	external	NA	NA	animal_surface	ventral	freshwater	adult	wild	may	carnivore	direct_freeze	DNeasy Powersoil	palearctic	molly	43.2422	298.243	5.93409	0.95594	190	MVB2015-7442	-0.286	114	52.2805	9.1675	8.81696	6.77844	29.7866	589.429	19.5525	-3.20054	22.753
MVB2015-7445	AAAAAAAAAAAA	AAAAAAAAAAAA	4866	NA	GAMP	NA	8348	bombina variegata	animalia	chordata	amphibia	anura	bombinatoridae	bombina	variegata	29/05/2015	germany	185	external	NA	NA	animal_surface	ventral	freshwater	adult	wild	may	carnivore	direct_freeze	DNeasy Powersoil	palearctic	molly	42.6581	304	6.57878	0.980834	202	MVB2015-7445	-0.286	116	52.2805	9.1675	8.81696	6.77844	29.7866	589.429	19.5525	-3.20054	22.753
MVB2015-4994	AAAAAAAAAAA	AAAAAAAAAAAAAAAAAAAAA	5254	NA	GAMP	NA	1030604	brachycephalus pitanga	animalia	chordata	amphibia	anura	brachycephalidae	brachycephalus	pitanga	23/04/2015	brazil	19	external	NA	NA	animal_surface	ventral	terrestrial	adult	wild	april	carnivore	direct_freeze	DNeasy Powersoil	neotropic	molly	22.6851	118.938	3.55516	0.861416	75	MVB2015-4994	-0.292	8975	-23.3458	-45.138	18.4436	10.482	57.6291	247.114	27.7674	9.57818	18.1892
Kenya586.Amietophrynus.garmani.Kenya.wild	TAATGGTCGTAG	AAAA	4449	NA	GAMP	NA	47549	amietophrynus garmani	animalia	chordata	amphibia	anura	bufonidae	amietophrynus	garmani	14/12/2009	kenya	679	external	NA	NA	animal_surface	ventral	terrestrial	adult	wild	december	carnivore	other	DNeasy Powersoil	afrotropic	molly	21.0086	230.143	4.7472	0.92896	95	Kenya586.Amietophrynus.garmani.Kenya.wild	-0.292	6985	-3.42965	38.4287	22.8064	10.2978	68.5728	166.695	30.1329	15.1152	15.0177
Anaxyrus.boreas.Subadult.BTP.36Skin	CCGGCGACAGAA	BlaBlaBla	4507	NA	GAMP	NA	30325	anaxyrus boreas	animalia	chordata	amphibia	anura	bufonidae	anaxyrus	boreas	2015-11-06	usa	3321	external	NA	NA	animal_surface	ventral	terrestrial	adult	wild	june	carnivore	direct_freeze	DNeasy Powersoil	nearctic	molly	17.8885	124.545	2.66762	0.694348	64	Anaxyrus.boreas.Subadult.BTP.36Skin	-0.292	3533	38.8115	-106.315	-0.254359	13.4563	39.2666	789.484	17.2147	-17.0273	34.242
Anaxyrus.boreas.Tadpole.BTP.113Body.swab	ATTGCCTTGATT	AAAAAAAAAAAAAAAAAAAAA	4665	NA	doi:10.1038/ismej.2015.168	NA	439429	anaxyrus boreas	animalia	chordata	amphibia	anura	bufonidae	anaxyrus	boreas	2015-11-07	usa	NA	external	NA	NA	animal_surface	whole body skin swab	freshwater	larvae	wild	july	herbivore	direct_freeze	DNeasy Powersoil	nearctic	molly	11.2696	14	1.40262	0.4778	11	Anaxyrus.boreas.Tadpole.BTP.113Body.swab	-0.292	3565	38.8281	-106.341	-0.624383	13.6451	39.5032	790.947	16.95	-17.5867	34.5367
Anaxyrus.boreas.Adult.Male.BTP.182Skin.2	GCGTGGTCATTA	BlaBlaBla	4511	NA	GAMP	NA	30325	anaxyrus boreas	animalia	chordata	amphibia	anura	bufonidae	anaxyrus	boreas	29/08/2015	usa	3380	external	NA	NA	animal_surface	ventral	freshwater	adult	wild	august	carnivore	direct_freeze	DNeasy Powersoil	nearctic	molly	58.2389	676.565	7.00995	0.974868	336	Anaxyrus.boreas.Adult.Male.BTP.182Skin.2	-0.292	3546	38.8281	-106.341	-0.624383	13.6451	39.5032	790.947	16.95	-17.5867	34.5367
JGK155.CO.Boreal.Toad.South.Cottonwood.Adult	GAGGACCAGCAA	GTGCCAGCMGCCGCGGTAA	4572	NA	GAMP	NA	30325	anaxyrus boreas	animalia	chordata	amphibia	anura	bufonidae	anaxyrus	boreas	NA	usa	3837	external	NA	NA	animal_surface	ventral	terrestrial	adult	wild	NA	carnivore	direct_freeze	DNeasy Powersoil	nearctic	molly	46.2627	395.725	5.34175	0.909648	221	JGK155.CO.Boreal.Toad.South.Cottonwood.Adult	-0.292	3677	38.763	-106.346	-1.07632	13.4845	39.3094	789.2	16.4837	-17.8114	34.2951
Anaxyrus.boreas.Tadpole.BTP.99Body.swab	CCACTGCCCACC	AAAAAAAAAAAAAAAAAAAAA	4766	NA	doi:10.1038/ismej.2015.168	NA	439429	anaxyrus boreas	animalia	chordata	amphibia	anura	bufonidae	anaxyrus	boreas	NA	usa	3837	external	NA	NA	animal_surface	whole body skin swab	freshwater	larvae	wild	NA	herbivore	direct_freeze	DNeasy Powersoil	nearctic	molly	15.9977	48	2.28598	0.682466	33	Anaxyrus.boreas.Tadpole.BTP.99Body.swab	-0.292	3654	38.763	-106.346	-1.07632	13.4845	39.3094	789.2	16.4837	-17.8114	34.2951
Anaxyrus.boreas.Tadpole.BTP.102Body.swab	GCCTAGCCCAAT	AAAAAAAAAAAAAAAAAAAAA	4725	NA	doi:10.1038/ismej.2015.168	NA	439429	anaxyrus boreas	animalia	chordata	amphibia	anura	bufonidae	anaxyrus	boreas	NA	usa	3837	external	NA	NA	animal_surface	whole body skin swab	freshwater	larvae	wild	NA	herbivore	direct_freeze	DNeasy Powersoil	nearctic	molly	19.4864	126.2	2.28059	0.662586	45	Anaxyrus.boreas.Tadpole.BTP.102Body.swab	-0.292	3685	38.763	-106.341	-0.997822	13.5187	39.3505	789.795	16.5823	-17.7633	34.3456
JGK18.CO.Boreal.Toad.Trout.Creek.Juv	GCCTGTCTGCAA	GTGCCAGCMGCCGCGGTAA	4473	NA	GAMP	NA	30325	anaxyrus boreas	animalia	chordata	amphibia	anura	bufonidae	anaxyrus	boreas	2010-08-03	usa	2636	external	NA	NA	animal_surface	ventral	freshwater	adult	wild	march	carnivore	direct_freeze	DNeasy Powersoil	nearctic	molly	36.0872	267	2.69233	0.467622	150	JGK18.CO.Boreal.Toad.Trout.Creek.Juv	-0.292	1766	40.9597	-105.662	3.18641	13.1092	41.5455	704.342	19.2086	-12.3461	31.5547
JGK28.CO.Boreal.Toad.Trout.Creek.Adult	GTGTTCCCAGAA	GTGCCAGCMGCCGCGGTAA	4484	NA	GAMP	NA	30325	anaxyrus boreas	animalia	chordata	amphibia	anura	bufonidae	anaxyrus	boreas	2010-08-03	usa	2636	external	NA	NA	animal_surface	ventral	terrestrial	adult	wild	march	carnivore	direct_freeze	DNeasy Powersoil	nearctic	molly	30.2507	360.25	2.92964	0.67315	121	JGK28.CO.Boreal.Toad.Trout.Creek.Adult	-0.292	1776	40.9597	-105.662	3.18641	13.1092	41.5455	704.342	19.2086	-12.3461	31.5547
Anaxyrus.woodhousii.Adult.2.Walden.Skin.HOP.47	GAGCGCCGAACA	AAA	4772	NA	GAMP	NA	47561	anaxyrus woodhousii	animalia	chordata	amphibia	anura	bufonidae	anaxyrus	woodhousii	2011-06-01	usa	1563	external	NA	NA	animal_surface	ventral	terrestrial	adult	wild	january	carnivore	direct_freeze	DNeasy Powersoil	nearctic	molly	27.1515	280.75	3.95013	0.874916	102	Anaxyrus.woodhousii.Adult.2.Walden.Skin.HOP.47	-0.292	3195	40.0452	-105.188	10.0427	16.5882	41.4896	856.14	30.1211	-9.86017	39.9812
Anaxyrus.woodhousii.Adult.1.Walden.Skin.HOP.45	AGCCCGCAAAGG	AAA	4769	NA	GAMP	NA	47561	anaxyrus woodhousii	animalia	chordata	amphibia	anura	bufonidae	anaxyrus	woodhousii	2011-06-01	usa	1563	external	NA	NA	animal_surface	ventral	terrestrial	adult	wild	january	carnivore	direct_freeze	DNeasy Powersoil	nearctic	molly	23.8244	293.111	2.10222	0.562684	83	Anaxyrus.woodhousii.Adult.1.Walden.Skin.HOP.45	-0.292	3194	40.0452	-105.188	10.0427	16.5882	41.4896	856.14	30.1211	-9.86017	39.9812
Anaxyrus.woodhousii.Adult.Walden.Skin.HOP.50	GTAAATTCAGGC	AAA	4781	NA	GAMP	NA	47561	anaxyrus woodhousii	animalia	chordata	amphibia	anura	bufonidae	anaxyrus	woodhousii	2011-06-01	usa	1563	external	NA	NA	animal_surface	ventral	terrestrial	adult	wild	january	carnivore	direct_freeze	DNeasy Powersoil	nearctic	molly	37.9032	262.373	6.15161	0.953376	205	Anaxyrus.woodhousii.Adult.Walden.Skin.HOP.50	-0.292	3201	40.0452	-105.188	10.0427	16.5882	41.4896	856.14	30.1211	-9.86017	39.9812
Anaxyrus.woodhousii.Adult.3.HOP.48	GACCACTGCTGT	AAA	4774	NA	GAMP	NA	47561	anaxyrus woodhousii	animalia	chordata	amphibia	anura	bufonidae	anaxyrus	woodhousii	2011-06-01	usa	1563	external	NA	NA	animal_surface	ventral	terrestrial	adult	wild	january	carnivore	direct_freeze	DNeasy Powersoil	nearctic	molly	36.3608	227.524	5.91076	0.962478	178	Anaxyrus.woodhousii.Adult.3.HOP.48	-0.292	3196	40.0452	-105.188	10.0427	16.5882	41.4896	856.14	30.1211	-9.86017	39.9812
Anaxyrus.woodhousii.Adult.2.Coot.Skin.HOP.68	TCCTAGGTCCGA	AAA	4770	NA	GAMP	NA	47561	anaxyrus woodhousii	animalia	chordata	amphibia	anura	bufonidae	anaxyrus	woodhousii	2011-06-01	usa	1580	external	NA	NA	animal_surface	ventral	terrestrial	adult	wild	january	carnivore	direct_freeze	DNeasy Powersoil	nearctic	molly	17.9535	119.5	2.01984	0.469502	60	Anaxyrus.woodhousii.Adult.2.Coot.Skin.HOP.68	-0.292	3204	40.0875	-105.209	9.98451	16.985	42.0337	856.966	30.2481	-10.1592	40.4073
Anaxyrus.woodhousii.Adult.3.Coot.Skin.HOP.66	CGCAGATTAGTA	AAA	4773	NA	GAMP	NA	47561	anaxyrus woodhousii	animalia	chordata	amphibia	anura	bufonidae	anaxyrus	woodhousii	2011-06-01	usa	1580	external	NA	NA	animal_surface	ventral	terrestrial	adult	wild	january	carnivore	direct_freeze	DNeasy Powersoil	nearctic	molly	33.4386	249.535	5.75166	0.938784	185	Anaxyrus.woodhousii.Adult.3.Coot.Skin.HOP.66	-0.292	3206	40.0875	-105.209	9.98451	16.985	42.0337	856.966	30.2481	-10.1592	40.4073
Anaxyrus.woodhousii.Adult.2.HOP.70	AATCATTTGTAA	AAA	4771	NA	GAMP	NA	47561	anaxyrus woodhousii	animalia	chordata	amphibia	anura	bufonidae	anaxyrus	woodhousii	2011-06-01	usa	1580	external	NA	NA	animal_surface	ventral	terrestrial	adult	wild	january	carnivore	direct_freeze	DNeasy Powersoil	nearctic	molly	35.3722	222	4.11667	0.741062	153	Anaxyrus.woodhousii.Adult.2.HOP.70	-0.292	3205	40.0875	-105.209	9.98451	16.985	42.0337	856.966	30.2481	-10.1592	40.4073
Anaxyrus.woodhousii.Adult.2.HOP.72	CTCTATTCCACC	AAA	4783	NA	GAMP	NA	47561	anaxyrus woodhousii	animalia	chordata	amphibia	anura	bufonidae	anaxyrus	woodhousii	31/08/2011	usa	1603	external	NA	NA	animal_surface	ventral	terrestrial	adult	wild	august	carnivore	direct_freeze	DNeasy Powersoil	nearctic	molly	27.6288	171.588	4.85523	0.92339	108	Anaxyrus.woodhousii.Adult.2.HOP.72	-0.292	2075	40.2106	-105.23	9.68739	16.6655	41.5776	857.995	29.6858	-10.3957	40.0815
170913_201_VT1_Buam	CTGATGTA	GTGTGYCAGCMGCCGCGGTAA	16293	NA	na	NA	8389	anaxyrus americanus	animalia	chordata	amphibia	anura	bufonidae	anaxyrus	americanus	13/09/2017	usa	101	external	NA	NA	animal_surface	none	terrestrial	juvenile_pupae	wild	september	carnivore	direct_freeze	DNeasy Blood and Tissue	nearctic	brandon	29.3615	243.043	5.37287	0.95295	144	170913_201_VT1_Buam	-0.292	1263	44.5077	-73.1621	7.21061	10.6344	26.5255	1068.04	25.5241	-14.5672	40.0913
170516_66_VT1_Hyve	TGAGTATG	GTGTGYCAGCMGCCGCGGTAA	16168	NA	na	NA	8389	anaxyrus americanus	animalia	chordata	amphibia	anura	bufonidae	anaxyrus	americanus	16/05/2017	usa	101	external	NA	NA	animal_surface	none	terrestrial	adult	wild	may	carnivore	direct_freeze	DNeasy Blood and Tissue	nearctic	brandon	33.3913	311.786	4.33013	0.836054	159	170516_66_VT1_Hyve	-0.292	1246	44.5077	-73.1621	7.21061	10.6344	26.5255	1068.04	25.5241	-14.5672	40.0913
170517_99_VT4_Novi	ACTACTGA	GTGTGYCAGCMGCCGCGGTAA	16205	NA	na	NA	8389	anaxyrus americanus	animalia	chordata	amphibia	anura	bufonidae	anaxyrus	americanus	17/05/2017	usa	101	external	NA	NA	animal_surface	none	terrestrial	adult	wild	may	carnivore	direct_freeze	DNeasy Blood and Tissue	nearctic	brandon	29.5378	292.125	3.91143	0.85815	114	170517_99_VT4_Novi	-0.292	1081	44.4962	-72.8901	4.78981	10.1946	26.5052	1032.59	22.378	-16.0841	38.462
CC3	TCGAGGAC	CAAGCAGAAGACGGCATACGAGAT	4458	NA	GAMP	NA	8389	anaxyrus americanus	animalia	chordata	amphibia	anura	bufonidae	anaxyrus	americanus	20/03/2012	usa	668	external	NA	NA	animal_surface	ventral	terrestrial	adult	wild	march	carnivore	direct_freeze	Qiagen DNeasy	nearctic	molly	25.4621	219.3	2.83621	0.66255	102	CC3	-0.292	3945	37.291	-80.4512	11.1801	12.7056	36.5729	799.423	28.0868	-6.65332	34.7401
CC1	TTAGGGCT	CAAGCAGAAGACGGCATACGAGAT	4450	NA	GAMP	NA	8389	anaxyrus americanus	animalia	chordata	amphibia	anura	bufonidae	anaxyrus	americanus	20/03/2012	usa	668	external	NA	NA	animal_surface	ventral	terrestrial	adult	wild	march	carnivore	direct_freeze	Qiagen DNeasy	nearctic	molly	49.8561	701.328	7.04079	0.974174	345	CC1	-0.292	3937	37.291	-80.4512	11.1801	12.7056	36.5729	799.423	28.0868	-6.65332	34.7401
CC14	GGCCACGT	CAAGCAGAAGACGGCATACGAGAT	4455	NA	GAMP	NA	8389	anaxyrus americanus	animalia	chordata	amphibia	anura	bufonidae	anaxyrus	americanus	20/03/2012	usa	668	external	NA	NA	animal_surface	ventral	terrestrial	adult	wild	march	carnivore	direct_freeze	Qiagen DNeasy	nearctic	molly	34.9278	280.429	5.55567	0.924738	195	CC14	-0.292	3942	37.291	-80.4512	11.1801	12.7056	36.5729	799.423	28.0868	-6.65332	34.7401
CC7	TACAGATG	CAAGCAGAAGACGGCATACGAGAT	4462	NA	GAMP	NA	8389	anaxyrus americanus	animalia	chordata	amphibia	anura	bufonidae	anaxyrus	americanus	20/03/2012	usa	668	external	NA	NA	animal_surface	ventral	terrestrial	adult	wild	march	carnivore	direct_freeze	Qiagen DNeasy	nearctic	molly	56.4989	704.542	7.73608	0.988722	388	CC7	-0.292	3949	37.291	-80.4512	11.1801	12.7056	36.5729	799.423	28.0868	-6.65332	34.7401
CC9	AAGGAGCG	CAAGCAGAAGACGGCATACGAGAT	4464	NA	GAMP	NA	8389	anaxyrus americanus	animalia	chordata	amphibia	anura	bufonidae	anaxyrus	americanus	20/03/2012	usa	668	external	NA	NA	animal_surface	ventral	terrestrial	adult	wild	march	carnivore	direct_freeze	Qiagen DNeasy	nearctic	molly	62.5162	885.754	7.6776	0.985382	409	CC9	-0.292	3951	37.291	-80.4512	11.1801	12.7056	36.5729	799.423	28.0868	-6.65332	34.7401
CC2	TCTAGCGT	CAAGCAGAAGACGGCATACGAGAT	4457	NA	GAMP	NA	8389	anaxyrus americanus	animalia	chordata	amphibia	anura	bufonidae	anaxyrus	americanus	20/03/2012	usa	668	external	NA	NA	animal_surface	ventral	terrestrial	adult	wild	march	carnivore	direct_freeze	Qiagen DNeasy	nearctic	molly	36.2137	532.324	4.77275	0.848122	221	CC2	-0.292	3944	37.291	-80.4512	11.1801	12.7056	36.5729	799.423	28.0868	-6.65332	34.7401
NA12	AAAAAAAAAAA	AAAAAAAAAAAAAAAAAAAAA	4620	NA	DOI: 10.1111/mec.12510	NA	439429	anaxyrus boreas	animalia	chordata	amphibia	anura	bufonidae	anaxyrus	boreas	26/06/2011	usa	409	external	NA	NA	animal_surface	whole body skin swab	terrestrial	juvenile_pupae	wild	june	carnivore	direct_freeze	Single_tube	palearctic	molly	18.82	75	3.32642	0.797342	54	NA12	-0.292	3979	37.3	-121.687	14.58	12.9196	47.8263	525.796	28.2244	1.2088	27.0156
NA67	AAAAAAAAAAA	AAAAAAAAAAAAAAAAAAAAA	4627	NA	DOI: 10.1111/mec.12510	NA	439429	anaxyrus boreas	animalia	chordata	amphibia	anura	bufonidae	anaxyrus	boreas	26/06/2011	usa	484	external	NA	NA	animal_surface	whole body skin swab	terrestrial	juvenile_pupae	wild	june	carnivore	direct_freeze	Single_tube	palearctic	molly	30.4551	229.24	4.15582	0.861596	127	NA67	-0.292	3968	37.3	-121.696	14.6618	13.0277	48.2631	520.852	28.2252	1.22992	26.9953
MVB2015-7012	AAAAAAAAAAAA	AAAAAAAAAAAA	5256	NA	GAMP	NA	8384	bufo bufo	animalia	chordata	amphibia	anura	bufonidae	bufo	bufo	23/09/2015	germany	76	external	NA	NA	animal_surface	ventral	terrestrial	adult	wild	august	carnivore	direct_freeze	DNeasy Powersoil	palearctic	molly	34.9049	398.026	6.55031	0.979118	227	MVB2015-7012	-0.292	423	52.2603	10.5819	9.22024	7.74475	30.7022	638.216	21.0875	-4.1374	25.2249
MVB2015-7020	AAAAAAAAAAAA	AAAAAAAAAAAA	5258	NA	GAMP	NA	8384	bufo bufo	animalia	chordata	amphibia	anura	bufonidae	bufo	bufo	23/09/2015	germany	76	external	NA	NA	animal_surface	ventral	terrestrial	adult	wild	august	carnivore	direct_freeze	DNeasy Powersoil	palearctic	molly	39.1851	351.758	7.10684	0.986622	262	MVB2015-7020	-0.292	427	52.2603	10.5819	9.22024	7.74475	30.7022	638.216	21.0875	-4.1374	25.2249
MVB2015-7385	AAAAAAAAAAAA	AAAAAAAAAAAA	5255	NA	GAMP	NA	8384	bufo bufo	animalia	chordata	amphibia	anura	bufonidae	bufo	bufo	17/08/2015	germany	76	external	NA	NA	animal_surface	ventral	terrestrial	adult	wild	august	carnivore	direct_freeze	DNeasy Powersoil	palearctic	molly	24.5943	201.714	5.4943	0.958198	131	MVB2015-7385	-0.292	458	52.2603	10.5819	9.22024	7.74475	30.7022	638.216	21.0875	-4.1374	25.2249
MVB2015-1988	AAAAAAAAAAAA	AAAAAAAAAAAA	5261	NA	GAMP	NA	8384	bufo bufo	animalia	chordata	amphibia	anura	bufonidae	bufo	bufo	30/03/2015	germany	82	external	NA	NA	animal_surface	ventral	terrestrial	adult	wild	march	carnivore	direct_freeze	DNeasy Powersoil	palearctic	molly	22.0485	142.4	4.24159	0.90493	85	MVB2015-1988	-0.292	128	52.2813	10.601	9.18207	7.80668	30.8751	640.675	21.0669	-4.21718	25.284
MVB2015-1992	AAAAAAAAAAAA	AAAAAAAAAAAA	5263	NA	GAMP	NA	8384	bufo bufo	animalia	chordata	amphibia	anura	bufonidae	bufo	bufo	30/03/2015	germany	82	external	NA	NA	animal_surface	ventral	terrestrial	adult	wild	march	carnivore	direct_freeze	DNeasy Powersoil	palearctic	molly	29.0017	192.182	4.77316	0.90867	133	MVB2015-1992	-0.292	130	52.2813	10.601	9.18207	7.80668	30.8751	640.675	21.0669	-4.21718	25.284
MVB2015-1994	AAAAAAAAAAAA	AAAAAAAAAAAA	5264	NA	GAMP	NA	8384	bufo bufo	animalia	chordata	amphibia	anura	bufonidae	bufo	bufo	30/03/2015	germany	82	external	NA	NA	animal_surface	ventral	terrestrial	adult	wild	march	carnivore	direct_freeze	DNeasy Powersoil	palearctic	molly	24.579	135.176	4.66829	0.923158	96	MVB2015-1994	-0.292	131	52.2813	10.601	9.18207	7.80668	30.8751	640.675	21.0669	-4.21718	25.284
MVB2015-1990	AAAAAAAAAAAA	AAAAAAAAAAAA	5262	NA	GAMP	NA	8384	bufo bufo	animalia	chordata	amphibia	anura	bufonidae	bufo	bufo	30/03/2015	germany	82	external	NA	NA	animal_surface	ventral	terrestrial	adult	wild	march	carnivore	direct_freeze	DNeasy Powersoil	palearctic	molly	23.1028	114.056	4.21254	0.906484	81	MVB2015-1990	-0.292	129	52.2813	10.601	9.18207	7.80668	30.8751	640.675	21.0669	-4.21718	25.284
MVB2015-7413	AAAAAAAAAAAA	AAAAAAAAAAAA	5553	NA	GAMP	NA	30326	epidalea calamita	animalia	chordata	amphibia	anura	bufonidae	epidalea	calamita	29/05/2015	germany	185	external	NA	NA	animal_surface	ventral	terrestrial	adult	wild	may	carnivore	direct_freeze	DNeasy Powersoil	palearctic	molly	25.4404	153.474	3.62546	0.758096	99	MVB2015-7413	-0.292	111	52.2805	9.1675	8.81696	6.77844	29.7866	589.429	19.5525	-3.20054	22.753
MVB2015-7410	AAAAAAAAAAAA	AAAAAAAAAAAA	5551	NA	GAMP	NA	30326	epidalea calamita	animalia	chordata	amphibia	anura	bufonidae	epidalea	calamita	29/05/2015	germany	185	external	NA	NA	animal_surface	ventral	terrestrial	adult	wild	may	carnivore	direct_freeze	DNeasy Powersoil	palearctic	molly	31.4645	313	4.98485	0.929802	147	MVB2015-7410	-0.292	109	52.2805	9.1675	8.81696	6.77844	29.7866	589.429	19.5525	-3.20054	22.753
MVB2015-7415	AAAAAAAAAAAA	AAAAAAAAAAAA	5554	NA	GAMP	NA	30326	epidalea calamita	animalia	chordata	amphibia	anura	bufonidae	epidalea	calamita	29/05/2015	germany	185	external	NA	NA	animal_surface	ventral	terrestrial	adult	wild	may	carnivore	direct_freeze	DNeasy Powersoil	palearctic	molly	37.1696	380.913	5.09434	0.889202	170	MVB2015-7415	-0.292	112	52.2805	9.1675	8.81696	6.77844	29.7866	589.429	19.5525	-3.20054	22.753
MVB2015-7412	AAAAAAAAAAAA	AAAAAAAAAAAA	5552	NA	GAMP	NA	30326	epidalea calamita	animalia	chordata	amphibia	anura	bufonidae	epidalea	calamita	29/05/2015	germany	185	external	NA	NA	animal_surface	ventral	terrestrial	adult	wild	may	carnivore	direct_freeze	DNeasy Powersoil	palearctic	molly	24.769	141	4.23918	0.877608	98	MVB2015-7412	-0.292	110	52.2805	9.1675	8.81696	6.77844	29.7866	589.429	19.5525	-3.20054	22.753
MVB2015-7409	AAAAAAAAAAAA	AAAAAAAAAAAA	5550	NA	GAMP	NA	30326	epidalea calamita	animalia	chordata	amphibia	anura	bufonidae	epidalea	calamita	29/05/2015	germany	185	external	NA	NA	animal_surface	ventral	terrestrial	adult	wild	may	carnivore	direct_freeze	DNeasy Powersoil	palearctic	molly	31.0748	169.778	4.05688	0.791346	127	MVB2015-7409	-0.292	108	52.2805	9.1675	8.81696	6.77844	29.7866	589.429	19.5525	-3.20054	22.753
MVB2015-7407	AAAAAAAAAAAA	AAAAAAAAAAAA	5549	NA	GAMP	NA	30326	epidalea calamita	animalia	chordata	amphibia	anura	bufonidae	epidalea	calamita	29/05/2015	germany	185	external	NA	NA	animal_surface	ventral	terrestrial	adult	wild	may	carnivore	direct_freeze	DNeasy Powersoil	palearctic	molly	16.8707	68.5	2.88879	0.739624	51	MVB2015-7407	-0.292	107	52.2805	9.1675	8.81696	6.77844	29.7866	589.429	19.5525	-3.20054	22.753
SMW454127.980591	GTATTTCGGACG	GTGTGCCAGCMGCCGCGGTAA	5990	NA	GAMP	NA	NA	incilius holdridgei	animalia	chordata	amphibia	anura	bufonidae	incilius	holdridgei	NA	costa rica	2095	external	NA	NA	animal_surface	ventral	terrestrial	adult	wild	NA	carnivore	direct_freeze	DNeasy Powersoil	neotropic	molly	35.6446	335.69	5.19695	0.944528	165	SMW454127.980591	-0.292	6377	10.0869	-84.0719	17.025	9.70377	83.1751	66.4868	22.8118	11.1458	11.666
SMW454123.980589	TTAACCTTCCTG	GTGTGCCAGCMGCCGCGGTAA	5987	NA	GAMP	NA	NA	incilius holdridgei	animalia	chordata	amphibia	anura	bufonidae	incilius	holdridgei	NA	costa rica	2095	external	NA	NA	animal_surface	ventral	terrestrial	adult	wild	NA	carnivore	direct_freeze	DNeasy Powersoil	neotropic	molly	39.3429	289.176	5.07514	0.877472	174	SMW454123.980589	-0.292	6374	10.0869	-84.0719	17.025	9.70377	83.1751	66.4868	22.8118	11.1458	11.666
SMW454125.980707	TGGTCGCATCGT	GTGTGCCAGCMGCCGCGGTAA	5989	NA	GAMP	NA	NA	incilius holdridgei	animalia	chordata	amphibia	anura	bufonidae	incilius	holdridgei	NA	costa rica	2095	external	NA	NA	animal_surface	ventral	terrestrial	adult	wild	NA	carnivore	direct_freeze	DNeasy Powersoil	neotropic	molly	63.399	697.704	7.92351	0.99172	403	SMW454125.980707	-0.292	6376	10.0869	-84.0719	17.025	9.70377	83.1751	66.4868	22.8118	11.1458	11.666
SMW454128.980685	GACATTGTCACG	GTGTGCCAGCMGCCGCGGTAA	5991	NA	GAMP	NA	NA	incilius holdridgei	animalia	chordata	amphibia	anura	bufonidae	incilius	holdridgei	NA	costa rica	2095	external	NA	NA	animal_surface	ventral	terrestrial	adult	wild	NA	carnivore	direct_freeze	DNeasy Powersoil	neotropic	molly	51.1585	434.439	6.41709	0.948852	271	SMW454128.980685	-0.292	6378	10.0869	-84.0719	17.025	9.70377	83.1751	66.4868	22.8118	11.1458	11.666
SMW454129.980629	GGATCGTAATAC	GTGTGCCAGCMGCCGCGGTAA	5992	NA	GAMP	NA	NA	incilius holdridgei	animalia	chordata	amphibia	anura	bufonidae	incilius	holdridgei	NA	costa rica	2095	external	NA	NA	animal_surface	ventral	terrestrial	adult	wild	NA	carnivore	direct_freeze	DNeasy Powersoil	neotropic	molly	30.6353	255.25	4.91061	0.924644	131	SMW454129.980629	-0.292	6379	10.0869	-84.0719	17.025	9.70377	83.1751	66.4868	22.8118	11.1458	11.666
SMW454124.980544	TAATCGGTGCCA	GTGTGCCAGCMGCCGCGGTAA	5988	NA	GAMP	NA	NA	incilius holdridgei	animalia	chordata	amphibia	anura	bufonidae	incilius	holdridgei	NA	costa rica	2095	external	NA	NA	animal_surface	ventral	terrestrial	adult	wild	NA	carnivore	direct_freeze	DNeasy Powersoil	neotropic	molly	28.2296	421.4	2.2483	0.398606	130	SMW454124.980544	-0.292	6375	10.0869	-84.0719	17.025	9.70377	83.1751	66.4868	22.8118	11.1458	11.666
Kuba.23	CAGTCAGGCCTT	GTGTGCCAGCMGCCGCGGTAA	6852	NA	GAMP	NA	156878	peltophryne taladai	animalia	chordata	amphibia	anura	bufonidae	peltophryne	taladai	23/01/2015	cuba	363	external	NA	NA	animal_surface	ventral	terrestrial	adult	wild	january	carnivore	direct_freeze	DNeasy Powersoil	neotropic	molly	12.8356	60	2.50068	0.697272	36	Kuba.23	-0.292	5098	20.4676	-74.7772	22.7536	8.30866	66.1105	161.424	28.8046	16.2389	12.5657
ARSW-53	AAAAAAAAAAA	AAAAAAAAAAAAAAAAAAAAA	6853	NA	GAMP	NA	156878	peltophryne taladai	animalia	chordata	amphibia	anura	bufonidae	peltophryne	taladai	25/06/2015	cuba	236	external	NA	NA	animal_surface	ventral	terrestrial	adult	wild	june	carnivore	direct_freeze	DNeasy Powersoil	neotropic	molly	8.601	6	1.74281	0.621542	6	ARSW-53	-0.292	5101	20.3424	-74.5641	24.232	8.40168	67.796	152.2	30.2204	17.8276	12.3928
RM18.1.980565	ATCGCACAGTAA	GTGTGCCAGCMGCCGCGGTAA	7217	NA	GAMP	NA	8386	rhinella marina	animalia	chordata	amphibia	anura	bufonidae	rhinella	marina	NA	costa rica	74	external	NA	NA	animal_surface	ventral	terrestrial	adult	wild	NA	carnivore	direct_freeze	DNeasy Powersoil	neotropic	molly	14.7168	56.25	2.4167	0.697082	30	RM18.1.980565	-0.292	6311	10.4311	-84.0033	25.9881	8.07613	76.4467	79.3565	31.422	20.8576	10.5644
MVB2014-502	AAAAAAAAAAA	AAAAAAAAAAAAAAAAAAAAA	7208	NA	GAMP	NA	346450	rhinella icterica	animalia	chordata	amphibia	anura	bufonidae	rhinella	icterica	16/12/2014	brazil	490	external	NA	NA	animal_surface	ventral	terrestrial	adult	wild	december	carnivore	direct_freeze	DNeasy Powersoil	neotropic	molly	15.8177	64.125	4.15831	0.911574	51	MVB2014-502	-0.292	9139	-29.4171	-51.4858	18.082	9.61432	52.0108	343.646	26.9714	8.4862	18.4852
MVB2014-522	AAAAAAAAAAA	AAAAAAAAAAAAAAAAAAAAA	7211	NA	GAMP	NA	346450	rhinella icterica	animalia	chordata	amphibia	anura	bufonidae	rhinella	icterica	16/12/2014	brazil	490	external	NA	NA	animal_surface	ventral	terrestrial	adult	wild	december	carnivore	direct_freeze	DNeasy Powersoil	neotropic	molly	15.2694	79	4.58219	0.923018	64	MVB2014-522	-0.292	9154	-29.4171	-51.4858	18.082	9.61432	52.0108	343.646	26.9714	8.4862	18.4852
MVB2014-561	AAAAAAAAAAA	AAAAAAAAAAAAAAAAAAAAA	7213	NA	GAMP	NA	346450	rhinella icterica	animalia	chordata	amphibia	anura	bufonidae	rhinella	icterica	17/12/2014	brazil	489	external	NA	NA	animal_surface	ventral	terrestrial	adult	wild	december	carnivore	direct_freeze	DNeasy Powersoil	neotropic	molly	17.4143	73.5	4.40653	0.902802	66	MVB2014-561	-0.292	9086	-29.4591	-51.5529	18.2415	9.60217	51.8677	345.944	27.1185	8.60577	18.5127
MVB2014-560	AAAAAAAAAAA	AAAAAAAAAAAAAAAAAAAAA	7212	NA	GAMP	NA	346450	rhinella icterica	animalia	chordata	amphibia	anura	bufonidae	rhinella	icterica	17/12/2014	brazil	489	external	NA	NA	animal_surface	ventral	terrestrial	adult	wild	december	carnivore	direct_freeze	DNeasy Powersoil	neotropic	molly	17.061	87.1538	4.74322	0.938674	71	MVB2014-560	-0.292	9085	-29.4591	-51.5529	18.2415	9.60217	51.8677	345.944	27.1185	8.60577	18.5127
MVB2014-563	AAAAAAAAAAA	AAAAAAAAAAAAAAAAAAAAA	7215	NA	GAMP	NA	346450	rhinella icterica	animalia	chordata	amphibia	anura	bufonidae	rhinella	icterica	17/12/2014	brazil	489	external	NA	NA	animal_surface	ventral	terrestrial	adult	wild	december	carnivore	direct_freeze	DNeasy Powersoil	neotropic	molly	17.8234	93.6	4.0012	0.886624	66	MVB2014-563	-0.292	9088	-29.4591	-51.5529	18.2415	9.60217	51.8677	345.944	27.1185	8.60577	18.5127
MVB2014-564	AAAAAAAAAAA	AAAAAAAAAAAAAAAAAAAAA	7216	NA	GAMP	NA	346450	rhinella icterica	animalia	chordata	amphibia	anura	bufonidae	rhinella	icterica	17/12/2014	brazil	489	external	NA	NA	animal_surface	ventral	terrestrial	adult	wild	december	carnivore	direct_freeze	DNeasy Powersoil	neotropic	molly	14.7389	63.125	4.17263	0.920386	50	MVB2014-564	-0.292	9089	-29.4591	-51.5529	18.2415	9.60217	51.8677	345.944	27.1185	8.60577	18.5127
MVB2014-562	AAAAAAAAAAA	AAAAAAAAAAAAAAAAAAAAA	7214	NA	GAMP	NA	346450	rhinella icterica	animalia	chordata	amphibia	anura	bufonidae	rhinella	icterica	17/12/2014	brazil	489	external	NA	NA	animal_surface	ventral	terrestrial	adult	wild	december	carnivore	direct_freeze	DNeasy Powersoil	neotropic	molly	15.3009	72.2727	3.98385	0.897286	55	MVB2014-562	-0.292	9087	-29.4591	-51.5529	18.2415	9.60217	51.8677	345.944	27.1185	8.60577	18.5127
SMW454039.980537	AGTTGAGGCATT	GTGTGCCAGCMGCCGCGGTAA	5313	NA	GAMP	NA	228432	craugastor ranoides	animalia	chordata	amphibia	anura	craugastoridae	craugastor	ranoides	NA	costa rica	50	external	NA	NA	animal_surface	ventral	terrestrial	adult	wild	NA	carnivore	direct_freeze	DNeasy Powersoil	neotropic	molly	20.6185	94.0625	3.07094	0.791474	65	SMW454039.980537	-0.292	6100	10.9371	-85.6819	26.3664	7.69838	76.8379	76.3473	31.5276	21.5085	10.0191
SMW454036.980611	CAAACAACAGCT	GTGTGCCAGCMGCCGCGGTAA	5310	NA	GAMP	NA	228432	craugastor ranoides	animalia	chordata	amphibia	anura	craugastoridae	craugastor	ranoides	NA	costa rica	50	external	NA	NA	animal_surface	ventral	terrestrial	adult	wild	NA	carnivore	direct_freeze	DNeasy Powersoil	neotropic	molly	26.4134	171.364	4.54968	0.882844	104	SMW454036.980611	-0.292	6097	10.9371	-85.6819	26.3664	7.69838	76.8379	76.3473	31.5276	21.5085	10.0191
SMW454033.980549	TGCGCTGAATGT	GTGTGCCAGCMGCCGCGGTAA	5308	NA	GAMP	NA	228432	craugastor ranoides	animalia	chordata	amphibia	anura	craugastoridae	craugastor	ranoides	NA	costa rica	50	external	NA	NA	animal_surface	ventral	terrestrial	adult	wild	NA	carnivore	direct_freeze	DNeasy Powersoil	neotropic	molly	12.8316	36	2.50418	0.70074	33	SMW454033.980549	-0.292	6095	10.9371	-85.6819	26.3664	7.69838	76.8379	76.3473	31.5276	21.5085	10.0191
SMW454032.980580	TATCGACACAAG	GTGTGCCAGCMGCCGCGGTAA	5307	NA	GAMP	NA	228432	craugastor ranoides	animalia	chordata	amphibia	anura	craugastoridae	craugastor	ranoides	NA	costa rica	50	external	NA	NA	animal_surface	ventral	terrestrial	adult	wild	NA	carnivore	direct_freeze	DNeasy Powersoil	neotropic	molly	12.6638	35	1.78927	0.632014	17	SMW454032.980580	-0.292	6094	10.9371	-85.6819	26.3664	7.69838	76.8379	76.3473	31.5276	21.5085	10.0191
SMW454024.980600	CCACAGATCGAT	GTGTGCCAGCMGCCGCGGTAA	5299	NA	GAMP	NA	228432	craugastor ranoides	animalia	chordata	amphibia	anura	craugastoridae	craugastor	ranoides	NA	costa rica	50	external	NA	NA	animal_surface	ventral	terrestrial	adult	wild	NA	carnivore	direct_freeze	DNeasy Powersoil	neotropic	molly	22.9396	98.7727	4.40808	0.858974	91	SMW454024.980600	-0.292	6086	10.9371	-85.6819	26.3664	7.69838	76.8379	76.3473	31.5276	21.5085	10.0191
SMW454038.980579	TGTGAATTCGGA	GTGTGCCAGCMGCCGCGGTAA	5312	NA	GAMP	NA	228432	craugastor ranoides	animalia	chordata	amphibia	anura	craugastoridae	craugastor	ranoides	NA	costa rica	50	external	NA	NA	animal_surface	ventral	terrestrial	adult	wild	NA	carnivore	direct_freeze	DNeasy Powersoil	neotropic	molly	19.1707	82	3.6017	0.806282	68	SMW454038.980579	-0.292	6099	10.9371	-85.6819	26.3664	7.69838	76.8379	76.3473	31.5276	21.5085	10.0191
SMW454028.980605	CAGCTCATCAGC	GTGTGCCAGCMGCCGCGGTAA	5303	NA	GAMP	NA	228432	craugastor ranoides	animalia	chordata	amphibia	anura	craugastoridae	craugastor	ranoides	NA	costa rica	50	external	NA	NA	animal_surface	ventral	terrestrial	adult	wild	NA	carnivore	direct_freeze	DNeasy Powersoil	neotropic	molly	15.9284	61.6667	2.86207	0.760298	39	SMW454028.980605	-0.292	6090	10.9371	-85.6819	26.3664	7.69838	76.8379	76.3473	31.5276	21.5085	10.0191
SMW454031.980720	TATACCGCTGCG	GTGTGCCAGCMGCCGCGGTAA	5306	NA	GAMP	NA	228432	craugastor ranoides	animalia	chordata	amphibia	anura	craugastoridae	craugastor	ranoides	NA	costa rica	50	external	NA	NA	animal_surface	ventral	terrestrial	adult	wild	NA	carnivore	direct_freeze	DNeasy Powersoil	neotropic	molly	18.1714	67.6667	3.30937	0.705428	59	SMW454031.980720	-0.292	6093	10.9371	-85.6819	26.3664	7.69838	76.8379	76.3473	31.5276	21.5085	10.0191
Cr04.28.S	GACTTTCC	CAAGCAGAAGACGGCATACGAGAT	5277	NA	GAMP	NA	228435	craugastor fitzingeri	animalia	chordata	amphibia	anura	craugastoridae	craugastor	fitzingeri	2012-01-08	panama	93	external	NA	NA	animal_surface	ventral	terrestrial	adult	wild	august	carnivore	direct_freeze	Qiagen DNeasy	neotropic	molly	54.7244	814.771	6.13575	0.91193	322	Cr04.28.S	-0.292	6488	9.07518	-79.659	26.3325	6.65283	75.8105	68.2907	30.9524	22.1767	8.77574
Cr05.29.S	ATCCCGAA	CAAGCAGAAGACGGCATACGAGAT	5278	NA	GAMP	NA	228435	craugastor fitzingeri	animalia	chordata	amphibia	anura	craugastoridae	craugastor	fitzingeri	2012-01-08	panama	93	external	NA	NA	animal_surface	ventral	terrestrial	adult	wild	august	carnivore	direct_freeze	Qiagen DNeasy	neotropic	molly	26.5211	181.957	3.37133	0.7513	105	Cr05.29.S	-0.292	6489	9.07518	-79.659	26.3325	6.65283	75.8105	68.2907	30.9524	22.1767	8.77574
Cr07.26.S	ATGTGCAC	CAAGCAGAAGACGGCATACGAGAT	5280	NA	GAMP	NA	228435	craugastor fitzingeri	animalia	chordata	amphibia	anura	craugastoridae	craugastor	fitzingeri	2012-01-08	panama	93	external	NA	NA	animal_surface	ventral	terrestrial	adult	wild	august	carnivore	direct_freeze	Qiagen DNeasy	neotropic	molly	28.4732	243.462	3.46753	0.76528	98	Cr07.26.S	-0.292	6491	9.07518	-79.659	26.3325	6.65283	75.8105	68.2907	30.9524	22.1767	8.77574
Cr03.27.S	ACGCGCAG	CAAGCAGAAGACGGCATACGAGAT	5276	NA	GAMP	NA	228435	craugastor fitzingeri	animalia	chordata	amphibia	anura	craugastoridae	craugastor	fitzingeri	2012-01-08	panama	93	external	NA	NA	animal_surface	ventral	terrestrial	adult	wild	august	carnivore	direct_freeze	Qiagen DNeasy	neotropic	molly	26.9243	256.176	3.41529	0.741146	110	Cr03.27.S	-0.292	6487	9.07518	-79.659	26.3325	6.65283	75.8105	68.2907	30.9524	22.1767	8.77574
CM18.1.980587	AGTCGAACGAGG	GTGTGCCAGCMGCCGCGGTAA	5295	NA	GAMP	NA	228431	craugastor megacephalus	animalia	chordata	amphibia	anura	craugastoridae	craugastor	megacephalus	NA	costa rica	74	external	NA	NA	animal_surface	ventral	terrestrial	adult	wild	NA	carnivore	direct_freeze	DNeasy Powersoil	neotropic	molly	27.391	144.032	5.51233	0.947486	127	CM18.1.980587	-0.292	6304	10.4311	-84.0033	25.9881	8.07613	76.4467	79.3565	31.422	20.8576	10.5644
CM18.2.980711	CGAGCAATCCTA	GTGTGCCAGCMGCCGCGGTAA	5296	NA	GAMP	NA	228431	craugastor megacephalus	animalia	chordata	amphibia	anura	craugastoridae	craugastor	megacephalus	NA	costa rica	74	external	NA	NA	animal_surface	ventral	terrestrial	adult	wild	NA	carnivore	direct_freeze	DNeasy Powersoil	neotropic	molly	26.2857	159	5.20694	0.951402	114	CM18.2.980711	-0.292	6305	10.4311	-84.0033	25.9881	8.07613	76.4467	79.3565	31.422	20.8576	10.5644
Cr02.50.M	CTAGCGAA	CAAGCAGAAGACGGCATACGAGAT	5270	NA	GAMP	NA	228435	craugastor fitzingeri	animalia	chordata	amphibia	anura	craugastoridae	craugastor	fitzingeri	2012-01-07	panama	191	external	NA	NA	animal_surface	ventral	terrestrial	adult	wild	july	carnivore	direct_freeze	Qiagen DNeasy	neotropic	molly	26.9866	467.75	3.21918	0.740596	102	Cr02.50.M	-0.292	6463	9.30637	-79.1431	25.3182	7.00419	78.7378	62.5253	29.9873	21.0917	8.89562
MVB2015-5058	AAAAAAAAAAAA	AAAAAAAAAAAAAAAAAAAAA	5572	NA	GAMP	NA	247965	eupsophus roseus	animalia	chordata	amphibia	anura	cycloramphidae	eupsophus	roseus	19/08/2015	chile	360	external	NA	NA	animal_surface	ventral	terrestrial	adult	wild	august	carnivore	direct_freeze	DNeasy Powersoil	neotropic	molly	60.3692	536.069	7.56361	0.987602	355	MVB2015-5058	-0.292	11934	-39.8407	-73.1272	10.2779	8.43315	46.4467	317.223	19.0242	0.86755	18.1566
MVB2015-5032	AAAAAAAAAAAA	AAAAAAAAAAAAAAAAAAAAA	5569	NA	GAMP	NA	247965	eupsophus roseus	animalia	chordata	amphibia	anura	cycloramphidae	eupsophus	roseus	19/08/2015	chile	360	external	NA	NA	animal_surface	ventral	terrestrial	adult	wild	august	carnivore	direct_freeze	DNeasy Powersoil	neotropic	molly	12.9438	44	3.12394	0.800062	32	MVB2015-5032	-0.292	11928	-39.8407	-73.1272	10.2779	8.43315	46.4467	317.223	19.0242	0.86755	18.1566
MVB2015-5034	AAAAAAAAAAAA	AAAAAAAAAAAAAAAAAAAAA	5570	NA	GAMP	NA	247965	eupsophus roseus	animalia	chordata	amphibia	anura	cycloramphidae	eupsophus	roseus	19/08/2015	chile	360	external	NA	NA	animal_surface	ventral	terrestrial	adult	wild	august	carnivore	direct_freeze	DNeasy Powersoil	neotropic	molly	33.9638	293	5.26192	0.918092	176	MVB2015-5034	-0.292	11929	-39.8407	-73.1272	10.2779	8.43315	46.4467	317.223	19.0242	0.86755	18.1566
MVB2015-5059	AAAAAAAAAAAA	AAAAAAAAAAAAAAAAAAAAA	5573	NA	GAMP	NA	247965	eupsophus roseus	animalia	chordata	amphibia	anura	cycloramphidae	eupsophus	roseus	19/08/2015	chile	360	external	NA	NA	animal_surface	ventral	terrestrial	adult	wild	august	carnivore	direct_freeze	DNeasy Powersoil	neotropic	molly	47.9875	563.778	5.98428	0.942582	245	MVB2015-5059	-0.292	11935	-39.8407	-73.1272	10.2779	8.43315	46.4467	317.223	19.0242	0.86755	18.1566
MVB2015-5044	AAAAAAAAAAAA	AAAAAAAAAAAAAAAAAAAAA	5571	NA	GAMP	NA	247965	eupsophus roseus	animalia	chordata	amphibia	anura	cycloramphidae	eupsophus	roseus	19/08/2015	chile	360	external	NA	NA	animal_surface	ventral	terrestrial	adult	wild	august	carnivore	direct_freeze	DNeasy Powersoil	neotropic	molly	25.0124	198.231	3.3146	0.794164	84	MVB2015-5044	-0.292	11932	-39.8407	-73.1272	10.2779	8.43315	46.4467	317.223	19.0242	0.86755	18.1566
MVB2015-5028	AAAAAAAAAAAA	AAAAAAAAAAAAAAAAAAAAA	5567	NA	GAMP	NA	247965	eupsophus roseus	animalia	chordata	amphibia	anura	cycloramphidae	eupsophus	roseus	19/08/2015	chile	360	external	NA	NA	animal_surface	ventral	terrestrial	adult	wild	august	carnivore	direct_freeze	DNeasy Powersoil	neotropic	molly	18.0888	130	2.86833	0.715398	60	MVB2015-5028	-0.292	11926	-39.8407	-73.1272	10.2779	8.43315	46.4467	317.223	19.0242	0.86755	18.1566
MVB2015-5026	AAAAAAAAAAAA	AAAAAAAAAAAAAAAAAAAAA	5574	NA	GAMP	NA	247966	eupsophus vertebralis	animalia	chordata	amphibia	anura	cycloramphidae	eupsophus	vertebralis	19/08/2015	chile	360	external	NA	NA	animal_surface	ventral	terrestrial	adult	wild	august	carnivore	direct_freeze	DNeasy Powersoil	neotropic	molly	26.5281	249.789	4.36761	0.89702	119	MVB2015-5026	-0.292	11925	-39.8407	-73.1272	10.2779	8.43315	46.4467	317.223	19.0242	0.86755	18.1566
MVB2015-5048	AAAAAAAAAAAA	AAAAAAAAAAAAAAAAAAAAA	5577	NA	GAMP	NA	247966	eupsophus vertebralis	animalia	chordata	amphibia	anura	cycloramphidae	eupsophus	vertebralis	19/08/2015	chile	360	external	NA	NA	animal_surface	ventral	terrestrial	adult	wild	august	carnivore	direct_freeze	DNeasy Powersoil	neotropic	molly	40.7967	429.735	4.90364	0.79344	234	MVB2015-5048	-0.292	11933	-39.8407	-73.1272	10.2779	8.43315	46.4467	317.223	19.0242	0.86755	18.1566
MVB2015-5061	AAAAAAAAAAAA	AAAAAAAAAAAAAAAAAAAAA	5578	NA	GAMP	NA	247966	eupsophus vertebralis	animalia	chordata	amphibia	anura	cycloramphidae	eupsophus	vertebralis	19/08/2015	chile	360	external	NA	NA	animal_surface	ventral	terrestrial	adult	wild	august	carnivore	direct_freeze	DNeasy Powersoil	neotropic	molly	24.1092	186.55	3.47213	0.806132	101	MVB2015-5061	-0.292	11936	-39.8407	-73.1272	10.2779	8.43315	46.4467	317.223	19.0242	0.86755	18.1566
MVB2015-5042	AAAAAAAAAAAA	AAAAAAAAAAAAAAAAAAAAA	5576	NA	GAMP	NA	247966	eupsophus vertebralis	animalia	chordata	amphibia	anura	cycloramphidae	eupsophus	vertebralis	19/08/2015	chile	360	external	NA	NA	animal_surface	ventral	terrestrial	adult	wild	august	carnivore	direct_freeze	DNeasy Powersoil	neotropic	molly	25.4331	198.438	4.7645	0.92771	109	MVB2015-5042	-0.292	11931	-39.8407	-73.1272	10.2779	8.43315	46.4467	317.223	19.0242	0.86755	18.1566
MVB2015-5036	AAAAAAAAAAAA	AAAAAAAAAAAAAAAAAAAAA	5575	NA	GAMP	NA	247966	eupsophus vertebralis	animalia	chordata	amphibia	anura	cycloramphidae	eupsophus	vertebralis	19/08/2015	chile	360	external	NA	NA	animal_surface	ventral	terrestrial	adult	wild	august	carnivore	direct_freeze	DNeasy Powersoil	neotropic	molly	37.6322	346.8	4.49586	0.789914	196	MVB2015-5036	-0.292	11930	-39.8407	-73.1272	10.2779	8.43315	46.4467	317.223	19.0242	0.86755	18.1566
MVB2015-5063	AAAAAAAAAAAA	AAAAAAAAAAAAAAAAAAAAA	5562	NA	GAMP	NA	247951	eupsophus migueli	animalia	chordata	amphibia	anura	cycloramphidae	eupsophus	migueli	20/08/2015	chile	420	external	NA	NA	animal_surface	ventral	terrestrial	adult	wild	august	carnivore	direct_freeze	DNeasy Powersoil	neotropic	molly	24.8322	165.25	2.43532	0.5442	91	MVB2015-5063	-0.292	11916	-39.4033	-73.1246	10.8719	8.49169	47.0676	312.318	19.5475	1.50594	18.0416
MVB2015-5076	AAAAAAAAAAAA	AAAAAAAAAAAAAAAAAAAAA	5566	NA	GAMP	NA	247951	eupsophus migueli	animalia	chordata	amphibia	anura	cycloramphidae	eupsophus	migueli	20/08/2015	chile	420	external	NA	NA	animal_surface	ventral	terrestrial	adult	wild	august	carnivore	direct_freeze	DNeasy Powersoil	neotropic	molly	16.5976	77.5	1.75454	0.488168	39	MVB2015-5076	-0.292	11922	-39.4033	-73.1246	10.8719	8.49169	47.0676	312.318	19.5475	1.50594	18.0416
MVB2015-5069	AAAAAAAAAAAA	AAAAAAAAAAAAAAAAAAAAA	5564	NA	GAMP	NA	247951	eupsophus migueli	animalia	chordata	amphibia	anura	cycloramphidae	eupsophus	migueli	20/08/2015	chile	420	external	NA	NA	animal_surface	ventral	terrestrial	adult	wild	august	carnivore	direct_freeze	DNeasy Powersoil	neotropic	molly	14.9971	75.1667	0.852057	0.196922	33	MVB2015-5069	-0.292	11918	-39.4033	-73.1246	10.8719	8.49169	47.0676	312.318	19.5475	1.50594	18.0416
MVB2015-5070	AAAAAAAAAAAA	AAAAAAAAAAAAAAAAAAAAA	5565	NA	GAMP	NA	247951	eupsophus migueli	animalia	chordata	amphibia	anura	cycloramphidae	eupsophus	migueli	20/08/2015	chile	420	external	NA	NA	animal_surface	ventral	terrestrial	adult	wild	august	carnivore	direct_freeze	DNeasy Powersoil	neotropic	molly	30.3828	311.5	4.3161	0.800862	166	MVB2015-5070	-0.292	11919	-39.4033	-73.1246	10.8719	8.49169	47.0676	312.318	19.5475	1.50594	18.0416
MVB2015-5077	AAAAAAAAAAAA	AAAAAAAAAAAAAAAAAAAAA	5582	NA	GAMP	NA	247966	eupsophus vertebralis	animalia	chordata	amphibia	anura	cycloramphidae	eupsophus	vertebralis	20/08/2015	chile	420	external	NA	NA	animal_surface	ventral	terrestrial	adult	wild	august	carnivore	direct_freeze	DNeasy Powersoil	neotropic	molly	41.3008	494.128	6.66402	0.973968	272	MVB2015-5077	-0.292	11923	-39.4033	-73.1246	10.8719	8.49169	47.0676	312.318	19.5475	1.50594	18.0416
MVB2015-5062	AAAAAAAAAAAA	AAAAAAAAAAAAAAAAAAAAA	5579	NA	GAMP	NA	247966	eupsophus vertebralis	animalia	chordata	amphibia	anura	cycloramphidae	eupsophus	vertebralis	20/08/2015	chile	420	external	NA	NA	animal_surface	ventral	terrestrial	adult	wild	august	carnivore	direct_freeze	DNeasy Powersoil	neotropic	molly	21.0726	112.158	3.76404	0.84022	79	MVB2015-5062	-0.292	11915	-39.4033	-73.1246	10.8719	8.49169	47.0676	312.318	19.5475	1.50594	18.0416
MVB2015-5074	AAAAAAAAAAAA	AAAAAAAAAAAAAAAAAAAAA	5581	NA	GAMP	NA	247966	eupsophus vertebralis	animalia	chordata	amphibia	anura	cycloramphidae	eupsophus	vertebralis	20/08/2015	chile	420	external	NA	NA	animal_surface	ventral	terrestrial	adult	wild	august	carnivore	direct_freeze	DNeasy Powersoil	neotropic	molly	17.1239	102	0.607833	0.1125	39	MVB2015-5074	-0.292	11921	-39.4033	-73.1246	10.8719	8.49169	47.0676	312.318	19.5475	1.50594	18.0416
SMW454003.980645	CATTATGGCGTG	GTGTGCCAGCMGCCGCGGTAA	6790	NA	GAMP	NA	51950	oophaga pumilio	animalia	chordata	amphibia	anura	dendrobatidae	oophaga	pumilio	NA	costa rica	74	external	NA	NA	animal_surface	ventral	terrestrial	adult	wild	NA	carnivore	direct_freeze	DNeasy Powersoil	neotropic	molly	20.0809	106.8	4.1915	0.894352	69	SMW454003.980645	-0.292	6315	10.4311	-84.0033	25.9881	8.07613	76.4467	79.3565	31.422	20.8576	10.5644
SMW454005.980601	AGATTGACCAAC	GTGTGCCAGCMGCCGCGGTAA	6791	NA	GAMP	NA	51950	oophaga pumilio	animalia	chordata	amphibia	anura	dendrobatidae	oophaga	pumilio	NA	costa rica	74	external	NA	NA	animal_surface	ventral	terrestrial	adult	wild	NA	carnivore	direct_freeze	DNeasy Powersoil	neotropic	molly	24.2688	267.667	4.98886	0.924608	129	SMW454005.980601	-0.292	6316	10.4311	-84.0033	25.9881	8.07613	76.4467	79.3565	31.422	20.8576	10.5644
SMW454018.980539	TGTAACGCCGAT	GTGTGCCAGCMGCCGCGGTAA	6804	NA	GAMP	NA	51950	oophaga pumilio	animalia	chordata	amphibia	anura	dendrobatidae	oophaga	pumilio	NA	costa rica	74	external	NA	NA	animal_surface	ventral	terrestrial	adult	wild	NA	carnivore	direct_freeze	DNeasy Powersoil	neotropic	molly	47.944	471	7.04071	0.980648	291	SMW454018.980539	-0.292	6329	10.4311	-84.0033	25.9881	8.07613	76.4467	79.3565	31.422	20.8576	10.5644
SMW454011.980634	AGCGGAGGTTAG	GTGTGCCAGCMGCCGCGGTAA	6797	NA	GAMP	NA	51950	oophaga pumilio	animalia	chordata	amphibia	anura	dendrobatidae	oophaga	pumilio	NA	costa rica	74	external	NA	NA	animal_surface	ventral	terrestrial	adult	wild	NA	carnivore	direct_freeze	DNeasy Powersoil	neotropic	molly	32.3147	318.292	5.83226	0.963776	166	SMW454011.980634	-0.292	6322	10.4311	-84.0033	25.9881	8.07613	76.4467	79.3565	31.422	20.8576	10.5644
SMW454009.980717	GTACGATATGAC	GTGTGCCAGCMGCCGCGGTAA	6795	NA	GAMP	NA	51950	oophaga pumilio	animalia	chordata	amphibia	anura	dendrobatidae	oophaga	pumilio	NA	costa rica	74	external	NA	NA	animal_surface	ventral	terrestrial	adult	wild	NA	carnivore	direct_freeze	DNeasy Powersoil	neotropic	molly	25.1133	149.5	4.05511	0.840708	100	SMW454009.980717	-0.292	6320	10.4311	-84.0033	25.9881	8.07613	76.4467	79.3565	31.422	20.8576	10.5644
SMW454019.980680	ATCCTTTGGTTC	GTGTGCCAGCMGCCGCGGTAA	6805	NA	GAMP	NA	51950	oophaga pumilio	animalia	chordata	amphibia	anura	dendrobatidae	oophaga	pumilio	NA	costa rica	74	external	NA	NA	animal_surface	ventral	terrestrial	adult	wild	NA	carnivore	direct_freeze	DNeasy Powersoil	neotropic	molly	28.2851	146.5	5.85956	0.950692	130	SMW454019.980680	-0.292	6330	10.4311	-84.0033	25.9881	8.07613	76.4467	79.3565	31.422	20.8576	10.5644
SMW454002.980614	GTCGTGTAGCCT	GTGTGCCAGCMGCCGCGGTAA	6789	NA	GAMP	NA	51950	oophaga pumilio	animalia	chordata	amphibia	anura	dendrobatidae	oophaga	pumilio	NA	costa rica	74	external	NA	NA	animal_surface	ventral	terrestrial	adult	wild	NA	carnivore	direct_freeze	DNeasy Powersoil	neotropic	molly	24.3229	112.455	4.06114	0.8106	94	SMW454002.980614	-0.292	6314	10.4311	-84.0033	25.9881	8.07613	76.4467	79.3565	31.422	20.8576	10.5644
SMW454016.980641	GTGTTGTCGTGC	GTGTGCCAGCMGCCGCGGTAA	6802	NA	GAMP	NA	51950	oophaga pumilio	animalia	chordata	amphibia	anura	dendrobatidae	oophaga	pumilio	NA	costa rica	74	external	NA	NA	animal_surface	ventral	terrestrial	adult	wild	NA	carnivore	direct_freeze	DNeasy Powersoil	neotropic	molly	23.697	110.2	4.72281	0.924164	85	SMW454016.980641	-0.292	6327	10.4311	-84.0033	25.9881	8.07613	76.4467	79.3565	31.422	20.8576	10.5644
Japan2015-59	AAAAAAAAAAA	AAAAAAAAAAAAAAAAAAAAA	5583	NA	GAMP	NA	1772025	fejervarya kawamurai	animalia	chordata	amphibia	anura	dicroglossidae	fejervarya	kawamurai	2014-06-09	japan	221	external	NA	NA	animal_surface	ventral	terrestrial	adult	wild	september	carnivore	direct_freeze	DNeasy Powersoil	palearctic	molly	41.6172	252.468	6.50426	0.974212	204	Japan2015-59	-0.293	4555	34.4206	132.727	15.1523	8.37521	27.5495	802.079	31.4335	1.0374	30.3961
Japan2015-60	AAAAAAAAAAA	AAAAAAAAAAAAAAAAAAAAA	5584	NA	GAMP	NA	1772025	fejervarya kawamurai	animalia	chordata	amphibia	anura	dicroglossidae	fejervarya	kawamurai	2014-06-09	japan	221	external	NA	NA	animal_surface	ventral	terrestrial	adult	wild	september	carnivore	direct_freeze	DNeasy Powersoil	palearctic	molly	20.2929	101.077	3.84903	0.868056	72	Japan2015-60	-0.293	4556	34.4206	132.727	15.1523	8.37521	27.5495	802.079	31.4335	1.0374	30.3961
DD18.1.980616	CACTACGCTAGA	GTGTGCCAGCMGCCGCGGTAA	5450	NA	GAMP	NA	448629	diasporus diastema	animalia	chordata	amphibia	anura	eleutherodactylidae	diasporus	diastema	NA	costa rica	74	external	NA	NA	animal_surface	ventral	terrestrial	adult	wild	NA	carnivore	direct_freeze	DNeasy Powersoil	neotropic	molly	24.8205	184.8	5.2872	0.94486	126	DD18.1.980616	-0.293	6306	10.4311	-84.0033	25.9881	8.07613	76.4467	79.3565	31.422	20.8576	10.5644
DD18.2.980674	TACTACGTGGCC	GTGTGCCAGCMGCCGCGGTAA	5451	NA	GAMP	NA	448629	diasporus diastema	animalia	chordata	amphibia	anura	eleutherodactylidae	diasporus	diastema	NA	costa rica	74	external	NA	NA	animal_surface	ventral	terrestrial	adult	wild	NA	carnivore	direct_freeze	DNeasy Powersoil	neotropic	molly	44.8181	364.42	7.09055	0.987684	251	DD18.2.980674	-0.293	6307	10.4311	-84.0033	25.9881	8.07613	76.4467	79.3565	31.422	20.8576	10.5644
MVB2014-458	AAAAAAAAAAA	AAAAAAAAAAAAAAAAAAAAA	5527	NA	GAMP	NA	350008	eleutherodactylus johnstonei	animalia	chordata	amphibia	anura	eleutherodactylidae	eleutherodactylus	johnstonei	13/12/2014	brazil	19	external	NA	NA	animal_surface	ventral	terrestrial	adult	wild	december	carnivore	direct_freeze	DNeasy Powersoil	neotropic	molly	10.9851	19	1.44945	0.573096	12	MVB2014-458	-0.293	8977	-23.6121	-46.6767	18.6355	10.405	60.9906	239.789	27.2657	10.2064	17.0592
MVB2014-457	AAAAAAAAAAA	AAAAAAAAAAAAAAAAAAAAA	5526	NA	GAMP	NA	350008	eleutherodactylus johnstonei	animalia	chordata	amphibia	anura	eleutherodactylidae	eleutherodactylus	johnstonei	13/12/2014	brazil	19	external	NA	NA	animal_surface	ventral	terrestrial	adult	wild	december	carnivore	direct_freeze	DNeasy Powersoil	neotropic	molly	13.7011	56.3333	1.53151	0.476844	26	MVB2014-457	-0.293	8976	-23.6121	-46.6767	18.6355	10.405	60.9906	239.789	27.2657	10.2064	17.0592
MVB2014-460	AAAAAAAAAAA	AAAAAAAAAAAAAAAAAAAAA	5528	NA	GAMP	NA	350008	eleutherodactylus johnstonei	animalia	chordata	amphibia	anura	eleutherodactylidae	eleutherodactylus	johnstonei	13/12/2014	brazil	19	external	NA	NA	animal_surface	ventral	terrestrial	adult	wild	december	carnivore	direct_freeze	DNeasy Powersoil	neotropic	molly	13.6503	69.6	2.76804	0.768256	39	MVB2014-460	-0.293	8978	-23.6121	-46.6767	18.6355	10.405	60.9906	239.789	27.2657	10.2064	17.0592
ARSW-52	AAAAAAAAAAA	AAAAAAAAAAAAAAAAAAAAA	5529	NA	GAMP	NA	448467	eleutherodactylus limbatus	animalia	chordata	amphibia	anura	eleutherodactylidae	eleutherodactylus	limbatus	2015-08-06	cuba	156	external	NA	NA	animal_surface	ventral	terrestrial	adult	wild	june	carnivore	direct_freeze	DNeasy Powersoil	neotropic	molly	7.64229	4	0.521781	0.19351	4	ARSW-52	-0.293	4942	22.5411	-83.8405	23.8964	9.09421	61.2066	220.334	30.9587	16.1005	14.8583
ARSW-51	AAAAAAAAAAA	AAAAAAAAAAAAAAAAAAAAA	5548	NA	GAMP	NA	448507	eleutherodactylus zeus	animalia	chordata	amphibia	anura	eleutherodactylidae	eleutherodactylus	zeus	2015-07-06	cuba	156	external	NA	NA	animal_surface	ventral	terrestrial	adult	wild	june	carnivore	direct_freeze	DNeasy Powersoil	neotropic	molly	9.48347	15	1.29612	0.530486	9	ARSW-51	-0.293	4944	22.5464	-83.8444	23.9098	9.09695	61.2332	220.234	30.9727	16.1164	14.8564
ARSW-50	AAAAAAAAAAA	AAAAAAAAAAAAAAAAAAAAA	5547	NA	GAMP	NA	448507	eleutherodactylus zeus	animalia	chordata	amphibia	anura	eleutherodactylidae	eleutherodactylus	zeus	2015-07-06	cuba	156	external	NA	NA	animal_surface	ventral	terrestrial	adult	wild	june	carnivore	direct_freeze	DNeasy Powersoil	neotropic	molly	10.5848	29	1.24245	0.36077	17	ARSW-50	-0.293	4943	22.5464	-83.8444	23.9098	9.09695	61.2332	220.234	30.9727	16.1164	14.8564
AVL66	GCAACACCATCC	GTGTGCCAGCMGCCGCGGTAA	5514	NA	GAMP	NA	57060	eleutherodactylus coqui	animalia	chordata	amphibia	anura	eleutherodactylidae	eleutherodactylus	coqui	NA	puerto rico	839	external	NA	NA	animal_surface	ventral	terrestrial	adult	wild	NA	carnivore	direct_freeze	DNeasy Powersoil	neotropic	molly	25.4826	229.4	3.18055	0.740782	95	AVL66	-0.293	5625	18.1723	-66.4891	22.394	10.2598	74.5846	138.725	29.1497	15.3968	13.7529
AVL62	GATTCCGGCTCA	GTGTGCCAGCMGCCGCGGTAA	5512	NA	GAMP	NA	57060	eleutherodactylus coqui	animalia	chordata	amphibia	anura	eleutherodactylidae	eleutherodactylus	coqui	NA	puerto rico	839	external	NA	NA	animal_surface	ventral	terrestrial	adult	wild	NA	carnivore	direct_freeze	DNeasy Powersoil	neotropic	molly	33.5887	263.938	4.49993	0.836838	155	AVL62	-0.293	5623	18.1723	-66.4891	22.394	10.2598	74.5846	138.725	29.1497	15.3968	13.7529
AVL63	ATGGCTGTCAGT	GTGTGCCAGCMGCCGCGGTAA	5513	NA	GAMP	NA	57060	eleutherodactylus coqui	animalia	chordata	amphibia	anura	eleutherodactylidae	eleutherodactylus	coqui	NA	puerto rico	839	external	NA	NA	animal_surface	ventral	terrestrial	adult	wild	NA	carnivore	direct_freeze	DNeasy Powersoil	neotropic	molly	13.34	75	2.76597	0.73882	37	AVL63	-0.293	5624	18.1723	-66.4891	22.394	10.2598	74.5846	138.725	29.1497	15.3968	13.7529
AVL26	GTCGACAGAGGA	GTGTGCCAGCMGCCGCGGTAA	5504	NA	GAMP	NA	57060	eleutherodactylus coqui	animalia	chordata	amphibia	anura	eleutherodactylidae	eleutherodactylus	coqui	NA	puerto rico	517	external	NA	NA	animal_surface	ventral	terrestrial	adult	wild	NA	carnivore	direct_freeze	DNeasy Powersoil	neotropic	molly	14.7599	68	0.760812	0.168388	35	AVL26	-0.293	5615	18.3081	-65.7749	22.4521	8.46757	70.9544	135.274	28.3689	16.4381	11.9308
AVL8	ACTCACAGGAAT	GTGTGCCAGCMGCCGCGGTAA	5518	NA	GAMP	NA	57060	eleutherodactylus coqui	animalia	chordata	amphibia	anura	eleutherodactylidae	eleutherodactylus	coqui	NA	puerto rico	517	external	NA	NA	animal_surface	ventral	terrestrial	adult	wild	NA	carnivore	direct_freeze	DNeasy Powersoil	neotropic	molly	17.7954	137.667	3.17004	0.800596	55	AVL8	-0.293	5619	18.3081	-65.7749	22.4521	8.46757	70.9544	135.274	28.3689	16.4381	11.9308
AVL31	CCAATACGCCTG	GTGTGCCAGCMGCCGCGGTAA	5506	NA	GAMP	NA	57060	eleutherodactylus coqui	animalia	chordata	amphibia	anura	eleutherodactylidae	eleutherodactylus	coqui	NA	puerto rico	517	external	NA	NA	animal_surface	ventral	terrestrial	adult	wild	NA	carnivore	direct_freeze	DNeasy Powersoil	neotropic	molly	11.1686	22.5	1.89212	0.598182	15	AVL31	-0.293	5617	18.3081	-65.7749	22.4521	8.46757	70.9544	135.274	28.3689	16.4381	11.9308
Kuba.28	CAGAAGGTGTGG	GTGTGCCAGCMGCCGCGGTAA	5479	NA	GAMP	NA	448426	eleutherodactylus atkinsi	animalia	chordata	amphibia	anura	eleutherodactylidae	eleutherodactylus	atkinsi	24/01/2015	cuba	198	external	NA	NA	animal_surface	ventral	terrestrial	adult	wild	january	carnivore	direct_freeze	DNeasy Powersoil	neotropic	molly	12.6537	43	2.9936	0.805428	31	Kuba.28	-0.293	5073	20.4465	-74.8064	22.7605	8.45454	66.3236	162.813	28.8994	16.1529	12.7465
Kuba.31	TTACTGTGGCCG	GTGTGCCAGCMGCCGCGGTAA	5482	NA	GAMP	NA	448426	eleutherodactylus atkinsi	animalia	chordata	amphibia	anura	eleutherodactylidae	eleutherodactylus	atkinsi	24/01/2015	cuba	198	external	NA	NA	animal_surface	ventral	terrestrial	adult	wild	january	carnivore	direct_freeze	DNeasy Powersoil	neotropic	molly	12.3688	59	3.05354	0.844414	26	Kuba.31	-0.293	5076	20.4465	-74.8064	22.7605	8.45454	66.3236	162.813	28.8994	16.1529	12.7465
Kuba.34	GAGTTAGCATCA	GTGTGCCAGCMGCCGCGGTAA	5520	NA	GAMP	NA	8381	eleutherodactylus cuneatus	animalia	chordata	amphibia	anura	eleutherodactylidae	eleutherodactylus	cuneatus	24/01/2015	cuba	198	external	NA	NA	animal_surface	ventral	terrestrial	adult	wild	january	carnivore	direct_freeze	DNeasy Powersoil	neotropic	molly	14.8459	49.125	2.99523	0.820082	36	Kuba.34	-0.293	5078	20.4465	-74.8064	22.7605	8.45454	66.3236	162.813	28.8994	16.1529	12.7465
Kuba.36	GAAGCTTGAATC	GTGTGCCAGCMGCCGCGGTAA	5522	NA	GAMP	NA	8381	eleutherodactylus cuneatus	animalia	chordata	amphibia	anura	eleutherodactylidae	eleutherodactylus	cuneatus	24/01/2015	cuba	198	external	NA	NA	animal_surface	ventral	terrestrial	adult	wild	january	carnivore	direct_freeze	DNeasy Powersoil	neotropic	molly	24.4973	162.111	2.39198	0.522034	71	Kuba.36	-0.293	5080	20.4465	-74.8064	22.7605	8.45454	66.3236	162.813	28.8994	16.1529	12.7465
Kuba.35	ACGGCTAGTTCC	GTGTGCCAGCMGCCGCGGTAA	5521	NA	GAMP	NA	8381	eleutherodactylus cuneatus	animalia	chordata	amphibia	anura	eleutherodactylidae	eleutherodactylus	cuneatus	24/01/2015	cuba	198	external	NA	NA	animal_surface	ventral	terrestrial	adult	wild	january	carnivore	direct_freeze	DNeasy Powersoil	neotropic	molly	18.4899	99.1429	1.51764	0.333008	49	Kuba.35	-0.293	5079	20.4465	-74.8064	22.7605	8.45454	66.3236	162.813	28.8994	16.1529	12.7465
Kuba.44	TGTCAGCTGTCG	GTGTGCCAGCMGCCGCGGTAA	5525	NA	GAMP	NA	448455	eleutherodactylus gundlachi	animalia	chordata	amphibia	anura	eleutherodactylidae	eleutherodactylus	gundlachi	24/01/2015	cuba	198	external	NA	NA	animal_surface	ventral	terrestrial	adult	wild	january	carnivore	direct_freeze	DNeasy Powersoil	neotropic	molly	18.3667	77.0769	0.890862	0.171484	48	Kuba.44	-0.293	5088	20.4465	-74.8064	22.7605	8.45454	66.3236	162.813	28.8994	16.1529	12.7465
Kuba.43	GCCTCGTACTGA	GTGTGCCAGCMGCCGCGGTAA	5524	NA	GAMP	NA	448455	eleutherodactylus gundlachi	animalia	chordata	amphibia	anura	eleutherodactylidae	eleutherodactylus	gundlachi	24/01/2015	cuba	198	external	NA	NA	animal_surface	ventral	terrestrial	adult	wild	january	carnivore	direct_freeze	DNeasy Powersoil	neotropic	molly	33.9262	186	6.42105	0.978824	171	Kuba.43	-0.293	5087	20.4465	-74.8064	22.7605	8.45454	66.3236	162.813	28.8994	16.1529	12.7465
AVL39	GATCTGCGATCC	GTGTGCCAGCMGCCGCGGTAA	5508	NA	GAMP	NA	57060	eleutherodactylus coqui	animalia	chordata	amphibia	anura	eleutherodactylidae	eleutherodactylus	coqui	NA	puerto rico	854	external	NA	NA	animal_surface	ventral	terrestrial	adult	wild	NA	carnivore	direct_freeze	DNeasy Powersoil	neotropic	molly	9.75943	10.3333	1.57364	0.514162	10	AVL39	-0.293	5621	18.1486	-66.9887	23.2619	10.4995	76.7689	126.261	29.8869	16.2156	13.6713
Kuba.17	AGTGTCGATTCG	GTGTGCCAGCMGCCGCGGTAA	5539	NA	GAMP	NA	448550	eleutherodactylus auriculatus	animalia	chordata	amphibia	anura	eleutherodactylidae	eleutherodactylus	auriculatus	23/01/2015	cuba	363	external	NA	NA	animal_surface	ventral	terrestrial	adult	wild	january	carnivore	direct_freeze	DNeasy Powersoil	neotropic	molly	13.8688	82.5	2.90921	0.741618	37	Kuba.17	-0.293	5092	20.4676	-74.7772	22.7536	8.30866	66.1105	161.424	28.8046	16.2389	12.5657
Kuba.18	CTATGGTGAACC	GTGTGCCAGCMGCCGCGGTAA	5540	NA	GAMP	NA	448550	eleutherodactylus auriculatus	animalia	chordata	amphibia	anura	eleutherodactylidae	eleutherodactylus	auriculatus	23/01/2015	cuba	363	external	NA	NA	animal_surface	ventral	terrestrial	adult	wild	january	carnivore	direct_freeze	DNeasy Powersoil	neotropic	molly	8.1205	4	0.0228141	0.003994	3	Kuba.18	-0.293	5093	20.4676	-74.7772	22.7536	8.30866	66.1105	161.424	28.8046	16.2389	12.5657
Kuba.08	CGATACACTGCC	GTGTGCCAGCMGCCGCGGTAA	5523	NA	GAMP	NA	448438	eleutherodactylus dimidiatus	animalia	chordata	amphibia	anura	eleutherodactylidae	eleutherodactylus	dimidiatus	23/01/2015	cuba	363	external	NA	NA	animal_surface	ventral	terrestrial	adult	wild	january	carnivore	direct_freeze	DNeasy Powersoil	neotropic	molly	18.6092	63.0909	2.53669	0.547978	56	Kuba.08	-0.293	5089	20.4676	-74.7772	22.7536	8.30866	66.1105	161.424	28.8046	16.2389	12.5657
Kuba.25	GGACCAAGGGAT	GTGTGCCAGCMGCCGCGGTAA	5530	NA	GAMP	NA	448835	eleutherodactylus principalis	animalia	chordata	amphibia	anura	eleutherodactylidae	eleutherodactylus	principalis	23/01/2015	cuba	363	external	NA	NA	animal_surface	ventral	terrestrial	adult	wild	january	carnivore	direct_freeze	DNeasy Powersoil	neotropic	molly	10.7276	22.6	2.62773	0.74173	22	Kuba.25	-0.293	5100	20.4676	-74.7772	22.7536	8.30866	66.1105	161.424	28.8046	16.2389	12.5657
Kuba.10	GTTGCTGAGTCC	GTGTGCCAGCMGCCGCGGTAA	5531	NA	GAMP	NA	448486	eleutherodactylus ricordi	animalia	chordata	amphibia	anura	eleutherodactylidae	eleutherodactylus	ricordi	23/01/2015	cuba	363	external	NA	NA	animal_surface	ventral	terrestrial	adult	wild	january	carnivore	direct_freeze	DNeasy Powersoil	neotropic	molly	9.25231	8	0.06367	0.011952	5	Kuba.10	-0.293	5090	20.4676	-74.7772	22.7536	8.30866	66.1105	161.424	28.8046	16.2389	12.5657
Kuba.22	ATCACATTCTCC	GTGTGCCAGCMGCCGCGGTAA	5545	NA	GAMP	NA	448499	eleutherodactylus toa	animalia	chordata	amphibia	anura	eleutherodactylidae	eleutherodactylus	toa	23/01/2015	cuba	363	external	NA	NA	animal_surface	ventral	terrestrial	adult	wild	january	carnivore	direct_freeze	DNeasy Powersoil	neotropic	molly	8.96184	13	1.29525	0.389988	10	Kuba.22	-0.293	5097	20.4676	-74.7772	22.7536	8.30866	66.1105	161.424	28.8046	16.2389	12.5657
Kuba.21	ACCCACCACTAG	GTGTGCCAGCMGCCGCGGTAA	5544	NA	GAMP	NA	448499	eleutherodactylus toa	animalia	chordata	amphibia	anura	eleutherodactylidae	eleutherodactylus	toa	23/01/2015	cuba	363	external	NA	NA	animal_surface	ventral	terrestrial	adult	wild	january	carnivore	direct_freeze	DNeasy Powersoil	neotropic	molly	8.61753	6	1.12218	0.373594	6	Kuba.21	-0.293	5096	20.4676	-74.7772	22.7536	8.30866	66.1105	161.424	28.8046	16.2389	12.5657
Kuba.20	TCCACCCTCTAT	GTGTGCCAGCMGCCGCGGTAA	5543	NA	GAMP	NA	448499	eleutherodactylus toa	animalia	chordata	amphibia	anura	eleutherodactylidae	eleutherodactylus	toa	23/01/2015	cuba	363	external	NA	NA	animal_surface	ventral	terrestrial	adult	wild	january	carnivore	direct_freeze	DNeasy Powersoil	neotropic	molly	8.43455	4	0.18465	0.048886	4	Kuba.20	-0.293	5095	20.4676	-74.7772	22.7536	8.30866	66.1105	161.424	28.8046	16.2389	12.5657
ARSW-81	AAAAAAAAAAA	AAAAAAAAAAAAAAAAAAAAA	5477	NA	GAMP	NA	448417	eleutherodactylus acmonis	animalia	chordata	amphibia	anura	eleutherodactylidae	eleutherodactylus	acmonis	27/06/2015	cuba	236	external	NA	NA	animal_surface	ventral	terrestrial	adult	wild	june	carnivore	direct_freeze	DNeasy Powersoil	neotropic	molly	47.6425	532.152	7.65529	0.990476	337	ARSW-81	-0.293	5119	20.3424	-74.5641	24.232	8.40168	67.796	152.2	30.2204	17.8276	12.3928
ARSW-79	AAAAAAAAAAA	AAAAAAAAAAAAAAAAAAAAA	5476	NA	GAMP	NA	448417	eleutherodactylus acmonis	animalia	chordata	amphibia	anura	eleutherodactylidae	eleutherodactylus	acmonis	27/06/2015	cuba	236	external	NA	NA	animal_surface	ventral	terrestrial	adult	wild	june	carnivore	direct_freeze	DNeasy Powersoil	neotropic	molly	55.7398	562.876	7.43806	0.983472	359	ARSW-79	-0.293	5117	20.3424	-74.5641	24.232	8.40168	67.796	152.2	30.2204	17.8276	12.3928
ARSW-86	AAAAAAAAAAA	AAAAAAAAAAAAAAAAAAAAA	5478	NA	GAMP	NA	448417	eleutherodactylus acmonis	animalia	chordata	amphibia	anura	eleutherodactylidae	eleutherodactylus	acmonis	27/06/2015	cuba	236	external	NA	NA	animal_surface	ventral	terrestrial	adult	wild	june	carnivore	direct_freeze	DNeasy Powersoil	neotropic	molly	49.5532	462.382	7.33423	0.988808	293	ARSW-86	-0.293	5123	20.3424	-74.5641	24.232	8.40168	67.796	152.2	30.2204	17.8276	12.3928
ARSW-73	AAAAAAAAAAA	AAAAAAAAAAAAAAAAAAAAA	5494	NA	GAMP	NA	448426	eleutherodactylus atkinsi	animalia	chordata	amphibia	anura	eleutherodactylidae	eleutherodactylus	atkinsi	25/06/2015	cuba	236	external	NA	NA	animal_surface	ventral	terrestrial	adult	wild	june	carnivore	direct_freeze	DNeasy Powersoil	neotropic	molly	45.4897	421.373	7.52794	0.989258	313	ARSW-73	-0.293	5112	20.3424	-74.5641	24.232	8.40168	67.796	152.2	30.2204	17.8276	12.3928
ARSW-74	AAAAAAAAAAA	AAAAAAAAAAAAAAAAAAAAA	5495	NA	GAMP	NA	448426	eleutherodactylus atkinsi	animalia	chordata	amphibia	anura	eleutherodactylidae	eleutherodactylus	atkinsi	25/06/2015	cuba	236	external	NA	NA	animal_surface	ventral	terrestrial	adult	wild	june	carnivore	direct_freeze	DNeasy Powersoil	neotropic	molly	14.3998	72.1429	4.21168	0.89851	55	ARSW-74	-0.293	5113	20.3424	-74.5641	24.232	8.40168	67.796	152.2	30.2204	17.8276	12.3928
ARSW-58	AAAAAAAAAAA	AAAAAAAAAAAAAAAAAAAAA	5485	NA	GAMP	NA	448426	eleutherodactylus atkinsi	animalia	chordata	amphibia	anura	eleutherodactylidae	eleutherodactylus	atkinsi	25/06/2015	cuba	236	external	NA	NA	animal_surface	ventral	terrestrial	adult	wild	june	carnivore	direct_freeze	DNeasy Powersoil	neotropic	molly	13.5087	64.625	0.81256	0.209468	33	ARSW-58	-0.293	5103	20.3424	-74.5641	24.232	8.40168	67.796	152.2	30.2204	17.8276	12.3928
ARSW-64	AAAAAAAAAAA	AAAAAAAAAAAAAAAAAAAAA	5489	NA	GAMP	NA	448426	eleutherodactylus atkinsi	animalia	chordata	amphibia	anura	eleutherodactylidae	eleutherodactylus	atkinsi	25/06/2015	cuba	236	external	NA	NA	animal_surface	ventral	terrestrial	adult	wild	june	carnivore	direct_freeze	DNeasy Powersoil	neotropic	molly	28.252	204.385	5.23052	0.937274	134	ARSW-64	-0.293	5107	20.3424	-74.5641	24.232	8.40168	67.796	152.2	30.2204	17.8276	12.3928
ARSW-67	AAAAAAAAAAA	AAAAAAAAAAAAAAAAAAAAA	5491	NA	GAMP	NA	448426	eleutherodactylus atkinsi	animalia	chordata	amphibia	anura	eleutherodactylidae	eleutherodactylus	atkinsi	25/06/2015	cuba	236	external	NA	NA	animal_surface	ventral	terrestrial	adult	wild	june	carnivore	direct_freeze	DNeasy Powersoil	neotropic	molly	11.3347	29.5	3.17335	0.834354	22	ARSW-67	-0.293	5109	20.3424	-74.5641	24.232	8.40168	67.796	152.2	30.2204	17.8276	12.3928
ARSW-69	AAAAAAAAAAA	AAAAAAAAAAAAAAAAAAAAA	5492	NA	GAMP	NA	448426	eleutherodactylus atkinsi	animalia	chordata	amphibia	anura	eleutherodactylidae	eleutherodactylus	atkinsi	25/06/2015	cuba	236	external	NA	NA	animal_surface	ventral	terrestrial	adult	wild	june	carnivore	direct_freeze	DNeasy Powersoil	neotropic	molly	8.80962	11	0.0456224	0.00798	5	ARSW-69	-0.293	5110	20.3424	-74.5641	24.232	8.40168	67.796	152.2	30.2204	17.8276	12.3928
ARSW-91	AAAAAAAAAAA	AAAAAAAAAAAAAAAAAAAAA	5536	NA	GAMP	NA	448550	eleutherodactylus auriculatus	animalia	chordata	amphibia	anura	eleutherodactylidae	eleutherodactylus	auriculatus	27/06/2015	cuba	236	external	NA	NA	animal_surface	ventral	terrestrial	adult	wild	june	carnivore	direct_freeze	DNeasy Powersoil	neotropic	molly	10.0219	10.5	1.77073	0.596556	10	ARSW-91	-0.293	5126	20.3424	-74.5641	24.232	8.40168	67.796	152.2	30.2204	17.8276	12.3928
ARSW-84	AAAAAAAAAAA	AAAAAAAAAAAAAAAAAAAAA	5532	NA	GAMP	NA	448550	eleutherodactylus auriculatus	animalia	chordata	amphibia	anura	eleutherodactylidae	eleutherodactylus	auriculatus	27/06/2015	cuba	236	external	NA	NA	animal_surface	ventral	terrestrial	adult	wild	june	carnivore	direct_freeze	DNeasy Powersoil	neotropic	molly	9.15688	15	1.80114	0.579862	12	ARSW-84	-0.293	5121	20.3424	-74.5641	24.232	8.40168	67.796	152.2	30.2204	17.8276	12.3928
ARSW-90	AAAAAAAAAAA	AAAAAAAAAAAAAAAAAAAAA	5535	NA	GAMP	NA	448550	eleutherodactylus auriculatus	animalia	chordata	amphibia	anura	eleutherodactylidae	eleutherodactylus	auriculatus	27/06/2015	cuba	236	external	NA	NA	animal_surface	ventral	terrestrial	adult	wild	june	carnivore	direct_freeze	DNeasy Powersoil	neotropic	molly	8.99305	8	0.181146	0.04698	5	ARSW-90	-0.293	5125	20.3424	-74.5641	24.232	8.40168	67.796	152.2	30.2204	17.8276	12.3928
ARSW-92	AAAAAAAAAAA	AAAAAAAAAAAAAAAAAAAAA	5537	NA	GAMP	NA	448550	eleutherodactylus auriculatus	animalia	chordata	amphibia	anura	eleutherodactylidae	eleutherodactylus	auriculatus	27/06/2015	cuba	236	external	NA	NA	animal_surface	ventral	terrestrial	adult	wild	june	carnivore	direct_freeze	DNeasy Powersoil	neotropic	molly	11.0831	36	3.30167	0.875146	22	ARSW-92	-0.293	5127	20.3424	-74.5641	24.232	8.40168	67.796	152.2	30.2204	17.8276	12.3928
ARSW-85	AAAAAAAAAAA	AAAAAAAAAAAAAAAAAAAAA	5533	NA	GAMP	NA	448550	eleutherodactylus auriculatus	animalia	chordata	amphibia	anura	eleutherodactylidae	eleutherodactylus	auriculatus	27/06/2015	cuba	236	external	NA	NA	animal_surface	ventral	terrestrial	adult	wild	june	carnivore	direct_freeze	DNeasy Powersoil	neotropic	molly	8.13023	4	1.24332	0.52237	4	ARSW-85	-0.293	5122	20.3424	-74.5641	24.232	8.40168	67.796	152.2	30.2204	17.8276	12.3928
ARSW-88	AAAAAAAAAAA	AAAAAAAAAAAAAAAAAAAAA	5534	NA	GAMP	NA	448550	eleutherodactylus auriculatus	animalia	chordata	amphibia	anura	eleutherodactylidae	eleutherodactylus	auriculatus	27/06/2015	cuba	236	external	NA	NA	animal_surface	ventral	terrestrial	adult	wild	june	carnivore	direct_freeze	DNeasy Powersoil	neotropic	molly	38.8279	334.449	4.30007	0.719188	203	ARSW-88	-0.293	5124	20.3424	-74.5641	24.232	8.40168	67.796	152.2	30.2204	17.8276	12.3928
ARSW-93	AAAAAAAAAAA	AAAAAAAAAAAAAAAAAAAAA	5538	NA	GAMP	NA	448550	eleutherodactylus auriculatus	animalia	chordata	amphibia	anura	eleutherodactylidae	eleutherodactylus	auriculatus	27/06/2015	cuba	236	external	NA	NA	animal_surface	ventral	terrestrial	adult	wild	june	carnivore	direct_freeze	DNeasy Powersoil	neotropic	molly	9.71521	9.5	0.108012	0.019884	8	ARSW-93	-0.293	5128	20.3424	-74.5641	24.232	8.40168	67.796	152.2	30.2204	17.8276	12.3928
SMW454084.980548	TGGGTCCCACAT	GTGTGCCAGCMGCCGCGGTAA	4359	NA	GAMP	NA	75990	agalychnis annae	animalia	chordata	amphibia	anura	hylidae	agalychnis	annae	NA	costa rica	2505	external	NA	NA	animal_surface	ventral	terrestrial	adult	wild	NA	carnivore	direct_freeze	DNeasy Powersoil	neotropic	molly	40.2353	349.1	5.69899	0.91923	236	SMW454084.980548	-0.293	6408	9.98111	-83.9214	13.2338	9.4542	83.2708	67.3499	18.7531	7.40201	11.3511
SMW454097.980635	CAGAAATGTGTC	GTGTGCCAGCMGCCGCGGTAA	4366	NA	GAMP	NA	75990	agalychnis annae	animalia	chordata	amphibia	anura	hylidae	agalychnis	annae	NA	costa rica	2505	external	NA	NA	animal_surface	ventral	terrestrial	adult	wild	NA	carnivore	direct_freeze	DNeasy Powersoil	neotropic	molly	16.8129	45.875	3.00488	0.751748	44	SMW454097.980635	-0.293	6415	9.98111	-83.9214	13.2338	9.4542	83.2708	67.3499	18.7531	7.40201	11.3511
SMW454086.980668	GATGTATGTGGT	GTGTGCCAGCMGCCGCGGTAA	4360	NA	GAMP	NA	75990	agalychnis annae	animalia	chordata	amphibia	anura	hylidae	agalychnis	annae	NA	costa rica	2505	external	NA	NA	animal_surface	ventral	terrestrial	adult	wild	NA	carnivore	direct_freeze	DNeasy Powersoil	neotropic	molly	32.277	150.594	4.84592	0.86741	132	SMW454086.980668	-0.293	6409	9.98111	-83.9214	13.2338	9.4542	83.2708	67.3499	18.7531	7.40201	11.3511
SMW454096.980636	TTCTCTCGACAT	GTGTGCCAGCMGCCGCGGTAA	4365	NA	GAMP	NA	75990	agalychnis annae	animalia	chordata	amphibia	anura	hylidae	agalychnis	annae	NA	costa rica	2505	external	NA	NA	animal_surface	ventral	terrestrial	adult	wild	NA	carnivore	direct_freeze	DNeasy Powersoil	neotropic	molly	12.5968	35.4286	0.871392	0.2103	26	SMW454096.980636	-0.293	6414	9.98111	-83.9214	13.2338	9.4542	83.2708	67.3499	18.7531	7.40201	11.3511
SMW454094.980684	ACTCCTTGTGTT	GTGTGCCAGCMGCCGCGGTAA	4364	NA	GAMP	NA	75990	agalychnis annae	animalia	chordata	amphibia	anura	hylidae	agalychnis	annae	NA	costa rica	2505	external	NA	NA	animal_surface	ventral	terrestrial	adult	wild	NA	carnivore	direct_freeze	DNeasy Powersoil	neotropic	molly	23.6445	128.3	4.14007	0.840482	95	SMW454094.980684	-0.293	6413	9.98111	-83.9214	13.2338	9.4542	83.2708	67.3499	18.7531	7.40201	11.3511
SMW454091.980620	AGTGTTTCGGAC	GTGTGCCAGCMGCCGCGGTAA	4363	NA	GAMP	NA	75990	agalychnis annae	animalia	chordata	amphibia	anura	hylidae	agalychnis	annae	NA	costa rica	2505	external	NA	NA	animal_surface	ventral	terrestrial	adult	wild	NA	carnivore	direct_freeze	DNeasy Powersoil	neotropic	molly	23.438	145.913	3.67206	0.721872	112	SMW454091.980620	-0.293	6412	9.98111	-83.9214	13.2338	9.4542	83.2708	67.3499	18.7531	7.40201	11.3511
Ag02.31.C	TAGCTCGT	CAAGCAGAAGACGGCATACGAGAT	4394	NA	GAMP	NA	197464	agalychnis callidryas	animalia	chordata	amphibia	anura	hylidae	agalychnis	callidryas	2012-01-09	panama	824	external	NA	NA	animal_surface	ventral	terrestrial	adult	wild	september	carnivore	direct_freeze	Qiagen DNeasy	neotropic	molly	14.794	69.3333	2.82943	0.746384	39	Ag02.31.C	-0.293	6612	8.6774	-79.9287	26.07	7.21955	80.3829	57.8815	30.8336	21.8534	8.98019
Ag09.33.C	TCACGGGA	CAAGCAGAAGACGGCATACGAGAT	4407	NA	GAMP	NA	197464	agalychnis callidryas	animalia	chordata	amphibia	anura	hylidae	agalychnis	callidryas	2012-01-09	panama	824	external	NA	NA	animal_surface	ventral	terrestrial	adult	wild	september	carnivore	direct_freeze	Qiagen DNeasy	neotropic	molly	16.029	78	2.69368	0.736964	40	Ag09.33.C	-0.293	6619	8.6774	-79.9287	26.07	7.21955	80.3829	57.8815	30.8336	21.8534	8.98019
Ag10.19.S	CAGGCGTA	CAAGCAGAAGACGGCATACGAGAT	4390	NA	GAMP	NA	197464	agalychnis callidryas	animalia	chordata	amphibia	anura	hylidae	agalychnis	callidryas	2012-01-08	panama	93	external	NA	NA	animal_surface	ventral	terrestrial	adult	wild	august	carnivore	direct_freeze	Qiagen DNeasy	neotropic	molly	40.3379	298.192	5.42258	0.915538	203	Ag10.19.S	-0.293	6484	9.07518	-79.659	26.3325	6.65283	75.8105	68.2907	30.9524	22.1767	8.77574
Ag02.3.NV	ACACCTGG	CAAGCAGAAGACGGCATACGAGAT	4393	NA	GAMP	NA	197464	agalychnis callidryas	animalia	chordata	amphibia	anura	hylidae	agalychnis	callidryas	2012-01-09	panama	29	external	NA	NA	animal_surface	ventral	terrestrial	adult	wild	september	carnivore	direct_freeze	Qiagen DNeasy	neotropic	molly	13.8369	55.5	2.77528	0.72102	36	Ag02.3.NV	-0.293	6638	8.37413	-77.7679	26.6317	7.14498	83.1376	45.6136	31.0812	22.487	8.59421
SMW454103.980584	CGTGCTTAGGCT	GTGTGCCAGCMGCCGCGGTAA	4409	NA	GAMP	NA	317382	agalychnis lemur	animalia	chordata	amphibia	anura	hylidae	agalychnis	lemur	NA	costa rica	419	external	NA	NA	animal_surface	ventral	terrestrial	adult	wild	NA	carnivore	direct_freeze	DNeasy Powersoil	neotropic	molly	22.5416	93.2353	4.88184	0.889968	90	SMW454103.980584	-0.293	6384	9.92488	-83.1914	24.8364	7.87918	78.2477	68.7547	30.1161	20.0466	10.0696
SMW454121.980710	GGTTATTTGGCG	GTGTGCCAGCMGCCGCGGTAA	4416	NA	GAMP	NA	317382	agalychnis lemur	animalia	chordata	amphibia	anura	hylidae	agalychnis	lemur	NA	costa rica	419	external	NA	NA	animal_surface	ventral	terrestrial	adult	wild	NA	carnivore	direct_freeze	DNeasy Powersoil	neotropic	molly	24.3666	178.033	3.50936	0.793914	115	SMW454121.980710	-0.293	6391	9.92488	-83.1914	24.8364	7.87918	78.2477	68.7547	30.1161	20.0466	10.0696
SMW454111.980702	TACCGAAGGTAT	GTGTGCCAGCMGCCGCGGTAA	4411	NA	GAMP	NA	317382	agalychnis lemur	animalia	chordata	amphibia	anura	hylidae	agalychnis	lemur	NA	costa rica	419	external	NA	NA	animal_surface	ventral	terrestrial	adult	wild	NA	carnivore	direct_freeze	DNeasy Powersoil	neotropic	molly	24.3281	107.588	5.33901	0.933084	103	SMW454111.980702	-0.293	6386	9.92488	-83.1914	24.8364	7.87918	78.2477	68.7547	30.1161	20.0466	10.0696
SMW454120.980723	ATGCCATGCCGT	GTGTGCCAGCMGCCGCGGTAA	4415	NA	GAMP	NA	317382	agalychnis lemur	animalia	chordata	amphibia	anura	hylidae	agalychnis	lemur	NA	costa rica	419	external	NA	NA	animal_surface	ventral	terrestrial	adult	wild	NA	carnivore	direct_freeze	DNeasy Powersoil	neotropic	molly	34.6616	198.444	6.25776	0.965222	165	SMW454120.980723	-0.293	6390	9.92488	-83.1914	24.8364	7.87918	78.2477	68.7547	30.1161	20.0466	10.0696
SMW454115.980597	CACCTTACCTTA	GTGTGCCAGCMGCCGCGGTAA	4412	NA	GAMP	NA	317382	agalychnis lemur	animalia	chordata	amphibia	anura	hylidae	agalychnis	lemur	NA	costa rica	419	external	NA	NA	animal_surface	ventral	terrestrial	adult	wild	NA	carnivore	direct_freeze	DNeasy Powersoil	neotropic	molly	31.2962	246.182	5.21354	0.881972	173	SMW454115.980597	-0.293	6387	9.92488	-83.1914	24.8364	7.87918	78.2477	68.7547	30.1161	20.0466	10.0696
SMW454107.980676	TGGCAAATCTAG	GTGTGCCAGCMGCCGCGGTAA	4410	NA	GAMP	NA	317382	agalychnis lemur	animalia	chordata	amphibia	anura	hylidae	agalychnis	lemur	NA	costa rica	419	external	NA	NA	animal_surface	ventral	terrestrial	adult	wild	NA	carnivore	direct_freeze	DNeasy Powersoil	neotropic	molly	22.7724	99	5.24755	0.93717	93	SMW454107.980676	-0.293	6385	9.92488	-83.1914	24.8364	7.87918	78.2477	68.7547	30.1161	20.0466	10.0696
Ag01.40.M	TCCAAAGT	CAAGCAGAAGACGGCATACGAGAT	4368	NA	GAMP	NA	197464	agalychnis callidryas	animalia	chordata	amphibia	anura	hylidae	agalychnis	callidryas	2012-01-07	panama	191	external	NA	NA	animal_surface	ventral	terrestrial	adult	wild	july	carnivore	direct_freeze	Qiagen DNeasy	neotropic	molly	20.0192	95.4737	2.89922	0.610212	77	Ag01.40.M	-0.293	6449	9.30637	-79.1431	25.3182	7.00419	78.7378	62.5253	29.9873	21.0917	8.89562
Ag02.41.M	TACAGATG	CAAGCAGAAGACGGCATACGAGAT	4369	NA	GAMP	NA	197464	agalychnis callidryas	animalia	chordata	amphibia	anura	hylidae	agalychnis	callidryas	2012-01-07	panama	191	external	NA	NA	animal_surface	ventral	terrestrial	adult	wild	july	carnivore	direct_freeze	Qiagen DNeasy	neotropic	molly	33.7615	254.525	5.64132	0.9082	187	Ag02.41.M	-0.293	6450	9.30637	-79.1431	25.3182	7.00419	78.7378	62.5253	29.9873	21.0917	8.89562
Ag08.41.M	TACAGATG	CAAGCAGAAGACGGCATACGAGAT	4375	NA	GAMP	NA	197464	agalychnis callidryas	animalia	chordata	amphibia	anura	hylidae	agalychnis	callidryas	2012-01-07	panama	191	external	NA	NA	animal_surface	ventral	terrestrial	adult	wild	july	carnivore	direct_freeze	Qiagen DNeasy	neotropic	molly	21.8672	135.714	2.93086	0.63842	80	Ag08.41.M	-0.293	6456	9.30637	-79.1431	25.3182	7.00419	78.7378	62.5253	29.9873	21.0917	8.89562
Ag04.43.M	AAGGAGCG	CAAGCAGAAGACGGCATACGAGAT	4371	NA	GAMP	NA	197464	agalychnis callidryas	animalia	chordata	amphibia	anura	hylidae	agalychnis	callidryas	2012-01-07	panama	191	external	NA	NA	animal_surface	ventral	terrestrial	adult	wild	july	carnivore	direct_freeze	Qiagen DNeasy	neotropic	molly	42.1968	385.8	6.50115	0.970286	243	Ag04.43.M	-0.293	6452	9.30637	-79.1431	25.3182	7.00419	78.7378	62.5253	29.9873	21.0917	8.89562
Ag06.45.M	GTCTAATT	CAAGCAGAAGACGGCATACGAGAT	4373	NA	GAMP	NA	197464	agalychnis callidryas	animalia	chordata	amphibia	anura	hylidae	agalychnis	callidryas	2012-01-07	panama	191	external	NA	NA	animal_surface	ventral	terrestrial	adult	wild	july	carnivore	direct_freeze	Qiagen DNeasy	neotropic	molly	27.5418	255.5	6.17646	0.967412	173	Ag06.45.M	-0.293	6454	9.30637	-79.1431	25.3182	7.00419	78.7378	62.5253	29.9873	21.0917	8.89562
De01.35.C	TTAGGGCT	CAAGCAGAAGACGGCATACGAGAT	5425	NA	GAMP	NA	150705	dendrosophus ebraccatus	animalia	chordata	amphibia	anura	hylidae	dendropsophus	ebraccatus	2012-01-09	panama	824	external	NA	NA	animal_surface	ventral	terrestrial	adult	wild	september	carnivore	direct_freeze	Qiagen DNeasy	neotropic	molly	16.2009	228	2.63333	0.717072	38	De01.35.C	-0.293	6621	8.6774	-79.9287	26.07	7.21955	80.3829	57.8815	30.8336	21.8534	8.98019
De09.38.C	CGGAGCTA	CAAGCAGAAGACGGCATACGAGAT	5438	NA	GAMP	NA	150705	dendrosophus ebraccatus	animalia	chordata	amphibia	anura	hylidae	dendropsophus	ebraccatus	2012-01-09	panama	824	external	NA	NA	animal_surface	ventral	terrestrial	adult	wild	september	carnivore	direct_freeze	Qiagen DNeasy	neotropic	molly	13.9251	35	2.62006	0.737092	28	De09.38.C	-0.293	6629	8.6774	-79.9287	26.07	7.21955	80.3829	57.8815	30.8336	21.8534	8.98019
De08.22.S	AGCTGTTG	CAAGCAGAAGACGGCATACGAGAT	5421	NA	GAMP	NA	150705	dendrosophus ebraccatus	animalia	chordata	amphibia	anura	hylidae	dendropsophus	ebraccatus	2012-01-08	panama	93	external	NA	NA	animal_surface	ventral	terrestrial	adult	wild	august	carnivore	direct_freeze	Qiagen DNeasy	neotropic	molly	25.7582	171.273	3.38542	0.715608	93	De08.22.S	-0.293	6502	9.07518	-79.659	26.3325	6.65283	75.8105	68.2907	30.9524	22.1767	8.77574
MVB2014-422	AAAAAAAAAAA	AAAAAAAAAAAAAAAAAAAAA	5382	NA	GAMP	NA	150711	dendropsophus minutus	animalia	chordata	amphibia	anura	hylidae	dendropsophus	minutus	2015-10-12	brazil	650	external	NA	NA	animal_surface	ventral	terrestrial	adult	wild	december	carnivore	direct_freeze	DNeasy Powersoil	neotropic	molly	15.0977	61.2	0.418905	0.078304	27	MVB2014-422	-0.293	8676	-22.3262	-47.7126	20.3765	11.3816	59.7344	245.825	29.3963	10.3428	19.0535
MVB2014-425	AAAAAAAAAAA	AAAAAAAAAAAAAAAAAAAAA	5383	NA	GAMP	NA	150711	dendropsophus minutus	animalia	chordata	amphibia	anura	hylidae	dendropsophus	minutus	2015-10-12	brazil	650	external	NA	NA	animal_surface	ventral	terrestrial	adult	wild	december	carnivore	direct_freeze	DNeasy Powersoil	neotropic	molly	12.8775	20	0.817471	0.232138	17	MVB2014-425	-0.293	8678	-22.3262	-47.7126	20.3765	11.3816	59.7344	245.825	29.3963	10.3428	19.0535
MVB2014-440	AAAAAAAAAAA	AAAAAAAAAAAAAAAAAAAAA	5403	NA	GAMP	NA	280003	dendropsophus nanus	animalia	chordata	amphibia	anura	hylidae	dendropsophus	nanus	2015-10-12	brazil	650	external	NA	NA	animal_surface	ventral	terrestrial	adult	wild	december	carnivore	direct_freeze	DNeasy Powersoil	neotropic	molly	10.1248	12	0.397963	0.102156	9	MVB2014-440	-0.293	8685	-22.3262	-47.7126	20.3765	11.3816	59.7344	245.825	29.3963	10.3428	19.0535
MVB2014-426	AAAAAAAAAAA	AAAAAAAAAAAAAAAAAAAAA	5402	NA	GAMP	NA	280003	dendropsophus nanus	animalia	chordata	amphibia	anura	hylidae	dendropsophus	nanus	2015-10-12	brazil	650	external	NA	NA	animal_surface	ventral	terrestrial	adult	wild	december	carnivore	direct_freeze	DNeasy Powersoil	neotropic	molly	10.1351	9	0.208347	0.045314	8	MVB2014-426	-0.293	8679	-22.3262	-47.7126	20.3765	11.3816	59.7344	245.825	29.3963	10.3428	19.0535
MVB2014-430	AAAAAAAAAAA	AAAAAAAAAAAAAAAAAAAAA	5405	NA	GAMP	NA	318340	dendropsophus sanborni	animalia	chordata	amphibia	anura	hylidae	dendropsophus	sanborni	2015-10-12	brazil	650	external	NA	NA	animal_surface	ventral	terrestrial	adult	wild	december	carnivore	direct_freeze	DNeasy Powersoil	neotropic	molly	9.85704	7	0.868695	0.304508	6	MVB2014-430	-0.293	8682	-22.3262	-47.7126	20.3765	11.3816	59.7344	245.825	29.3963	10.3428	19.0535
MVB2014-427	AAAAAAAAAAA	AAAAAAAAAAAAAAAAAAAAA	5404	NA	GAMP	NA	318340	dendropsophus sanborni	animalia	chordata	amphibia	anura	hylidae	dendropsophus	sanborni	2015-10-12	brazil	650	external	NA	NA	animal_surface	ventral	terrestrial	adult	wild	december	carnivore	direct_freeze	DNeasy Powersoil	neotropic	molly	9.58454	7.5	0.0844667	0.01592	6	MVB2014-427	-0.293	8680	-22.3262	-47.7126	20.3765	11.3816	59.7344	245.825	29.3963	10.3428	19.0535
MVB2014-431	AAAAAAAAAAA	AAAAAAAAAAAAAAAAAAAAA	5406	NA	GAMP	NA	318340	dendropsophus sanborni	animalia	chordata	amphibia	anura	hylidae	dendropsophus	sanborni	2015-10-12	brazil	650	external	NA	NA	animal_surface	ventral	terrestrial	adult	wild	december	carnivore	direct_freeze	DNeasy Powersoil	neotropic	molly	12.5738	43.3333	2.065	0.488418	34	MVB2014-431	-0.293	8683	-22.3262	-47.7126	20.3765	11.3816	59.7344	245.825	29.3963	10.3428	19.0535
De30.8.NV	GAACCAAA	CAAGCAGAAGACGGCATACGAGAT	5449	NA	GAMP	NA	150705	dendrosophus ebraccatus	animalia	chordata	amphibia	anura	hylidae	dendropsophus	ebraccatus	2012-01-09	panama	29	external	NA	NA	animal_surface	ventral	terrestrial	adult	wild	september	carnivore	direct_freeze	Qiagen DNeasy	neotropic	molly	13.694	32.6667	3.06584	0.797054	31	De30.8.NV	-0.293	6654	8.37413	-77.7679	26.6317	7.14498	83.1376	45.6136	31.0812	22.487	8.59421
De29.65.NV	GAAGTTGG	CAAGCAGAAGACGGCATACGAGAT	5448	NA	GAMP	NA	150705	dendrosophus ebraccatus	animalia	chordata	amphibia	anura	hylidae	dendropsophus	ebraccatus	2012-01-09	panama	29	external	NA	NA	animal_surface	ventral	terrestrial	adult	wild	september	carnivore	direct_freeze	Qiagen DNeasy	neotropic	molly	18.9553	57.6667	3.23345	0.786696	49	De29.65.NV	-0.293	6653	8.37413	-77.7679	26.6317	7.14498	83.1376	45.6136	31.0812	22.487	8.59421
De01.0.I	GGAGACAA	CAAGCAGAAGACGGCATACGAGAT	5424	NA	GAMP	NA	150705	dendrosophus ebraccatus	animalia	chordata	amphibia	anura	hylidae	dendropsophus	ebraccatus	2012-01-09	panama	29	external	NA	NA	animal_surface	ventral	terrestrial	adult	wild	september	carnivore	direct_freeze	Qiagen DNeasy	neotropic	molly	38.4662	331.5	6.57233	0.97988	214	De01.0.I	-0.293	6631	8.37413	-77.7679	26.6317	7.14498	83.1376	45.6136	31.0812	22.487	8.59421
De21.6.NV	AGGCTACA	CAAGCAGAAGACGGCATACGAGAT	5440	NA	GAMP	NA	150705	dendrosophus ebraccatus	animalia	chordata	amphibia	anura	hylidae	dendropsophus	ebraccatus	2012-01-09	panama	29	external	NA	NA	animal_surface	ventral	terrestrial	adult	wild	september	carnivore	direct_freeze	Qiagen DNeasy	neotropic	molly	19.0079	157.2	3.3867	0.811786	58	De21.6.NV	-0.293	6645	8.37413	-77.7679	26.6317	7.14498	83.1376	45.6136	31.0812	22.487	8.59421
MVB2014-514	AAAAAAAAAAA	AAAAAAAAAAAAAAAAAAAAA	5393	NA	GAMP	NA	150711	dendropsophus minutus	animalia	chordata	amphibia	anura	hylidae	dendropsophus	minutus	16/12/2014	brazil	490	external	NA	NA	animal_surface	ventral	terrestrial	adult	wild	december	carnivore	direct_freeze	DNeasy Powersoil	neotropic	molly	12.953	67	2.50314	0.740798	33	MVB2014-514	-0.293	9150	-29.4171	-51.4858	18.082	9.61432	52.0108	343.646	26.9714	8.4862	18.4852
MVB2014-546	AAAAAAAAAAA	AAAAAAAAAAAAAAAAAAAAA	5394	NA	GAMP	NA	150711	dendropsophus minutus	animalia	chordata	amphibia	anura	hylidae	dendropsophus	minutus	16/12/2014	brazil	490	external	NA	NA	animal_surface	ventral	terrestrial	adult	wild	december	carnivore	direct_freeze	DNeasy Powersoil	neotropic	molly	12.9213	39	3.18435	0.831402	35	MVB2014-546	-0.293	9175	-29.4171	-51.4858	18.082	9.61432	52.0108	343.646	26.9714	8.4862	18.4852
MVB2014-552	AAAAAAAAAAA	AAAAAAAAAAAAAAAAAAAAA	5399	NA	GAMP	NA	150711	dendropsophus minutus	animalia	chordata	amphibia	anura	hylidae	dendropsophus	minutus	16/12/2014	brazil	490	external	NA	NA	animal_surface	ventral	terrestrial	adult	wild	december	carnivore	direct_freeze	DNeasy Powersoil	neotropic	molly	13.6917	58	3.35904	0.842566	36	MVB2014-552	-0.293	9181	-29.4171	-51.4858	18.082	9.61432	52.0108	343.646	26.9714	8.4862	18.4852
MVB2014-558	AAAAAAAAAAA	AAAAAAAAAAAAAAAAAAAAA	5401	NA	GAMP	NA	150711	dendropsophus minutus	animalia	chordata	amphibia	anura	hylidae	dendropsophus	minutus	16/12/2014	brazil	498	external	NA	NA	animal_surface	ventral	terrestrial	adult	wild	december	carnivore	direct_freeze	DNeasy Powersoil	neotropic	molly	12.0982	23	2.35715	0.693376	18	MVB2014-558	-0.293	9128	-29.4183	-51.4732	18.1499	9.62763	52.024	343.851	27.0514	8.54528	18.5061
MVB2014-498	AAAAAAAAAAA	AAAAAAAAAAAAAAAAAAAAA	5390	NA	GAMP	NA	150711	dendropsophus minutus	animalia	chordata	amphibia	anura	hylidae	dendropsophus	minutus	16/12/2014	brazil	490	external	NA	NA	animal_surface	ventral	terrestrial	adult	wild	december	carnivore	direct_freeze	DNeasy Powersoil	neotropic	molly	11.215	22.25	1.24786	0.397832	17	MVB2014-498	-0.293	9136	-29.4171	-51.4858	18.082	9.61432	52.0108	343.646	26.9714	8.4862	18.4852
MVB2014-497	AAAAAAAAAAA	AAAAAAAAAAAAAAAAAAAAA	5389	NA	GAMP	NA	150711	dendropsophus minutus	animalia	chordata	amphibia	anura	hylidae	dendropsophus	minutus	16/12/2014	brazil	490	external	NA	NA	animal_surface	ventral	terrestrial	adult	wild	december	carnivore	direct_freeze	DNeasy Powersoil	neotropic	molly	10.4923	17.2	1.61952	0.50424	16	MVB2014-497	-0.293	9135	-29.4171	-51.4858	18.082	9.61432	52.0108	343.646	26.9714	8.4862	18.4852
MVB2014-547	AAAAAAAAAAA	AAAAAAAAAAAAAAAAAAAAA	5395	NA	GAMP	NA	150711	dendropsophus minutus	animalia	chordata	amphibia	anura	hylidae	dendropsophus	minutus	16/12/2014	brazil	490	external	NA	NA	animal_surface	ventral	terrestrial	adult	wild	december	carnivore	direct_freeze	DNeasy Powersoil	neotropic	molly	11.5091	29	1.68802	0.455656	22	MVB2014-547	-0.293	9176	-29.4171	-51.4858	18.082	9.61432	52.0108	343.646	26.9714	8.4862	18.4852
MVB2014-508	AAAAAAAAAAA	AAAAAAAAAAAAAAAAAAAAA	5392	NA	GAMP	NA	150711	dendropsophus minutus	animalia	chordata	amphibia	anura	hylidae	dendropsophus	minutus	16/12/2014	brazil	490	external	NA	NA	animal_surface	ventral	terrestrial	adult	wild	december	carnivore	direct_freeze	DNeasy Powersoil	neotropic	molly	15.7662	78.75	2.33874	0.627494	36	MVB2014-508	-0.293	9144	-29.4171	-51.4858	18.082	9.61432	52.0108	343.646	26.9714	8.4862	18.4852
De02.47.M	ACGCCACG	CAAGCAGAAGACGGCATACGAGAT	5409	NA	GAMP	NA	150705	dendrosophus ebraccatus	animalia	chordata	amphibia	anura	hylidae	dendropsophus	ebraccatus	2012-01-07	panama	191	external	NA	NA	animal_surface	ventral	terrestrial	adult	wild	july	carnivore	direct_freeze	Qiagen DNeasy	neotropic	molly	29.0602	178.4	4.19497	0.82512	119	De02.47.M	-0.293	6468	9.30637	-79.1431	25.3182	7.00419	78.7378	62.5253	29.9873	21.0917	8.89562
De06.49.M	TAGGAACT	CAAGCAGAAGACGGCATACGAGAT	5413	NA	GAMP	NA	150705	dendrosophus ebraccatus	animalia	chordata	amphibia	anura	hylidae	dendropsophus	ebraccatus	2012-01-07	panama	191	external	NA	NA	animal_surface	ventral	terrestrial	adult	wild	july	carnivore	direct_freeze	Qiagen DNeasy	neotropic	molly	21.7428	179.429	2.64561	0.5963	68	De06.49.M	-0.293	6472	9.30637	-79.1431	25.3182	7.00419	78.7378	62.5253	29.9873	21.0917	8.89562
SMW454066.980655	TCTGCACTGAGC	GTGTGCCAGCMGCCGCGGTAA	5456	NA	GAMP	NA	279979	duellmanohyla rufioculis	animalia	chordata	amphibia	anura	hylidae	duellmanohyla	rufioculis	NA	costa rica	1351	external	NA	NA	animal_surface	ventral	terrestrial	adult	wild	NA	carnivore	direct_freeze	DNeasy Powersoil	neotropic	molly	16.3938	82.1667	2.68725	0.765448	40	SMW454066.980655	-0.293	6359	10.3006	-84.8183	19.9514	8.87942	79.6511	73.5506	25.5249	14.3771	11.1478
SMW454074.980648	CGCAGATTAGTA	GTGTGCCAGCMGCCGCGGTAA	5453	NA	GAMP	NA	279979	duellmanohyla rufioculis	animalia	chordata	amphibia	anura	hylidae	duellmanohyla	rufioculis	NA	costa rica	1351	external	NA	NA	animal_surface	ventral	terrestrial	adult	wild	NA	carnivore	direct_freeze	DNeasy Powersoil	neotropic	molly	15.5437	66.2	3.32694	0.799638	48	SMW454074.980648	-0.293	6367	10.3006	-84.8183	19.9514	8.87942	79.6511	73.5506	25.5249	14.3771	11.1478
SMW454078.980705	AGCTGTCAAGCT	GTGTGCCAGCMGCCGCGGTAA	5465	NA	GAMP	NA	279979	duellmanohyla rufioculis	animalia	chordata	amphibia	anura	hylidae	duellmanohyla	rufioculis	NA	costa rica	1351	external	NA	NA	animal_surface	ventral	terrestrial	adult	wild	NA	carnivore	direct_freeze	DNeasy Powersoil	neotropic	molly	16.4468	74.9091	4.56339	0.926212	64	SMW454078.980705	-0.293	6369	10.3006	-84.8183	19.9514	8.87942	79.6511	73.5506	25.5249	14.3771	11.1478
SMW454079.980670	ATGTGTGTAGAC	GTGTGCCAGCMGCCGCGGTAA	5466	NA	GAMP	NA	279979	duellmanohyla rufioculis	animalia	chordata	amphibia	anura	hylidae	duellmanohyla	rufioculis	NA	costa rica	1351	external	NA	NA	animal_surface	ventral	terrestrial	adult	wild	NA	carnivore	direct_freeze	DNeasy Powersoil	neotropic	molly	13.6642	35	3.18373	0.834594	32	SMW454079.980670	-0.293	6370	10.3006	-84.8183	19.9514	8.87942	79.6511	73.5506	25.5249	14.3771	11.1478
SMW454071.980612	TGCAGCAAGATT	GTGTGCCAGCMGCCGCGGTAA	5461	NA	GAMP	NA	279979	duellmanohyla rufioculis	animalia	chordata	amphibia	anura	hylidae	duellmanohyla	rufioculis	NA	costa rica	1351	external	NA	NA	animal_surface	ventral	terrestrial	adult	wild	NA	carnivore	direct_freeze	DNeasy Powersoil	neotropic	molly	32.983	230.444	5.09157	0.914008	151	SMW454071.980612	-0.293	6364	10.3006	-84.8183	19.9514	8.87942	79.6511	73.5506	25.5249	14.3771	11.1478
SMW454064.980677	TGAACCCTATGG	GTGTGCCAGCMGCCGCGGTAA	5454	NA	GAMP	NA	279979	duellmanohyla rufioculis	animalia	chordata	amphibia	anura	hylidae	duellmanohyla	rufioculis	NA	costa rica	1351	external	NA	NA	animal_surface	ventral	terrestrial	adult	wild	NA	carnivore	direct_freeze	DNeasy Powersoil	neotropic	molly	20.2819	122.929	3.24223	0.796362	70	SMW454064.980677	-0.293	6357	10.3006	-84.8183	19.9514	8.87942	79.6511	73.5506	25.5249	14.3771	11.1478
SMW454067.980682	GCTTGAGCTTGA	GTGTGCCAGCMGCCGCGGTAA	5457	NA	GAMP	NA	279979	duellmanohyla rufioculis	animalia	chordata	amphibia	anura	hylidae	duellmanohyla	rufioculis	NA	costa rica	1351	external	NA	NA	animal_surface	ventral	terrestrial	adult	wild	NA	carnivore	direct_freeze	DNeasy Powersoil	neotropic	molly	41.8847	423.441	6.53921	0.970434	234	SMW454067.980682	-0.293	6360	10.3006	-84.8183	19.9514	8.87942	79.6511	73.5506	25.5249	14.3771	11.1478
SMW454069.980592	TCATGCTCCATT	GTGTGCCAGCMGCCGCGGTAA	5459	NA	GAMP	NA	279979	duellmanohyla rufioculis	animalia	chordata	amphibia	anura	hylidae	duellmanohyla	rufioculis	NA	costa rica	1351	external	NA	NA	animal_surface	ventral	terrestrial	adult	wild	NA	carnivore	direct_freeze	DNeasy Powersoil	neotropic	molly	36.5461	346.237	5.6196	0.92715	208	SMW454069.980592	-0.293	6362	10.3006	-84.8183	19.9514	8.87942	79.6511	73.5506	25.5249	14.3771	11.1478
170518_130_VT2_Hyve	CTGACACG	GTGTGYCAGCMGCCGCGGTAA	16224	NA	na	NA	30343	hyla versicolor	animalia	chordata	amphibia	anura	hylidae	hyla	versicolor	18/05/2017	usa	101	external	NA	NA	animal_surface	none	terrestrial	adult	wild	may	carnivore	direct_freeze	DNeasy Blood and Tissue	nearctic	brandon	43.6014	421.818	6.85048	0.975604	267	170518_130_VT2_Hyve	-0.293	1335	44.515	-73.1623	7.18827	10.6032	26.4584	1068.32	25.5151	-14.5598	40.0749
170516_63_VT1_Hyve	GTTGATAC	GTGTGYCAGCMGCCGCGGTAA	16165	NA	na	NA	30343	hyla versicolor	animalia	chordata	amphibia	anura	hylidae	hyla	versicolor	16/05/2017	usa	101	external	NA	NA	animal_surface	none	terrestrial	adult	wild	may	carnivore	direct_freeze	DNeasy Blood and Tissue	nearctic	brandon	49.7735	638.024	7.24891	0.984514	304	170516_63_VT1_Hyve	-0.293	1244	44.5077	-73.1621	7.21061	10.6344	26.5255	1068.04	25.5241	-14.5672	40.0913
170516_58_VT1_Hyve	TACCGAAG	GTGTGYCAGCMGCCGCGGTAA	16160	NA	na	NA	30343	hyla versicolor	animalia	chordata	amphibia	anura	hylidae	hyla	versicolor	16/05/2017	usa	101	external	NA	NA	animal_surface	none	terrestrial	adult	wild	may	carnivore	direct_freeze	DNeasy Blood and Tissue	nearctic	brandon	28.0058	352	2.64692	0.559516	114	170516_58_VT1_Hyve	-0.293	1240	44.5077	-73.1621	7.21061	10.6344	26.5255	1068.04	25.5241	-14.5672	40.0913
170516_56_VT1_Hyve	CAAACGCA	GTGTGYCAGCMGCCGCGGTAA	16158	NA	na	NA	30343	hyla versicolor	animalia	chordata	amphibia	anura	hylidae	hyla	versicolor	16/05/2017	usa	101	external	NA	NA	animal_surface	none	terrestrial	adult	wild	may	carnivore	direct_freeze	DNeasy Blood and Tissue	nearctic	brandon	29.097	233.079	3.803	0.695276	152	170516_56_VT1_Hyve	-0.293	1239	44.5077	-73.1621	7.21061	10.6344	26.5255	1068.04	25.5241	-14.5672	40.0913
170518_126_VT2_Hyve	GCGTGCCC	GTGTGYCAGCMGCCGCGGTAA	16220	NA	na	NA	30343	hyla versicolor	animalia	chordata	amphibia	anura	hylidae	hyla	versicolor	18/05/2017	usa	101	external	NA	NA	animal_surface	none	terrestrial	adult	wild	may	carnivore	direct_freeze	DNeasy Blood and Tissue	nearctic	brandon	17.0679	137.5	2.39621	0.702266	43	170518_126_VT2_Hyve	-0.293	1331	44.515	-73.1623	7.18827	10.6032	26.4584	1068.32	25.5151	-14.5598	40.0749
170518_132_VT2_Hyve	GTTGGACG	GTGTGYCAGCMGCCGCGGTAA	16226	NA	na	NA	30343	hyla versicolor	animalia	chordata	amphibia	anura	hylidae	hyla	versicolor	18/05/2017	usa	101	external	NA	NA	animal_surface	none	terrestrial	adult	wild	may	carnivore	direct_freeze	DNeasy Blood and Tissue	nearctic	brandon	33.7398	272.136	4.54847	0.8473	177	170518_132_VT2_Hyve	-0.293	1337	44.515	-73.1623	7.18827	10.6032	26.4584	1068.32	25.5151	-14.5598	40.0749
170518_133_VT2_Hyve	CAGGAACC	GTGTGYCAGCMGCCGCGGTAA	16227	NA	na	NA	30343	hyla versicolor	animalia	chordata	amphibia	anura	hylidae	hyla	versicolor	18/05/2017	usa	101	external	NA	NA	animal_surface	none	terrestrial	adult	wild	may	carnivore	direct_freeze	DNeasy Blood and Tissue	nearctic	brandon	29.1483	302.107	3.0521	0.571008	146	170518_133_VT2_Hyve	-0.293	1338	44.515	-73.1623	7.18827	10.6032	26.4584	1068.32	25.5151	-14.5598	40.0749
170516_75_VT1_Hyve	GACTCAAC	GTGTGYCAGCMGCCGCGGTAA	16177	NA	na	NA	30343	hyla versicolor	animalia	chordata	amphibia	anura	hylidae	hyla	versicolor	16/05/2017	usa	101	external	NA	NA	animal_surface	none	terrestrial	adult	wild	may	carnivore	direct_freeze	DNeasy Blood and Tissue	nearctic	brandon	38.2059	366.6	5.33563	0.93781	189	170516_75_VT1_Hyve	-0.293	1255	44.5077	-73.1621	7.21061	10.6344	26.5255	1068.04	25.5241	-14.5672	40.0913
170518_115_VT2_Hyve	GGATACTC	GTGTGYCAGCMGCCGCGGTAA	16209	NA	na	NA	30343	hyla versicolor	animalia	chordata	amphibia	anura	hylidae	hyla	versicolor	18/05/2017	usa	101	external	NA	NA	animal_surface	none	terrestrial	adult	wild	may	carnivore	direct_freeze	DNeasy Blood and Tissue	nearctic	brandon	11.6016	32	1.84497	0.526518	18	170518_115_VT2_Hyve	-0.293	1322	44.515	-73.1623	7.18827	10.6032	26.4584	1068.32	25.5151	-14.5598	40.0749
Japan2015-14	AAAAAAAAAAA	AAAAAAAAAAAAAAAAAAAAA	5804	NA	GAMP	NA	109175	hyla japonica	animalia	chordata	amphibia	anura	hylidae	hyla	japonica	2014-03-08	japan	378	external	NA	NA	animal_surface	ventral	terrestrial	adult	wild	august	carnivore	direct_freeze	DNeasy Powersoil	palearctic	molly	42.0003	332.2	5.53636	0.93553	172	Japan2015-14	-0.293	4568	34.4936	133.037	14.8407	7.91144	26.0139	819.592	31.0912	0.684276	30.4069
Japan2015-70	AAAAAAAAAAA	AAAAAAAAAAAAAAAAAAAAA	5803	NA	GAMP	NA	109175	hyla japonica	animalia	chordata	amphibia	anura	hylidae	hyla	japonica	2014-06-09	japan	233	external	NA	NA	animal_surface	ventral	terrestrial	adult	wild	september	carnivore	direct_freeze	DNeasy Powersoil	palearctic	molly	19.7646	96.9091	3.56539	0.861404	60	Japan2015-70	-0.293	4538	34.4106	132.714	15.1828	8.49108	27.9153	799.073	31.5023	1.08999	30.4123
MVB2015-8215	AAAAAAAA	AAAAAAAAAAAAAAAAAAAAAAAA	5809	NA	GAMP	NA	318341	hyla savignyi	animalia	chordata	amphibia	anura	hylidae	hyla	savignyi	14/02/2011	israel	65	external	NA	NA	animal_surface	ventral	freshwater	adult	wild	february	carnivore	direct_freeze	DNeasy Powersoil	palearctic	molly	52.5825	516.241	7.63733	0.987372	355	MVB2015-8215	-0.293	4682	33.0621	35.6132	19.1218	11.7864	42.527	599.735	32.3388	4.62351	27.7153
MVB2015-8211	AAAAAAAA	AAAAAAAAAAAAAAAAAAAAAAAA	5807	NA	GAMP	NA	318341	hyla savignyi	animalia	chordata	amphibia	anura	hylidae	hyla	savignyi	14/02/2011	israel	65	external	NA	NA	animal_surface	ventral	freshwater	adult	wild	february	carnivore	direct_freeze	DNeasy Powersoil	palearctic	molly	12.2446	34.2	0.821963	0.243198	21	MVB2015-8211	-0.293	4680	33.0621	35.6132	19.1218	11.7864	42.527	599.735	32.3388	4.62351	27.7153
MVB2015-8213	AAAAAAAA	AAAAAAAAAAAAAAAAAAAAAAAA	5808	NA	GAMP	NA	318341	hyla savignyi	animalia	chordata	amphibia	anura	hylidae	hyla	savignyi	14/02/2011	israel	65	external	NA	NA	animal_surface	ventral	terrestrial	adult	wild	february	carnivore	direct_freeze	DNeasy Powersoil	palearctic	molly	26.7465	226.714	1.77361	0.320382	105	MVB2015-8213	-0.293	4681	33.0621	35.6132	19.1218	11.7864	42.527	599.735	32.3388	4.62351	27.7153
MVB2015-8227	AAAAAAAA	AAAAAAAAAAAAAAAAAAAAAAAA	5806	NA	GAMP	NA	318341	hyla savignyi	animalia	chordata	amphibia	anura	hylidae	hyla	savignyi	13/02/2011	israel	65	external	NA	NA	animal_surface	ventral	freshwater	adult	wild	february	carnivore	direct_freeze	DNeasy Powersoil	palearctic	molly	53.2324	487.69	7.05221	0.975892	313	MVB2015-8227	-0.293	4685	33.0621	35.6132	19.1218	11.7864	42.527	599.735	32.3388	4.62351	27.7153
HL31.Hylomantis.lemur.Costa.Rica.wild	GCGGACTATTCA	AAAA	5822	NA	GAMP	NA	317382	hylomantis lemur	animalia	chordata	amphibia	anura	hylidae	hylomantis	lemur	22/07/2009	costa rica	419	external	NA	NA	animal_surface	ventral	terrestrial	adult	wild	july	carnivore	ethanol	DNeasy Powersoil	neotropic	molly	26.9152	184.1	4.90394	0.929954	129	HL31.Hylomantis.lemur.Costa.Rica.wild	-0.293	6383	9.92488	-83.1914	24.8364	7.87918	78.2477	68.7547	30.1161	20.0466	10.0696
HL28.Hylomantis.lemur.Costa.Rica.wild	CCTAGTAAGCTG	AAAA	5821	NA	GAMP	NA	317382	hylomantis lemur	animalia	chordata	amphibia	anura	hylidae	hylomantis	lemur	22/07/2009	costa rica	419	external	NA	NA	animal_surface	ventral	terrestrial	adult	wild	july	carnivore	ethanol	DNeasy Powersoil	neotropic	molly	26.4044	134.714	5.13777	0.935778	114	HL28.Hylomantis.lemur.Costa.Rica.wild	-0.293	6382	9.92488	-83.1914	24.8364	7.87918	78.2477	68.7547	30.1161	20.0466	10.0696
HL25.Hylomantis.lemur.Costa.Rica.wild	TACGCAGCACTA	AAAA	5820	NA	GAMP	NA	317382	hylomantis lemur	animalia	chordata	amphibia	anura	hylidae	hylomantis	lemur	22/07/2009	costa rica	419	external	NA	NA	animal_surface	ventral	terrestrial	adult	wild	july	carnivore	ethanol	DNeasy Powersoil	neotropic	molly	34.5927	259.263	5.46513	0.931162	174	HL25.Hylomantis.lemur.Costa.Rica.wild	-0.293	6381	9.92488	-83.1914	24.8364	7.87918	78.2477	68.7547	30.1161	20.0466	10.0696
MVB2014-428	AAAAAAAAAAA	AAAAAAAAAAAAAAAAAAAAA	5878	NA	GAMP	NA	279985	hypsiboas albopunctatus	animalia	chordata	amphibia	anura	hylidae	hypsiboas	albopunctatus	2015-10-12	brazil	650	external	NA	NA	animal_surface	ventral	terrestrial	adult	wild	december	carnivore	direct_freeze	DNeasy Powersoil	neotropic	molly	10.4482	16	0.974044	0.405804	11	MVB2014-428	-0.292	8681	-22.3262	-47.7126	20.3765	11.3816	59.7344	245.825	29.3963	10.3428	19.0535
MVB2014-403	AAAAAAAAAAA	AAAAAAAAAAAAAAAAAAAAA	5876	NA	GAMP	NA	279985	hypsiboas albopunctatus	animalia	chordata	amphibia	anura	hylidae	hypsiboas	albopunctatus	2015-10-12	brazil	650	external	NA	NA	animal_surface	ventral	terrestrial	adult	wild	december	carnivore	direct_freeze	DNeasy Powersoil	neotropic	molly	16.1683	57.5455	2.78529	0.773912	42	MVB2014-403	-0.292	8673	-22.3262	-47.7126	20.3765	11.3816	59.7344	245.825	29.3963	10.3428	19.0535
MVB2014-424	AAAAAAAAAAA	AAAAAAAAAAAAAAAAAAAAA	5877	NA	GAMP	NA	279985	hypsiboas albopunctatus	animalia	chordata	amphibia	anura	hylidae	hypsiboas	albopunctatus	2015-10-12	brazil	650	external	NA	NA	animal_surface	ventral	terrestrial	adult	wild	december	carnivore	direct_freeze	DNeasy Powersoil	neotropic	molly	15.3588	52.5	1.78404	0.509988	35	MVB2014-424	-0.292	8677	-22.3262	-47.7126	20.3765	11.3816	59.7344	245.825	29.3963	10.3428	19.0535
MVB2014-454	AAAAAAAAAAA	AAAAAAAAAAAAAAAAAAAAA	5879	NA	GAMP	NA	279995	hypsiboas faber	animalia	chordata	amphibia	anura	hylidae	hypsiboas	faber	2015-10-12	brazil	650	external	NA	NA	animal_surface	ventral	terrestrial	adult	wild	december	carnivore	direct_freeze	DNeasy Powersoil	neotropic	molly	35.0478	243.7	5.86669	0.957308	178	MVB2014-454	-0.292	8688	-22.3262	-47.7126	20.3765	11.3816	59.7344	245.825	29.3963	10.3428	19.0535
MVB2014-486	AAAAAAAAAAA	AAAAAAAAAAAAAAAAAAAAA	5881	NA	GAMP	NA	279995	hypsiboas faber	animalia	chordata	amphibia	anura	hylidae	hypsiboas	faber	15/12/2014	brazil	489	external	NA	NA	animal_surface	ventral	terrestrial	adult	wild	december	carnivore	direct_freeze	DNeasy Powersoil	neotropic	molly	11.8907	27	2.21704	0.68348	22	MVB2014-486	-0.292	9124	-29.4502	-51.5068	18.0315	9.57903	51.9408	343.75	26.8931	8.45091	18.4422
Kuba.37	GCTAAAGTCGTA	GTGTGCCAGCMGCCGCGGTAA	6808	NA	GAMP	NA	317373	osteopilus septentrionalis	animalia	chordata	amphibia	anura	hylidae	osteopilus	septentrionalis	24/01/2015	cuba	198	external	NA	NA	animal_surface	ventral	freshwater	adult	wild	january	carnivore	direct_freeze	DNeasy Powersoil	neotropic	molly	11.6529	34.75	3.27138	0.8128	31	Kuba.37	-0.293	5081	20.4465	-74.8064	22.7605	8.45454	66.3236	162.813	28.8994	16.1529	12.7465
Kuba.42	GCGCCGAATCTT	GTGTGCCAGCMGCCGCGGTAA	6813	NA	GAMP	NA	317373	osteopilus septentrionalis	animalia	chordata	amphibia	anura	hylidae	osteopilus	septentrionalis	24/01/2015	cuba	198	external	NA	NA	animal_surface	ventral	freshwater	adult	wild	january	carnivore	direct_freeze	DNeasy Powersoil	neotropic	molly	10.4964	23.5	3.09859	0.819954	22	Kuba.42	-0.293	5086	20.4465	-74.8064	22.7605	8.45454	66.3236	162.813	28.8994	16.1529	12.7465
Kuba.40	AGACAAGCTTCC	GTGTGCCAGCMGCCGCGGTAA	6811	NA	GAMP	NA	317373	osteopilus septentrionalis	animalia	chordata	amphibia	anura	hylidae	osteopilus	septentrionalis	24/01/2015	cuba	198	external	NA	NA	animal_surface	ventral	freshwater	adult	wild	january	carnivore	direct_freeze	DNeasy Powersoil	neotropic	molly	42.3821	441.917	5.10761	0.888318	209	Kuba.40	-0.293	5084	20.4465	-74.8064	22.7605	8.45454	66.3236	162.813	28.8994	16.1529	12.7465
Kuba.38	ACGAAGTCTACC	GTGTGCCAGCMGCCGCGGTAA	6809	NA	GAMP	NA	317373	osteopilus septentrionalis	animalia	chordata	amphibia	anura	hylidae	osteopilus	septentrionalis	24/01/2015	cuba	198	external	NA	NA	animal_surface	ventral	freshwater	adult	wild	january	carnivore	direct_freeze	DNeasy Powersoil	neotropic	molly	8.88041	14	0.385761	0.092896	11	Kuba.38	-0.293	5082	20.4465	-74.8064	22.7605	8.45454	66.3236	162.813	28.8994	16.1529	12.7465
Kuba.39	CGTATAAATGCG	GTGTGCCAGCMGCCGCGGTAA	6810	NA	GAMP	NA	317373	osteopilus septentrionalis	animalia	chordata	amphibia	anura	hylidae	osteopilus	septentrionalis	24/01/2015	cuba	198	external	NA	NA	animal_surface	ventral	freshwater	adult	wild	january	carnivore	direct_freeze	DNeasy Powersoil	neotropic	molly	14.126	63.2	3.94561	0.897124	45	Kuba.39	-0.293	5083	20.4465	-74.8064	22.7605	8.45454	66.3236	162.813	28.8994	16.1529	12.7465
170517_103_VT4_Pscr	TTGAACAA	GTGTGYCAGCMGCCGCGGTAA	16183	NA	na	NA	189920	pseudacris crucifer	animalia	chordata	amphibia	anura	hylidae	pseudacris	crucifer	17/05/2017	usa	101	external	NA	NA	animal_surface	none	terrestrial	adult	wild	may	carnivore	direct_freeze	DNeasy Blood and Tissue	nearctic	brandon	28.1914	257.12	4.04408	0.828336	137	170517_103_VT4_Pscr	-0.293	1066	44.4962	-72.8901	4.78981	10.1946	26.5052	1032.59	22.378	-16.0841	38.462
170517_93_VT4_Pscr	AGGATCAG	GTGTGYCAGCMGCCGCGGTAA	16200	NA	na	NA	189920	pseudacris crucifer	animalia	chordata	amphibia	anura	hylidae	pseudacris	crucifer	17/05/2017	usa	101	external	NA	NA	animal_surface	none	terrestrial	adult	wild	may	carnivore	direct_freeze	DNeasy Blood and Tissue	nearctic	brandon	26.6115	202.545	5.09159	0.933354	130	170517_93_VT4_Pscr	-0.293	1077	44.4962	-72.8901	4.78981	10.1946	26.5052	1032.59	22.378	-16.0841	38.462
170517_95_VT4_Pscr	ACGACGCA	GTGTGYCAGCMGCCGCGGTAA	16202	NA	na	NA	189920	pseudacris crucifer	animalia	chordata	amphibia	anura	hylidae	pseudacris	crucifer	17/05/2017	usa	101	external	NA	NA	animal_surface	none	terrestrial	adult	wild	may	carnivore	direct_freeze	DNeasy Blood and Tissue	nearctic	brandon	53.0874	520.246	6.55407	0.94311	307	170517_95_VT4_Pscr	-0.293	1079	44.4962	-72.8901	4.78981	10.1946	26.5052	1032.59	22.378	-16.0841	38.462
170517_94_VT4_Pscr	ACTTGGTG	GTGTGYCAGCMGCCGCGGTAA	16201	NA	na	NA	189920	pseudacris crucifer	animalia	chordata	amphibia	anura	hylidae	pseudacris	crucifer	17/05/2017	usa	101	external	NA	NA	animal_surface	none	terrestrial	adult	wild	may	carnivore	direct_freeze	DNeasy Blood and Tissue	nearctic	brandon	58.0595	557.526	7.10755	0.972046	336	170517_94_VT4_Pscr	-0.293	1078	44.4962	-72.8901	4.78981	10.1946	26.5052	1032.59	22.378	-16.0841	38.462
NA206	AAAAAAAAAAA	AAAAAAAAAAAAAAAAAAAAA	6989	NA	DOI: 10.1111/mec.12510	NA	47562	pseudacris regilla	animalia	chordata	amphibia	anura	hylidae	pseudacris	regilla	13/07/2011	usa	2087	external	NA	NA	animal_surface	ventral skin swab	terrestrial	adult	wild	july	carnivore	direct_freeze	Single_tube	palearctic	molly	22.9259	92.6	5.59976	0.96234	89	NA206	-0.293	1735	41.204	-122.83	4.99347	10.1605	42.5203	531.552	18.0574	-5.82563	23.883
NA136	AAAAAAAAAAA	AAAAAAAAAAAAAAAAAAAAA	6970	NA	DOI: 10.1111/mec.12510	NA	47562	pseudacris regilla	animalia	chordata	amphibia	anura	hylidae	pseudacris	regilla	25/06/2011	usa	627	external	NA	NA	animal_surface	whole body skin swab	terrestrial	juvenile_pupae	wild	june	carnivore	direct_freeze	Single_tube	palearctic	molly	21.2421	77.875	4.33456	0.884628	71	NA136	-0.293	3955	37.3	-121.71	14.7922	13.2193	48.9878	513.15	28.2378	1.25194	26.9859
HP11	ACACCTGG	CAAGCAGAAGACGGCATACGAGAT	6940	NA	GAMP	NA	189920	pseudacris crucifer	animalia	chordata	amphibia	anura	hylidae	pseudacris	crucifer	15/03/2012	usa	601	external	NA	NA	animal_surface	ventral	terrestrial	adult	wild	march	carnivore	direct_freeze	Qiagen DNeasy	nearctic	molly	38.4889	416.757	6.56073	0.979868	227	HP11	-0.293	3927	37.2403	-80.4646	11.4569	13.2809	37.5566	800.682	28.7384	-6.62365	35.362
HP1	GAATCTTC	CAAGCAGAAGACGGCATACGAGAT	6938	NA	GAMP	NA	189920	pseudacris crucifer	animalia	chordata	amphibia	anura	hylidae	pseudacris	crucifer	15/03/2012	usa	601	external	NA	NA	animal_surface	ventral	terrestrial	adult	wild	march	carnivore	direct_freeze	Qiagen DNeasy	nearctic	molly	24.8291	172.136	1.90476	0.355694	97	HP1	-0.293	3925	37.2403	-80.4646	11.4569	13.2809	37.5566	800.682	28.7384	-6.62365	35.362
HP3	GACAGGAG	CAAGCAGAAGACGGCATACGAGAT	6943	NA	GAMP	NA	189920	pseudacris crucifer	animalia	chordata	amphibia	anura	hylidae	pseudacris	crucifer	15/03/2012	usa	601	external	NA	NA	animal_surface	ventral	terrestrial	adult	wild	march	carnivore	direct_freeze	Qiagen DNeasy	nearctic	molly	47.6649	483.708	7.14499	0.986964	281	HP3	-0.293	3930	37.2403	-80.4646	11.4569	13.2809	37.5566	800.682	28.7384	-6.62365	35.362
HP8	GAACCAAA	CAAGCAGAAGACGGCATACGAGAT	6948	NA	GAMP	NA	189920	pseudacris crucifer	animalia	chordata	amphibia	anura	hylidae	pseudacris	crucifer	15/03/2012	usa	601	external	NA	NA	animal_surface	ventral	terrestrial	adult	wild	march	carnivore	direct_freeze	Qiagen DNeasy	nearctic	molly	12.9336	36.75	2.38634	0.723604	23	HP8	-0.293	3935	37.2403	-80.4646	11.4569	13.2809	37.5566	800.682	28.7384	-6.62365	35.362
NA161	AAAAAAAAAAA	AAAAAAAAAAAAAAAAAAAAA	6951	NA	DOI: 10.1111/mec.12510	NA	47562	pseudacris regilla	animalia	chordata	amphibia	anura	hylidae	pseudacris	regilla	24/06/2011	usa	496	external	NA	NA	animal_surface	whole body skin swab	terrestrial	juvenile_pupae	wild	june	carnivore	direct_freeze	Single_tube	palearctic	molly	42.9052	345.016	6.52188	0.961378	255	NA161	-0.293	3792	37.35	-121.716	14.5184	13.0956	47.6645	536.221	28.4572	0.981037	27.4761
NA160	AAAAAAAAAAA	AAAAAAAAAAAAAAAAAAAAA	6950	NA	DOI: 10.1111/mec.12510	NA	47562	pseudacris regilla	animalia	chordata	amphibia	anura	hylidae	pseudacris	regilla	24/06/2011	usa	496	external	NA	NA	animal_surface	whole body skin swab	terrestrial	juvenile_pupae	wild	june	carnivore	direct_freeze	Single_tube	palearctic	molly	31.034	147.375	5.84252	0.967348	128	NA160	-0.293	3791	37.35	-121.716	14.5184	13.0956	47.6645	536.221	28.4572	0.981037	27.4761
NA105	AAAAAAAAAAA	AAAAAAAAAAAAAAAAAAAAA	6960	NA	DOI: 10.1111/mec.12510	NA	47562	pseudacris regilla	animalia	chordata	amphibia	anura	hylidae	pseudacris	regilla	25/06/2011	usa	672	external	NA	NA	animal_surface	whole body skin swab	terrestrial	juvenile_pupae	wild	june	carnivore	direct_freeze	Single_tube	palearctic	molly	42.2916	255.368	6.51065	0.973388	213	NA105	-0.293	4008	37.3	-121.663	14.3314	12.6105	46.5713	540.395	28.2165	1.13804	27.0785
NA106	AAAAAAAAAAA	AAAAAAAAAAAAAAAAAAAAA	6961	NA	DOI: 10.1111/mec.12510	NA	47562	pseudacris regilla	animalia	chordata	amphibia	anura	hylidae	pseudacris	regilla	25/06/2011	usa	672	external	NA	NA	animal_surface	whole body skin swab	terrestrial	juvenile_pupae	wild	june	carnivore	direct_freeze	Single_tube	palearctic	molly	35.4892	158.917	6.46907	0.980878	151	NA106	-0.293	4009	37.3	-121.663	14.3314	12.6105	46.5713	540.395	28.2165	1.13804	27.0785
NA78	AAAAAAAAAAA	AAAAAAAAAAAAAAAAAAAAA	6988	NA	DOI: 10.1111/mec.12510	NA	47562	pseudacris regilla	animalia	chordata	amphibia	anura	hylidae	pseudacris	regilla	26/06/2011	usa	484	external	NA	NA	animal_surface	whole body skin swab	terrestrial	juvenile_pupae	wild	june	carnivore	direct_freeze	Single_tube	palearctic	molly	36.2624	163.091	6.65675	0.98641	144	NA78	-0.293	3975	37.3	-121.696	14.6618	13.0277	48.2631	520.852	28.2252	1.22992	26.9953
NA15	AAAAAAAAAAA	AAAAAAAAAAAAAAAAAAAAA	6975	NA	DOI: 10.1111/mec.12510	NA	47562	pseudacris regilla	animalia	chordata	amphibia	anura	hylidae	pseudacris	regilla	26/06/2011	usa	409	external	NA	NA	animal_surface	whole body skin swab	terrestrial	juvenile_pupae	wild	june	carnivore	direct_freeze	Single_tube	palearctic	molly	13.9161	26.5	1.70475	0.42985	26	NA15	-0.293	3982	37.3	-121.687	14.58	12.9196	47.8263	525.796	28.2244	1.2088	27.0156
NA16	AAAAAAAAAAA	AAAAAAAAAAAAAAAAAAAAA	6976	NA	DOI: 10.1111/mec.12510	NA	47562	pseudacris regilla	animalia	chordata	amphibia	anura	hylidae	pseudacris	regilla	26/06/2011	usa	409	external	NA	NA	animal_surface	whole body skin swab	terrestrial	juvenile_pupae	wild	june	carnivore	direct_freeze	Single_tube	palearctic	molly	24.1968	95.0769	3.78094	0.709438	90	NA16	-0.293	3983	37.3	-121.687	14.58	12.9196	47.8263	525.796	28.2244	1.2088	27.0156
SE18.980637	TGCATACACTGG	GTGTGCCAGCMGCCGCGGTAA	7472	NA	GAMP	NA	317396	scinax elaeochrous	animalia	chordata	amphibia	anura	hylidae	scinax	elaeochrous	NA	costa rica	74	external	NA	NA	animal_surface	ventral	terrestrial	adult	wild	NA	carnivore	direct_freeze	DNeasy Powersoil	neotropic	molly	25.9471	137	4.9354	0.922578	102	SE18.980637	-0.293	6313	10.4311	-84.0033	25.9881	8.07613	76.4467	79.3565	31.422	20.8576	10.5644
MVB2014-506	AAAAAAAAAAA	AAAAAAAAAAAAAAAAAAAAA	7485	NA	GAMP	NA	1911168	scinax perereca	animalia	chordata	amphibia	anura	hylidae	scinax	perereca	16/12/2014	brazil	490	external	NA	NA	animal_surface	ventral	terrestrial	adult	wild	december	carnivore	direct_freeze	DNeasy Powersoil	neotropic	molly	12.8324	37.5	0.969084	0.305602	21	MVB2014-506	-0.293	9142	-29.4171	-51.4858	18.082	9.61432	52.0108	343.646	26.9714	8.4862	18.4852
MVB2014-555	AAAAAAAAAAA	AAAAAAAAAAAAAAAAAAAAA	7494	NA	GAMP	NA	1911168	scinax perereca	animalia	chordata	amphibia	anura	hylidae	scinax	perereca	16/12/2014	brazil	498	external	NA	NA	animal_surface	ventral	terrestrial	adult	wild	december	carnivore	direct_freeze	DNeasy Powersoil	neotropic	molly	10.692	19.25	2.91895	0.807542	19	MVB2014-555	-0.293	9125	-29.4183	-51.4732	18.1499	9.62763	52.024	343.851	27.0514	8.54528	18.5061
MVB2014-512	AAAAAAAAAAA	AAAAAAAAAAAAAAAAAAAAA	7489	NA	GAMP	NA	1911168	scinax perereca	animalia	chordata	amphibia	anura	hylidae	scinax	perereca	16/12/2014	brazil	490	external	NA	NA	animal_surface	ventral	terrestrial	adult	wild	december	carnivore	direct_freeze	DNeasy Powersoil	neotropic	molly	20.3689	99.9091	3.40078	0.762452	68	MVB2014-512	-0.293	9148	-29.4171	-51.4858	18.082	9.61432	52.0108	343.646	26.9714	8.4862	18.4852
MVB2014-557	AAAAAAAAAAA	AAAAAAAAAAAAAAAAAAAAA	7495	NA	GAMP	NA	1911168	scinax perereca	animalia	chordata	amphibia	anura	hylidae	scinax	perereca	16/12/2014	brazil	498	external	NA	NA	animal_surface	ventral	terrestrial	adult	wild	december	carnivore	direct_freeze	DNeasy Powersoil	neotropic	molly	10.9035	40	2.17706	0.61059	19	MVB2014-557	-0.293	9127	-29.4183	-51.4732	18.1499	9.62763	52.024	343.851	27.0514	8.54528	18.5061
MVB2014-511	AAAAAAAAAAA	AAAAAAAAAAAAAAAAAAAAA	7488	NA	GAMP	NA	1911168	scinax perereca	animalia	chordata	amphibia	anura	hylidae	scinax	perereca	16/12/2014	brazil	490	external	NA	NA	animal_surface	ventral	terrestrial	adult	wild	december	carnivore	direct_freeze	DNeasy Powersoil	neotropic	molly	26.3093	173.056	3.81468	0.80147	105	MVB2014-511	-0.293	9147	-29.4171	-51.4858	18.082	9.61432	52.0108	343.646	26.9714	8.4862	18.4852
MVB2014-590	AAAAAAAAAAA	AAAAAAAAAAAAAAAAAAAAA	7496	NA	GAMP	NA	1911168	scinax perereca	animalia	chordata	amphibia	anura	hylidae	scinax	perereca	17/12/2014	brazil	489	external	NA	NA	animal_surface	ventral	terrestrial	adult	wild	december	carnivore	direct_freeze	DNeasy Powersoil	neotropic	molly	11.1145	15.3333	1.24269	0.42855	12	MVB2014-590	-0.293	9109	-29.4591	-51.5529	18.2415	9.60217	51.8677	345.944	27.1185	8.60577	18.5127
SB18.980713	GCGATATATCGC	GTGTGCCAGCMGCCGCGGTAA	7497	NA	GAMP	NA	279982	smilisca baudinii	animalia	chordata	amphibia	anura	hylidae	smilisca	baudinii	NA	costa rica	74	external	NA	NA	animal_surface	ventral	terrestrial	adult	wild	NA	carnivore	direct_freeze	DNeasy Powersoil	neotropic	molly	14.0346	42.1667	2.74045	0.737338	33	SB18.980713	-0.293	6312	10.4311	-84.0033	25.9881	8.07613	76.4467	79.3565	31.422	20.8576	10.5644
Heterixalus.betsileo.5.004.1267702	GCGAAGTTGGGA	GTGTGCCAGCMGCCGCGGTAA	5755	NA	GAMP	NA	143569	heterixalus betsileo	animalia	chordata	amphibia	anura	hyperoliidae	heterixalus	betsileo	29/08/2013	madagascar	1569	external	NA	NA	animal_surface	ventral	terrestrial	adult	wild	august	carnivore	direct_freeze	DNeasy Powersoil	afrotropic	molly	17.4611	60.3333	3.35349	0.82164	53	Heterixalus.betsileo.5.004.1267702	-0.293	8104	-19.3814	47.4257	16.1901	13.8699	66.2266	260.178	26.1044	5.16177	20.9426
J7.11	TGCTCCGTAGAA	GTGTGCCAGCMGCCGCGGTAA	5758	NA	GAMP	NA	143569	heterixalus betsileo	animalia	chordata	amphibia	anura	hyperoliidae	heterixalus	betsileo	25/01/2014	madagascar	918	external	NA	NA	animal_surface	ventral	terrestrial	adult	wild	january	carnivore	direct_freeze	DNeasy Powersoil	afrotropic	molly	43.2722	436.66	6.84413	0.980716	266	J7.11	-0.293	7719	-18.6018	48.4342	19.5206	11.7329	61.8801	268.212	28.3188	9.35637	18.9624
J7.39	ACATGTCACGTG	GTGTGCCAGCMGCCGCGGTAA	5766	NA	GAMP	NA	143569	heterixalus betsileo	animalia	chordata	amphibia	anura	hyperoliidae	heterixalus	betsileo	26/01/2014	madagascar	918	external	NA	NA	animal_surface	ventral	terrestrial	adult	wild	january	carnivore	direct_freeze	DNeasy Powersoil	afrotropic	molly	12.1498	30.2	1.67534	0.573994	23	J7.39	-0.293	7747	-18.6018	48.4342	19.5206	11.7329	61.8801	268.212	28.3188	9.35637	18.9624
J7.40	CAAACTGCGTTG	GTGTGCCAGCMGCCGCGGTAA	5767	NA	GAMP	NA	143569	heterixalus betsileo	animalia	chordata	amphibia	anura	hyperoliidae	heterixalus	betsileo	26/01/2014	madagascar	918	external	NA	NA	animal_surface	ventral	terrestrial	adult	wild	january	carnivore	direct_freeze	DNeasy Powersoil	afrotropic	molly	10.203	14	0.913027	0.32803	8	J7.40	-0.293	7749	-18.6018	48.4342	19.5206	11.7329	61.8801	268.212	28.3188	9.35637	18.9624
J7.10	CTGTAGCTTGGC	GTGTGCCAGCMGCCGCGGTAA	5757	NA	GAMP	NA	143569	heterixalus betsileo	animalia	chordata	amphibia	anura	hyperoliidae	heterixalus	betsileo	25/01/2014	madagascar	918	external	NA	NA	animal_surface	ventral	terrestrial	adult	wild	january	carnivore	direct_freeze	DNeasy Powersoil	afrotropic	molly	17.6271	143.167	1.31614	0.369602	44	J7.10	-0.293	7718	-18.6018	48.4342	19.5206	11.7329	61.8801	268.212	28.3188	9.35637	18.9624
J7.12	ACTAGGATCAGT	GTGTGCCAGCMGCCGCGGTAA	5759	NA	GAMP	NA	143569	heterixalus betsileo	animalia	chordata	amphibia	anura	hyperoliidae	heterixalus	betsileo	25/01/2014	madagascar	918	external	NA	NA	animal_surface	ventral	terrestrial	adult	wild	january	carnivore	direct_freeze	DNeasy Powersoil	afrotropic	molly	10.2408	17	2.23826	0.706728	14	J7.12	-0.293	7720	-18.6018	48.4342	19.5206	11.7329	61.8801	268.212	28.3188	9.35637	18.9624
HP2.AND	CGGCACTATCAC	GTGTGCCAGCMGCCGCGGTAA	5798	NA	GAMP	NA	467701	heterixalus punctatus	animalia	chordata	amphibia	anura	hyperoliidae	heterixalus	punctatus	2014-09-02	madagascar	942	external	NA	NA	animal_surface	ventral	terrestrial	adult	wild	february	carnivore	direct_freeze	DNeasy Powersoil	afrotropic	molly	17.8862	63.5833	3.61288	0.803286	59	HP2.AND	-0.293	7954	-18.9328	48.4131	19.2904	11.9157	62.5532	267.484	28.2674	9.21833	19.0491
HP3.AND	AGACGTTGCTAC	GTGTGCCAGCMGCCGCGGTAA	5799	NA	GAMP	NA	467701	heterixalus punctatus	animalia	chordata	amphibia	anura	hyperoliidae	heterixalus	punctatus	2014-09-02	madagascar	942	external	NA	NA	animal_surface	ventral	terrestrial	adult	wild	february	carnivore	direct_freeze	DNeasy Powersoil	afrotropic	molly	15.6933	45.75	2.60641	0.576258	42	HP3.AND	-0.293	7955	-18.9328	48.4131	19.2904	11.9157	62.5532	267.484	28.2674	9.21833	19.0491
J9.57	GGCGAACTGAAG	GTGTGCCAGCMGCCGCGGTAA	5796	NA	GAMP	NA	467701	heterixalus punctatus	animalia	chordata	amphibia	anura	hyperoliidae	heterixalus	punctatus	2014-02-02	madagascar	942	external	NA	NA	animal_surface	ventral	terrestrial	adult	wild	february	carnivore	direct_freeze	DNeasy Powersoil	afrotropic	molly	18.2229	51.0909	3.07811	0.762758	47	J9.57	-0.293	7961	-18.9328	48.4131	19.2904	11.9157	62.5532	267.484	28.2674	9.21833	19.0491
Fr547.S2	AGCCAGTCATAC	GTGTGCCAGCMGCCGCGGTAA	5801	NA	GAMP	NA	467701	heterixalus punctatus	animalia	chordata	amphibia	anura	hyperoliidae	heterixalus	punctatus	2014-08-12	madagascar	942	external	NA	NA	animal_surface	ventral	terrestrial	adult	wild	december	carnivore	direct_freeze	DNeasy Powersoil	afrotropic	molly	12.7025	22.5	2.14424	0.59175	22	Fr547.S2	-0.293	7945	-18.9328	48.4131	19.2904	11.9157	62.5532	267.484	28.2674	9.21833	19.0491
Fr440.S2	ACACCTGCGATC	GTGTGCCAGCMGCCGCGGTAA	5788	NA	GAMP	NA	143569	heterixalus betsileo	animalia	chordata	amphibia	anura	hyperoliidae	heterixalus	betsileo	22/11/2014	madagascar	872	external	NA	NA	animal_surface	ventral	terrestrial	adult	wild	november	carnivore	direct_freeze	DNeasy Powersoil	afrotropic	molly	36.5194	300.375	5.42291	0.9262	178	Fr440.S2	-0.293	8462	-21.246	47.4249	19.1755	11.603	62.3742	262.292	27.8008	9.19912	18.6017
Fr256.S2	AGTAGCGGAAGA	GTGTGCCAGCMGCCGCGGTAA	5774	NA	GAMP	NA	143569	heterixalus betsileo	animalia	chordata	amphibia	anura	hyperoliidae	heterixalus	betsileo	22/11/2014	madagascar	872	external	NA	NA	animal_surface	ventral	terrestrial	adult	wild	november	carnivore	direct_freeze	DNeasy Powersoil	afrotropic	molly	16.9846	50.4286	1.06385	0.280736	31	Fr256.S2	-0.293	8432	-21.246	47.4249	19.1755	11.603	62.3742	262.292	27.8008	9.19912	18.6017
Fr516.S2	GCAATTAGGTAC	GTGTGCCAGCMGCCGCGGTAA	5800	NA	GAMP	NA	467701	heterixalus punctatus	animalia	chordata	amphibia	anura	hyperoliidae	heterixalus	punctatus	2014-06-12	madagascar	1000	external	NA	NA	animal_surface	ventral	terrestrial	adult	wild	december	carnivore	direct_freeze	DNeasy Powersoil	afrotropic	molly	37.1099	230.032	5.71786	0.94769	165	Fr516.S2	-0.293	7861	-18.7709	48.4322	19.4106	11.7594	60.8122	272.528	28.065	8.72781	19.3372
J8.20	GCTTGAGCTTGA	GTGTGCCAGCMGCCGCGGTAA	5795	NA	GAMP	NA	467701	heterixalus punctatus	animalia	chordata	amphibia	anura	hyperoliidae	heterixalus	punctatus	29/01/2014	madagascar	1000	external	NA	NA	animal_surface	ventral	terrestrial	adult	wild	january	carnivore	direct_freeze	DNeasy Powersoil	afrotropic	molly	17.5918	60.75	1.98351	0.468404	48	J8.20	-0.293	7877	-18.7709	48.4322	19.4106	11.7594	60.8122	272.528	28.065	8.72781	19.3372
Kenya32.Hyperolius.cystocandicans.Kenya.wild	GATGTGGTGTTA	AAAA	5825	NA	GAMP	NA	643486	hyperolius cystocandicans	animalia	chordata	amphibia	anura	hyperoliidae	hyperolius	cystocandicans	29/11/2009	kenya	1676	external	NA	NA	animal_surface	ventral	terrestrial	adult	wild	november	carnivore	other	DNeasy Powersoil	afrotropic	molly	26.1822	139.526	5.56563	0.939626	125	Kenya32.Hyperolius.cystocandicans.Kenya.wild	-0.293	6944	0.24344	37.5922	19.4643	12.347	81.1409	88.5516	27.3288	12.1137	15.2151
Kenya49.Hyperolius.cystocandicans.Kenya.wild	TTCTCTCGACAT	AAAA	5829	NA	GAMP	NA	643486	hyperolius cystocandicans	animalia	chordata	amphibia	anura	hyperoliidae	hyperolius	cystocandicans	29/11/2009	kenya	1676	external	NA	NA	animal_surface	ventral	terrestrial	adult	wild	november	carnivore	other	DNeasy Powersoil	afrotropic	molly	13.3232	52	1.00706	0.246886	32	Kenya49.Hyperolius.cystocandicans.Kenya.wild	-0.293	6948	0.24344	37.5922	19.4643	12.347	81.1409	88.5516	27.3288	12.1137	15.2151
Kenya58.Hyperolius.cystocandicans.Kenya.wild	ACGACTGCATAA	AAAA	5831	NA	GAMP	NA	643486	hyperolius cystocandicans	animalia	chordata	amphibia	anura	hyperoliidae	hyperolius	cystocandicans	29/11/2009	kenya	1676	external	NA	NA	animal_surface	ventral	terrestrial	adult	wild	november	carnivore	other	DNeasy Powersoil	afrotropic	molly	23.7626	154.812	4.04525	0.832064	101	Kenya58.Hyperolius.cystocandicans.Kenya.wild	-0.293	6950	0.24344	37.5922	19.4643	12.347	81.1409	88.5516	27.3288	12.1137	15.2151
Kenya699.Hyperolius.tuberilinguis.Kenya.wild	CAAGGCACAAGG	AAAA	5849	NA	GAMP	NA	143420	hyperolius tuberilinguis	animalia	chordata	amphibia	anura	hyperoliidae	hyperolius	tuberilinguis	16/12/2009	kenya	839	external	NA	NA	animal_surface	ventral	terrestrial	adult	wild	december	carnivore	other	DNeasy Powersoil	afrotropic	molly	17.5085	82.3	4.12607	0.89273	67	Kenya699.Hyperolius.tuberilinguis.Kenya.wild	-0.293	6987	-3.42965	38.4287	22.8064	10.2978	68.5728	166.695	30.1329	15.1152	15.0177
Kenya583.Hyperolius.tuberilinguis.Kenya.wild	ATTGCAAGCAAC	AAAA	5845	NA	GAMP	NA	143420	hyperolius tuberilinguis	animalia	chordata	amphibia	anura	hyperoliidae	hyperolius	tuberilinguis	14/12/2009	kenya	679	external	NA	NA	animal_surface	ventral	terrestrial	adult	wild	december	carnivore	other	DNeasy Powersoil	afrotropic	molly	15.4611	52.4286	3.40323	0.834052	43	Kenya583.Hyperolius.tuberilinguis.Kenya.wild	-0.293	6982	-3.42965	38.4287	22.8064	10.2978	68.5728	166.695	30.1329	15.1152	15.0177
Kenya723.Hyperolius.tuberilinguis.Kenya.wild	CATCGCGTTGAC	AAAA	5850	NA	GAMP	NA	143420	hyperolius tuberilinguis	animalia	chordata	amphibia	anura	hyperoliidae	hyperolius	tuberilinguis	16/12/2010	kenya	848	external	NA	NA	animal_surface	ventral	terrestrial	adult	wild	december	carnivore	other	DNeasy Powersoil	afrotropic	molly	14.0319	46.6667	3.28256	0.823432	42	Kenya723.Hyperolius.tuberilinguis.Kenya.wild	-0.293	6988	-3.51175	38.3838	21.9976	10.3386	68.5219	174.716	29.2092	14.1205	15.0888
Kenya725.Hyperolius.tuberilinguis.Kenya.wild	TGGAAGAACGGC	AAAA	5852	NA	GAMP	NA	143420	hyperolius tuberilinguis	animalia	chordata	amphibia	anura	hyperoliidae	hyperolius	tuberilinguis	16/12/2012	kenya	848	external	NA	NA	animal_surface	ventral	terrestrial	adult	wild	december	carnivore	other	DNeasy Powersoil	afrotropic	molly	21.5369	132.4	4.75343	0.928514	95	Kenya725.Hyperolius.tuberilinguis.Kenya.wild	-0.293	6990	-3.51175	38.3838	21.9976	10.3386	68.5219	174.716	29.2092	14.1205	15.0888
Kenya726.Hyperolius.tuberilinguis.Kenya.wild	GTCCGCAAGTTA	AAAA	5853	NA	GAMP	NA	143420	hyperolius tuberilinguis	animalia	chordata	amphibia	anura	hyperoliidae	hyperolius	tuberilinguis	16/12/2013	kenya	848	external	NA	NA	animal_surface	ventral	terrestrial	adult	wild	december	carnivore	other	DNeasy Powersoil	afrotropic	molly	15.5257	43.75	2.39678	0.70809	30	Kenya726.Hyperolius.tuberilinguis.Kenya.wild	-0.293	6991	-3.51175	38.3838	21.9976	10.3386	68.5219	174.716	29.2092	14.1205	15.0888
Kenya727.Hyperolius.tuberilinguis.Kenya.wild	TTGCACCGTCGA	AAAA	5854	NA	GAMP	NA	143420	hyperolius tuberilinguis	animalia	chordata	amphibia	anura	hyperoliidae	hyperolius	tuberilinguis	16/12/2014	kenya	848	external	NA	NA	animal_surface	ventral	terrestrial	adult	wild	november	carnivore	other	DNeasy Powersoil	afrotropic	molly	18.85	121.125	3.08051	0.76244	63	Kenya727.Hyperolius.tuberilinguis.Kenya.wild	-0.293	6992	-3.51175	38.3838	21.9976	10.3386	68.5219	174.716	29.2092	14.1205	15.0888
Kenya76.Hyperolius.acuticeps.Kenya.wild	TGGCAAATCTAG	AAAA	5824	NA	GAMP	NA	247145	hyperolius acuticeps	animalia	chordata	amphibia	anura	hyperoliidae	hyperolius	acuticeps	2009-02-12	kenya	2378	external	NA	NA	animal_surface	ventral	terrestrial	adult	wild	december	carnivore	other	DNeasy Powersoil	afrotropic	molly	23.4357	106.571	5.24721	0.931898	98	Kenya76.Hyperolius.acuticeps.Kenya.wild	-0.293	6965	0.05098	37.5264	15.1584	11.014	78.1393	83.2481	21.9417	7.83818	14.1035
Kenya68.Hyperolius.acuticeps.Kenya.wild	CGTGCTTAGGCT	AAAA	5823	NA	GAMP	NA	247145	hyperolius acuticeps	animalia	chordata	amphibia	anura	hyperoliidae	hyperolius	acuticeps	2009-02-12	kenya	2378	external	NA	NA	animal_surface	ventral	terrestrial	adult	wild	december	carnivore	other	DNeasy Powersoil	afrotropic	molly	23.1	93.0769	4.93084	0.901612	88	Kenya68.Hyperolius.acuticeps.Kenya.wild	-0.293	6963	0.05098	37.5264	15.1584	11.014	78.1393	83.2481	21.9417	7.83818	14.1035
Kenya104.Hyperolius.cf..Cystocandicans.Kenya.wild	TACCGAAGGTAT	AAAA	5833	NA	GAMP	NA	643486	hyperolius cystocandicans	animalia	chordata	amphibia	anura	hyperoliidae	hyperolius	cystocandicans	2009-02-12	kenya	2378	external	NA	NA	animal_surface	ventral	terrestrial	adult	wild	december	carnivore	other	DNeasy Powersoil	afrotropic	molly	22.9145	110.462	5.27541	0.930722	100	Kenya104.Hyperolius.cf..Cystocandicans.Kenya.wild	-0.293	6952	0.05098	37.5264	15.1584	11.014	78.1393	83.2481	21.9417	7.83818	14.1035
Kenya111.Hyperolius.cf..Cystocandicans.Kenya.wild	CACCTTACCTTA	AAAA	5834	NA	GAMP	NA	643486	hyperolius cystocandicans	animalia	chordata	amphibia	anura	hyperoliidae	hyperolius	cystocandicans	2009-02-12	kenya	2378	external	NA	NA	animal_surface	ventral	terrestrial	adult	wild	december	carnivore	other	DNeasy Powersoil	afrotropic	molly	32.8695	204.429	5.33887	0.89344	173	Kenya111.Hyperolius.cf..Cystocandicans.Kenya.wild	-0.293	6953	0.05098	37.5264	15.1584	11.014	78.1393	83.2481	21.9417	7.83818	14.1035
Kenya101.Hyperolius.cf..Cystocandicans.Kenya.wild	CTGATCCATCTT	AAAA	5832	NA	GAMP	NA	643486	hyperolius cystocandicans	animalia	chordata	amphibia	anura	hyperoliidae	hyperolius	cystocandicans	2009-02-12	kenya	2378	external	NA	NA	animal_surface	ventral	terrestrial	adult	wild	december	carnivore	other	DNeasy Powersoil	afrotropic	molly	26.7576	147.111	5.16854	0.909088	131	Kenya101.Hyperolius.cf..Cystocandicans.Kenya.wild	-0.293	6951	0.05098	37.5264	15.1584	11.014	78.1393	83.2481	21.9417	7.83818	14.1035
Kenya326.Hyperolius.glandicolor.Kenya.wild	ATCAGTACTAGG	AAAA	5838	NA	GAMP	NA	643488	hyperolius glandicolor	animalia	chordata	amphibia	anura	hyperoliidae	hyperolius	glandicolor	2009-11-12	kenya	1258	external	NA	NA	animal_surface	ventral	terrestrial	adult	wild	december	carnivore	other	DNeasy Powersoil	afrotropic	molly	31.1703	203.44	5.14868	0.940968	135	Kenya326.Hyperolius.glandicolor.Kenya.wild	-0.293	6957	0.05098	37.5264	15.1584	11.014	78.1393	83.2481	21.9417	7.83818	14.1035
Kenya711.Hyperolius.glandicolor.Kenya.wild	GTCACATCACGA	AAAA	5844	NA	GAMP	NA	643488	hyperolius glandicolor	animalia	chordata	amphibia	anura	hyperoliidae	hyperolius	glandicolor	16/12/2009	kenya	848	external	NA	NA	animal_surface	ventral	terrestrial	adult	wild	december	carnivore	other	DNeasy Powersoil	afrotropic	molly	12.313	32	2.22234	0.568816	27	Kenya711.Hyperolius.glandicolor.Kenya.wild	-0.293	6964	0.05098	37.5264	15.1584	11.014	78.1393	83.2481	21.9417	7.83818	14.1035
Kenya482.Hyperolius.glandicolor.Kenya.wild	AACTCCTGTGGA	AAAA	5842	NA	GAMP	NA	643488	hyperolius glandicolor	animalia	chordata	amphibia	anura	hyperoliidae	hyperolius	glandicolor	14/12/2009	kenya	1645	external	NA	NA	animal_surface	ventral	terrestrial	adult	wild	december	carnivore	other	DNeasy Powersoil	afrotropic	molly	21.2166	150.15	5.54651	0.96009	115	Kenya482.Hyperolius.glandicolor.Kenya.wild	-0.293	6961	0.05098	37.5264	15.1584	11.014	78.1393	83.2481	21.9417	7.83818	14.1035
Kenya282.Hyperolius.glandicolor.Kenya.wild	TATCTATCCTGC	AAAA	5837	NA	GAMP	NA	643488	hyperolius glandicolor	animalia	chordata	amphibia	anura	hyperoliidae	hyperolius	glandicolor	2009-07-12	kenya	1837	external	NA	NA	animal_surface	ventral	terrestrial	adult	wild	december	carnivore	other	DNeasy Powersoil	afrotropic	molly	16.5903	67.5	4.85717	0.931502	66	Kenya282.Hyperolius.glandicolor.Kenya.wild	-0.293	6956	0.05098	37.5264	15.1584	11.014	78.1393	83.2481	21.9417	7.83818	14.1035
Kenya363.Hyperolius.glandicolor.Kenya.wild	CGCTACAACTCG	AAAA	5840	NA	GAMP	NA	643488	hyperolius glandicolor	animalia	chordata	amphibia	anura	hyperoliidae	hyperolius	glandicolor	13/12/2009	kenya	1401	external	NA	NA	animal_surface	ventral	terrestrial	adult	wild	december	carnivore	other	DNeasy Powersoil	afrotropic	molly	22.7457	108.4	4.99425	0.929006	97	Kenya363.Hyperolius.glandicolor.Kenya.wild	-0.293	6959	0.05098	37.5264	15.1584	11.014	78.1393	83.2481	21.9417	7.83818	14.1035
Kenya492.Hyperolius.glandicolor.Kenya.wild	CCACCCAGTAAC	AAAA	5843	NA	GAMP	NA	643488	hyperolius glandicolor	animalia	chordata	amphibia	anura	hyperoliidae	hyperolius	glandicolor	14/12/2009	kenya	953	external	NA	NA	animal_surface	ventral	terrestrial	adult	wild	december	carnivore	other	DNeasy Powersoil	afrotropic	molly	17.3516	77	3.88769	0.869972	60	Kenya492.Hyperolius.glandicolor.Kenya.wild	-0.293	6962	0.05098	37.5264	15.1584	11.014	78.1393	83.2481	21.9417	7.83818	14.1035
Kenya425.Hyperolius.glandicolor.Kenya.wild	CTTCGACTTTCC	AAAA	5841	NA	GAMP	NA	643488	hyperolius glandicolor	animalia	chordata	amphibia	anura	hyperoliidae	hyperolius	glandicolor	14/12/2009	kenya	1636	external	NA	NA	animal_surface	ventral	terrestrial	adult	wild	december	carnivore	other	DNeasy Powersoil	afrotropic	molly	19.2846	95	4.32205	0.910456	70	Kenya425.Hyperolius.glandicolor.Kenya.wild	-0.293	6960	0.05098	37.5264	15.1584	11.014	78.1393	83.2481	21.9417	7.83818	14.1035
Kenya262.Kassina.senegalensis.Kenya.wild	TTGATCCGGTAG	AAAA	5994	NA	GAMP	NA	8415	kassina senegalensis	animalia	chordata	amphibia	anura	hyperoliidae	kassina	senegalensis	2009-07-12	kenya	1727	external	NA	NA	animal_surface	ventral	terrestrial	adult	wild	december	carnivore	other	DNeasy Powersoil	afrotropic	molly	32.3438	181.2	6.06806	0.963572	159	Kenya262.Kassina.senegalensis.Kenya.wild	-0.293	6905	0.46774	37.0773	18.1076	10.7639	78.2888	71.9842	25.3745	11.6299	13.7446
LS18.980604	TCCCTTGTCTCC	GTGTGCCAGCMGCCGCGGTAA	6039	NA	GAMP	NA	1053745	leptodactylus savagei	animalia	chordata	amphibia	anura	leptodactylidae	leptodactylus	savagei	NA	costa rica	74	external	NA	NA	animal_surface	ventral	terrestrial	adult	wild	NA	carnivore	direct_freeze	DNeasy Powersoil	neotropic	molly	29.2009	176.12	4.57204	0.87945	121	LS18.980604	-0.292	6310	10.4311	-84.0033	25.9881	8.07613	76.4467	79.3565	31.422	20.8576	10.5644
MVB2014-540	AAAAAAAAAAA	AAAAAAAAAAAAAAAAAAAAA	6036	NA	GAMP	NA	1302381	leptodactylus latrans	animalia	chordata	amphibia	anura	leptodactylidae	leptodactylus	latrans	16/12/2014	brazil	490	external	NA	NA	animal_surface	ventral	terrestrial	adult	wild	december	carnivore	direct_freeze	DNeasy Powersoil	neotropic	molly	26.5597	155.474	3.17708	0.617248	101	MVB2014-540	-0.292	9172	-29.4171	-51.4858	18.082	9.61432	52.0108	343.646	26.9714	8.4862	18.4852
MVB2014-520	AAAAAAAAAAA	AAAAAAAAAAAAAAAAAAAAA	6017	NA	GAMP	NA	1302381	leptodactylus latrans	animalia	chordata	amphibia	anura	leptodactylidae	leptodactylus	latrans	16/12/2014	brazil	490	external	NA	NA	animal_surface	ventral	terrestrial	adult	wild	december	carnivore	direct_freeze	DNeasy Powersoil	neotropic	molly	11.2974	18.5	1.52576	0.487526	16	MVB2014-520	-0.292	9152	-29.4171	-51.4858	18.082	9.61432	52.0108	343.646	26.9714	8.4862	18.4852
MVB2014-534	AAAAAAAAAAA	AAAAAAAAAAAAAAAAAAAAA	6030	NA	GAMP	NA	1302381	leptodactylus latrans	animalia	chordata	amphibia	anura	leptodactylidae	leptodactylus	latrans	16/12/2014	brazil	490	external	NA	NA	animal_surface	ventral	terrestrial	adult	wild	december	carnivore	direct_freeze	DNeasy Powersoil	neotropic	molly	11.6696	26	1.27981	0.357288	19	MVB2014-534	-0.292	9166	-29.4171	-51.4858	18.082	9.61432	52.0108	343.646	26.9714	8.4862	18.4852
MVB2014-538	AAAAAAAAAAA	AAAAAAAAAAAAAAAAAAAAA	6034	NA	GAMP	NA	1302381	leptodactylus latrans	animalia	chordata	amphibia	anura	leptodactylidae	leptodactylus	latrans	16/12/2014	brazil	490	external	NA	NA	animal_surface	ventral	terrestrial	adult	wild	december	carnivore	direct_freeze	DNeasy Powersoil	neotropic	molly	9.84088	9.5	1.47851	0.543944	9	MVB2014-538	-0.292	9170	-29.4171	-51.4858	18.082	9.61432	52.0108	343.646	26.9714	8.4862	18.4852
MVB2014-525	AAAAAAAAAAA	AAAAAAAAAAAAAAAAAAAAA	6021	NA	GAMP	NA	1302381	leptodactylus latrans	animalia	chordata	amphibia	anura	leptodactylidae	leptodactylus	latrans	16/12/2014	brazil	490	external	NA	NA	animal_surface	ventral	terrestrial	adult	wild	december	carnivore	direct_freeze	DNeasy Powersoil	neotropic	molly	13.9744	46	3.02847	0.83279	28	MVB2014-525	-0.292	9157	-29.4171	-51.4858	18.082	9.61432	52.0108	343.646	26.9714	8.4862	18.4852
MVB2014-542	AAAAAAAAAAA	AAAAAAAAAAAAAAAAAAAAA	6037	NA	GAMP	NA	1302381	leptodactylus latrans	animalia	chordata	amphibia	anura	leptodactylidae	leptodactylus	latrans	16/12/2014	brazil	490	external	NA	NA	animal_surface	ventral	terrestrial	adult	wild	december	carnivore	direct_freeze	DNeasy Powersoil	neotropic	molly	13.27	24.625	1.90843	0.61734	22	MVB2014-542	-0.292	9173	-29.4171	-51.4858	18.082	9.61432	52.0108	343.646	26.9714	8.4862	18.4852
MVB2014-539	AAAAAAAAAAA	AAAAAAAAAAAAAAAAAAAAA	6035	NA	GAMP	NA	1302381	leptodactylus latrans	animalia	chordata	amphibia	anura	leptodactylidae	leptodactylus	latrans	16/12/2014	brazil	490	external	NA	NA	animal_surface	ventral	terrestrial	adult	wild	december	carnivore	direct_freeze	DNeasy Powersoil	neotropic	molly	10.7962	13.75	1.42639	0.502062	13	MVB2014-539	-0.292	9171	-29.4171	-51.4858	18.082	9.61432	52.0108	343.646	26.9714	8.4862	18.4852
MVB2014-530	AAAAAAAAAAA	AAAAAAAAAAAAAAAAAAAAA	6026	NA	GAMP	NA	1302381	leptodactylus latrans	animalia	chordata	amphibia	anura	leptodactylidae	leptodactylus	latrans	16/12/2014	brazil	490	external	NA	NA	animal_surface	ventral	terrestrial	adult	wild	december	carnivore	direct_freeze	DNeasy Powersoil	neotropic	molly	10.2149	20.5	1.17077	0.43149	13	MVB2014-530	-0.292	9162	-29.4171	-51.4858	18.082	9.61432	52.0108	343.646	26.9714	8.4862	18.4852
MVB2014-407	AAAAAAAAAAA	AAAAAAAAAAAAAAAAAAAAA	6865	NA	GAMP	NA	218685	physalaemus cuvieri	animalia	chordata	amphibia	anura	leptodactylidae	physalaemus	cuvieri	2015-10-12	brazil	650	external	NA	NA	animal_surface	ventral	terrestrial	adult	wild	december	carnivore	direct_freeze	DNeasy Powersoil	neotropic	molly	12.0861	35.75	0.552974	0.116008	22	MVB2014-407	-0.292	8674	-22.3262	-47.7126	20.3765	11.3816	59.7344	245.825	29.3963	10.3428	19.0535
MVB2014-414	AAAAAAAAAAA	AAAAAAAAAAAAAAAAAAAAA	6866	NA	GAMP	NA	218685	physalaemus cuvieri	animalia	chordata	amphibia	anura	leptodactylidae	physalaemus	cuvieri	2015-10-12	brazil	650	external	NA	NA	animal_surface	ventral	terrestrial	adult	wild	december	carnivore	direct_freeze	DNeasy Powersoil	neotropic	molly	20.1775	113.667	2.48691	0.671586	55	MVB2014-414	-0.292	8675	-22.3262	-47.7126	20.3765	11.3816	59.7344	245.825	29.3963	10.3428	19.0535
MVB2014-518	AAAAAAAAAAA	AAAAAAAAAAAAAAAAAAAAA	6878	NA	GAMP	NA	218685	physalaemus cuvieri	animalia	chordata	amphibia	anura	leptodactylidae	physalaemus	cuvieri	16/12/2014	brazil	490	external	NA	NA	animal_surface	ventral	terrestrial	adult	wild	december	carnivore	direct_freeze	DNeasy Powersoil	neotropic	molly	11.6884	21	1.66425	0.517416	16	MVB2014-518	-0.292	9151	-29.4171	-51.4858	18.082	9.61432	52.0108	343.646	26.9714	8.4862	18.4852
MVB2014-500	AAAAAAAAAAA	AAAAAAAAAAAAAAAAAAAAA	6877	NA	GAMP	NA	218685	physalaemus cuvieri	animalia	chordata	amphibia	anura	leptodactylidae	physalaemus	cuvieri	16/12/2014	brazil	490	external	NA	NA	animal_surface	ventral	terrestrial	adult	wild	december	carnivore	direct_freeze	DNeasy Powersoil	neotropic	molly	11.6328	23	2.21391	0.716466	16	MVB2014-500	-0.292	9137	-29.4171	-51.4858	18.082	9.61432	52.0108	343.646	26.9714	8.4862	18.4852
MVB2014-485	AAAAAAAAAAA	AAAAAAAAAAAAAAAAAAAAA	6876	NA	GAMP	NA	218685	physalaemus cuvieri	animalia	chordata	amphibia	anura	leptodactylidae	physalaemus	cuvieri	15/12/2014	brazil	489	external	NA	NA	animal_surface	ventral	terrestrial	adult	wild	december	carnivore	direct_freeze	DNeasy Powersoil	neotropic	molly	10.4858	16	2.51697	0.740566	16	MVB2014-485	-0.292	9123	-29.4502	-51.5068	18.0315	9.57903	51.9408	343.75	26.8931	8.45091	18.4422
MVB2015-8488	AAAAAAAAAAAA	AAAAAAAAAAAAAAAAAAAAA	6937	NA	GAMP	NA	404002	pleurodema thaul	animalia	chordata	amphibia	anura	leptodactylidae	pleurodema	thaul	20/08/2015	chile	480	external	NA	NA	animal_surface	ventral	freshwater	adult	wild	august	carnivore	direct_freeze	DNeasy Powersoil	neotropic	molly	10.7482	21.3333	0.206728	0.041462	12	MVB2015-8488	-0.292	11914	-39.4042	-73.0961	10.6067	8.50216	46.8709	313.507	19.3339	1.19417	18.1397
MVB2015-8485	AAAAAAAAAAAA	AAAAAAAAAAAAAAAAAAAAA	6934	NA	GAMP	NA	404002	pleurodema thaul	animalia	chordata	amphibia	anura	leptodactylidae	pleurodema	thaul	20/08/2015	chile	480	external	NA	NA	animal_surface	ventral	freshwater	adult	wild	august	carnivore	direct_freeze	DNeasy Powersoil	neotropic	molly	28.7537	169.045	2.60813	0.499104	104	MVB2015-8485	-0.292	11911	-39.4042	-73.0961	10.6067	8.50216	46.8709	313.507	19.3339	1.19417	18.1397
MVB2015-8486	AAAAAAAAAAAA	AAAAAAAAAAAAAAAAAAAAA	6935	NA	GAMP	NA	404002	pleurodema thaul	animalia	chordata	amphibia	anura	leptodactylidae	pleurodema	thaul	20/08/2015	chile	480	external	NA	NA	animal_surface	ventral	freshwater	adult	wild	august	carnivore	direct_freeze	DNeasy Powersoil	neotropic	molly	23.965	155	2.51615	0.522234	86	MVB2015-8486	-0.292	11912	-39.4042	-73.0961	10.6067	8.50216	46.8709	313.507	19.3339	1.19417	18.1397
MVB2015-8487	AAAAAAAAAAAA	AAAAAAAAAAAAAAAAAAAAA	6936	NA	GAMP	NA	404002	pleurodema thaul	animalia	chordata	amphibia	anura	leptodactylidae	pleurodema	thaul	20/08/2015	chile	480	external	NA	NA	animal_surface	ventral	freshwater	adult	wild	august	carnivore	direct_freeze	DNeasy Powersoil	neotropic	molly	7.38122	4	0.532024	0.170144	4	MVB2015-8487	-0.292	11913	-39.4042	-73.0961	10.6067	8.50216	46.8709	313.507	19.3339	1.19417	18.1397
AM2.AND	CCTGGAATTAAG	GTGTGCCAGCMGCCGCGGTAA	4424	NA	GAMP	NA	68424	aglyptodactylus madagascariensis	animalia	chordata	amphibia	anura	mantellidae	aglyptodactylus	madagascariensis	2014-09-02	madagascar	942	external	NA	NA	animal_surface	ventral	terrestrial	adult	wild	february	carnivore	direct_freeze	DNeasy Powersoil	afrotropic	molly	24.9487	205.55	4.46458	0.901322	111	AM2.AND	-0.293	7925	-18.9328	48.4131	19.2904	11.9157	62.5532	267.484	28.2674	9.21833	19.0491
AM1.AND	CTGGTCTTACGG	GTGTGCCAGCMGCCGCGGTAA	4423	NA	GAMP	NA	68424	aglyptodactylus madagascariensis	animalia	chordata	amphibia	anura	mantellidae	aglyptodactylus	madagascariensis	2014-09-02	madagascar	942	external	NA	NA	animal_surface	ventral	terrestrial	adult	wild	february	carnivore	direct_freeze	DNeasy Powersoil	afrotropic	molly	16.1426	96.4286	3.53012	0.880228	50	AM1.AND	-0.293	7924	-18.9328	48.4131	19.2904	11.9157	62.5532	267.484	28.2674	9.21833	19.0491
J8.18	CGAGTTCATCGA	GTGTGCCAGCMGCCGCGGTAA	4419	NA	GAMP	NA	68424	aglyptodactylus madagascariensis	animalia	chordata	amphibia	anura	mantellidae	aglyptodactylus	madagascariensis	29/01/2014	madagascar	1000	external	NA	NA	animal_surface	ventral	terrestrial	adult	wild	january	carnivore	direct_freeze	DNeasy Powersoil	afrotropic	molly	39.8552	449.243	6.02941	0.94894	233	J8.18	-0.293	7874	-18.7709	48.4322	19.4106	11.7594	60.8122	272.528	28.065	8.72781	19.3372
J6.2	GAAGTAGCGAGC	GTGTGCCAGCMGCCGCGGTAA	4850	NA	GAMP	NA	160222	blommersia blommersae	animalia	chordata	amphibia	anura	mantellidae	blommersia	blommersae	21/01/2014	madagascar	1587	external	NA	NA	animal_surface	ventral	terrestrial	adult	wild	january	carnivore	direct_freeze	DNeasy Powersoil	afrotropic	molly	21.7358	149.682	3.28948	0.744286	94	J6.2	-0.293	7702	-18.1724	47.2812	18.1616	12.703	67.4872	227.008	26.9114	8.0872	18.8242
J6.03	GTTCTGCTTGTT	GTGTGCCAGCMGCCGCGGTAA	4848	NA	GAMP	NA	160222	blommersia blommersae	animalia	chordata	amphibia	anura	mantellidae	blommersia	blommersae	21/01/2014	madagascar	1587	external	NA	NA	animal_surface	ventral	terrestrial	adult	wild	january	carnivore	direct_freeze	DNeasy Powersoil	afrotropic	molly	57.1945	457.247	7.22536	0.975046	331	J6.03	-0.293	7696	-18.1724	47.2812	18.1616	12.703	67.4872	227.008	26.9114	8.0872	18.8242
J4.11	ATACTCGGCTGC	GTGTGCCAGCMGCCGCGGTAA	4844	NA	GAMP	NA	160222	blommersia blommersae	animalia	chordata	amphibia	anura	mantellidae	blommersia	blommersae	16/01/2014	madagascar	1147	external	NA	NA	animal_surface	ventral	terrestrial	adult	wild	january	carnivore	direct_freeze	DNeasy Powersoil	afrotropic	molly	55.0575	559.817	7.23933	0.976228	350	J4.11	-0.293	8554	-21.2356	47.3975	18.2988	11.5877	62.6538	259.932	26.8731	8.3793	18.4938
J4.40	GTCTCCTCCCTT	GTGTGCCAGCMGCCGCGGTAA	4847	NA	GAMP	NA	160222	blommersia blommersae	animalia	chordata	amphibia	anura	mantellidae	blommersia	blommersae	16/01/2014	madagascar	1147	external	NA	NA	animal_surface	ventral	terrestrial	adult	wild	january	carnivore	direct_freeze	DNeasy Powersoil	afrotropic	molly	30.1878	196	4.58709	0.864818	135	J4.40	-0.293	8584	-21.2356	47.3975	18.2988	11.5877	62.6538	259.932	26.8731	8.3793	18.4938
J9.74	CTAGCAGTATGA	GTGTGCCAGCMGCCGCGGTAA	4862	NA	GAMP	NA	160222	blommersia grandisonae	animalia	chordata	amphibia	anura	mantellidae	blommersia	grandisonae	2014-05-02	madagascar	790	external	NA	NA	animal_surface	ventral	terrestrial	adult	wild	february	carnivore	direct_freeze	DNeasy Powersoil	afrotropic	molly	21.2698	84.2727	4.02066	0.789818	76	J9.74	-0.293	8039	-18.9209	48.5147	20.4458	11.3776	62.9917	258.182	29.0501	10.9881	18.062
J9.5	CCGAAGATTCTG	GTGTGCCAGCMGCCGCGGTAA	4858	NA	GAMP	NA	160222	blommersia blommersae	animalia	chordata	amphibia	anura	mantellidae	blommersia	blommersae	31/01/2014	madagascar	922	external	NA	NA	animal_surface	ventral	terrestrial	adult	wild	january	carnivore	direct_freeze	DNeasy Powersoil	afrotropic	molly	20.3732	104.25	2.42529	0.5279	68	J9.5	-0.293	7998	-18.9265	48.4177	19.2996	11.8776	62.4399	267.696	28.2661	9.24363	19.0224
J8.3	CAGTTCGAGATA	GTGTGCCAGCMGCCGCGGTAA	4854	NA	GAMP	NA	160222	blommersia blommersae	animalia	chordata	amphibia	anura	mantellidae	blommersia	blommersae	29/01/2014	madagascar	1000	external	NA	NA	animal_surface	ventral	terrestrial	adult	wild	january	carnivore	direct_freeze	DNeasy Powersoil	afrotropic	molly	44.4552	376.804	6.08547	0.946376	245	J8.3	-0.293	7887	-18.7709	48.4322	19.4106	11.7594	60.8122	272.528	28.065	8.72781	19.3372
Fr364.S2	TCGTCGCCAAAC	GTGTGCCAGCMGCCGCGGTAA	5043	NA	GAMP	NA	743286	boophis obscurus	animalia	chordata	amphibia	anura	mantellidae	boophis	obscurus	26/11/2014	madagascar	876	external	NA	NA	animal_surface	ventral	terrestrial	adult	wild	november	carnivore	direct_freeze	DNeasy Powersoil	afrotropic	molly	17.4787	62.5	3.38784	0.764938	57	Fr364.S2	-0.293	8822	-22.4812	45.3812	22.3393	14.2409	66.5593	276.959	32.2002	10.8044	21.3958
Fr177.S2	GAAGACAGCGAC	GTGTGCCAGCMGCCGCGGTAA	4936	NA	GAMP	NA	285092	boophis laurenti	animalia	chordata	amphibia	anura	mantellidae	boophis	laurenti	16/11/2014	madagascar	2490	external	NA	NA	animal_surface	ventral	freshwater	adult	wild	november	carnivore	direct_freeze	DNeasy Powersoil	afrotropic	molly	16.8382	56	3.07391	0.802828	43	Fr177.S2	-0.293	8599	-22.1978	46.8991	12.2588	9.31004	60.7167	225.374	19.553	4.22326	15.3297
Fr180.S2	GTCCTGACACTG	GTGTGCCAGCMGCCGCGGTAA	4938	NA	GAMP	NA	285092	boophis laurenti	animalia	chordata	amphibia	anura	mantellidae	boophis	laurenti	16/11/2014	madagascar	2490	external	NA	NA	animal_surface	ventral	freshwater	adult	wild	november	carnivore	direct_freeze	DNeasy Powersoil	afrotropic	molly	20.6815	101.3	3.14088	0.686328	81	Fr180.S2	-0.293	8601	-22.1978	46.8991	12.2588	9.31004	60.7167	225.374	19.553	4.22326	15.3297
Fr468.S2	TGCTCCGTAGAA	GTGTGCCAGCMGCCGCGGTAA	4941	NA	GAMP	NA	285092	boophis laurenti	animalia	chordata	amphibia	anura	mantellidae	boophis	laurenti	16/11/2014	madagascar	2490	external	NA	NA	animal_surface	ventral	freshwater	adult	wild	november	carnivore	direct_freeze	DNeasy Powersoil	afrotropic	molly	40.3565	242.957	5.83575	0.9542	181	Fr468.S2	-0.293	8614	-22.1978	46.8991	12.2588	9.31004	60.7167	225.374	19.553	4.22326	15.3297
Fr498.S2	GCCTAGCCCAAT	GTGTGCCAGCMGCCGCGGTAA	4942	NA	GAMP	NA	285092	boophis laurenti	animalia	chordata	amphibia	anura	mantellidae	boophis	laurenti	16/11/2014	madagascar	2490	external	NA	NA	animal_surface	ventral	freshwater	adult	wild	november	carnivore	direct_freeze	DNeasy Powersoil	afrotropic	molly	42.0793	317.872	6.00346	0.961744	196	Fr498.S2	-0.293	8615	-22.1978	46.8991	12.2588	9.31004	60.7167	225.374	19.553	4.22326	15.3297
Fr176.S2	TGGAGAGGAGAT	GTGTGCCAGCMGCCGCGGTAA	4935	NA	GAMP	NA	285092	boophis laurenti	animalia	chordata	amphibia	anura	mantellidae	boophis	laurenti	16/11/2014	madagascar	2490	external	NA	NA	animal_surface	ventral	freshwater	adult	wild	november	carnivore	direct_freeze	DNeasy Powersoil	afrotropic	molly	28.8917	155.556	5.6344	0.949386	136	Fr176.S2	-0.293	8598	-22.1978	46.8991	12.2588	9.31004	60.7167	225.374	19.553	4.22326	15.3297
Fr178.S2	CGATACACTGCC	GTGTGCCAGCMGCCGCGGTAA	4937	NA	GAMP	NA	285092	boophis laurenti	animalia	chordata	amphibia	anura	mantellidae	boophis	laurenti	16/11/2014	madagascar	2490	external	NA	NA	animal_surface	ventral	freshwater	adult	wild	november	carnivore	direct_freeze	DNeasy Powersoil	afrotropic	molly	20.7712	90.0909	4.41342	0.912866	71	Fr178.S2	-0.293	8600	-22.1978	46.8991	12.2588	9.31004	60.7167	225.374	19.553	4.22326	15.3297
Fr174.S2	AGTGTCGATTCG	GTGTGCCAGCMGCCGCGGTAA	4933	NA	GAMP	NA	285092	boophis laurenti	animalia	chordata	amphibia	anura	mantellidae	boophis	laurenti	16/11/2014	madagascar	2490	external	NA	NA	animal_surface	ventral	freshwater	adult	wild	november	carnivore	direct_freeze	DNeasy Powersoil	afrotropic	molly	16.4768	53.1111	3.96905	0.902944	47	Fr174.S2	-0.293	8596	-22.1978	46.8991	12.2588	9.31004	60.7167	225.374	19.553	4.22326	15.3297
Fr175.S2	TCCAGGGCTATA	GTGTGCCAGCMGCCGCGGTAA	4934	NA	GAMP	NA	285092	boophis laurenti	animalia	chordata	amphibia	anura	mantellidae	boophis	laurenti	16/11/2014	madagascar	2490	external	NA	NA	animal_surface	ventral	freshwater	adult	wild	november	carnivore	direct_freeze	DNeasy Powersoil	afrotropic	molly	8.97127	8	0.303171	0.09348	5	Fr175.S2	-0.293	8597	-22.1978	46.8991	12.2588	9.31004	60.7167	225.374	19.553	4.22326	15.3297
Boophis.goudoti.4.043.1267715	ATTATCGTCCCT	GTGTGCCAGCMGCCGCGGTAA	4893	NA	GAMP	NA	169023	boophis goudotii	animalia	chordata	amphibia	anura	mantellidae	boophis	goudotii	27/08/2013	madagascar	2000	external	NA	NA	animal_surface	ventral	freshwater	adult	wild	august	carnivore	direct_freeze	DNeasy Powersoil	afrotropic	molly	25.8904	144.12	4.95515	0.918726	123	Boophis.goudoti.4.043.1267715	-0.293	8119	-19.3463	47.2771	14.9239	13.1177	66.7233	249.196	24.1636	4.50145	19.6622
Boophis.goudoti.4.023.1267647	GCTTGAGCTTGA	GTGTGCCAGCMGCCGCGGTAA	4889	NA	GAMP	NA	169023	boophis goudotii	animalia	chordata	amphibia	anura	mantellidae	boophis	goudotii	27/08/2013	madagascar	2000	external	NA	NA	animal_surface	ventral	freshwater	adult	wild	august	carnivore	direct_freeze	DNeasy Powersoil	afrotropic	molly	23.1901	99.65	4.41536	0.88081	92	Boophis.goudoti.4.023.1267647	-0.293	8115	-19.3463	47.2771	14.9239	13.1177	66.7233	249.196	24.1636	4.50145	19.6622
Boophis.goudoti.4.041.1267733	AGACATACCGTA	GTGTGCCAGCMGCCGCGGTAA	4891	NA	GAMP	NA	169023	boophis goudotii	animalia	chordata	amphibia	anura	mantellidae	boophis	goudotii	27/08/2013	madagascar	2000	external	NA	NA	animal_surface	ventral	freshwater	adult	wild	august	carnivore	direct_freeze	DNeasy Powersoil	afrotropic	molly	17.2356	68.6	3.57936	0.867964	55	Boophis.goudoti.4.041.1267733	-0.293	8117	-19.3463	47.2771	14.9239	13.1177	66.7233	249.196	24.1636	4.50145	19.6622
Boophis.goudoti.4.042.1267724	GATCCTCATGCG	GTGTGCCAGCMGCCGCGGTAA	4892	NA	GAMP	NA	169023	boophis goudotii	animalia	chordata	amphibia	anura	mantellidae	boophis	goudotii	27/08/2013	madagascar	2000	external	NA	NA	animal_surface	ventral	freshwater	adult	wild	august	carnivore	direct_freeze	DNeasy Powersoil	afrotropic	molly	28.244	144.731	5.80156	0.946166	135	Boophis.goudoti.4.042.1267724	-0.293	8118	-19.3463	47.2771	14.9239	13.1177	66.7233	249.196	24.1636	4.50145	19.6622
Boophis.goudoti.4.022.1267706	GTGCAACCAATC	GTGTGCCAGCMGCCGCGGTAA	4888	NA	GAMP	NA	169023	boophis goudotii	animalia	chordata	amphibia	anura	mantellidae	boophis	goudotii	27/08/2013	madagascar	2000	external	NA	NA	animal_surface	ventral	freshwater	adult	wild	august	carnivore	direct_freeze	DNeasy Powersoil	afrotropic	molly	21.5921	99.1429	4.98625	0.92651	96	Boophis.goudoti.4.022.1267706	-0.293	8114	-19.3463	47.2771	14.9239	13.1177	66.7233	249.196	24.1636	4.50145	19.6622
Boophis.williamsi.4.027.1267741	CTGTCAGTGACC	GTGTGCCAGCMGCCGCGGTAA	5253	NA	GAMP	NA	321794	boophis williamsi	animalia	chordata	amphibia	anura	mantellidae	boophis	williamsi	28/08/2013	madagascar	2259	external	NA	NA	animal_surface	ventral	freshwater	adult	wild	august	carnivore	direct_freeze	DNeasy Powersoil	afrotropic	molly	15.5553	57	3.26692	0.84263	45	Boophis.williamsi.4.027.1267741	-0.293	8130	-19.3408	47.2743	14.6808	13.0073	66.755	245.624	23.8162	4.32691	19.4893
Boophis.williamsi.4.025.1267670	CGCTGTGGATTA	GTGTGCCAGCMGCCGCGGTAA	5252	NA	GAMP	NA	321794	boophis williamsi	animalia	chordata	amphibia	anura	mantellidae	boophis	williamsi	27/08/2013	madagascar	2000	external	NA	NA	animal_surface	ventral	freshwater	adult	wild	august	carnivore	direct_freeze	DNeasy Powersoil	afrotropic	molly	20.2201	91.0714	3.5842	0.859162	66	Boophis.williamsi.4.025.1267670	-0.293	8121	-19.3463	47.2771	14.9239	13.1177	66.7233	249.196	24.1636	4.50145	19.6622
J5.19	CCGACATTGTAG	GTGTGCCAGCMGCCGCGGTAA	4873	NA	GAMP	NA	169020	boophis ankaratra	animalia	chordata	amphibia	anura	mantellidae	boophis	ankaratra	20/01/2014	madagascar	1589	external	NA	NA	animal_surface	ventral	terrestrial	adult	wild	january	carnivore	direct_freeze	DNeasy Powersoil	afrotropic	molly	27.3875	144.903	4.25973	0.855342	121	J5.19	-0.293	7678	-18.1981	47.2817	18.5821	12.9613	68.1299	226.027	27.4596	8.43566	19.024
J5.18	CTGTTACAGCGA	GTGTGCCAGCMGCCGCGGTAA	4872	NA	GAMP	NA	169020	boophis ankaratra	animalia	chordata	amphibia	anura	mantellidae	boophis	ankaratra	20/01/2014	madagascar	1589	external	NA	NA	animal_surface	ventral	terrestrial	adult	wild	january	carnivore	direct_freeze	DNeasy Powersoil	afrotropic	molly	23.1704	154.067	2.68078	0.596522	82	J5.18	-0.293	7677	-18.1981	47.2817	18.5821	12.9613	68.1299	226.027	27.4596	8.43566	19.024
J5.26	CAATGCCTCACG	GTGTGCCAGCMGCCGCGGTAA	4901	NA	GAMP	NA	169023	boophis goudotii	animalia	chordata	amphibia	anura	mantellidae	boophis	goudotii	20/01/2014	madagascar	1589	external	NA	NA	animal_surface	ventral	terrestrial	adult	wild	january	carnivore	direct_freeze	DNeasy Powersoil	afrotropic	molly	43.8709	426.015	7.11286	0.970242	299	J5.26	-0.293	7685	-18.1981	47.2817	18.5821	12.9613	68.1299	226.027	27.4596	8.43566	19.024
J5.27	AGGTGGTGGAGT	GTGTGCCAGCMGCCGCGGTAA	4902	NA	GAMP	NA	169023	boophis goudotii	animalia	chordata	amphibia	anura	mantellidae	boophis	goudotii	20/01/2014	madagascar	1589	external	NA	NA	animal_surface	ventral	terrestrial	adult	wild	january	carnivore	direct_freeze	DNeasy Powersoil	afrotropic	molly	33.2573	196.182	5.55651	0.941904	156	J5.27	-0.293	7686	-18.1981	47.2817	18.5821	12.9613	68.1299	226.027	27.4596	8.43566	19.024
J4.33	ACTGGCAAACCT	GTGTGCCAGCMGCCGCGGTAA	4883	NA	GAMP	NA	321777	boophis elenae	animalia	chordata	amphibia	anura	mantellidae	boophis	elenae	16/01/2014	madagascar	1147	external	NA	NA	animal_surface	ventral	terrestrial	adult	wild	january	carnivore	direct_freeze	DNeasy Powersoil	afrotropic	molly	26.4772	210.647	4.21268	0.876694	110	J4.33	-0.293	8576	-21.2356	47.3975	18.2988	11.5877	62.6538	259.932	26.8731	8.3793	18.4938
J4.34	CTGATCCATCTT	GTGTGCCAGCMGCCGCGGTAA	4884	NA	GAMP	NA	321777	boophis elenae	animalia	chordata	amphibia	anura	mantellidae	boophis	elenae	16/01/2014	madagascar	1147	external	NA	NA	animal_surface	ventral	terrestrial	adult	wild	january	carnivore	direct_freeze	DNeasy Powersoil	afrotropic	molly	22.5116	106.25	4.70151	0.911982	87	J4.34	-0.293	8577	-21.2356	47.3975	18.2988	11.5877	62.6538	259.932	26.8731	8.3793	18.4938
J4.35	TTGATCCGGTAG	GTGTGCCAGCMGCCGCGGTAA	4885	NA	GAMP	NA	321777	boophis elenae	animalia	chordata	amphibia	anura	mantellidae	boophis	elenae	16/01/2014	madagascar	1147	external	NA	NA	animal_surface	ventral	terrestrial	adult	wild	january	carnivore	direct_freeze	DNeasy Powersoil	afrotropic	molly	28.1473	151.75	4.75937	0.898598	121	J4.35	-0.293	8578	-21.2356	47.3975	18.2988	11.5877	62.6538	259.932	26.8731	8.3793	18.4938
J4.19	GGTGGTCGTTCT	GTGTGCCAGCMGCCGCGGTAA	4909	NA	GAMP	NA	321779	boophis guibei	animalia	chordata	amphibia	anura	mantellidae	boophis	guibei	16/01/2014	madagascar	1147	external	NA	NA	animal_surface	ventral	terrestrial	adult	wild	january	carnivore	direct_freeze	DNeasy Powersoil	afrotropic	molly	31.0217	192.079	5.14694	0.912126	153	J4.19	-0.293	8560	-21.2356	47.3975	18.2988	11.5877	62.6538	259.932	26.8731	8.3793	18.4938
J4.22	AACGAGGCAACG	GTGTGCCAGCMGCCGCGGTAA	4912	NA	GAMP	NA	321779	boophis guibei	animalia	chordata	amphibia	anura	mantellidae	boophis	guibei	16/01/2014	madagascar	1147	external	NA	NA	animal_surface	ventral	terrestrial	adult	wild	january	carnivore	direct_freeze	DNeasy Powersoil	afrotropic	molly	38.9335	342.588	4.97115	0.87626	182	J4.22	-0.293	8564	-21.2356	47.3975	18.2988	11.5877	62.6538	259.932	26.8731	8.3793	18.4938
J4.21	GTACATGTCGCC	GTGTGCCAGCMGCCGCGGTAA	4911	NA	GAMP	NA	321779	boophis guibei	animalia	chordata	amphibia	anura	mantellidae	boophis	guibei	16/01/2014	madagascar	1147	external	NA	NA	animal_surface	ventral	terrestrial	adult	wild	january	carnivore	direct_freeze	DNeasy Powersoil	afrotropic	molly	34.555	274.387	5.55461	0.944902	175	J4.21	-0.293	8563	-21.2356	47.3975	18.2988	11.5877	62.6538	259.932	26.8731	8.3793	18.4938
J4.23	AGGGCTATAGTT	GTGTGCCAGCMGCCGCGGTAA	4913	NA	GAMP	NA	321779	boophis guibei	animalia	chordata	amphibia	anura	mantellidae	boophis	guibei	16/01/2014	madagascar	1147	external	NA	NA	animal_surface	ventral	terrestrial	adult	wild	january	carnivore	direct_freeze	DNeasy Powersoil	afrotropic	molly	30.7431	227.138	4.23288	0.847024	139	J4.23	-0.293	8565	-21.2356	47.3975	18.2988	11.5877	62.6538	259.932	26.8731	8.3793	18.4938
Bm1.Vohi	TAAACGCGACTC	GTGTGCCAGCMGCCGCGGTAA	4977	NA	GAMP	NA	127644	boophis madagascariensis	animalia	chordata	amphibia	anura	mantellidae	boophis	madagascariensis	16/01/2014	madagascar	1147	external	NA	NA	animal_surface	ventral	terrestrial	adult	wild	january	carnivore	direct_freeze	DNeasy Powersoil	afrotropic	molly	24.4953	195.5	3.73178	0.79535	107	Bm1.Vohi	-0.293	8549	-21.2356	47.3975	18.2988	11.5877	62.6538	259.932	26.8731	8.3793	18.4938
J4.36	GCAATTAGGTAC	GTGTGCCAGCMGCCGCGGTAA	5048	NA	GAMP	NA	321789	boophis picturatus	animalia	chordata	amphibia	anura	mantellidae	boophis	picturatus	16/01/2014	madagascar	1147	external	NA	NA	animal_surface	ventral	terrestrial	adult	wild	january	carnivore	direct_freeze	DNeasy Powersoil	afrotropic	molly	24.5079	145.286	3.61077	0.750582	105	J4.36	-0.293	8579	-21.2356	47.3975	18.2988	11.5877	62.6538	259.932	26.8731	8.3793	18.4938
J4.38	TCCGCAACCTGA	GTGTGCCAGCMGCCGCGGTAA	5050	NA	GAMP	NA	321789	boophis picturatus	animalia	chordata	amphibia	anura	mantellidae	boophis	picturatus	16/01/2014	madagascar	1147	external	NA	NA	animal_surface	ventral	terrestrial	adult	wild	january	carnivore	direct_freeze	DNeasy Powersoil	afrotropic	molly	31.407	128.5	4.505	0.896248	106	J4.38	-0.293	8581	-21.2356	47.3975	18.2988	11.5877	62.6538	259.932	26.8731	8.3793	18.4938
J4.39	ACTCGGCCAACT	GTGTGCCAGCMGCCGCGGTAA	5237	NA	GAMP	NA	321798	boophis tasymena	animalia	chordata	amphibia	anura	mantellidae	boophis	tasymena	16/01/2014	madagascar	1147	external	NA	NA	animal_surface	ventral	terrestrial	adult	wild	january	carnivore	direct_freeze	DNeasy Powersoil	afrotropic	molly	21.3344	106.882	3.70583	0.834252	83	J4.39	-0.293	8582	-21.2356	47.3975	18.2988	11.5877	62.6538	259.932	26.8731	8.3793	18.4938
J1.24	TGCACAGTCGCT	GTGTGCCAGCMGCCGCGGTAA	4896	NA	GAMP	NA	169023	boophis goudotii	animalia	chordata	amphibia	anura	mantellidae	boophis	goudotii	2014-04-01	madagascar	1486	external	NA	NA	animal_surface	ventral	terrestrial	adult	wild	january	carnivore	direct_freeze	DNeasy Powersoil	afrotropic	molly	15.3681	119.25	1.9173	0.555104	38	J1.24	-0.293	8167	-20.8066	47.3159	16.5736	11.8489	63.5082	257.258	25.251	6.594	18.657
J1.14a	ACGGATGTTATG	GTGTGCCAGCMGCCGCGGTAA	5129	NA	GAMP	NA	321792	boophis rhodoscelis	animalia	chordata	amphibia	anura	mantellidae	boophis	rhodoscelis	2014-04-01	madagascar	1486	external	NA	NA	animal_surface	ventral	terrestrial	adult	wild	january	carnivore	direct_freeze	DNeasy Powersoil	afrotropic	molly	15.8815	82.5	2.54773	0.709134	44	J1.14a	-0.293	8161	-20.8066	47.3159	16.5736	11.8489	63.5082	257.258	25.251	6.594	18.657
J1.12	AGTAGCGGAAGA	GTGTGCCAGCMGCCGCGGTAA	5127	NA	GAMP	NA	321792	boophis rhodoscelis	animalia	chordata	amphibia	anura	mantellidae	boophis	rhodoscelis	2014-04-01	madagascar	1486	external	NA	NA	animal_surface	ventral	terrestrial	adult	wild	january	carnivore	direct_freeze	DNeasy Powersoil	afrotropic	molly	18.2554	69.0769	3.39245	0.763088	64	J1.12	-0.293	8159	-20.8066	47.3159	16.5736	11.8489	63.5082	257.258	25.251	6.594	18.657
J1.15	TTGGACGTCCAC	GTGTGCCAGCMGCCGCGGTAA	5131	NA	GAMP	NA	321792	boophis rhodoscelis	animalia	chordata	amphibia	anura	mantellidae	boophis	rhodoscelis	2014-04-01	madagascar	1486	external	NA	NA	animal_surface	ventral	terrestrial	adult	wild	january	carnivore	direct_freeze	DNeasy Powersoil	afrotropic	molly	17.6288	93.2308	2.61877	0.631642	62	J1.15	-0.293	8163	-20.8066	47.3159	16.5736	11.8489	63.5082	257.258	25.251	6.594	18.657
J1.14b	TCACTTGGTGCG	GTGTGCCAGCMGCCGCGGTAA	5130	NA	GAMP	NA	321792	boophis rhodoscelis	animalia	chordata	amphibia	anura	mantellidae	boophis	rhodoscelis	2014-04-01	madagascar	1486	external	NA	NA	animal_surface	ventral	terrestrial	adult	wild	january	carnivore	direct_freeze	DNeasy Powersoil	afrotropic	molly	22.1652	99	2.5058	0.54411	68	J1.14b	-0.293	8162	-20.8066	47.3159	16.5736	11.8489	63.5082	257.258	25.251	6.594	18.657
Fr121.S2	CGCGTCAAACTA	GTGTGCCAGCMGCCGCGGTAA	4904	NA	GAMP	NA	169023	boophis goudotii	animalia	chordata	amphibia	anura	mantellidae	boophis	goudotii	14/11/2014	madagascar	1596	external	NA	NA	animal_surface	ventral	terrestrial	adult	wild	november	carnivore	direct_freeze	DNeasy Powersoil	afrotropic	molly	10.5117	24	2.41109	0.715026	18	Fr121.S2	-0.293	8653	-22.1462	46.9477	14.7928	10.6277	63.0458	235.57	22.7154	5.86371	16.8517
Fr165.S2	TTCTGGTCTTGT	GTGTGCCAGCMGCCGCGGTAA	4905	NA	GAMP	NA	169023	boophis goudotii	animalia	chordata	amphibia	anura	mantellidae	boophis	goudotii	15/11/2014	madagascar	2015	external	NA	NA	animal_surface	ventral	terrestrial	adult	wild	november	carnivore	direct_freeze	DNeasy Powersoil	afrotropic	molly	10.0197	11	0.170125	0.033658	9	Fr165.S2	-0.293	8634	-22.1653	46.9013	12.376	9.98995	62.8059	221.921	19.949	4.04464	15.9043
Fr161.S2	AAGCGTACATTG	GTGTGCCAGCMGCCGCGGTAA	5025	NA	GAMP	NA	169024	boophis microtympanum	animalia	chordata	amphibia	anura	mantellidae	boophis	microtympanum	15/11/2014	madagascar	2015	external	NA	NA	animal_surface	ventral	terrestrial	adult	wild	november	carnivore	direct_freeze	DNeasy Powersoil	afrotropic	molly	10.1757	18.5	0.422208	0.105986	11	Fr161.S2	-0.293	8631	-22.1653	46.9013	12.376	9.98995	62.8059	221.921	19.949	4.04464	15.9043
Fr163.S2	ATGGGACCTTCA	GTGTGCCAGCMGCCGCGGTAA	5027	NA	GAMP	NA	169024	boophis microtympanum	animalia	chordata	amphibia	anura	mantellidae	boophis	microtympanum	15/11/2014	madagascar	2015	external	NA	NA	animal_surface	ventral	terrestrial	adult	wild	november	carnivore	direct_freeze	DNeasy Powersoil	afrotropic	molly	14.1363	41.6667	3.77052	0.880528	41	Fr163.S2	-0.293	8633	-22.1653	46.9013	12.376	9.98995	62.8059	221.921	19.949	4.04464	15.9043
Fr183.S2	CCAAACTCGTCG	GTGTGCCAGCMGCCGCGGTAA	5033	NA	GAMP	NA	169024	boophis microtympanum	animalia	chordata	amphibia	anura	mantellidae	boophis	microtympanum	15/11/2014	madagascar	2015	external	NA	NA	animal_surface	ventral	terrestrial	adult	wild	november	carnivore	direct_freeze	DNeasy Powersoil	afrotropic	molly	11.2009	23.3333	0.237256	0.045414	14	Fr183.S2	-0.293	8640	-22.1653	46.9013	12.376	9.98995	62.8059	221.921	19.949	4.04464	15.9043
Fr171.S2	ATGTGTGTAGAC	GTGTGCCAGCMGCCGCGGTAA	5030	NA	GAMP	NA	169024	boophis microtympanum	animalia	chordata	amphibia	anura	mantellidae	boophis	microtympanum	15/11/2014	madagascar	2015	external	NA	NA	animal_surface	ventral	terrestrial	adult	wild	november	carnivore	direct_freeze	DNeasy Powersoil	afrotropic	molly	26.6835	122.071	4.84022	0.929662	91	Fr171.S2	-0.293	8637	-22.1653	46.9013	12.376	9.98995	62.8059	221.921	19.949	4.04464	15.9043
Fr168.S2	GAACAAAGAGCG	GTGTGCCAGCMGCCGCGGTAA	5029	NA	GAMP	NA	169024	boophis microtympanum	animalia	chordata	amphibia	anura	mantellidae	boophis	microtympanum	15/11/2014	madagascar	2015	external	NA	NA	animal_surface	ventral	terrestrial	adult	wild	november	carnivore	direct_freeze	DNeasy Powersoil	afrotropic	molly	11.4379	20	0.24141	0.04735	13	Fr168.S2	-0.293	8636	-22.1653	46.9013	12.376	9.98995	62.8059	221.921	19.949	4.04464	15.9043
Fr158.S2	TCAGACCAACTG	GTGTGCCAGCMGCCGCGGTAA	5023	NA	GAMP	NA	169024	boophis microtympanum	animalia	chordata	amphibia	anura	mantellidae	boophis	microtympanum	15/11/2014	madagascar	2015	external	NA	NA	animal_surface	ventral	terrestrial	adult	wild	november	carnivore	direct_freeze	DNeasy Powersoil	afrotropic	molly	9.15921	4.5	0.0436224	0.007978	4	Fr158.S2	-0.293	8629	-22.1653	46.9013	12.376	9.98995	62.8059	221.921	19.949	4.04464	15.9043
Fr549.S2	CTCGATGTAAGC	GTGTGCCAGCMGCCGCGGTAA	5020	NA	GAMP	NA	169024	boophis microtympanum	animalia	chordata	amphibia	anura	mantellidae	boophis	microtympanum	14/11/2014	madagascar	1596	external	NA	NA	animal_surface	ventral	terrestrial	adult	wild	november	carnivore	direct_freeze	DNeasy Powersoil	afrotropic	molly	34.4433	240.719	4.62945	0.839154	154	Fr549.S2	-0.293	8672	-22.1462	46.9477	14.7928	10.6277	63.0458	235.57	22.7154	5.86371	16.8517
Fr437.S2	CAATTCTGCTTC	GTGTGCCAGCMGCCGCGGTAA	5035	NA	GAMP	NA	169024	boophis microtympanum	animalia	chordata	amphibia	anura	mantellidae	boophis	microtympanum	15/11/2014	madagascar	2015	external	NA	NA	animal_surface	ventral	terrestrial	adult	wild	november	carnivore	direct_freeze	DNeasy Powersoil	afrotropic	molly	38.4918	329.885	5.95269	0.955374	186	Fr437.S2	-0.293	8646	-22.1653	46.9013	12.376	9.98995	62.8059	221.921	19.949	4.04464	15.9043
Fr139.S2	TCTGGGCATTGA	GTGTGCCAGCMGCCGCGGTAA	5057	NA	GAMP	NA	1070604	boophis popi	animalia	chordata	amphibia	anura	mantellidae	boophis	popi	14/11/2014	madagascar	1596	external	NA	NA	animal_surface	ventral	terrestrial	adult	wild	november	carnivore	direct_freeze	DNeasy Powersoil	afrotropic	molly	18.1692	61	4.22709	0.899814	56	Fr139.S2	-0.293	8668	-22.1462	46.9477	14.7928	10.6277	63.0458	235.57	22.7154	5.86371	16.8517
Fr119.S2	TGGCGTCATTCG	GTGTGCCAGCMGCCGCGGTAA	5056	NA	GAMP	NA	1070604	boophis popi	animalia	chordata	amphibia	anura	mantellidae	boophis	popi	14/11/2014	madagascar	1596	external	NA	NA	animal_surface	ventral	terrestrial	adult	wild	november	carnivore	direct_freeze	DNeasy Powersoil	afrotropic	molly	10.3242	13.5	1.92531	0.648714	13	Fr119.S2	-0.293	8651	-22.1462	46.9477	14.7928	10.6277	63.0458	235.57	22.7154	5.86371	16.8517
Fr117.S2	ATGTGCTGCTCG	GTGTGCCAGCMGCCGCGGTAA	5054	NA	GAMP	NA	1070604	boophis popi	animalia	chordata	amphibia	anura	mantellidae	boophis	popi	14/11/2014	madagascar	1596	external	NA	NA	animal_surface	ventral	terrestrial	adult	wild	november	carnivore	direct_freeze	DNeasy Powersoil	afrotropic	molly	11.0061	12	1.09673	0.432422	9	Fr117.S2	-0.293	8649	-22.1462	46.9477	14.7928	10.6277	63.0458	235.57	22.7154	5.86371	16.8517
Fr140.S2	TCCTAGGTCCGA	GTGTGCCAGCMGCCGCGGTAA	5058	NA	GAMP	NA	1070604	boophis popi	animalia	chordata	amphibia	anura	mantellidae	boophis	popi	14/11/2014	madagascar	1596	external	NA	NA	animal_surface	ventral	terrestrial	adult	wild	november	carnivore	direct_freeze	DNeasy Powersoil	afrotropic	molly	9.13963	6.5	0.220502	0.05294	6	Fr140.S2	-0.293	8669	-22.1462	46.9477	14.7928	10.6277	63.0458	235.57	22.7154	5.86371	16.8517
Fr292.S2	CGGGATCAAATT	GTGTGCCAGCMGCCGCGGTAA	5059	NA	GAMP	NA	1070604	boophis popi	animalia	chordata	amphibia	anura	mantellidae	boophis	popi	15/11/2014	madagascar	1596	external	NA	NA	animal_surface	ventral	terrestrial	adult	wild	november	carnivore	direct_freeze	DNeasy Powersoil	afrotropic	molly	16.8287	83.875	3.30904	0.78322	55	Fr292.S2	-0.293	8671	-22.1462	46.9477	14.7928	10.6277	63.0458	235.57	22.7154	5.86371	16.8517
J9.67	TTAAGCGCCTGA	GTGTGCCAGCMGCCGCGGTAA	4870	NA	GAMP	NA	127642	boophis albilabris	animalia	chordata	amphibia	anura	mantellidae	boophis	albilabris	2014-05-02	madagascar	790	external	NA	NA	animal_surface	ventral	terrestrial	adult	wild	february	carnivore	direct_freeze	DNeasy Powersoil	afrotropic	molly	14.2036	48.2	2.81879	0.734576	35	J9.67	-0.293	8033	-18.9209	48.5147	20.4458	11.3776	62.9917	258.182	29.0501	10.9881	18.062
J9.32	ACTCCTTGTGTT	GTGTGCCAGCMGCCGCGGTAA	4869	NA	GAMP	NA	127642	boophis albilabris	animalia	chordata	amphibia	anura	mantellidae	boophis	albilabris	2014-05-02	madagascar	790	external	NA	NA	animal_surface	ventral	terrestrial	adult	wild	february	carnivore	direct_freeze	DNeasy Powersoil	afrotropic	molly	10.7212	18	2.08408	0.648698	16	J9.32	-0.293	8011	-18.9209	48.5147	20.4458	11.3776	62.9917	258.182	29.0501	10.9881	18.062
J9.31	GTAGGAACCGGA	GTGTGCCAGCMGCCGCGGTAA	4868	NA	GAMP	NA	127642	boophis albilabris	animalia	chordata	amphibia	anura	mantellidae	boophis	albilabris	2014-05-02	madagascar	790	external	NA	NA	animal_surface	ventral	terrestrial	adult	wild	february	carnivore	direct_freeze	DNeasy Powersoil	afrotropic	molly	21.1401	134.077	2.67293	0.715464	71	J9.31	-0.293	8010	-18.9209	48.5147	20.4458	11.3776	62.9917	258.182	29.0501	10.9881	18.062
J9.77	TTGCGGACCCTA	GTGTGCCAGCMGCCGCGGTAA	4871	NA	GAMP	NA	127642	boophis albilabris	animalia	chordata	amphibia	anura	mantellidae	boophis	albilabris	2014-05-02	madagascar	790	external	NA	NA	animal_surface	ventral	terrestrial	adult	wild	february	carnivore	direct_freeze	DNeasy Powersoil	afrotropic	molly	25.3921	177.316	3.68475	0.828894	102	J9.77	-0.293	8042	-18.9209	48.5147	20.4458	11.3776	62.9917	258.182	29.0501	10.9881	18.062
J9.33	AGCTTACCGACC	GTGTGCCAGCMGCCGCGGTAA	4953	NA	GAMP	NA	127643	boophis luteus	animalia	chordata	amphibia	anura	mantellidae	boophis	luteus	2014-05-02	madagascar	790	external	NA	NA	animal_surface	ventral	terrestrial	adult	wild	february	carnivore	direct_freeze	DNeasy Powersoil	afrotropic	molly	28.3041	197	3.09075	0.80644	68	J9.33	-0.293	8012	-18.9209	48.5147	20.4458	11.3776	62.9917	258.182	29.0501	10.9881	18.062
J9.87	AAGCTTGAAACC	GTGTGCCAGCMGCCGCGGTAA	5017	NA	GAMP	NA	169026	boophis marojezensis	animalia	chordata	amphibia	anura	mantellidae	boophis	marojezensis	2014-05-02	madagascar	790	external	NA	NA	animal_surface	ventral	terrestrial	adult	wild	february	carnivore	direct_freeze	DNeasy Powersoil	afrotropic	molly	17.7489	74.1429	3.14296	0.800996	47	J9.87	-0.293	8051	-18.9209	48.5147	20.4458	11.3776	62.9917	258.182	29.0501	10.9881	18.062
J9.34	TGCATGACAGTC	GTGTGCCAGCMGCCGCGGTAA	5016	NA	GAMP	NA	169026	boophis marojezensis	animalia	chordata	amphibia	anura	mantellidae	boophis	marojezensis	2014-05-02	madagascar	790	external	NA	NA	animal_surface	ventral	terrestrial	adult	wild	february	carnivore	direct_freeze	DNeasy Powersoil	afrotropic	molly	25.1613	153	4.93053	0.936418	110	J9.34	-0.293	8013	-18.9209	48.5147	20.4458	11.3776	62.9917	258.182	29.0501	10.9881	18.062
J9.81	GCATTGAGTTCG	GTGTGCCAGCMGCCGCGGTAA	5076	NA	GAMP	NA	321790	boophis pyrrhus	animalia	chordata	amphibia	anura	mantellidae	boophis	pyrrhus	2014-05-02	madagascar	790	external	NA	NA	animal_surface	ventral	terrestrial	adult	wild	february	carnivore	direct_freeze	DNeasy Powersoil	afrotropic	molly	39.552	376	7.13523	0.987142	265	J9.81	-0.293	8046	-18.9209	48.5147	20.4458	11.3776	62.9917	258.182	29.0501	10.9881	18.062
J9.35	AATCAGAGCTTG	GTGTGCCAGCMGCCGCGGTAA	5070	NA	GAMP	NA	321790	boophis pyrrhus	animalia	chordata	amphibia	anura	mantellidae	boophis	pyrrhus	2014-05-02	madagascar	790	external	NA	NA	animal_surface	ventral	terrestrial	adult	wild	february	carnivore	direct_freeze	DNeasy Powersoil	afrotropic	molly	14.838	63	1.00598	0.234122	29	J9.35	-0.293	8014	-18.9209	48.5147	20.4458	11.3776	62.9917	258.182	29.0501	10.9881	18.062
J9.39	ACGTCTCAGTGC	GTGTGCCAGCMGCCGCGGTAA	5238	NA	GAMP	NA	321798	boophis tasymena	animalia	chordata	amphibia	anura	mantellidae	boophis	tasymena	2014-05-02	madagascar	790	external	NA	NA	animal_surface	ventral	terrestrial	adult	wild	february	carnivore	direct_freeze	DNeasy Powersoil	afrotropic	molly	12.6144	53.3333	1.73123	0.606888	23	J9.39	-0.293	8018	-18.9209	48.5147	20.4458	11.3776	62.9917	258.182	29.0501	10.9881	18.062
J9.40	CTCGTTTCAGTT	GTGTGCCAGCMGCCGCGGTAA	5239	NA	GAMP	NA	321798	boophis tasymena	animalia	chordata	amphibia	anura	mantellidae	boophis	tasymena	2014-05-02	madagascar	790	external	NA	NA	animal_surface	ventral	terrestrial	adult	wild	february	carnivore	direct_freeze	DNeasy Powersoil	afrotropic	molly	45.611	484.35	5.89204	0.914562	275	J9.40	-0.293	8019	-18.9209	48.5147	20.4458	11.3776	62.9917	258.182	29.0501	10.9881	18.062
J7.33	AGCGGCCTATTA	GTGTGCCAGCMGCCGCGGTAA	4922	NA	GAMP	NA	252281	boophis idae	animalia	chordata	amphibia	anura	mantellidae	boophis	idae	26/01/2014	madagascar	918	external	NA	NA	animal_surface	ventral	terrestrial	adult	wild	january	carnivore	direct_freeze	DNeasy Powersoil	afrotropic	molly	18.1567	66.7692	2.81343	0.653264	55	J7.33	-0.293	7741	-18.6018	48.4342	19.5206	11.7329	61.8801	268.212	28.3188	9.35637	18.9624
J7.32	GGACAGTGTATT	GTGTGCCAGCMGCCGCGGTAA	4921	NA	GAMP	NA	252281	boophis idae	animalia	chordata	amphibia	anura	mantellidae	boophis	idae	26/01/2014	madagascar	918	external	NA	NA	animal_surface	ventral	terrestrial	adult	wild	january	carnivore	direct_freeze	DNeasy Powersoil	afrotropic	molly	12.7575	80	1.37435	0.47631	29	J7.32	-0.293	7740	-18.6018	48.4342	19.5206	11.7329	61.8801	268.212	28.3188	9.35637	18.9624
J7.2	TCTCAGCGCGTA	GTGTGCCAGCMGCCGCGGTAA	5113	NA	GAMP	NA	161858	boophis rappiodes	animalia	chordata	amphibia	anura	mantellidae	boophis	rappiodes	25/01/2014	madagascar	918	external	NA	NA	animal_surface	ventral	terrestrial	adult	wild	january	carnivore	direct_freeze	DNeasy Powersoil	afrotropic	molly	13.0225	53	2.42658	0.745752	27	J7.2	-0.293	7726	-18.6018	48.4342	19.5206	11.7329	61.8801	268.212	28.3188	9.35637	18.9624
J7.6	GCGCCGAATCTT	GTGTGCCAGCMGCCGCGGTAA	5117	NA	GAMP	NA	161858	boophis rappiodes	animalia	chordata	amphibia	anura	mantellidae	boophis	rappiodes	25/01/2014	madagascar	918	external	NA	NA	animal_surface	ventral	terrestrial	adult	wild	january	carnivore	direct_freeze	DNeasy Powersoil	afrotropic	molly	11.0238	18	1.83731	0.555036	16	J7.6	-0.293	7751	-18.6018	48.4342	19.5206	11.7329	61.8801	268.212	28.3188	9.35637	18.9624
J7.7	ACCACCGTAACC	GTGTGCCAGCMGCCGCGGTAA	5118	NA	GAMP	NA	161858	boophis rappiodes	animalia	chordata	amphibia	anura	mantellidae	boophis	rappiodes	25/01/2014	madagascar	918	external	NA	NA	animal_surface	ventral	terrestrial	adult	wild	january	carnivore	direct_freeze	DNeasy Powersoil	afrotropic	molly	14.7867	46.5714	2.65094	0.756086	41	J7.7	-0.293	7752	-18.6018	48.4342	19.5206	11.7329	61.8801	268.212	28.3188	9.35637	18.9624
J7.34	TGAAAGCGGCGA	GTGTGCCAGCMGCCGCGGTAA	5119	NA	GAMP	NA	161858	boophis rappiodes	animalia	chordata	amphibia	anura	mantellidae	boophis	rappiodes	26/01/2014	madagascar	918	external	NA	NA	animal_surface	ventral	terrestrial	adult	wild	january	carnivore	direct_freeze	DNeasy Powersoil	afrotropic	molly	18.7911	118.214	2.7336	0.690904	68	J7.34	-0.293	7742	-18.6018	48.4342	19.5206	11.7329	61.8801	268.212	28.3188	9.35637	18.9624
J7.5	GACTCTGCTCAG	GTGTGCCAGCMGCCGCGGTAA	5116	NA	GAMP	NA	161858	boophis rappiodes	animalia	chordata	amphibia	anura	mantellidae	boophis	rappiodes	25/01/2014	madagascar	918	external	NA	NA	animal_surface	ventral	terrestrial	adult	wild	january	carnivore	direct_freeze	DNeasy Powersoil	afrotropic	molly	12.825	127	1.52011	0.571374	22	J7.5	-0.293	7750	-18.6018	48.4342	19.5206	11.7329	61.8801	268.212	28.3188	9.35637	18.9624
J9.17	CTGGCATCTAGC	GTGTGCCAGCMGCCGCGGTAA	4882	NA	GAMP	NA	161859	boophis bottae	animalia	chordata	amphibia	anura	mantellidae	boophis	bottae	31/01/2014	madagascar	922	external	NA	NA	animal_surface	ventral	terrestrial	adult	wild	january	carnivore	direct_freeze	DNeasy Powersoil	afrotropic	molly	35.1072	180.357	4.95137	0.885536	133	J9.17	-0.293	7990	-18.9265	48.4177	19.2996	11.8776	62.4399	267.696	28.2661	9.24363	19.0224
Boophis.madagascariensis.2.044.1267638	GATGTGGTGTTA	GTGTGCCAGCMGCCGCGGTAA	4963	NA	GAMP	NA	127644	boophis madagascariensis	animalia	chordata	amphibia	anura	mantellidae	boophis	madagascariensis	2013-11-09	madagascar	988	external	NA	NA	animal_surface	ventral	terrestrial	adult	wild	september	carnivore	direct_freeze	DNeasy Powersoil	afrotropic	molly	33.9036	215.886	5.71028	0.924966	178	Boophis.madagascariensis.2.044.1267638	-0.293	7972	-18.9315	48.4291	19.2972	11.7751	62.3264	266.719	28.1213	9.22907	18.8922
J9.23	AATATCGGGATC	GTGTGCCAGCMGCCGCGGTAA	5068	NA	GAMP	NA	321790	boophis pyrrhus	animalia	chordata	amphibia	anura	mantellidae	boophis	pyrrhus	31/01/2014	madagascar	922	external	NA	NA	animal_surface	ventral	terrestrial	adult	wild	january	carnivore	direct_freeze	DNeasy Powersoil	afrotropic	molly	27.9802	142.207	5.2124	0.929756	124	J9.23	-0.293	7993	-18.9265	48.4177	19.2996	11.8776	62.4399	267.696	28.2661	9.24363	19.0224
J9.22	ACACCTGCGATC	GTGTGCCAGCMGCCGCGGTAA	5067	NA	GAMP	NA	321790	boophis pyrrhus	animalia	chordata	amphibia	anura	mantellidae	boophis	pyrrhus	31/01/2014	madagascar	922	external	NA	NA	animal_surface	ventral	terrestrial	adult	wild	january	carnivore	direct_freeze	DNeasy Powersoil	afrotropic	molly	32.4885	228	5.12733	0.939136	135	J9.22	-0.293	7992	-18.9265	48.4177	19.2996	11.8776	62.4399	267.696	28.2661	9.24363	19.0224
Boophis.tasymena.1.073.1267797	TTCTCTCGACAT	GTGTGCCAGCMGCCGCGGTAA	5234	NA	GAMP	NA	321798	boophis tasymena	animalia	chordata	amphibia	anura	mantellidae	boophis	tasymena	16/08/2013	madagascar	961	external	NA	NA	animal_surface	ventral	terrestrial	adult	wild	august	carnivore	direct_freeze	DNeasy Powersoil	afrotropic	molly	21.1102	97	3.22926	0.755884	76	Boophis.tasymena.1.073.1267797	-0.293	7977	-18.9271	48.4157	19.2948	11.8927	62.4738	267.678	28.2753	9.23895	19.0363
Boophis.tasymena.1.074.1267699	GCTCTCCGTAGA	GTGTGCCAGCMGCCGCGGTAA	5235	NA	GAMP	NA	321798	boophis tasymena	animalia	chordata	amphibia	anura	mantellidae	boophis	tasymena	16/08/2013	madagascar	961	external	NA	NA	animal_surface	ventral	terrestrial	adult	wild	august	carnivore	direct_freeze	DNeasy Powersoil	afrotropic	molly	19.9867	110.5	2.51149	0.63335	68	Boophis.tasymena.1.074.1267699	-0.293	7978	-18.9271	48.4157	19.2948	11.8927	62.4738	267.678	28.2753	9.23895	19.0363
Boophis.tasymena.1.072.1267692	CCTGCGAAGTAT	GTGTGCCAGCMGCCGCGGTAA	5233	NA	GAMP	NA	321798	boophis tasymena	animalia	chordata	amphibia	anura	mantellidae	boophis	tasymena	16/08/2013	madagascar	961	external	NA	NA	animal_surface	ventral	terrestrial	adult	wild	august	carnivore	direct_freeze	DNeasy Powersoil	afrotropic	molly	20.0425	120.077	2.38569	0.569858	66	Boophis.tasymena.1.072.1267692	-0.293	7976	-18.9271	48.4157	19.2948	11.8927	62.4738	267.678	28.2753	9.23895	19.0363
J9.15	TTCCTGTTAACC	GTGTGCCAGCMGCCGCGGTAA	5251	NA	GAMP	NA	161860	boophis viridis	animalia	chordata	amphibia	anura	mantellidae	boophis	viridis	31/01/2014	madagascar	922	external	NA	NA	animal_surface	ventral	terrestrial	adult	wild	january	carnivore	direct_freeze	DNeasy Powersoil	afrotropic	molly	18.3954	135.077	2.09219	0.44746	72	J9.15	-0.293	7989	-18.9265	48.4177	19.2996	11.8776	62.4399	267.696	28.2661	9.24363	19.0224
Boophis.viridis.1.069.1267751	GCAATTAGGTAC	GTGTGCCAGCMGCCGCGGTAA	5242	NA	GAMP	NA	161860	boophis viridis	animalia	chordata	amphibia	anura	mantellidae	boophis	viridis	16/08/2013	madagascar	961	external	NA	NA	animal_surface	ventral	terrestrial	adult	wild	august	carnivore	direct_freeze	DNeasy Powersoil	afrotropic	molly	25.7241	344.667	3.46332	0.787588	99	Boophis.viridis.1.069.1267751	-0.293	7979	-18.9271	48.4157	19.2948	11.8927	62.4738	267.678	28.2753	9.23895	19.0363
Boophis.viridis.1.064.1267737	TTGCCAAGAGTC	GTGTGCCAGCMGCCGCGGTAA	5244	NA	GAMP	NA	161860	boophis viridis	animalia	chordata	amphibia	anura	mantellidae	boophis	viridis	17/08/2013	madagascar	922	external	NA	NA	animal_surface	ventral	terrestrial	adult	wild	august	carnivore	direct_freeze	DNeasy Powersoil	afrotropic	molly	14.125	63.2	0.607823	0.127082	29	Boophis.viridis.1.064.1267737	-0.293	7984	-18.9265	48.4177	19.2996	11.8776	62.4399	267.696	28.2661	9.24363	19.0224
Boophis.viridis.1.063.1267668	TATCTATCCTGC	GTGTGCCAGCMGCCGCGGTAA	5243	NA	GAMP	NA	161860	boophis viridis	animalia	chordata	amphibia	anura	mantellidae	boophis	viridis	17/08/2013	madagascar	922	external	NA	NA	animal_surface	ventral	terrestrial	adult	wild	august	carnivore	direct_freeze	DNeasy Powersoil	afrotropic	molly	17.7463	161	1.79546	0.414654	56	Boophis.viridis.1.063.1267668	-0.293	7983	-18.9265	48.4177	19.2996	11.8776	62.4399	267.696	28.2661	9.24363	19.0224
Boophis.boehmi.3.026.1267755	ACGACTGCATAA	GTGTGCCAGCMGCCGCGGTAA	4878	NA	GAMP	NA	252284	boophis boehmei	animalia	chordata	amphibia	anura	mantellidae	boophis	boehmei	24/08/2013	madagascar	1024	external	NA	NA	animal_surface	ventral	terrestrial	adult	wild	august	carnivore	direct_freeze	DNeasy Powersoil	afrotropic	molly	18.6005	56.2308	1.68173	0.36943	47	Boophis.boehmi.3.026.1267755	-0.293	8174	-21.2888	47.4296	18.5921	11.1921	62.1219	256.904	26.9478	8.9316	18.0162
Boophis.boehmi.3.027.1267777	ACGCGAACTAAT	GTGTGCCAGCMGCCGCGGTAA	4879	NA	GAMP	NA	252284	boophis boehmei	animalia	chordata	amphibia	anura	mantellidae	boophis	boehmei	24/08/2013	madagascar	1024	external	NA	NA	animal_surface	ventral	terrestrial	adult	wild	august	carnivore	direct_freeze	DNeasy Powersoil	afrotropic	molly	25.5089	94.3	4.09177	0.832752	91	Boophis.boehmi.3.027.1267777	-0.293	8175	-21.2888	47.4296	18.5921	11.1921	62.1219	256.904	26.9478	8.9316	18.0162
Boophis.boehmi.3.012.1267791	GCATAGCATCAA	GTGTGCCAGCMGCCGCGGTAA	4874	NA	GAMP	NA	252284	boophis boehmei	animalia	chordata	amphibia	anura	mantellidae	boophis	boehmei	24/08/2013	madagascar	1024	external	NA	NA	animal_surface	ventral	terrestrial	adult	wild	august	carnivore	direct_freeze	DNeasy Powersoil	afrotropic	molly	10.5759	12.5	2.39595	0.785948	11	Boophis.boehmi.3.012.1267791	-0.293	8170	-21.2888	47.4296	18.5921	11.1921	62.1219	256.904	26.9478	8.9316	18.0162
Boophis.boehmi.3.015.1267711	TTAGAGCCATGC	GTGTGCCAGCMGCCGCGGTAA	4875	NA	GAMP	NA	252284	boophis boehmei	animalia	chordata	amphibia	anura	mantellidae	boophis	boehmei	24/08/2013	madagascar	1024	external	NA	NA	animal_surface	ventral	terrestrial	adult	wild	august	carnivore	direct_freeze	DNeasy Powersoil	afrotropic	molly	12.5024	34.75	0.960411	0.284534	21	Boophis.boehmi.3.015.1267711	-0.293	8171	-21.2888	47.4296	18.5921	11.1921	62.1219	256.904	26.9478	8.9316	18.0162
Boophis.boehmi.3.019.1267726	CGATGCTGTTGA	GTGTGCCAGCMGCCGCGGTAA	4877	NA	GAMP	NA	252284	boophis boehmei	animalia	chordata	amphibia	anura	mantellidae	boophis	boehmei	24/08/2013	madagascar	1024	external	NA	NA	animal_surface	ventral	terrestrial	adult	wild	august	carnivore	direct_freeze	DNeasy Powersoil	afrotropic	molly	21.1367	89.5	3.73206	0.786282	82	Boophis.boehmi.3.019.1267726	-0.293	8173	-21.2888	47.4296	18.5921	11.1921	62.1219	256.904	26.9478	8.9316	18.0162
J3.45	TTCCCTTCTCCG	GTGTGCCAGCMGCCGCGGTAA	4880	NA	GAMP	NA	161859	boophis bottae	animalia	chordata	amphibia	anura	mantellidae	boophis	bottae	2014-11-01	madagascar	1010	external	NA	NA	animal_surface	ventral	terrestrial	adult	wild	january	carnivore	direct_freeze	DNeasy Powersoil	afrotropic	molly	23.9298	211.6	2.76293	0.630462	79	J3.45	-0.293	8292	-21.2888	47.4296	18.5921	11.1921	62.1219	256.904	26.9478	8.9316	18.0162
J3.46	GTCTGTTGAGTG	GTGTGCCAGCMGCCGCGGTAA	4881	NA	GAMP	NA	161859	boophis bottae	animalia	chordata	amphibia	anura	mantellidae	boophis	bottae	2014-11-01	madagascar	1010	external	NA	NA	animal_surface	ventral	terrestrial	adult	wild	january	carnivore	direct_freeze	DNeasy Powersoil	afrotropic	molly	29.2061	208.2	4.53679	0.834532	135	J3.46	-0.293	8293	-21.2888	47.4296	18.5921	11.1921	62.1219	256.904	26.9478	8.9316	18.0162
Fr286.S2	GAAGCTTGAATC	GTGTGCCAGCMGCCGCGGTAA	4951	NA	GAMP	NA	743288	boophis luciae	animalia	chordata	amphibia	anura	mantellidae	boophis	luciae	22/11/2014	madagascar	872	external	NA	NA	animal_surface	ventral	terrestrial	adult	wild	november	carnivore	direct_freeze	DNeasy Powersoil	afrotropic	molly	15.0552	47.5833	3.06884	0.80217	40	Fr286.S2	-0.293	8452	-21.246	47.4249	19.1755	11.603	62.3742	262.292	27.8008	9.19912	18.6017
J3.39	TTACGTGGCGAT	GTGTGCCAGCMGCCGCGGTAA	4943	NA	GAMP	NA	743288	boophis luciae	animalia	chordata	amphibia	anura	mantellidae	boophis	luciae	2014-11-01	madagascar	1010	external	NA	NA	animal_surface	ventral	terrestrial	adult	wild	january	carnivore	direct_freeze	DNeasy Powersoil	afrotropic	molly	44.2098	460.62	5.58052	0.892742	246	J3.39	-0.293	8285	-21.2888	47.4296	18.5921	11.1921	62.1219	256.904	26.9478	8.9316	18.0162
Fr282.S2	CGGACTCGTTAC	GTGTGCCAGCMGCCGCGGTAA	4947	NA	GAMP	NA	743288	boophis luciae	animalia	chordata	amphibia	anura	mantellidae	boophis	luciae	22/11/2014	madagascar	872	external	NA	NA	animal_surface	ventral	terrestrial	adult	wild	november	carnivore	direct_freeze	DNeasy Powersoil	afrotropic	molly	11.4533	27	0.59601	0.13963	18	Fr282.S2	-0.293	8448	-21.246	47.4249	19.1755	11.603	62.3742	262.292	27.8008	9.19912	18.6017
Fr284.S2	ATTCCTCTCCAC	GTGTGCCAGCMGCCGCGGTAA	4949	NA	GAMP	NA	743288	boophis luciae	animalia	chordata	amphibia	anura	mantellidae	boophis	luciae	22/11/2014	madagascar	872	external	NA	NA	animal_surface	ventral	terrestrial	adult	wild	november	carnivore	direct_freeze	DNeasy Powersoil	afrotropic	molly	14.6911	40	1.25328	0.318488	34	Fr284.S2	-0.293	8450	-21.246	47.4249	19.1755	11.603	62.3742	262.292	27.8008	9.19912	18.6017
Fr278.S2	CAAACGCACTAA	GTGTGCCAGCMGCCGCGGTAA	4944	NA	GAMP	NA	743288	boophis luciae	animalia	chordata	amphibia	anura	mantellidae	boophis	luciae	22/11/2014	madagascar	872	external	NA	NA	animal_surface	ventral	terrestrial	adult	wild	november	carnivore	direct_freeze	DNeasy Powersoil	afrotropic	molly	15.0246	46	1.48861	0.468028	31	Fr278.S2	-0.293	8445	-21.246	47.4249	19.1755	11.603	62.3742	262.292	27.8008	9.19912	18.6017
Fr289.S2	CATGCGGATCCT	GTGTGCCAGCMGCCGCGGTAA	4957	NA	GAMP	NA	127643	boophis luteus	animalia	chordata	amphibia	anura	mantellidae	boophis	luteus	22/11/2014	madagascar	872	external	NA	NA	animal_surface	ventral	terrestrial	adult	wild	november	carnivore	direct_freeze	DNeasy Powersoil	afrotropic	molly	18.4326	72.5	1.96382	0.462684	56	Fr289.S2	-0.293	8455	-21.246	47.4249	19.1755	11.603	62.3742	262.292	27.8008	9.19912	18.6017
Fr336.S2	TCGTGACGCTAA	GTGTGCCAGCMGCCGCGGTAA	4959	NA	GAMP	NA	127643	boophis luteus	animalia	chordata	amphibia	anura	mantellidae	boophis	luteus	23/11/2014	madagascar	1010	external	NA	NA	animal_surface	ventral	terrestrial	adult	wild	november	carnivore	direct_freeze	DNeasy Powersoil	afrotropic	molly	13.161	43	2.7448	0.747126	28	Fr336.S2	-0.293	8217	-21.2888	47.4296	18.5921	11.1921	62.1219	256.904	26.9478	8.9316	18.0162
Fr288.S2	TCAGTTCTCGTT	GTGTGCCAGCMGCCGCGGTAA	4956	NA	GAMP	NA	127643	boophis luteus	animalia	chordata	amphibia	anura	mantellidae	boophis	luteus	22/11/2014	madagascar	872	external	NA	NA	animal_surface	ventral	terrestrial	adult	wild	november	carnivore	direct_freeze	DNeasy Powersoil	afrotropic	molly	19.0797	73	2.53228	0.53737	58	Fr288.S2	-0.293	8454	-21.246	47.4249	19.1755	11.603	62.3742	262.292	27.8008	9.19912	18.6017
Fr335.S2	ATCGGGCTTAAC	GTGTGCCAGCMGCCGCGGTAA	4958	NA	GAMP	NA	127643	boophis luteus	animalia	chordata	amphibia	anura	mantellidae	boophis	luteus	23/11/2014	madagascar	1010	external	NA	NA	animal_surface	ventral	terrestrial	adult	wild	november	carnivore	direct_freeze	DNeasy Powersoil	afrotropic	molly	25.3424	57.625	3.60364	0.82098	52	Fr335.S2	-0.293	8216	-21.2888	47.4296	18.5921	11.1921	62.1219	256.904	26.9478	8.9316	18.0162
BM3	CTACCACGGTAC	GTGTGCCAGCMGCCGCGGTAA	4976	NA	GAMP	NA	127644	boophis madagascariensis	animalia	chordata	amphibia	anura	mantellidae	boophis	madagascariensis	13/01/2014	madagascar	983	external	NA	NA	animal_surface	ventral	terrestrial	adult	wild	january	carnivore	direct_freeze	DNeasy Powersoil	afrotropic	molly	15.8849	67.0833	2.31768	0.69269	46	BM3	-0.293	8375	-21.2503	47.4206	19.1462	11.6446	62.4604	262.462	27.7777	9.13457	18.6432
Boophis.madagascariensis.3.079.1267772	TCTGCACTGAGC	GTGTGCCAGCMGCCGCGGTAA	4962	NA	GAMP	NA	127644	boophis madagascariensis	animalia	chordata	amphibia	anura	mantellidae	boophis	madagascariensis	24/08/2013	madagascar	1024	external	NA	NA	animal_surface	ventral	terrestrial	adult	wild	august	carnivore	direct_freeze	DNeasy Powersoil	afrotropic	molly	17.3172	89.5	1.26896	0.309322	46	Boophis.madagascariensis.3.079.1267772	-0.293	8179	-21.2888	47.4296	18.5921	11.1921	62.1219	256.904	26.9478	8.9316	18.0162
J1.74	ATAAAGAGGAGG	GTGTGCCAGCMGCCGCGGTAA	5046	NA	GAMP	NA	321789	boophis picturatus	animalia	chordata	amphibia	anura	mantellidae	boophis	picturatus	2014-11-01	madagascar	1010	external	NA	NA	animal_surface	ventral	terrestrial	adult	wild	january	carnivore	direct_freeze	DNeasy Powersoil	afrotropic	molly	37.0468	149.333	4.85917	0.90097	126	J1.74	-0.293	8251	-21.2888	47.4296	18.5921	11.1921	62.1219	256.904	26.9478	8.9316	18.0162
J1.75	TGTCCGTGGATC	GTGTGCCAGCMGCCGCGGTAA	5047	NA	GAMP	NA	321789	boophis picturatus	animalia	chordata	amphibia	anura	mantellidae	boophis	picturatus	2014-11-01	madagascar	1010	external	NA	NA	animal_surface	ventral	terrestrial	adult	wild	january	carnivore	direct_freeze	DNeasy Powersoil	afrotropic	molly	25.5293	173.577	3.35466	0.729108	110	J1.75	-0.293	8252	-21.2888	47.4296	18.5921	11.1921	62.1219	256.904	26.9478	8.9316	18.0162
Fr417.S2	TCGGTCCATAGC	GTGTGCCAGCMGCCGCGGTAA	5110	NA	GAMP	NA	1070680	boophis quasiboehmei	animalia	chordata	amphibia	anura	mantellidae	boophis	quasiboehmei	2014-01-12	madagascar	936	external	NA	NA	animal_surface	ventral	terrestrial	adult	wild	december	carnivore	direct_freeze	DNeasy Powersoil	afrotropic	molly	19.474	72	2.46445	0.586182	62	Fr417.S2	-0.293	8341	-21.26	47.42	18.9098	11.5202	62.379	260.818	27.4576	8.99026	18.4674
BQ10	TCCGAGTCACCA	GTGTGCCAGCMGCCGCGGTAA	5086	NA	GAMP	NA	1070680	boophis quasiboehmei	animalia	chordata	amphibia	anura	mantellidae	boophis	quasiboehmei	13/01/2014	madagascar	983	external	NA	NA	animal_surface	ventral	terrestrial	adult	wild	january	carnivore	direct_freeze	DNeasy Powersoil	afrotropic	molly	18.3504	81	3.53563	0.825272	60	BQ10	-0.293	8376	-21.2503	47.4206	19.1462	11.6446	62.4604	262.462	27.7777	9.13457	18.6432
BQ4	TAATCGGTGCCA	GTGTGCCAGCMGCCGCGGTAA	5081	NA	GAMP	NA	1070680	boophis quasiboehmei	animalia	chordata	amphibia	anura	mantellidae	boophis	quasiboehmei	2014-11-01	madagascar	1010	external	NA	NA	animal_surface	ventral	terrestrial	adult	wild	january	carnivore	direct_freeze	DNeasy Powersoil	afrotropic	molly	16.7292	90.1429	1.92062	0.608598	40	BQ4	-0.293	8183	-21.2888	47.4296	18.5921	11.1921	62.1219	256.904	26.9478	8.9316	18.0162
BQ9	AGTCTGTCTGCG	GTGTGCCAGCMGCCGCGGTAA	5092	NA	GAMP	NA	1070680	boophis quasiboehmei	animalia	chordata	amphibia	anura	mantellidae	boophis	quasiboehmei	13/01/2014	madagascar	983	external	NA	NA	animal_surface	ventral	terrestrial	adult	wild	january	carnivore	direct_freeze	DNeasy Powersoil	afrotropic	molly	19.3969	104.615	2.96206	0.718704	64	BQ9	-0.293	8382	-21.2503	47.4206	19.1462	11.6446	62.4604	262.462	27.7777	9.13457	18.6432
BQ1	GCTCCTTAGAAG	GTGTGCCAGCMGCCGCGGTAA	5078	NA	GAMP	NA	1070680	boophis quasiboehmei	animalia	chordata	amphibia	anura	mantellidae	boophis	quasiboehmei	2014-11-01	madagascar	1010	external	NA	NA	animal_surface	ventral	terrestrial	adult	wild	january	carnivore	direct_freeze	DNeasy Powersoil	afrotropic	molly	13.9831	36	2.03102	0.633328	25	BQ1	-0.293	8180	-21.2888	47.4296	18.5921	11.1921	62.1219	256.904	26.9478	8.9316	18.0162
BQ6	AACGTAGGCTCT	GTGTGCCAGCMGCCGCGGTAA	5083	NA	GAMP	NA	1070680	boophis quasiboehmei	animalia	chordata	amphibia	anura	mantellidae	boophis	quasiboehmei	2014-11-01	madagascar	1010	external	NA	NA	animal_surface	ventral	terrestrial	adult	wild	january	carnivore	direct_freeze	DNeasy Powersoil	afrotropic	molly	24.6391	209	2.61053	0.582998	91	BQ6	-0.293	8185	-21.2888	47.4296	18.5921	11.1921	62.1219	256.904	26.9478	8.9316	18.0162
J3.48	TCAGACCAACTG	GTGTGCCAGCMGCCGCGGTAA	5123	NA	GAMP	NA	321791	boophis reticulatus	animalia	chordata	amphibia	anura	mantellidae	boophis	reticulatus	2014-11-01	madagascar	1010	external	NA	NA	animal_surface	ventral	terrestrial	adult	wild	january	carnivore	direct_freeze	DNeasy Powersoil	afrotropic	molly	26.2516	190.955	3.49766	0.755706	105	J3.48	-0.293	8295	-21.2888	47.4296	18.5921	11.1921	62.1219	256.904	26.9478	8.9316	18.0162
J3.50	GCTAAAGTCGTA	GTGTGCCAGCMGCCGCGGTAA	5125	NA	GAMP	NA	321791	boophis reticulatus	animalia	chordata	amphibia	anura	mantellidae	boophis	reticulatus	2014-11-01	madagascar	1010	external	NA	NA	animal_surface	ventral	terrestrial	adult	wild	january	carnivore	direct_freeze	DNeasy Powersoil	afrotropic	molly	37.7849	317.735	5.08695	0.862712	202	J3.50	-0.293	8298	-21.2888	47.4296	18.5921	11.1921	62.1219	256.904	26.9478	8.9316	18.0162
Fr329.S2	ACACGACTATAG	GTGTGCCAGCMGCCGCGGTAA	5126	NA	GAMP	NA	321791	boophis reticulatus	animalia	chordata	amphibia	anura	mantellidae	boophis	reticulatus	23/11/2014	madagascar	1010	external	NA	NA	animal_surface	ventral	terrestrial	adult	wild	november	carnivore	direct_freeze	DNeasy Powersoil	afrotropic	molly	13.2402	33.5	2.92061	0.738562	31	Fr329.S2	-0.293	8211	-21.2888	47.4296	18.5921	11.1921	62.1219	256.904	26.9478	8.9316	18.0162
J3.49	TCGTCGCCAAAC	GTGTGCCAGCMGCCGCGGTAA	5124	NA	GAMP	NA	321791	boophis reticulatus	animalia	chordata	amphibia	anura	mantellidae	boophis	reticulatus	2014-11-01	madagascar	1010	external	NA	NA	animal_surface	ventral	terrestrial	adult	wild	january	carnivore	direct_freeze	DNeasy Powersoil	afrotropic	molly	19.1062	71.6667	2.10299	0.572018	46	J3.49	-0.293	8296	-21.2888	47.4296	18.5921	11.1921	62.1219	256.904	26.9478	8.9316	18.0162
J3.10	ACACAGTCCTGA	GTGTGCCAGCMGCCGCGGTAA	5121	NA	GAMP	NA	321791	boophis reticulatus	animalia	chordata	amphibia	anura	mantellidae	boophis	reticulatus	2014-11-01	madagascar	1010	external	NA	NA	animal_surface	ventral	terrestrial	adult	wild	january	carnivore	direct_freeze	DNeasy Powersoil	afrotropic	molly	30.8116	376.235	3.26196	0.690626	130	J3.10	-0.293	8267	-21.2888	47.4296	18.5921	11.1921	62.1219	256.904	26.9478	8.9316	18.0162
Tad.S.036	ATACTCGGCTGC	GTGTGCCAGCMGCCGCGGTAA	5180	NA	na	NA	68425	boophis sp	animalia	chordata	amphibia	anura	mantellidae	boophis	sp	22/11/2014	madagascar	872	external	NA	NA	animal_surface	whole body skin swab	freshwater	larvae	wild	november	herbivore	direct_freeze	DNeasy Powersoil	afrotropic	molly	25.6356	110	3.38982	0.79094	77	Tad.S.036	-0.293	8498	-21.246	47.4249	19.1755	11.603	62.3742	262.292	27.8008	9.19912	18.6017
Tas.s.040	TCCTCACTATCA	GTGTGCCAGCMGCCGCGGTAA	5172	NA	na	NA	68425	boophis sp	animalia	chordata	amphibia	anura	mantellidae	boophis	sp	22/11/2014	madagascar	872	external	NA	NA	animal_surface	whole body skin swab	freshwater	larvae	wild	november	herbivore	direct_freeze	DNeasy Powersoil	afrotropic	molly	52.1805	388.804	6.51638	0.962744	257	Tas.s.040	-0.293	8548	-21.246	47.4249	19.1755	11.603	62.3742	262.292	27.8008	9.19912	18.6017
Tad.S.002	ATCTTGGAGTCG	GTGTGCCAGCMGCCGCGGTAA	5191	NA	na	NA	68425	boophis sp	animalia	chordata	amphibia	anura	mantellidae	boophis	sp	22/11/2014	madagascar	872	external	NA	NA	animal_surface	whole body skin swab	freshwater	larvae	wild	november	herbivore	direct_freeze	DNeasy Powersoil	afrotropic	molly	39.7837	314.364	5.95559	0.952816	193	Tad.S.002	-0.293	8465	-21.246	47.4249	19.1755	11.603	62.3742	262.292	27.8008	9.19912	18.6017
Tad.S.079	AGCCAGTCATAC	GTGTGCCAGCMGCCGCGGTAA	5229	NA	na	NA	68425	boophis sp	animalia	chordata	amphibia	anura	mantellidae	boophis	sp	22/11/2014	madagascar	872	external	NA	NA	animal_surface	whole body skin swab	freshwater	larvae	wild	november	herbivore	direct_freeze	DNeasy Powersoil	afrotropic	molly	48.8924	365.717	5.92859	0.928764	233	Tad.S.079	-0.293	8540	-21.246	47.4249	19.1755	11.603	62.3742	262.292	27.8008	9.19912	18.6017
Tad.S.061	GATAACTGTACG	GTGTGCCAGCMGCCGCGGTAA	5207	NA	na	NA	68425	boophis sp	animalia	chordata	amphibia	anura	mantellidae	boophis	sp	22/11/2014	madagascar	872	external	NA	NA	animal_surface	whole body skin swab	freshwater	larvae	wild	november	herbivore	direct_freeze	DNeasy Powersoil	afrotropic	molly	34.7316	283.438	3.46125	0.792748	110	Tad.S.061	-0.293	8522	-21.246	47.4249	19.1755	11.603	62.3742	262.292	27.8008	9.19912	18.6017
Tad.S.068	GAGTCCGTTGCT	GTGTGCCAGCMGCCGCGGTAA	5216	NA	na	NA	68425	boophis sp	animalia	chordata	amphibia	anura	mantellidae	boophis	sp	22/11/2014	madagascar	872	external	NA	NA	animal_surface	whole body skin swab	freshwater	larvae	wild	november	herbivore	direct_freeze	DNeasy Powersoil	afrotropic	molly	36.0391	173.037	6.02794	0.964976	151	Tad.S.068	-0.293	8529	-21.246	47.4249	19.1755	11.603	62.3742	262.292	27.8008	9.19912	18.6017
Tad.S.039	GTCCCGTGAAAT	GTGTGCCAGCMGCCGCGGTAA	5183	NA	na	NA	68425	boophis sp	animalia	chordata	amphibia	anura	mantellidae	boophis	sp	22/11/2014	madagascar	872	external	NA	NA	animal_surface	whole body skin swab	freshwater	larvae	wild	november	herbivore	direct_freeze	DNeasy Powersoil	afrotropic	molly	19.7614	107.333	2.63638	0.616872	59	Tad.S.039	-0.293	8501	-21.246	47.4249	19.1755	11.603	62.3742	262.292	27.8008	9.19912	18.6017
Tad.S.041	TGTCTCGCAAGC	GTGTGCCAGCMGCCGCGGTAA	5184	NA	na	NA	68425	boophis sp	animalia	chordata	amphibia	anura	mantellidae	boophis	sp	22/11/2014	madagascar	872	external	NA	NA	animal_surface	whole body skin swab	freshwater	larvae	wild	november	herbivore	direct_freeze	DNeasy Powersoil	afrotropic	molly	49.8764	388	6.87442	0.977574	267	Tad.S.041	-0.293	8502	-21.246	47.4249	19.1755	11.603	62.3742	262.292	27.8008	9.19912	18.6017
Tad.S.078	GCTCCTTAGAAG	GTGTGCCAGCMGCCGCGGTAA	5228	NA	na	NA	68425	boophis sp	animalia	chordata	amphibia	anura	mantellidae	boophis	sp	22/11/2014	madagascar	872	external	NA	NA	animal_surface	whole body skin swab	freshwater	larvae	wild	november	herbivore	direct_freeze	DNeasy Powersoil	afrotropic	molly	29.141	124.125	4.60669	0.89538	106	Tad.S.078	-0.293	8539	-21.246	47.4249	19.1755	11.603	62.3742	262.292	27.8008	9.19912	18.6017
Fr054.S2	CTCCAGGTCATG	GTGTGCCAGCMGCCGCGGTAA	4994	NA	GAMP	NA	127644	boophis madagascariensis	animalia	chordata	amphibia	anura	mantellidae	boophis	madagascariensis	2014-07-11	madagascar	949	external	NA	NA	animal_surface	ventral	terrestrial	adult	wild	november	carnivore	direct_freeze	DNeasy Powersoil	afrotropic	molly	12.7223	36	2.36855	0.65549	27	Fr054.S2	-0.293	8797	-22.4824	46.9514	19.4512	11.2601	61.9106	262.152	28.0211	9.83501	18.186
Fr050.S2	CACCTGTAGTAG	GTGTGCCAGCMGCCGCGGTAA	5037	NA	GAMP	NA	743286	boophis obscurus	animalia	chordata	amphibia	anura	mantellidae	boophis	obscurus	2014-07-11	madagascar	949	external	NA	NA	animal_surface	ventral	terrestrial	adult	wild	november	carnivore	direct_freeze	DNeasy Powersoil	afrotropic	molly	15.1456	81.5	4.46781	0.929588	56	Fr050.S2	-0.293	8793	-22.4824	46.9514	19.4512	11.2601	61.9106	262.152	28.0211	9.83501	18.186
Fr110.S2	TGAACCCTATGG	GTGTGCCAGCMGCCGCGGTAA	5041	NA	GAMP	NA	743286	boophis obscurus	animalia	chordata	amphibia	anura	mantellidae	boophis	obscurus	2014-09-11	madagascar	1487	external	NA	NA	animal_surface	ventral	terrestrial	adult	wild	november	carnivore	direct_freeze	DNeasy Powersoil	afrotropic	molly	13.9881	55.5	3.46741	0.870762	36	Fr110.S2	-0.293	8752	-22.4967	46.9564	19.4889	11.302	61.8888	263.234	28.1142	9.85311	18.2611
Fr076.S2	TCTAACGAGTGC	GTGTGCCAGCMGCCGCGGTAA	5038	NA	GAMP	NA	743286	boophis obscurus	animalia	chordata	amphibia	anura	mantellidae	boophis	obscurus	2014-09-11	madagascar	1487	external	NA	NA	animal_surface	ventral	terrestrial	adult	wild	november	carnivore	direct_freeze	DNeasy Powersoil	afrotropic	molly	13.4437	53	4.2288	0.923098	41	Fr076.S2	-0.293	8741	-22.4967	46.9564	19.4889	11.302	61.8888	263.234	28.1142	9.85311	18.2611
Fr108.S2	GGAAATCCCATC	GTGTGCCAGCMGCCGCGGTAA	5039	NA	GAMP	NA	743286	boophis obscurus	animalia	chordata	amphibia	anura	mantellidae	boophis	obscurus	2014-09-11	madagascar	1487	external	NA	NA	animal_surface	ventral	terrestrial	adult	wild	november	carnivore	direct_freeze	DNeasy Powersoil	afrotropic	molly	8.56606	10	1.44569	0.579166	7	Fr108.S2	-0.293	8750	-22.4967	46.9564	19.4889	11.302	61.8888	263.234	28.1142	9.85311	18.2611
Fr109.S2	TGGCAAATCTAG	GTGTGCCAGCMGCCGCGGTAA	5040	NA	GAMP	NA	743286	boophis obscurus	animalia	chordata	amphibia	anura	mantellidae	boophis	obscurus	2014-09-11	madagascar	1487	external	NA	NA	animal_surface	ventral	terrestrial	adult	wild	november	carnivore	direct_freeze	DNeasy Powersoil	afrotropic	molly	10.3205	16.5	2.20013	0.68751	15	Fr109.S2	-0.293	8751	-22.4967	46.9564	19.4889	11.302	61.8888	263.234	28.1142	9.85311	18.2611
Fr106.S2	GTGTATCGCCAC	GTGTGCCAGCMGCCGCGGTAA	5051	NA	GAMP	NA	1070604	boophis popi	animalia	chordata	amphibia	anura	mantellidae	boophis	popi	2014-09-11	madagascar	1487	external	NA	NA	animal_surface	ventral	terrestrial	adult	wild	november	carnivore	direct_freeze	DNeasy Powersoil	afrotropic	molly	11.3531	24.5	1.53061	0.528988	14	Fr106.S2	-0.293	8749	-22.4967	46.9564	19.4889	11.302	61.8888	263.234	28.1142	9.85311	18.2611
Fr018.S2	AAGCAGATTGTC	GTGTGCCAGCMGCCGCGGTAA	5093	NA	GAMP	NA	1070680	boophis quasiboehmei	animalia	chordata	amphibia	anura	mantellidae	boophis	quasiboehmei	2014-07-11	madagascar	949	external	NA	NA	animal_surface	ventral	terrestrial	adult	wild	november	carnivore	direct_freeze	DNeasy Powersoil	afrotropic	molly	15.0187	224	2.91933	0.809382	34	Fr018.S2	-0.293	8770	-22.4824	46.9514	19.4512	11.2601	61.9106	262.152	28.0211	9.83501	18.186
Fr474.S2	CCGAAGATTCTG	GTGTGCCAGCMGCCGCGGTAA	5102	NA	GAMP	NA	1070680	boophis quasiboehmei	animalia	chordata	amphibia	anura	mantellidae	boophis	quasiboehmei	2014-07-11	madagascar	949	external	NA	NA	animal_surface	ventral	terrestrial	adult	wild	november	carnivore	direct_freeze	DNeasy Powersoil	afrotropic	molly	19.8482	110.667	1.37212	0.31546	52	Fr474.S2	-0.293	8816	-22.4824	46.9514	19.4512	11.2601	61.9106	262.152	28.0211	9.83501	18.186
Fr099.S2	TGGAGCCTTGTC	GTGTGCCAGCMGCCGCGGTAA	5144	NA	GAMP	NA	334587	boophis schuboeae	animalia	chordata	amphibia	anura	mantellidae	boophis	schuboeae	2014-09-11	madagascar	1487	external	NA	NA	animal_surface	ventral	terrestrial	adult	wild	november	carnivore	direct_freeze	DNeasy Powersoil	afrotropic	molly	11.5926	18	1.8706	0.66805	13	Fr099.S2	-0.293	8744	-22.4967	46.9564	19.4889	11.302	61.8888	263.234	28.1142	9.85311	18.2611
Fr087.S2	CTCCTTAAGGCG	GTGTGCCAGCMGCCGCGGTAA	5143	NA	GAMP	NA	334587	boophis schuboeae	animalia	chordata	amphibia	anura	mantellidae	boophis	schuboeae	2014-09-11	madagascar	1487	external	NA	NA	animal_surface	ventral	terrestrial	adult	wild	november	carnivore	direct_freeze	DNeasy Powersoil	afrotropic	molly	33.2358	236.357	5.44602	0.932608	155	Fr087.S2	-0.293	8743	-22.4967	46.9564	19.4889	11.302	61.8888	263.234	28.1142	9.85311	18.2611
Fr034.S2	ACCCAAGCGTTA	GTGTGCCAGCMGCCGCGGTAA	5142	NA	GAMP	NA	334587	boophis schuboeae	animalia	chordata	amphibia	anura	mantellidae	boophis	schuboeae	2014-09-11	madagascar	1487	external	NA	NA	animal_surface	ventral	terrestrial	adult	wild	november	carnivore	direct_freeze	DNeasy Powersoil	afrotropic	molly	24.3126	159.143	3.1536	0.70896	96	Fr034.S2	-0.293	8736	-22.4967	46.9564	19.4889	11.302	61.8888	263.234	28.1142	9.85311	18.2611
Fr100.S2	GTAAATTCAGGC	GTGTGCCAGCMGCCGCGGTAA	5145	NA	GAMP	NA	334587	boophis schuboeae	animalia	chordata	amphibia	anura	mantellidae	boophis	schuboeae	2014-10-11	madagascar	1566	external	NA	NA	animal_surface	ventral	terrestrial	adult	wild	november	carnivore	direct_freeze	DNeasy Powersoil	afrotropic	molly	36.8853	287	5.7814	0.951762	179	Fr100.S2	-0.293	8735	-22.4971	46.9576	19.5141	11.323	61.9098	263.566	28.1577	9.86858	18.2892
J8.19	CGTGATCCGCTA	GTGTGCCAGCMGCCGCGGTAA	4916	NA	GAMP	NA	321779	boophis guibei	animalia	chordata	amphibia	anura	mantellidae	boophis	guibei	29/01/2014	madagascar	1000	external	NA	NA	animal_surface	ventral	terrestrial	adult	wild	january	carnivore	direct_freeze	DNeasy Powersoil	afrotropic	molly	20.4639	114.333	2.64554	0.57863	73	J8.19	-0.293	7875	-18.7709	48.4322	19.4106	11.7594	60.8122	272.528	28.065	8.72781	19.3372
Fr473.S2	CCAATGATAAGC	GTGTGCCAGCMGCCGCGGTAA	4918	NA	GAMP	NA	321779	boophis guibei	animalia	chordata	amphibia	anura	mantellidae	boophis	guibei	2014-06-12	madagascar	1000	external	NA	NA	animal_surface	ventral	terrestrial	adult	wild	december	carnivore	direct_freeze	DNeasy Powersoil	afrotropic	molly	18.7892	81	3.46096	0.76851	66	Fr473.S2	-0.293	7835	-18.7709	48.4322	19.4106	11.7594	60.8122	272.528	28.065	8.72781	19.3372
Fr497.S2	AGAGTCTTGCCA	GTGTGCCAGCMGCCGCGGTAA	4919	NA	GAMP	NA	321779	boophis guibei	animalia	chordata	amphibia	anura	mantellidae	boophis	guibei	2014-06-12	madagascar	1000	external	NA	NA	animal_surface	ventral	terrestrial	adult	wild	december	carnivore	direct_freeze	DNeasy Powersoil	afrotropic	molly	19.5902	95.5714	4.46912	0.883514	82	Fr497.S2	-0.293	7851	-18.7709	48.4322	19.4106	11.7594	60.8122	272.528	28.065	8.72781	19.3372
Fr499.S2	TTAAGACAGTCG	GTGTGCCAGCMGCCGCGGTAA	4932	NA	GAMP	NA	252281	boophis idae	animalia	chordata	amphibia	anura	mantellidae	boophis	idae	2014-06-12	madagascar	1000	external	NA	NA	animal_surface	ventral	terrestrial	adult	wild	december	carnivore	direct_freeze	DNeasy Powersoil	afrotropic	molly	18.2654	89.3333	2.84422	0.731982	56	Fr499.S2	-0.293	7852	-18.7709	48.4322	19.4106	11.7594	60.8122	272.528	28.065	8.72781	19.3372
J8.25	CACCTTACCTTA	GTGTGCCAGCMGCCGCGGTAA	4925	NA	GAMP	NA	252281	boophis idae	animalia	chordata	amphibia	anura	mantellidae	boophis	idae	29/01/2014	madagascar	1000	external	NA	NA	animal_surface	ventral	terrestrial	adult	wild	january	carnivore	direct_freeze	DNeasy Powersoil	afrotropic	molly	26.0145	158.231	3.29809	0.637618	113	J8.25	-0.293	7882	-18.7709	48.4322	19.4106	11.7594	60.8122	272.528	28.065	8.72781	19.3372
J8.27	AGAATCCACCAC	GTGTGCCAGCMGCCGCGGTAA	4927	NA	GAMP	NA	252281	boophis idae	animalia	chordata	amphibia	anura	mantellidae	boophis	idae	29/01/2014	madagascar	1000	external	NA	NA	animal_surface	ventral	terrestrial	adult	wild	january	carnivore	direct_freeze	DNeasy Powersoil	afrotropic	molly	21.0908	89.6667	3.12624	0.707198	77	J8.27	-0.293	7884	-18.7709	48.4322	19.4106	11.7594	60.8122	272.528	28.065	8.72781	19.3372
J8.26	GTATGGAGCTAT	GTGTGCCAGCMGCCGCGGTAA	4926	NA	GAMP	NA	252281	boophis idae	animalia	chordata	amphibia	anura	mantellidae	boophis	idae	29/01/2014	madagascar	1000	external	NA	NA	animal_surface	ventral	terrestrial	adult	wild	january	carnivore	direct_freeze	DNeasy Powersoil	afrotropic	molly	45.3401	407.07	5.72091	0.931786	221	J8.26	-0.293	7883	-18.7709	48.4322	19.4106	11.7594	60.8122	272.528	28.065	8.72781	19.3372
BM1.TORO	ATGTTTAGACGG	GTGTGCCAGCMGCCGCGGTAA	4983	NA	GAMP	NA	127644	boophis madagascariensis	animalia	chordata	amphibia	anura	mantellidae	boophis	madagascariensis	29/01/2014	madagascar	1000	external	NA	NA	animal_surface	ventral	terrestrial	adult	wild	january	carnivore	direct_freeze	DNeasy Powersoil	afrotropic	molly	35.5838	195	4.8398	0.885434	151	BM1.TORO	-0.293	7806	-18.7709	48.4322	19.4106	11.7594	60.8122	272.528	28.065	8.72781	19.3372
J8.7	CAGTCAGGCCTT	GTGTGCCAGCMGCCGCGGTAA	5064	NA	GAMP	NA	321790	boophis pyrrhus	animalia	chordata	amphibia	anura	mantellidae	boophis	pyrrhus	29/01/2014	madagascar	1000	external	NA	NA	animal_surface	ventral	terrestrial	adult	wild	january	carnivore	direct_freeze	DNeasy Powersoil	afrotropic	molly	17.2178	51.2308	1.60337	0.355704	42	J8.7	-0.293	7902	-18.7709	48.4322	19.4106	11.7594	60.8122	272.528	28.065	8.72781	19.3372
J8.11	AGCACCGGTCTT	GTGTGCCAGCMGCCGCGGTAA	5061	NA	GAMP	NA	321790	boophis pyrrhus	animalia	chordata	amphibia	anura	mantellidae	boophis	pyrrhus	29/01/2014	madagascar	1000	external	NA	NA	animal_surface	ventral	terrestrial	adult	wild	january	carnivore	direct_freeze	DNeasy Powersoil	afrotropic	molly	39.3293	367.133	6.12279	0.948174	229	J8.11	-0.293	7867	-18.7709	48.4322	19.4106	11.7594	60.8122	272.528	28.065	8.72781	19.3372
J8.10	CATGTAAGGCTC	GTGTGCCAGCMGCCGCGGTAA	5060	NA	GAMP	NA	321790	boophis pyrrhus	animalia	chordata	amphibia	anura	mantellidae	boophis	pyrrhus	29/01/2014	madagascar	1000	external	NA	NA	animal_surface	ventral	terrestrial	adult	wild	january	carnivore	direct_freeze	DNeasy Powersoil	afrotropic	molly	27.7261	196.188	4.93736	0.903312	139	J8.10	-0.293	7866	-18.7709	48.4322	19.4106	11.7594	60.8122	272.528	28.065	8.72781	19.3372
Fr463.S2	GTGACGTTAGTC	GTGTGCCAGCMGCCGCGGTAA	5120	NA	GAMP	NA	161858	boophis rappiodes	animalia	chordata	amphibia	anura	mantellidae	boophis	rappiodes	2014-06-12	madagascar	1000	external	NA	NA	animal_surface	ventral	terrestrial	adult	wild	december	carnivore	direct_freeze	DNeasy Powersoil	afrotropic	molly	17.4193	70	2.28717	0.566604	49	Fr463.S2	-0.293	7827	-18.7709	48.4322	19.4106	11.7594	60.8122	272.528	28.065	8.72781	19.3372
Boophis.viridis.2.002.1267628	GCCAACAACCAT	GTGTGCCAGCMGCCGCGGTAA	5247	NA	GAMP	NA	161860	boophis viridis	animalia	chordata	amphibia	anura	mantellidae	boophis	viridis	19/08/2013	madagascar	1000	external	NA	NA	animal_surface	ventral	terrestrial	adult	wild	august	carnivore	direct_freeze	DNeasy Powersoil	afrotropic	molly	24.7746	157.273	3.29259	0.64899	106	Boophis.viridis.2.002.1267628	-0.293	7808	-18.7709	48.4322	19.4106	11.7594	60.8122	272.528	28.065	8.72781	19.3372
Boophis.viridis.2.001.1267697	GACATTGTCACG	GTGTGCCAGCMGCCGCGGTAA	5246	NA	GAMP	NA	161860	boophis viridis	animalia	chordata	amphibia	anura	mantellidae	boophis	viridis	19/08/2013	madagascar	1000	external	NA	NA	animal_surface	ventral	terrestrial	adult	wild	august	carnivore	direct_freeze	DNeasy Powersoil	afrotropic	molly	17.6731	147.167	1.17776	0.282828	48	Boophis.viridis.2.001.1267697	-0.293	7807	-18.7709	48.4322	19.4106	11.7594	60.8122	272.528	28.065	8.72781	19.3372
Boophis.viridis.2.003.1267760	ATCAGTACTAGG	GTGTGCCAGCMGCCGCGGTAA	5248	NA	GAMP	NA	161860	boophis viridis	animalia	chordata	amphibia	anura	mantellidae	boophis	viridis	19/08/2013	madagascar	1000	external	NA	NA	animal_surface	ventral	terrestrial	adult	wild	august	carnivore	direct_freeze	DNeasy Powersoil	afrotropic	molly	19.3713	76.55	3.27066	0.794372	65	Boophis.viridis.2.003.1267760	-0.293	7809	-18.7709	48.4322	19.4106	11.7594	60.8122	272.528	28.065	8.72781	19.3372
Boophis.roseipalmatus.7.063.1267716	CGATCGAACACT	GTGTGCCAGCMGCCGCGGTAA	5140	NA	GAMP	NA	748778	boophis roseipalmatus	animalia	chordata	amphibia	anura	mantellidae	boophis	roseipalmatus	2013-04-09	madagascar	514	external	NA	NA	animal_surface	ventral	terrestrial	adult	wild	september	carnivore	direct_freeze	DNeasy Powersoil	afrotropic	molly	21.8481	77.0769	4.28705	0.868296	72	Boophis.roseipalmatus.7.063.1267716	-0.293	7413	-15.26	49.5046	22.687	11.0775	63.4835	243.452	31.4279	13.9747	17.4532
Boophis.roseipalmatus.7.060.1267727	GTTCCTCCATTA	GTGTGCCAGCMGCCGCGGTAA	5137	NA	GAMP	NA	748778	boophis roseipalmatus	animalia	chordata	amphibia	anura	mantellidae	boophis	roseipalmatus	2013-04-09	madagascar	514	external	NA	NA	animal_surface	ventral	terrestrial	adult	wild	september	carnivore	direct_freeze	DNeasy Powersoil	afrotropic	molly	17.3321	48.2727	3.38835	0.794116	48	Boophis.roseipalmatus.7.060.1267727	-0.293	7410	-15.26	49.5046	22.687	11.0775	63.4835	243.452	31.4279	13.9747	17.4532
Boophis.roseipalmatus.7.062.1267641	GTTCACGCCCAA	GTGTGCCAGCMGCCGCGGTAA	5139	NA	GAMP	NA	748778	boophis roseipalmatus	animalia	chordata	amphibia	anura	mantellidae	boophis	roseipalmatus	2013-04-09	madagascar	514	external	NA	NA	animal_surface	ventral	terrestrial	adult	wild	september	carnivore	direct_freeze	DNeasy Powersoil	afrotropic	molly	20.0043	87.6667	3.93788	0.793802	76	Boophis.roseipalmatus.7.062.1267641	-0.293	7412	-15.26	49.5046	22.687	11.0775	63.4835	243.452	31.4279	13.9747	17.4532
Boophis.roseipalmatus.7.064.1267788	CATGCCAACATG	GTGTGCCAGCMGCCGCGGTAA	5141	NA	GAMP	NA	748778	boophis roseipalmatus	animalia	chordata	amphibia	anura	mantellidae	boophis	roseipalmatus	2013-04-09	madagascar	514	external	NA	NA	animal_surface	ventral	terrestrial	adult	wild	september	carnivore	direct_freeze	DNeasy Powersoil	afrotropic	molly	23.2128	142.462	2.57705	0.621102	73	Boophis.roseipalmatus.7.064.1267788	-0.293	7414	-15.26	49.5046	22.687	11.0775	63.4835	243.452	31.4279	13.9747	17.4532
Boophis.tephraeomystax.7.047.1267703	CAGATTAACCAG	GTGTGCCAGCMGCCGCGGTAA	5240	NA	GAMP	NA	68440	boophis tephraeomystax	animalia	chordata	amphibia	anura	mantellidae	boophis	tephraeomystax	2013-04-09	madagascar	514	external	NA	NA	animal_surface	ventral	terrestrial	adult	wild	september	carnivore	direct_freeze	DNeasy Powersoil	afrotropic	molly	26.2493	107.273	4.48215	0.861786	90	Boophis.tephraeomystax.7.047.1267703	-0.293	7415	-15.26	49.5046	22.687	11.0775	63.4835	243.452	31.4279	13.9747	17.4532
Fr341.S2	CTACCACGGTAC	GTGTGCCAGCMGCCGCGGTAA	5604	NA	GAMP	NA	143434	gephyromantis corvus	animalia	chordata	amphibia	anura	mantellidae	gephyromantis	corvus	26/11/2014	madagascar	817	external	NA	NA	animal_surface	ventral	terrestrial	adult	wild	november	carnivore	direct_freeze	DNeasy Powersoil	afrotropic	molly	19.6253	72.5	2.99306	0.778288	55	Fr341.S2	-0.293	8831	-22.6181	45.3693	22.2886	14.2887	66.2937	278.727	32.2383	10.685	21.5533
Fr342.S2	GCATAGCATCAA	GTGTGCCAGCMGCCGCGGTAA	5605	NA	GAMP	NA	143434	gephyromantis corvus	animalia	chordata	amphibia	anura	mantellidae	gephyromantis	corvus	26/11/2014	madagascar	817	external	NA	NA	animal_surface	ventral	terrestrial	adult	wild	november	carnivore	direct_freeze	DNeasy Powersoil	afrotropic	molly	30.9366	154.44	5.84157	0.963086	132	Fr342.S2	-0.293	8832	-22.6181	45.3693	22.2886	14.2887	66.2937	278.727	32.2383	10.685	21.5533
Fr380.S2	CTGTTACAGCGA	GTGTGCCAGCMGCCGCGGTAA	5609	NA	GAMP	NA	143434	gephyromantis corvus	animalia	chordata	amphibia	anura	mantellidae	gephyromantis	corvus	27/11/2014	madagascar	913	external	NA	NA	animal_surface	ventral	terrestrial	adult	wild	november	carnivore	direct_freeze	DNeasy Powersoil	afrotropic	molly	24.6181	106.143	3.88353	0.777724	93	Fr380.S2	-0.293	8843	-22.5918	45.3561	21.9816	13.7899	66.0826	274.354	31.5956	10.7312	20.8644
Fr389.S2	TGAGACCCTACA	GTGTGCCAGCMGCCGCGGTAA	5616	NA	GAMP	NA	143434	gephyromantis corvus	animalia	chordata	amphibia	anura	mantellidae	gephyromantis	corvus	27/11/2014	madagascar	913	external	NA	NA	animal_surface	ventral	terrestrial	adult	wild	november	carnivore	direct_freeze	DNeasy Powersoil	afrotropic	molly	15.6349	41.25	2.56444	0.650142	36	Fr389.S2	-0.293	8850	-22.5918	45.3561	21.9816	13.7899	66.0826	274.354	31.5956	10.7312	20.8644
Fr385.S2	GACTCTGCTCAG	GTGTGCCAGCMGCCGCGGTAA	5614	NA	GAMP	NA	143434	gephyromantis corvus	animalia	chordata	amphibia	anura	mantellidae	gephyromantis	corvus	27/11/2014	madagascar	913	external	NA	NA	animal_surface	ventral	terrestrial	adult	wild	november	carnivore	direct_freeze	DNeasy Powersoil	afrotropic	molly	28.0969	176.15	4.7827	0.85026	131	Fr385.S2	-0.293	8848	-22.5918	45.3561	21.9816	13.7899	66.0826	274.354	31.5956	10.7312	20.8644
Fr383.S2	ATGCCTCGTAAG	GTGTGCCAGCMGCCGCGGTAA	5612	NA	GAMP	NA	143434	gephyromantis corvus	animalia	chordata	amphibia	anura	mantellidae	gephyromantis	corvus	27/11/2014	madagascar	913	external	NA	NA	animal_surface	ventral	terrestrial	adult	wild	november	carnivore	direct_freeze	DNeasy Powersoil	afrotropic	molly	28.3505	96.6	2.94296	0.62202	69	Fr383.S2	-0.293	8846	-22.5918	45.3561	21.9816	13.7899	66.0826	274.354	31.5956	10.7312	20.8644
Fr382.S2	GTCACGGACATT	GTGTGCCAGCMGCCGCGGTAA	5611	NA	GAMP	NA	143434	gephyromantis corvus	animalia	chordata	amphibia	anura	mantellidae	gephyromantis	corvus	27/11/2014	madagascar	913	external	NA	NA	animal_surface	ventral	terrestrial	adult	wild	november	carnivore	direct_freeze	DNeasy Powersoil	afrotropic	molly	25.9416	133.577	3.78294	0.704862	112	Fr382.S2	-0.293	8845	-22.5918	45.3561	21.9816	13.7899	66.0826	274.354	31.5956	10.7312	20.8644
Fr386.S2	AGACAAGCTTCC	GTGTGCCAGCMGCCGCGGTAA	5615	NA	GAMP	NA	143434	gephyromantis corvus	animalia	chordata	amphibia	anura	mantellidae	gephyromantis	corvus	27/11/2014	madagascar	913	external	NA	NA	animal_surface	ventral	terrestrial	adult	wild	november	carnivore	direct_freeze	DNeasy Powersoil	afrotropic	molly	22.4569	84.2	5.06657	0.944776	77	Fr386.S2	-0.293	8849	-22.5918	45.3561	21.9816	13.7899	66.0826	274.354	31.5956	10.7312	20.8644
Fr352.S2	GACAGAGGTGCA	GTGTGCCAGCMGCCGCGGTAA	5599	NA	GAMP	NA	424450	gephyromantis azzurrae	animalia	chordata	amphibia	anura	mantellidae	gephyromantis	azzurrae	26/11/2014	madagascar	876	external	NA	NA	animal_surface	ventral	terrestrial	adult	wild	november	carnivore	direct_freeze	DNeasy Powersoil	afrotropic	molly	23.2855	83.8	4.64194	0.912758	76	Fr352.S2	-0.293	8821	-22.4812	45.3812	22.3393	14.2409	66.5593	276.959	32.2002	10.8044	21.3958
J2.4	ATCGAATCGAGT	GTGTGCCAGCMGCCGCGGTAA	5618	NA	GAMP	NA	321741	gephyromantis decaryi	animalia	chordata	amphibia	anura	mantellidae	gephyromantis	decaryi	2014-08-01	madagascar	1274	external	NA	NA	animal_surface	ventral	terrestrial	adult	wild	january	carnivore	direct_freeze	DNeasy Powersoil	afrotropic	molly	33.8258	349.091	6.40765	0.975916	208	J2.4	-0.293	8371	-21.2555	47.2216	17.7565	11.1336	61.2102	264.903	26.236	8.04702	18.189
J2.05	GTAGAGGTAGAG	GTGTGCCAGCMGCCGCGGTAA	5617	NA	GAMP	NA	321741	gephyromantis decaryi	animalia	chordata	amphibia	anura	mantellidae	gephyromantis	decaryi	2014-08-01	madagascar	1274	external	NA	NA	animal_surface	ventral	terrestrial	adult	wild	january	carnivore	direct_freeze	DNeasy Powersoil	afrotropic	molly	42.0824	204.69	6.07698	0.953546	169	J2.05	-0.293	8367	-21.2555	47.2216	17.7565	11.1336	61.2102	264.903	26.236	8.04702	18.189
J3.12	TCTGGAACGGTT	GTGTGCCAGCMGCCGCGGTAA	5598	NA	GAMP	NA	143523	gephyromantis asper	animalia	chordata	amphibia	anura	mantellidae	gephyromantis	asper	2014-11-01	madagascar	1010	external	NA	NA	animal_surface	ventral	terrestrial	adult	wild	january	carnivore	direct_freeze	DNeasy Powersoil	afrotropic	molly	31.5094	285.556	4.80103	0.914464	147	J3.12	-0.293	8269	-21.2888	47.4296	18.5921	11.1921	62.1219	256.904	26.9478	8.9316	18.0162
GA2	AGCCAGTCATAC	GTGTGCCAGCMGCCGCGGTAA	5593	NA	GAMP	NA	143523	gephyromantis asper	animalia	chordata	amphibia	anura	mantellidae	gephyromantis	asper	2014-11-01	madagascar	1010	external	NA	NA	animal_surface	ventral	terrestrial	adult	wild	january	carnivore	direct_freeze	DNeasy Powersoil	afrotropic	molly	49.5502	679.32	7.28668	0.985818	324	GA2	-0.293	8224	-21.2888	47.4296	18.5921	11.1921	62.1219	256.904	26.9478	8.9316	18.0162
GA3	TACCGCTTCTTC	GTGTGCCAGCMGCCGCGGTAA	5594	NA	GAMP	NA	143523	gephyromantis asper	animalia	chordata	amphibia	anura	mantellidae	gephyromantis	asper	2014-11-01	madagascar	1010	external	NA	NA	animal_surface	ventral	terrestrial	adult	wild	january	carnivore	direct_freeze	DNeasy Powersoil	afrotropic	molly	32.6223	282.138	5.98678	0.940516	189	GA3	-0.293	8225	-21.2888	47.4296	18.5921	11.1921	62.1219	256.904	26.9478	8.9316	18.0162
J3.11	AATCCTCGGAGT	GTGTGCCAGCMGCCGCGGTAA	5597	NA	GAMP	NA	143523	gephyromantis asper	animalia	chordata	amphibia	anura	mantellidae	gephyromantis	asper	2014-11-01	madagascar	1010	external	NA	NA	animal_surface	ventral	terrestrial	adult	wild	january	carnivore	direct_freeze	DNeasy Powersoil	afrotropic	molly	32.6411	240.1	4.47787	0.885172	140	J3.11	-0.293	8268	-21.2888	47.4296	18.5921	11.1921	62.1219	256.904	26.9478	8.9316	18.0162
GA5	TCTTCAACTACC	GTGTGCCAGCMGCCGCGGTAA	5596	NA	GAMP	NA	143523	gephyromantis asper	animalia	chordata	amphibia	anura	mantellidae	gephyromantis	asper	2014-11-01	madagascar	1010	external	NA	NA	animal_surface	ventral	terrestrial	adult	wild	january	carnivore	direct_freeze	DNeasy Powersoil	afrotropic	molly	38.37	283.667	6.4106	0.958344	222	GA5	-0.293	8227	-21.2888	47.4296	18.5921	11.1921	62.1219	256.904	26.9478	8.9316	18.0162
GA4	ACATCTAGCAGA	GTGTGCCAGCMGCCGCGGTAA	5595	NA	GAMP	NA	143523	gephyromantis asper	animalia	chordata	amphibia	anura	mantellidae	gephyromantis	asper	2014-11-01	madagascar	1010	external	NA	NA	animal_surface	ventral	terrestrial	adult	wild	january	carnivore	direct_freeze	DNeasy Powersoil	afrotropic	molly	31.0788	259.27	5.88782	0.963088	176	GA4	-0.293	8226	-21.2888	47.4296	18.5921	11.1921	62.1219	256.904	26.9478	8.9316	18.0162
J2.24	GTAAATTCAGGC	GTGTGCCAGCMGCCGCGGTAA	5620	NA	GAMP	NA	321742	gephyromantis enki	animalia	chordata	amphibia	anura	mantellidae	gephyromantis	enki	13/01/2014	madagascar	983	external	NA	NA	animal_surface	ventral	terrestrial	adult	wild	january	carnivore	direct_freeze	DNeasy Powersoil	afrotropic	molly	36.6216	175.69	5.29217	0.932632	140	J2.24	-0.293	8385	-21.2503	47.4206	19.1462	11.6446	62.4604	262.462	27.7777	9.13457	18.6432
J2.23	TGGAATTCGGCT	GTGTGCCAGCMGCCGCGGTAA	5619	NA	GAMP	NA	321742	gephyromantis enki	animalia	chordata	amphibia	anura	mantellidae	gephyromantis	enki	13/01/2014	madagascar	983	external	NA	NA	animal_surface	ventral	terrestrial	adult	wild	january	carnivore	direct_freeze	DNeasy Powersoil	afrotropic	molly	22.6359	147.526	4.49305	0.904606	100	J2.23	-0.293	8384	-21.2503	47.4206	19.1462	11.6446	62.4604	262.462	27.7777	9.13457	18.6432
J2.25	GGTAAGTTTGAC	GTGTGCCAGCMGCCGCGGTAA	5621	NA	GAMP	NA	321742	gephyromantis enki	animalia	chordata	amphibia	anura	mantellidae	gephyromantis	enki	13/01/2014	madagascar	983	external	NA	NA	animal_surface	ventral	terrestrial	adult	wild	january	carnivore	direct_freeze	DNeasy Powersoil	afrotropic	molly	23.5135	158.167	4.75798	0.91371	108	J2.25	-0.293	8386	-21.2503	47.4206	19.1462	11.6446	62.4604	262.462	27.7777	9.13457	18.6432
J2.36	GTTGGCGTTACA	GTGTGCCAGCMGCCGCGGTAA	5622	NA	GAMP	NA	321742	gephyromantis enki	animalia	chordata	amphibia	anura	mantellidae	gephyromantis	enki	13/01/2014	madagascar	983	external	NA	NA	animal_surface	ventral	terrestrial	adult	wild	january	carnivore	direct_freeze	DNeasy Powersoil	afrotropic	molly	24.7773	135.045	4.30191	0.820552	108	J2.36	-0.293	8389	-21.2503	47.4206	19.1462	11.6446	62.4604	262.462	27.7777	9.13457	18.6432
Fr405.S2	TGTAAGACTTGG	GTGTGCCAGCMGCCGCGGTAA	5664	NA	GAMP	NA	252275	gephyromantis sculpturatus	animalia	chordata	amphibia	anura	mantellidae	gephyromantis	sculpturatus	2014-01-12	madagascar	936	external	NA	NA	animal_surface	ventral	terrestrial	adult	wild	december	carnivore	direct_freeze	DNeasy Powersoil	afrotropic	molly	38.4441	354.051	5.22741	0.840448	231	Fr405.S2	-0.293	8334	-21.26	47.42	18.9098	11.5202	62.379	260.818	27.4576	8.99026	18.4674
J1.71	CCAGTATCGCGT	GTGTGCCAGCMGCCGCGGTAA	5639	NA	GAMP	NA	252275	gephyromantis sculpturatus	animalia	chordata	amphibia	anura	mantellidae	gephyromantis	sculpturatus	2014-11-01	madagascar	1010	external	NA	NA	animal_surface	ventral	terrestrial	adult	wild	january	carnivore	direct_freeze	DNeasy Powersoil	afrotropic	molly	49.9638	521.116	7.63192	0.98698	358	J1.71	-0.293	8248	-21.2888	47.4296	18.5921	11.1921	62.1219	256.904	26.9478	8.9316	18.0162
Fr397.S2	ACCGATTAGGTA	GTGTGCCAGCMGCCGCGGTAA	5658	NA	GAMP	NA	252275	gephyromantis sculpturatus	animalia	chordata	amphibia	anura	mantellidae	gephyromantis	sculpturatus	2014-01-12	madagascar	936	external	NA	NA	animal_surface	ventral	terrestrial	adult	wild	december	carnivore	direct_freeze	DNeasy Powersoil	afrotropic	molly	33.4545	282.341	5.12465	0.903278	178	Fr397.S2	-0.293	8328	-21.26	47.42	18.9098	11.5202	62.379	260.818	27.4576	8.99026	18.4674
Fr111.S2	AGCAACATTGCA	GTGTGCCAGCMGCCGCGGTAA	5652	NA	GAMP	NA	252275	gephyromantis sculpturatus	animalia	chordata	amphibia	anura	mantellidae	gephyromantis	sculpturatus	23/11/2014	madagascar	1010	external	NA	NA	animal_surface	ventral	terrestrial	adult	wild	november	carnivore	direct_freeze	DNeasy Powersoil	afrotropic	molly	35.44	231.216	5.93869	0.95791	175	Fr111.S2	-0.293	8190	-21.2888	47.4296	18.5921	11.1921	62.1219	256.904	26.9478	8.9316	18.0162
Fr404.S2	CTCGTTTCAGTT	GTGTGCCAGCMGCCGCGGTAA	5663	NA	GAMP	NA	252275	gephyromantis sculpturatus	animalia	chordata	amphibia	anura	mantellidae	gephyromantis	sculpturatus	2014-01-12	madagascar	936	external	NA	NA	animal_surface	ventral	terrestrial	adult	wild	december	carnivore	direct_freeze	DNeasy Powersoil	afrotropic	molly	36.9978	307.278	4.46092	0.740118	191	Fr404.S2	-0.293	8333	-21.26	47.42	18.9098	11.5202	62.379	260.818	27.4576	8.99026	18.4674
J1.82	GGAAGAAGTAGC	GTGTGCCAGCMGCCGCGGTAA	5641	NA	GAMP	NA	252275	gephyromantis sculpturatus	animalia	chordata	amphibia	anura	mantellidae	gephyromantis	sculpturatus	2014-11-01	madagascar	1010	external	NA	NA	animal_surface	ventral	terrestrial	adult	wild	january	carnivore	direct_freeze	DNeasy Powersoil	afrotropic	molly	35.769	306.732	4.81539	0.829836	186	J1.82	-0.293	8259	-21.2888	47.4296	18.5921	11.1921	62.1219	256.904	26.9478	8.9316	18.0162
Fr333.S2	CAGGATTCGTAC	GTGTGCCAGCMGCCGCGGTAA	5683	NA	GAMP	NA	161783	gephyromantis tschenki	animalia	chordata	amphibia	anura	mantellidae	gephyromantis	tschenki	23/11/2014	madagascar	1010	external	NA	NA	animal_surface	ventral	terrestrial	adult	wild	november	carnivore	direct_freeze	DNeasy Powersoil	afrotropic	molly	15.8716	53.125	2.52834	0.664138	40	Fr333.S2	-0.293	8214	-21.2888	47.4296	18.5921	11.1921	62.1219	256.904	26.9478	8.9316	18.0162
Fr411.S2	CCGCACTCAAGT	GTGTGCCAGCMGCCGCGGTAA	5686	NA	GAMP	NA	161783	gephyromantis tschenki	animalia	chordata	amphibia	anura	mantellidae	gephyromantis	tschenki	2014-01-12	madagascar	936	external	NA	NA	animal_surface	ventral	terrestrial	adult	wild	december	carnivore	direct_freeze	DNeasy Powersoil	afrotropic	molly	45.9214	555.554	6.98192	0.970324	311	Fr411.S2	-0.293	8337	-21.26	47.42	18.9098	11.5202	62.379	260.818	27.4576	8.99026	18.4674
J3.43	GATACGTTCGCA	GTGTGCCAGCMGCCGCGGTAA	5678	NA	GAMP	NA	161783	gephyromantis tschenki	animalia	chordata	amphibia	anura	mantellidae	gephyromantis	tschenki	2014-11-01	madagascar	1010	external	NA	NA	animal_surface	ventral	terrestrial	adult	wild	january	carnivore	direct_freeze	DNeasy Powersoil	afrotropic	molly	34.7044	218.109	5.56184	0.882702	194	J3.43	-0.293	8290	-21.2888	47.4296	18.5921	11.1921	62.1219	256.904	26.9478	8.9316	18.0162
Fr410.S2	CAGTCAGGCCTT	GTGTGCCAGCMGCCGCGGTAA	5685	NA	GAMP	NA	161783	gephyromantis tschenki	animalia	chordata	amphibia	anura	mantellidae	gephyromantis	tschenki	2014-01-12	madagascar	936	external	NA	NA	animal_surface	ventral	terrestrial	adult	wild	december	carnivore	direct_freeze	DNeasy Powersoil	afrotropic	molly	27.1982	127.286	5.43519	0.954432	113	Fr410.S2	-0.293	8336	-21.26	47.42	18.9098	11.5202	62.379	260.818	27.4576	8.99026	18.4674
J3.42	ATCTTGGAGTCG	GTGTGCCAGCMGCCGCGGTAA	5677	NA	GAMP	NA	161783	gephyromantis tschenki	animalia	chordata	amphibia	anura	mantellidae	gephyromantis	tschenki	2014-11-01	madagascar	1010	external	NA	NA	animal_surface	ventral	terrestrial	adult	wild	january	carnivore	direct_freeze	DNeasy Powersoil	afrotropic	molly	40.4144	309.815	6.49168	0.957246	244	J3.42	-0.293	8289	-21.2888	47.4296	18.5921	11.1921	62.1219	256.904	26.9478	8.9316	18.0162
Fr419.S2	ATAGAGGCCATT	GTGTGCCAGCMGCCGCGGTAA	5687	NA	GAMP	NA	161783	gephyromantis tschenki	animalia	chordata	amphibia	anura	mantellidae	gephyromantis	tschenki	2014-01-12	madagascar	936	external	NA	NA	animal_surface	ventral	terrestrial	adult	wild	december	carnivore	direct_freeze	DNeasy Powersoil	afrotropic	molly	20.92	126.5	3.75715	0.848432	74	Fr419.S2	-0.293	8343	-21.26	47.42	18.9098	11.5202	62.379	260.818	27.4576	8.99026	18.4674
J2.30	ACCTATGGTGAA	GTGTGCCAGCMGCCGCGGTAA	5688	NA	GAMP	NA	410588	gephyromantis ventrimaculatus	animalia	chordata	amphibia	anura	mantellidae	gephyromantis	ventrimaculatus	13/01/2014	madagascar	983	external	NA	NA	animal_surface	ventral	terrestrial	adult	wild	january	carnivore	direct_freeze	DNeasy Powersoil	afrotropic	molly	36.0437	289.42	6.50207	0.970156	223	J2.30	-0.293	8388	-21.2503	47.4206	19.1462	11.6446	62.4604	262.462	27.7777	9.13457	18.6432
Fr077.S2	GAGTCTTGGTAA	GTGTGCCAGCMGCCGCGGTAA	5601	NA	GAMP	NA	321740	gephyromantis blanci	animalia	chordata	amphibia	anura	mantellidae	gephyromantis	blanci	2014-09-11	madagascar	1487	external	NA	NA	animal_surface	ventral	terrestrial	adult	wild	november	carnivore	direct_freeze	DNeasy Powersoil	afrotropic	molly	12.1723	31.75	3.27373	0.83532	28	Fr077.S2	-0.293	8742	-22.4967	46.9564	19.4889	11.302	61.8888	263.234	28.1142	9.85311	18.2611
Fr049.S2	AAGTATCCTGCG	GTGTGCCAGCMGCCGCGGTAA	5600	NA	GAMP	NA	321740	gephyromantis blanci	animalia	chordata	amphibia	anura	mantellidae	gephyromantis	blanci	2014-07-11	madagascar	949	external	NA	NA	animal_surface	ventral	terrestrial	adult	wild	november	carnivore	direct_freeze	DNeasy Powersoil	afrotropic	molly	11.5385	36.3333	3.08145	0.812928	27	Fr049.S2	-0.293	8792	-22.4824	46.9514	19.4512	11.2601	61.9106	262.152	28.0211	9.83501	18.186
Fr113.S2	GACGGAACAGAC	GTGTGCCAGCMGCCGCGGTAA	5602	NA	GAMP	NA	321740	gephyromantis blanci	animalia	chordata	amphibia	anura	mantellidae	gephyromantis	blanci	2014-09-11	madagascar	1487	external	NA	NA	animal_surface	ventral	terrestrial	adult	wild	november	carnivore	direct_freeze	DNeasy Powersoil	afrotropic	molly	12.5114	41.3333	1.51189	0.440344	23	Fr113.S2	-0.293	8754	-22.4967	46.9564	19.4889	11.302	61.8888	263.234	28.1142	9.85311	18.2611
Fr101.S2	TGCACAGTCGCT	GTGTGCCAGCMGCCGCGGTAA	5648	NA	GAMP	NA	252275	gephyromantis sculpturatus	animalia	chordata	amphibia	anura	mantellidae	gephyromantis	sculpturatus	2014-09-11	madagascar	1487	external	NA	NA	animal_surface	ventral	terrestrial	adult	wild	november	carnivore	direct_freeze	DNeasy Powersoil	afrotropic	molly	21.8364	98	3.61467	0.81317	78	Fr101.S2	-0.293	8745	-22.4967	46.9564	19.4889	11.302	61.8888	263.234	28.1142	9.85311	18.2611
Fr035.S2	CAACTAGACTCG	GTGTGCCAGCMGCCGCGGTAA	5680	NA	GAMP	NA	161783	gephyromantis tschenki	animalia	chordata	amphibia	anura	mantellidae	gephyromantis	tschenki	2014-07-11	madagascar	949	external	NA	NA	animal_surface	ventral	terrestrial	adult	wild	november	carnivore	direct_freeze	DNeasy Powersoil	afrotropic	molly	11.4399	35	2.97068	0.831496	20	Fr035.S2	-0.293	8783	-22.4824	46.9514	19.4512	11.2601	61.9106	262.152	28.0211	9.83501	18.186
Fr098.S2	TAAGATGCAGTC	GTGTGCCAGCMGCCGCGGTAA	5681	NA	GAMP	NA	161783	gephyromantis tschenki	animalia	chordata	amphibia	anura	mantellidae	gephyromantis	tschenki	2014-07-11	madagascar	949	external	NA	NA	animal_surface	ventral	terrestrial	adult	wild	november	carnivore	direct_freeze	DNeasy Powersoil	afrotropic	molly	37.1356	234.13	5.7818	0.94831	177	Fr098.S2	-0.293	8811	-22.4824	46.9514	19.4512	11.2601	61.9106	262.152	28.0211	9.83501	18.186
J8.14	ACTATGGGCTAA	GTGTGCCAGCMGCCGCGGTAA	5643	NA	GAMP	NA	252275	gephyromantis sculpturatus	animalia	chordata	amphibia	anura	mantellidae	gephyromantis	sculpturatus	29/01/2014	madagascar	1000	external	NA	NA	animal_surface	ventral	terrestrial	adult	wild	january	carnivore	direct_freeze	DNeasy Powersoil	afrotropic	molly	25.0884	211.65	4.65949	0.916882	114	J8.14	-0.293	7870	-18.7709	48.4322	19.4106	11.7594	60.8122	272.528	28.065	8.72781	19.3372
Gephyromantis.leucomaculatus.7.068.1267761	TCTACGGCACGT	GTGTGCCAGCMGCCGCGGTAA	5626	NA	GAMP	NA	161782	gephyromantis leucomaculatus	animalia	chordata	amphibia	anura	mantellidae	gephyromantis	leucomaculatus	2013-04-09	madagascar	514	external	NA	NA	animal_surface	ventral	terrestrial	adult	wild	september	carnivore	direct_freeze	DNeasy Powersoil	afrotropic	molly	21.4321	79.2353	2.68056	0.628446	63	Gephyromantis.leucomaculatus.7.068.1267761	-0.293	7420	-15.26	49.5046	22.687	11.0775	63.4835	243.452	31.4279	13.9747	17.4532
Gephyromantis.leucomaculatus.7.066.1267609	CCTACATGAGAC	GTGTGCCAGCMGCCGCGGTAA	5624	NA	GAMP	NA	161782	gephyromantis leucomaculatus	animalia	chordata	amphibia	anura	mantellidae	gephyromantis	leucomaculatus	2013-04-09	madagascar	514	external	NA	NA	animal_surface	ventral	terrestrial	adult	wild	september	carnivore	direct_freeze	DNeasy Powersoil	afrotropic	molly	32.6487	246.773	3.71837	0.77743	124	Gephyromantis.leucomaculatus.7.066.1267609	-0.293	7418	-15.26	49.5046	22.687	11.0775	63.4835	243.452	31.4279	13.9747	17.4532
Gephyromantis.leucomaculatus.7.067.1267792	TCCGTGGTATAG	GTGTGCCAGCMGCCGCGGTAA	5625	NA	GAMP	NA	161782	gephyromantis leucomaculatus	animalia	chordata	amphibia	anura	mantellidae	gephyromantis	leucomaculatus	2013-04-09	madagascar	514	external	NA	NA	animal_surface	ventral	terrestrial	adult	wild	september	carnivore	direct_freeze	DNeasy Powersoil	afrotropic	molly	18.7365	127.125	2.75643	0.696208	57	Gephyromantis.leucomaculatus.7.067.1267792	-0.293	7419	-15.26	49.5046	22.687	11.0775	63.4835	243.452	31.4279	13.9747	17.4532
Gephyromantis.luteus.7.029.1267669	AAGGGCGCTGAA	GTGTGCCAGCMGCCGCGGTAA	5631	NA	GAMP	NA	143436	gephyromantis luteus	animalia	chordata	amphibia	anura	mantellidae	gephyromantis	luteus	2013-04-09	madagascar	514	external	NA	NA	animal_surface	ventral	terrestrial	adult	wild	september	carnivore	direct_freeze	DNeasy Powersoil	afrotropic	molly	23.3042	109.476	2.79677	0.695142	76	Gephyromantis.luteus.7.029.1267669	-0.293	7422	-15.26	49.5046	22.687	11.0775	63.4835	243.452	31.4279	13.9747	17.4532
Gephyromantis.luteus.7.028.1267763	TGTGTAGCCATG	GTGTGCCAGCMGCCGCGGTAA	5630	NA	GAMP	NA	143436	gephyromantis luteus	animalia	chordata	amphibia	anura	mantellidae	gephyromantis	luteus	2013-04-09	madagascar	514	external	NA	NA	animal_surface	ventral	terrestrial	adult	wild	september	carnivore	direct_freeze	DNeasy Powersoil	afrotropic	molly	25.0954	183.158	3.32308	0.742742	105	Gephyromantis.luteus.7.028.1267763	-0.293	7421	-15.26	49.5046	22.687	11.0775	63.4835	243.452	31.4279	13.9747	17.4532
Gephryomantis.sylvanus.7.052.1267801	TCGATTGGCCGT	GTGTGCCAGCMGCCGCGGTAA	5668	NA	GAMP	NA	321749	gephyromantis silvanus	animalia	chordata	amphibia	anura	mantellidae	gephyromantis	silvanus	2013-04-09	madagascar	514	external	NA	NA	animal_surface	ventral	terrestrial	adult	wild	september	carnivore	direct_freeze	DNeasy Powersoil	afrotropic	molly	33.9636	333.7	4.66835	0.90657	162	Gephryomantis.sylvanus.7.052.1267801	-0.293	7416	-15.26	49.5046	22.687	11.0775	63.4835	243.452	31.4279	13.9747	17.4532
Gephyromantis.webbi.7.051.1267790	AACCGATGTACC	GTGTGCCAGCMGCCGCGGTAA	5694	NA	GAMP	NA	321750	gephyromantis webbi	animalia	chordata	amphibia	anura	mantellidae	gephyromantis	webbi	2013-04-09	madagascar	514	external	NA	NA	animal_surface	ventral	terrestrial	adult	wild	september	carnivore	direct_freeze	DNeasy Powersoil	afrotropic	molly	17.3136	65.3333	3.10079	0.737066	52	Gephyromantis.webbi.7.051.1267790	-0.293	7426	-15.26	49.5046	22.687	11.0775	63.4835	243.452	31.4279	13.9747	17.4532
Gephyromantis.webbi.7.043.1267805	CTCTATTCCACC	GTGTGCCAGCMGCCGCGGTAA	5692	NA	GAMP	NA	321750	gephyromantis webbi	animalia	chordata	amphibia	anura	mantellidae	gephyromantis	webbi	2013-04-09	madagascar	514	external	NA	NA	animal_surface	ventral	terrestrial	adult	wild	september	carnivore	direct_freeze	DNeasy Powersoil	afrotropic	molly	23.282	189.364	3.44068	0.835486	78	Gephyromantis.webbi.7.043.1267805	-0.293	7424	-15.26	49.5046	22.687	11.0775	63.4835	243.452	31.4279	13.9747	17.4532
J6.26	GGCGTTGCATTC	GTGTGCCAGCMGCCGCGGTAA	5720	NA	GAMP	NA	160225	guibemantis liber	animalia	chordata	amphibia	anura	mantellidae	guibemantis	liber	21/01/2014	madagascar	1587	external	NA	NA	animal_surface	ventral	terrestrial	adult	wild	january	carnivore	direct_freeze	DNeasy Powersoil	afrotropic	molly	29.6066	187.031	4.21746	0.86711	126	J6.26	-0.293	7706	-18.1724	47.2812	18.1616	12.703	67.4872	227.008	26.9114	8.0872	18.8242
J6.6	GCCAACAACCAT	GTGTGCCAGCMGCCGCGGTAA	5721	NA	GAMP	NA	160225	guibemantis liber	animalia	chordata	amphibia	anura	mantellidae	guibemantis	liber	21/01/2014	madagascar	1587	external	NA	NA	animal_surface	ventral	terrestrial	adult	wild	january	carnivore	direct_freeze	DNeasy Powersoil	afrotropic	molly	33.0586	238.838	6.44679	0.968342	191	J6.6	-0.293	7713	-18.1724	47.2812	18.1616	12.703	67.4872	227.008	26.9114	8.0872	18.8242
J4.27	AACCATGCCAAC	GTGTGCCAGCMGCCGCGGTAA	5706	NA	GAMP	NA	127648	guibemantis depressiceps	animalia	chordata	amphibia	anura	mantellidae	guibemantis	depressiceps	16/01/2014	madagascar	1147	external	NA	NA	animal_surface	ventral	terrestrial	adult	wild	january	carnivore	direct_freeze	DNeasy Powersoil	afrotropic	molly	26.7309	205.375	4.36393	0.850936	124	J4.27	-0.293	8569	-21.2356	47.3975	18.2988	11.5877	62.6538	259.932	26.8731	8.3793	18.4938
J4.26	GAGAGCAACAGA	GTGTGCCAGCMGCCGCGGTAA	5705	NA	GAMP	NA	127648	guibemantis depressiceps	animalia	chordata	amphibia	anura	mantellidae	guibemantis	depressiceps	16/01/2014	madagascar	1147	external	NA	NA	animal_surface	ventral	terrestrial	adult	wild	january	carnivore	direct_freeze	DNeasy Powersoil	afrotropic	molly	23.6311	130	4.52393	0.887468	106	J4.26	-0.293	8568	-21.2356	47.3975	18.2988	11.5877	62.6538	259.932	26.8731	8.3793	18.4938
J4.25	AGTTGTAGTCCG	GTGTGCCAGCMGCCGCGGTAA	5704	NA	GAMP	NA	127648	guibemantis depressiceps	animalia	chordata	amphibia	anura	mantellidae	guibemantis	depressiceps	16/01/2014	madagascar	1147	external	NA	NA	animal_surface	ventral	terrestrial	adult	wild	january	carnivore	direct_freeze	DNeasy Powersoil	afrotropic	molly	30.5069	234.12	4.89935	0.898348	143	J4.25	-0.293	8567	-21.2356	47.3975	18.2988	11.5877	62.6538	259.932	26.8731	8.3793	18.4938
J4.8	ATCGGGCTTAAC	GTGTGCCAGCMGCCGCGGTAA	5707	NA	GAMP	NA	127648	guibemantis depressiceps	animalia	chordata	amphibia	anura	mantellidae	guibemantis	depressiceps	16/01/2014	madagascar	1147	external	NA	NA	animal_surface	ventral	terrestrial	adult	wild	january	carnivore	direct_freeze	DNeasy Powersoil	afrotropic	molly	54.0357	560.558	6.79353	0.97166	294	J4.8	-0.293	8588	-21.2356	47.3975	18.2988	11.5877	62.6538	259.932	26.8731	8.3793	18.4938
J4.31	CAGTCTAGTACG	GTGTGCCAGCMGCCGCGGTAA	5716	NA	GAMP	NA	160225	guibemantis liber	animalia	chordata	amphibia	anura	mantellidae	guibemantis	liber	16/01/2014	madagascar	1147	external	NA	NA	animal_surface	ventral	terrestrial	adult	wild	january	carnivore	direct_freeze	DNeasy Powersoil	afrotropic	molly	28.8656	210.636	4.66679	0.91016	119	J4.31	-0.293	8574	-21.2356	47.3975	18.2988	11.5877	62.6538	259.932	26.8731	8.3793	18.4938
J4.30	GCGACAATTACA	GTGTGCCAGCMGCCGCGGTAA	5715	NA	GAMP	NA	160225	guibemantis liber	animalia	chordata	amphibia	anura	mantellidae	guibemantis	liber	16/01/2014	madagascar	1147	external	NA	NA	animal_surface	ventral	terrestrial	adult	wild	january	carnivore	direct_freeze	DNeasy Powersoil	afrotropic	molly	30.8325	200.194	5.45705	0.943482	145	J4.30	-0.293	8573	-21.2356	47.3975	18.2988	11.5877	62.6538	259.932	26.8731	8.3793	18.4938
J4.32	CTCCTTAAGGCG	GTGTGCCAGCMGCCGCGGTAA	5717	NA	GAMP	NA	160225	guibemantis liber	animalia	chordata	amphibia	anura	mantellidae	guibemantis	liber	16/01/2014	madagascar	1147	external	NA	NA	animal_surface	ventral	terrestrial	adult	wild	january	carnivore	direct_freeze	DNeasy Powersoil	afrotropic	molly	40.4312	283.731	5.22305	0.933608	156	J4.32	-0.293	8575	-21.2356	47.3975	18.2988	11.5877	62.6538	259.932	26.8731	8.3793	18.4938
J4.6	ATCCCAGCATGC	GTGTGCCAGCMGCCGCGGTAA	5727	NA	GAMP	NA	258858	guibemantis pulcher	animalia	chordata	amphibia	anura	mantellidae	guibemantis	pulcher	16/01/2014	madagascar	1147	external	NA	NA	animal_surface	ventral	terrestrial	adult	wild	january	carnivore	direct_freeze	DNeasy Powersoil	afrotropic	molly	25.1954	219.214	3.72057	0.83742	97	J4.6	-0.293	8586	-21.2356	47.3975	18.2988	11.5877	62.6538	259.932	26.8731	8.3793	18.4938
J4.5	GCATGCATCCCA	GTGTGCCAGCMGCCGCGGTAA	5726	NA	GAMP	NA	258858	guibemantis pulcher	animalia	chordata	amphibia	anura	mantellidae	guibemantis	pulcher	16/01/2014	madagascar	1147	external	NA	NA	animal_surface	ventral	terrestrial	adult	wild	january	carnivore	direct_freeze	DNeasy Powersoil	afrotropic	molly	20.1851	66.2727	3.99324	0.89465	58	J4.5	-0.293	8585	-21.2356	47.3975	18.2988	11.5877	62.6538	259.932	26.8731	8.3793	18.4938
J4.4	CACCTGTAGTAG	GTGTGCCAGCMGCCGCGGTAA	5725	NA	GAMP	NA	258858	guibemantis pulcher	animalia	chordata	amphibia	anura	mantellidae	guibemantis	pulcher	16/01/2014	madagascar	1147	external	NA	NA	animal_surface	ventral	terrestrial	adult	wild	january	carnivore	direct_freeze	DNeasy Powersoil	afrotropic	molly	39.1148	233.294	5.83295	0.939464	195	J4.4	-0.293	8583	-21.2356	47.3975	18.2988	11.5877	62.6538	259.932	26.8731	8.3793	18.4938
J9.89	AGTCATCGAATG	GTGTGCCAGCMGCCGCGGTAA	5740	NA	GAMP	NA	321695	guibemantis timidus	animalia	chordata	amphibia	anura	mantellidae	guibemantis	timidus	2014-05-02	madagascar	790	external	NA	NA	animal_surface	ventral	terrestrial	adult	wild	february	carnivore	direct_freeze	DNeasy Powersoil	afrotropic	molly	31.0827	193	5.21615	0.92324	136	J9.89	-0.293	8052	-18.9209	48.5147	20.4458	11.3776	62.9917	258.182	29.0501	10.9881	18.062
GT3.AND	TCCGTTCGTTTA	GTGTGCCAGCMGCCGCGGTAA	5743	NA	GAMP	NA	258859	guibemantis tornieri	animalia	chordata	amphibia	anura	mantellidae	guibemantis	tornieri	2014-09-02	madagascar	942	external	NA	NA	animal_surface	ventral	terrestrial	adult	wild	february	carnivore	direct_freeze	DNeasy Powersoil	afrotropic	molly	16.1898	38.8571	2.62937	0.69878	38	GT3.AND	-0.293	7948	-18.9328	48.4131	19.2904	11.9157	62.5532	267.484	28.2674	9.21833	19.0491
GT2.AND	CAAATGGTCGTC	GTGTGCCAGCMGCCGCGGTAA	5742	NA	GAMP	NA	258859	guibemantis tornieri	animalia	chordata	amphibia	anura	mantellidae	guibemantis	tornieri	2014-09-02	madagascar	942	external	NA	NA	animal_surface	ventral	terrestrial	adult	wild	february	carnivore	direct_freeze	DNeasy Powersoil	afrotropic	molly	20.6603	88.5	4.63082	0.9192	80	GT2.AND	-0.293	7947	-18.9328	48.4131	19.2904	11.9157	62.5532	267.484	28.2674	9.21833	19.0491
GT4.AND	AGCCTCATGATG	GTGTGCCAGCMGCCGCGGTAA	5744	NA	GAMP	NA	258859	guibemantis tornieri	animalia	chordata	amphibia	anura	mantellidae	guibemantis	tornieri	2014-09-02	madagascar	942	external	NA	NA	animal_surface	ventral	terrestrial	adult	wild	february	carnivore	direct_freeze	DNeasy Powersoil	afrotropic	molly	23.9011	194	3.25753	0.766246	79	GT4.AND	-0.293	7949	-18.9328	48.4131	19.2904	11.9157	62.5532	267.484	28.2674	9.21833	19.0491
Fr293.S2	AGCTATGTATGG	GTGTGCCAGCMGCCGCGGTAA	5708	NA	GAMP	NA	127648	guibemantis depressiceps	animalia	chordata	amphibia	anura	mantellidae	guibemantis	depressiceps	22/11/2014	madagascar	872	external	NA	NA	animal_surface	ventral	terrestrial	adult	wild	november	carnivore	direct_freeze	DNeasy Powersoil	afrotropic	molly	30.7144	139.556	5.74541	0.970598	112	Fr293.S2	-0.293	8458	-21.246	47.4249	19.1755	11.603	62.3742	262.292	27.8008	9.19912	18.6017
J1.76	TCTAACGAGTGC	GTGTGCCAGCMGCCGCGGTAA	5709	NA	GAMP	NA	160225	guibemantis liber	animalia	chordata	amphibia	anura	mantellidae	guibemantis	liber	2014-11-01	madagascar	1010	external	NA	NA	animal_surface	ventral	terrestrial	adult	wild	january	carnivore	direct_freeze	DNeasy Powersoil	afrotropic	molly	32.6676	252.758	5.12248	0.918306	157	J1.76	-0.293	8253	-21.2888	47.4296	18.5921	11.1921	62.1219	256.904	26.9478	8.9316	18.0162
J1.79	CTATCCAAGTGG	GTGTGCCAGCMGCCGCGGTAA	5712	NA	GAMP	NA	160225	guibemantis liber	animalia	chordata	amphibia	anura	mantellidae	guibemantis	liber	2014-11-01	madagascar	1010	external	NA	NA	animal_surface	ventral	terrestrial	adult	wild	january	carnivore	direct_freeze	DNeasy Powersoil	afrotropic	molly	29.2414	208.207	5.2571	0.93276	143	J1.79	-0.293	8256	-21.2888	47.4296	18.5921	11.1921	62.1219	256.904	26.9478	8.9316	18.0162
J1.80	CTACCGATTGCG	GTGTGCCAGCMGCCGCGGTAA	5713	NA	GAMP	NA	160225	guibemantis liber	animalia	chordata	amphibia	anura	mantellidae	guibemantis	liber	2014-11-01	madagascar	1010	external	NA	NA	animal_surface	ventral	terrestrial	adult	wild	january	carnivore	direct_freeze	DNeasy Powersoil	afrotropic	molly	47.2852	292.118	6.30382	0.93869	227	J1.80	-0.293	8257	-21.2888	47.4296	18.5921	11.1921	62.1219	256.904	26.9478	8.9316	18.0162
Fr466.S2	TGTGCGATAACA	GTGTGCCAGCMGCCGCGGTAA	5724	NA	GAMP	NA	160225	guibemantis liber	animalia	chordata	amphibia	anura	mantellidae	guibemantis	liber	2014-06-12	madagascar	1000	external	NA	NA	animal_surface	ventral	terrestrial	adult	wild	december	carnivore	direct_freeze	DNeasy Powersoil	afrotropic	molly	16.8479	52.5	3.70148	0.847896	49	Fr466.S2	-0.293	7829	-18.7709	48.4322	19.4106	11.7594	60.8122	272.528	28.065	8.72781	19.3372
Fr476.S2	GCTCTCCGTAGA	GTGTGCCAGCMGCCGCGGTAA	5735	NA	GAMP	NA	403240	guibemantis sp	animalia	chordata	amphibia	anura	mantellidae	guibemantis	sp	2014-06-12	madagascar	1000	external	NA	NA	animal_surface	ventral	terrestrial	adult	wild	december	carnivore	direct_freeze	DNeasy Powersoil	afrotropic	molly	15.8993	66.3636	3.70678	0.876618	54	Fr476.S2	-0.293	7836	-18.7709	48.4322	19.4106	11.7594	60.8122	272.528	28.065	8.72781	19.3372
Fr462.S2	TGGAATTCGGCT	GTGTGCCAGCMGCCGCGGTAA	5746	NA	GAMP	NA	258859	guibemantis tornieri	animalia	chordata	amphibia	anura	mantellidae	guibemantis	tornieri	2014-06-12	madagascar	1000	external	NA	NA	animal_surface	ventral	terrestrial	adult	wild	december	carnivore	direct_freeze	DNeasy Powersoil	afrotropic	molly	29.1565	201	4.8492	0.912862	140	Fr462.S2	-0.293	7826	-18.7709	48.4322	19.4106	11.7594	60.8122	272.528	28.065	8.72781	19.3372
Guibemantis.timidus.7.046.1267827	GCTAGTTATGGA	GTGTGCCAGCMGCCGCGGTAA	5738	NA	GAMP	NA	321695	guibemantis timidus	animalia	chordata	amphibia	anura	mantellidae	guibemantis	timidus	2013-04-09	madagascar	514	external	NA	NA	animal_surface	ventral	terrestrial	adult	wild	september	carnivore	direct_freeze	DNeasy Powersoil	afrotropic	molly	34.0995	358	4.87793	0.891322	164	Guibemantis.timidus.7.046.1267827	-0.293	7427	-15.26	49.5046	22.687	11.0775	63.4835	243.452	31.4279	13.9747	17.4532
Fr377.S2	ACGAAGTCTACC	GTGTGCCAGCMGCCGCGGTAA	6495	NA	GAMP	NA	143428	mantella expectata	animalia	chordata	amphibia	anura	mantellidae	mantella	expectata	27/11/2014	madagascar	913	external	NA	NA	animal_surface	ventral	terrestrial	adult	wild	november	carnivore	direct_freeze	DNeasy Powersoil	afrotropic	molly	20.8965	68.25	4.90328	0.933468	67	Fr377.S2	-0.294	8840	-22.5918	45.3561	21.9816	13.7899	66.0826	274.354	31.5956	10.7312	20.8644
Fr378.S2	CGAGATAGTTTG	GTGTGCCAGCMGCCGCGGTAA	6496	NA	GAMP	NA	143428	mantella expectata	animalia	chordata	amphibia	anura	mantellidae	mantella	expectata	27/11/2014	madagascar	913	external	NA	NA	animal_surface	ventral	terrestrial	adult	wild	november	carnivore	direct_freeze	DNeasy Powersoil	afrotropic	molly	15.8338	66	2.86545	0.716168	38	Fr378.S2	-0.294	8841	-22.5918	45.3561	21.9816	13.7899	66.0826	274.354	31.5956	10.7312	20.8644
Fr372.S2	GACCCTAGACCT	GTGTGCCAGCMGCCGCGGTAA	6493	NA	GAMP	NA	143428	mantella expectata	animalia	chordata	amphibia	anura	mantellidae	mantella	expectata	27/11/2014	madagascar	913	external	NA	NA	animal_surface	ventral	terrestrial	adult	wild	november	carnivore	direct_freeze	DNeasy Powersoil	afrotropic	molly	25.1118	102	4.59199	0.891048	83	Fr372.S2	-0.294	8838	-22.5918	45.3561	21.9816	13.7899	66.0826	274.354	31.5956	10.7312	20.8644
Fr477.S2	TGTGGTGATGTA	GTGTGCCAGCMGCCGCGGTAA	6498	NA	GAMP	NA	143428	mantella expectata	animalia	chordata	amphibia	anura	mantellidae	mantella	expectata	27/11/2014	madagascar	913	external	NA	NA	animal_surface	ventral	terrestrial	adult	wild	november	carnivore	direct_freeze	DNeasy Powersoil	afrotropic	molly	26.4226	169.75	4.99518	0.920666	126	Fr477.S2	-0.294	8852	-22.5918	45.3561	21.9816	13.7899	66.0826	274.354	31.5956	10.7312	20.8644
Fr373.S2	GTGTTAGATGTG	GTGTGCCAGCMGCCGCGGTAA	6494	NA	GAMP	NA	143428	mantella expectata	animalia	chordata	amphibia	anura	mantellidae	mantella	expectata	27/11/2014	madagascar	913	external	NA	NA	animal_surface	ventral	terrestrial	adult	wild	november	carnivore	direct_freeze	DNeasy Powersoil	afrotropic	molly	21.4664	99.4	3.97618	0.818938	81	Fr373.S2	-0.294	8839	-22.5918	45.3561	21.9816	13.7899	66.0826	274.354	31.5956	10.7312	20.8644
Fr127.S2	GATCACGAGAGG	GTGTGCCAGCMGCCGCGGTAA	6492	NA	GAMP	NA	143428	mantella expectata	animalia	chordata	amphibia	anura	mantellidae	mantella	expectata	27/11/2014	madagascar	913	external	NA	NA	animal_surface	ventral	terrestrial	adult	wild	november	carnivore	direct_freeze	DNeasy Powersoil	afrotropic	molly	39.2647	274.023	5.85005	0.948096	191	Fr127.S2	-0.294	8834	-22.5918	45.3561	21.9816	13.7899	66.0826	274.354	31.5956	10.7312	20.8644
J2.18	GTGCTTGTGTAG	GTGTGCCAGCMGCCGCGGTAA	6442	NA	GAMP	NA	143518	mantella baroni	animalia	chordata	amphibia	anura	mantellidae	mantella	baroni	2014-10-01	madagascar	1127	external	NA	NA	animal_surface	ventral	terrestrial	adult	wild	january	carnivore	direct_freeze	DNeasy Powersoil	afrotropic	molly	49.1133	512.5	7.33459	0.987196	311	J2.18	-0.294	8400	-21.2487	47.3719	17.7829	11.7482	63.1921	258.805	26.4121	7.82111	18.591
MC8	TGCAGCAAGATT	GTGTGCCAGCMGCCGCGGTAA	6460	NA	GAMP	NA	143426	mantella cowani	animalia	chordata	amphibia	anura	mantellidae	mantella	cowanii	2014-07-01	madagascar	1629	external	NA	NA	animal_surface	ventral	terrestrial	adult	wild	january	carnivore	direct_freeze	DNeasy Powersoil	afrotropic	molly	42.5023	295.288	7.31847	0.98619	265	MC8	-0.294	8143	-20.7479	47.2952	15.8614	11.7834	63.3761	257.021	24.5746	5.9819	18.5927
MC6	ACGACTGCATAA	GTGTGCCAGCMGCCGCGGTAA	6458	NA	GAMP	NA	143426	mantella cowani	animalia	chordata	amphibia	anura	mantellidae	mantella	cowanii	2014-07-01	madagascar	1629	external	NA	NA	animal_surface	ventral	terrestrial	adult	wild	january	carnivore	direct_freeze	DNeasy Powersoil	afrotropic	molly	21.358	100	5.19677	0.941454	94	MC6	-0.294	8141	-20.7479	47.2952	15.8614	11.7834	63.3761	257.021	24.5746	5.9819	18.5927
MC9	AGAGTCTTGCCA	GTGTGCCAGCMGCCGCGGTAA	6461	NA	GAMP	NA	143426	mantella cowani	animalia	chordata	amphibia	anura	mantellidae	mantella	cowanii	2014-07-01	madagascar	1629	external	NA	NA	animal_surface	ventral	terrestrial	adult	wild	january	carnivore	direct_freeze	DNeasy Powersoil	afrotropic	molly	26.0457	140.75	5.41078	0.936674	125	MC9	-0.294	8144	-20.7479	47.2952	15.8614	11.7834	63.3761	257.021	24.5746	5.9819	18.5927
MC7	GTGTTAGATGTG	GTGTGCCAGCMGCCGCGGTAA	6459	NA	GAMP	NA	143426	mantella cowani	animalia	chordata	amphibia	anura	mantellidae	mantella	cowanii	2014-07-01	madagascar	1629	external	NA	NA	animal_surface	ventral	terrestrial	adult	wild	january	carnivore	direct_freeze	DNeasy Powersoil	afrotropic	molly	40.3057	314.382	6.97389	0.972356	254	MC7	-0.294	8142	-20.7479	47.2952	15.8614	11.7834	63.3761	257.021	24.5746	5.9819	18.5927
J2.43	AAGGGACAAGTG	GTGTGCCAGCMGCCGCGGTAA	6433	NA	GAMP	NA	43514	mantella aurantiaca	animalia	chordata	amphibia	anura	mantellidae	mantella	aurantiaca	2014-04-02	madagascar	943	external	NA	NA	animal_surface	ventral	terrestrial	adult	wild	february	carnivore	direct_freeze	DNeasy Powersoil	afrotropic	molly	34.9393	265.938	5.2142	0.8944	188	J2.43	-0.294	8063	-18.8762	48.3707	19.1412	11.8848	63.0872	261.85	28.1319	9.29319	18.8387
J2.41	GTGTCCGGATTC	GTGTGCCAGCMGCCGCGGTAA	6431	NA	GAMP	NA	43514	mantella aurantiaca	animalia	chordata	amphibia	anura	mantellidae	mantella	aurantiaca	2014-04-02	madagascar	943	external	NA	NA	animal_surface	ventral	terrestrial	adult	wild	february	carnivore	direct_freeze	DNeasy Powersoil	afrotropic	molly	31.4602	285.724	2.37211	0.42984	135	J2.41	-0.294	8061	-18.8762	48.3707	19.1412	11.8848	63.0872	261.85	28.1319	9.29319	18.8387
J2.50	ACGCGAACTAAT	GTGTGCCAGCMGCCGCGGTAA	6435	NA	GAMP	NA	43514	mantella aurantiaca	animalia	chordata	amphibia	anura	mantellidae	mantella	aurantiaca	2014-04-02	madagascar	943	external	NA	NA	animal_surface	ventral	terrestrial	adult	wild	february	carnivore	direct_freeze	DNeasy Powersoil	afrotropic	molly	27.4697	164.714	3.90641	0.818396	111	J2.50	-0.294	8065	-18.8762	48.3707	19.1412	11.8848	63.0872	261.85	28.1319	9.29319	18.8387
J2.40	TGTGCGATAACA	GTGTGCCAGCMGCCGCGGTAA	6430	NA	GAMP	NA	43514	mantella aurantiaca	animalia	chordata	amphibia	anura	mantellidae	mantella	aurantiaca	2014-04-02	madagascar	943	external	NA	NA	animal_surface	ventral	terrestrial	adult	wild	february	carnivore	direct_freeze	DNeasy Powersoil	afrotropic	molly	30.79	239.261	4.40888	0.889446	125	J2.40	-0.294	8060	-18.8762	48.3707	19.1412	11.8848	63.0872	261.85	28.1319	9.29319	18.8387
J2.42	GGATCGTAATAC	GTGTGCCAGCMGCCGCGGTAA	6432	NA	GAMP	NA	43514	mantella aurantiaca	animalia	chordata	amphibia	anura	mantellidae	mantella	aurantiaca	2014-04-02	madagascar	943	external	NA	NA	animal_surface	ventral	terrestrial	adult	wild	february	carnivore	direct_freeze	DNeasy Powersoil	afrotropic	molly	24.7031	106.667	4.69824	0.875002	103	J2.42	-0.294	8062	-18.8762	48.3707	19.1412	11.8848	63.0872	261.85	28.1319	9.29319	18.8387
J1.40	TTAGAGCCATGC	GTGTGCCAGCMGCCGCGGTAA	6438	NA	GAMP	NA	143518	mantella baroni	animalia	chordata	amphibia	anura	mantellidae	mantella	baroni	2014-05-01	madagascar	1379	external	NA	NA	animal_surface	ventral	terrestrial	adult	wild	january	carnivore	direct_freeze	DNeasy Powersoil	afrotropic	molly	35.2425	235.064	6.82038	0.970912	214	J1.40	-0.294	8150	-20.8228	47.3322	16.8688	11.888	63.4847	258.033	25.6095	6.88383	18.7257
J7.24	TAAGCGTCTCGA	GTGTGCCAGCMGCCGCGGTAA	6512	NA	GAMP	NA	143520	mantella milotympanum	animalia	chordata	amphibia	anura	mantellidae	mantella	milotympanum	26/01/2014	madagascar	918	external	NA	NA	animal_surface	ventral	terrestrial	adult	wild	january	carnivore	direct_freeze	DNeasy Powersoil	afrotropic	molly	13.6953	139.333	0.944393	0.275084	31	J7.24	-0.294	7731	-18.6018	48.4342	19.5206	11.7329	61.8801	268.212	28.3188	9.35637	18.9624
J7.19	GTTAAGCTGACC	GTGTGCCAGCMGCCGCGGTAA	6507	NA	GAMP	NA	143520	mantella milotympanum	animalia	chordata	amphibia	anura	mantellidae	mantella	milotympanum	26/01/2014	madagascar	918	external	NA	NA	animal_surface	ventral	terrestrial	adult	wild	january	carnivore	direct_freeze	DNeasy Powersoil	afrotropic	molly	11.5829	29	1.93829	0.660226	15	J7.19	-0.294	7725	-18.6018	48.4342	19.5206	11.7329	61.8801	268.212	28.3188	9.35637	18.9624
J7.26	AGTGTTTCGGAC	GTGTGCCAGCMGCCGCGGTAA	6514	NA	GAMP	NA	143520	mantella milotympanum	animalia	chordata	amphibia	anura	mantellidae	mantella	milotympanum	26/01/2014	madagascar	918	external	NA	NA	animal_surface	ventral	terrestrial	adult	wild	january	carnivore	direct_freeze	DNeasy Powersoil	afrotropic	molly	11.0003	35	1.84466	0.63428	17	J7.26	-0.294	7733	-18.6018	48.4342	19.5206	11.7329	61.8801	268.212	28.3188	9.35637	18.9624
J7.21	CGATGCTGTTGA	GTGTGCCAGCMGCCGCGGTAA	6509	NA	GAMP	NA	143520	mantella milotympanum	animalia	chordata	amphibia	anura	mantellidae	mantella	milotympanum	26/01/2014	madagascar	918	external	NA	NA	animal_surface	ventral	terrestrial	adult	wild	january	carnivore	direct_freeze	DNeasy Powersoil	afrotropic	molly	20.8233	82	3.93764	0.77782	71	J7.21	-0.294	7728	-18.6018	48.4342	19.5206	11.7329	61.8801	268.212	28.3188	9.35637	18.9624
J7.22	GCATAGCATCAA	GTGTGCCAGCMGCCGCGGTAA	6510	NA	GAMP	NA	143520	mantella milotympanum	animalia	chordata	amphibia	anura	mantellidae	mantella	milotympanum	26/01/2014	madagascar	918	external	NA	NA	animal_surface	ventral	terrestrial	adult	wild	january	carnivore	direct_freeze	DNeasy Powersoil	afrotropic	molly	10.6679	18	0.815824	0.243934	13	J7.22	-0.294	7729	-18.6018	48.4342	19.5206	11.7329	61.8801	268.212	28.3188	9.35637	18.9624
J7.23	CCGAATTGACAA	GTGTGCCAGCMGCCGCGGTAA	6511	NA	GAMP	NA	143520	mantella milotympanum	animalia	chordata	amphibia	anura	mantellidae	mantella	milotympanum	26/01/2014	madagascar	918	external	NA	NA	animal_surface	ventral	terrestrial	adult	wild	january	carnivore	direct_freeze	DNeasy Powersoil	afrotropic	molly	10.7101	40	1.6559	0.651014	12	J7.23	-0.294	7730	-18.6018	48.4342	19.5206	11.7329	61.8801	268.212	28.3188	9.35637	18.9624
J1.59	GCTTCCAGACAA	GTGTGCCAGCMGCCGCGGTAA	6443	NA	GAMP	NA	143518	mantella baroni	animalia	chordata	amphibia	anura	mantellidae	mantella	baroni	2014-11-01	madagascar	1010	external	NA	NA	animal_surface	ventral	terrestrial	adult	wild	january	carnivore	direct_freeze	DNeasy Powersoil	afrotropic	molly	37.5306	287.571	4.08993	0.727238	179	J1.59	-0.294	8238	-21.2888	47.4296	18.5921	11.1921	62.1219	256.904	26.9478	8.9316	18.0162
Fr041.S2	ACGCTGTCGGTT	GTGTGCCAGCMGCCGCGGTAA	6447	NA	GAMP	NA	143518	mantella baroni	animalia	chordata	amphibia	anura	mantellidae	mantella	baroni	2014-07-11	madagascar	949	external	NA	NA	animal_surface	ventral	terrestrial	adult	wild	november	carnivore	direct_freeze	DNeasy Powersoil	afrotropic	molly	9.75654	16.75	2.31668	0.723158	16	Fr041.S2	-0.294	8786	-22.4824	46.9514	19.4512	11.2601	61.9106	262.152	28.0211	9.83501	18.186
Fr042.S2	ATAAAGAGGAGG	GTGTGCCAGCMGCCGCGGTAA	6448	NA	GAMP	NA	143518	mantella baroni	animalia	chordata	amphibia	anura	mantellidae	mantella	baroni	2014-07-11	madagascar	949	external	NA	NA	animal_surface	ventral	terrestrial	adult	wild	november	carnivore	direct_freeze	DNeasy Powersoil	afrotropic	molly	13.1975	52.4286	4.83117	0.94874	52	Fr042.S2	-0.294	8787	-22.4824	46.9514	19.4512	11.2601	61.9106	262.152	28.0211	9.83501	18.186
Fr044.S2	CTCGATGTAAGC	GTGTGCCAGCMGCCGCGGTAA	6450	NA	GAMP	NA	143518	mantella baroni	animalia	chordata	amphibia	anura	mantellidae	mantella	baroni	2014-07-11	madagascar	949	external	NA	NA	animal_surface	ventral	terrestrial	adult	wild	november	carnivore	direct_freeze	DNeasy Powersoil	afrotropic	molly	10.9334	23	1.50606	0.402104	18	Fr044.S2	-0.294	8789	-22.4824	46.9514	19.4512	11.2601	61.9106	262.152	28.0211	9.83501	18.186
Fr040.S2	CGTCCGTATGAA	GTGTGCCAGCMGCCGCGGTAA	6446	NA	GAMP	NA	143518	mantella baroni	animalia	chordata	amphibia	anura	mantellidae	mantella	baroni	2014-07-11	madagascar	949	external	NA	NA	animal_surface	ventral	terrestrial	adult	wild	november	carnivore	direct_freeze	DNeasy Powersoil	afrotropic	molly	11.351	19	2.36139	0.71685	17	Fr040.S2	-0.294	8785	-22.4824	46.9514	19.4512	11.2601	61.9106	262.152	28.0211	9.83501	18.186
Fr512.S2	CTACCACGGTAC	GTGTGCCAGCMGCCGCGGTAA	6453	NA	GAMP	NA	143518	mantella baroni	animalia	chordata	amphibia	anura	mantellidae	mantella	baroni	2014-07-11	madagascar	949	external	NA	NA	animal_surface	ventral	terrestrial	adult	wild	november	carnivore	direct_freeze	DNeasy Powersoil	afrotropic	molly	20.308	123	4.053	0.855618	81	Fr512.S2	-0.294	8818	-22.4824	46.9514	19.4512	11.2601	61.9106	262.152	28.0211	9.83501	18.186
J8.44	GTTCCGGATTAG	GTGTGCCAGCMGCCGCGGTAA	6468	NA	GAMP	NA	143427	mantella crocea	animalia	chordata	amphibia	anura	mantellidae	mantella	crocea	29/01/2014	madagascar	1000	external	NA	NA	animal_surface	ventral	terrestrial	adult	wild	january	carnivore	direct_freeze	DNeasy Powersoil	afrotropic	molly	44.4835	295.56	6.24606	0.956906	219	J8.44	-0.294	7894	-18.7709	48.4322	19.4106	11.7594	60.8122	272.528	28.065	8.72781	19.3372
Fr506.S2	GATGTGGTGTTA	GTGTGCCAGCMGCCGCGGTAA	6481	NA	GAMP	NA	143427	mantella crocea	animalia	chordata	amphibia	anura	mantellidae	mantella	crocea	2014-06-12	madagascar	1000	external	NA	NA	animal_surface	ventral	terrestrial	adult	wild	december	carnivore	direct_freeze	DNeasy Powersoil	afrotropic	molly	42.3225	458.784	6.63233	0.968804	268	Fr506.S2	-0.294	7856	-18.7709	48.4322	19.4106	11.7594	60.8122	272.528	28.065	8.72781	19.3372
J8.46	GTAACCACCACC	GTGTGCCAGCMGCCGCGGTAA	6470	NA	GAMP	NA	143427	mantella crocea	animalia	chordata	amphibia	anura	mantellidae	mantella	crocea	29/01/2014	madagascar	1000	external	NA	NA	animal_surface	ventral	terrestrial	adult	wild	january	carnivore	direct_freeze	DNeasy Powersoil	afrotropic	molly	46.098	519.571	7.36386	0.988978	310	J8.46	-0.294	7896	-18.7709	48.4322	19.4106	11.7594	60.8122	272.528	28.065	8.72781	19.3372
Fr505.S2	CGTACCAGATCC	GTGTGCCAGCMGCCGCGGTAA	6480	NA	GAMP	NA	143427	mantella crocea	animalia	chordata	amphibia	anura	mantellidae	mantella	crocea	2014-06-12	madagascar	1000	external	NA	NA	animal_surface	ventral	terrestrial	adult	wild	december	carnivore	direct_freeze	DNeasy Powersoil	afrotropic	molly	46.6409	407.372	7.40394	0.99056	273	Fr505.S2	-0.294	7855	-18.7709	48.4322	19.4106	11.7594	60.8122	272.528	28.065	8.72781	19.3372
J8.42	TGTCAGCTGTCG	GTGTGCCAGCMGCCGCGGTAA	6466	NA	GAMP	NA	143427	mantella crocea	animalia	chordata	amphibia	anura	mantellidae	mantella	crocea	29/01/2014	madagascar	1000	external	NA	NA	animal_surface	ventral	terrestrial	adult	wild	january	carnivore	direct_freeze	DNeasy Powersoil	afrotropic	molly	34.1048	244.383	5.59073	0.921302	190	J8.42	-0.294	7892	-18.7709	48.4322	19.4106	11.7594	60.8122	272.528	28.065	8.72781	19.3372
J8.40	GCCTCGTACTGA	GTGTGCCAGCMGCCGCGGTAA	6464	NA	GAMP	NA	143427	mantella crocea	animalia	chordata	amphibia	anura	mantellidae	mantella	crocea	29/01/2014	madagascar	1000	external	NA	NA	animal_surface	ventral	terrestrial	adult	wild	january	carnivore	direct_freeze	DNeasy Powersoil	afrotropic	molly	51.2774	548.244	7.44404	0.98408	344	J8.40	-0.294	7890	-18.7709	48.4322	19.4106	11.7594	60.8122	272.528	28.065	8.72781	19.3372
Fr294.S2	TACCGCTTCTTC	GTGTGCCAGCMGCCGCGGTAA	6477	NA	GAMP	NA	143427	mantella crocea	animalia	chordata	amphibia	anura	mantellidae	mantella	crocea	2014-06-12	madagascar	1000	external	NA	NA	animal_surface	ventral	terrestrial	adult	wild	december	carnivore	direct_freeze	DNeasy Powersoil	afrotropic	molly	39.9403	346.433	5.81129	0.95158	188	Fr294.S2	-0.294	7819	-18.7709	48.4322	19.4106	11.7594	60.8122	272.528	28.065	8.72781	19.3372
Mantella.ebenaui.7.042.1267824	ATATGACCCAGC	GTGTGCCAGCMGCCGCGGTAA	6491	NA	GAMP	NA	410365	mantella ebenaui	animalia	chordata	amphibia	anura	mantellidae	mantella	ebenaui	2013-04-09	madagascar	514	external	NA	NA	animal_surface	ventral	terrestrial	adult	wild	september	carnivore	direct_freeze	DNeasy Powersoil	afrotropic	molly	27.1651	206.636	3.31908	0.694626	115	Mantella.ebenaui.7.042.1267824	-0.294	7430	-15.26	49.5046	22.687	11.0775	63.4835	243.452	31.4279	13.9747	17.4532
Mantella.ebenaui.7.024.1267664	CGGAGTAATCCT	GTGTGCCAGCMGCCGCGGTAA	6489	NA	GAMP	NA	410365	mantella ebenaui	animalia	chordata	amphibia	anura	mantellidae	mantella	ebenaui	2013-04-09	madagascar	514	external	NA	NA	animal_surface	ventral	terrestrial	adult	wild	september	carnivore	direct_freeze	DNeasy Powersoil	afrotropic	molly	24.9094	90.6667	3.92562	0.847934	78	Mantella.ebenaui.7.024.1267664	-0.294	7428	-15.26	49.5046	22.687	11.0775	63.4835	243.452	31.4279	13.9747	17.4532
Mantella.ebenaui.7.025.1267746	CTGTGTCCATGG	GTGTGCCAGCMGCCGCGGTAA	6490	NA	GAMP	NA	410365	mantella ebenaui	animalia	chordata	amphibia	anura	mantellidae	mantella	ebenaui	2013-04-09	madagascar	514	external	NA	NA	animal_surface	ventral	terrestrial	adult	wild	september	carnivore	direct_freeze	DNeasy Powersoil	afrotropic	molly	22.8173	95.1765	3.94415	0.860428	84	Mantella.ebenaui.7.025.1267746	-0.294	7429	-15.26	49.5046	22.687	11.0775	63.4835	243.452	31.4279	13.9747	17.4532
Fr348.S2	AGCCTGGTACCT	GTGTGCCAGCMGCCGCGGTAA	6770	NA	GAMP	NA	129013	mantidactylus ulcerosus	animalia	chordata	amphibia	anura	mantellidae	mantidactylus	ulcerosus	26/11/2014	madagascar	876	external	NA	NA	animal_surface	ventral	terrestrial	adult	wild	november	carnivore	direct_freeze	DNeasy Powersoil	afrotropic	molly	37.8477	236.047	6.86158	0.984998	204	Fr348.S2	-0.293	8820	-22.4812	45.3812	22.3393	14.2409	66.5593	276.959	32.2002	10.8044	21.3958
Fr346.S2	CGCTACAACTCG	GTGTGCCAGCMGCCGCGGTAA	6769	NA	GAMP	NA	129013	mantidactylus ulcerosus	animalia	chordata	amphibia	anura	mantellidae	mantidactylus	ulcerosus	26/11/2014	madagascar	876	external	NA	NA	animal_surface	ventral	terrestrial	adult	wild	november	carnivore	direct_freeze	DNeasy Powersoil	afrotropic	molly	34.0856	204.028	6.34609	0.975698	170	Fr346.S2	-0.293	8819	-22.4812	45.3812	22.3393	14.2409	66.5593	276.959	32.2002	10.8044	21.3958
Fr196.S2	GCCCAAGTTCAC	GTGTGCCAGCMGCCGCGGTAA	6699	NA	GAMP	NA	285093	mantidactylus madecassus	animalia	chordata	amphibia	anura	mantellidae	mantidactylus	madecassus	16/11/2014	madagascar	2490	external	NA	NA	animal_surface	ventral	freshwater	adult	wild	november	carnivore	direct_freeze	DNeasy Powersoil	afrotropic	molly	21.5263	81.6667	4.35743	0.879594	73	Fr196.S2	-0.293	8607	-22.1978	46.8991	12.2588	9.31004	60.7167	225.374	19.553	4.22326	15.3297
Fr191.S2	TATCTATCCTGC	GTGTGCCAGCMGCCGCGGTAA	6696	NA	GAMP	NA	285093	mantidactylus madecassus	animalia	chordata	amphibia	anura	mantellidae	mantidactylus	madecassus	16/11/2014	madagascar	2490	external	NA	NA	animal_surface	ventral	freshwater	adult	wild	november	carnivore	direct_freeze	DNeasy Powersoil	afrotropic	molly	20.5182	79.125	3.38627	0.797726	60	Fr191.S2	-0.293	8604	-22.1978	46.8991	12.2588	9.31004	60.7167	225.374	19.553	4.22326	15.3297
Fr193.S2	CCGAATTGACAA	GTGTGCCAGCMGCCGCGGTAA	6697	NA	GAMP	NA	285093	mantidactylus madecassus	animalia	chordata	amphibia	anura	mantellidae	mantidactylus	madecassus	16/11/2014	madagascar	2490	external	NA	NA	animal_surface	ventral	freshwater	adult	wild	november	carnivore	direct_freeze	DNeasy Powersoil	afrotropic	molly	23.059	94.1429	3.48839	0.754466	81	Fr193.S2	-0.293	8605	-22.1978	46.8991	12.2588	9.31004	60.7167	225.374	19.553	4.22326	15.3297
Fr195.S2	ACAACACTCCGA	GTGTGCCAGCMGCCGCGGTAA	6698	NA	GAMP	NA	285093	mantidactylus madecassus	animalia	chordata	amphibia	anura	mantellidae	mantidactylus	madecassus	16/11/2014	madagascar	2490	external	NA	NA	animal_surface	ventral	freshwater	adult	wild	november	carnivore	direct_freeze	DNeasy Powersoil	afrotropic	molly	22.5797	102.882	3.84999	0.858112	79	Fr195.S2	-0.293	8606	-22.1978	46.8991	12.2588	9.31004	60.7167	225.374	19.553	4.22326	15.3297
Fr134.S2	AGTGTTTCGGAC	GTGTGCCAGCMGCCGCGGTAA	6695	NA	GAMP	NA	285093	mantidactylus madecassus	animalia	chordata	amphibia	anura	mantellidae	mantidactylus	madecassus	16/11/2014	madagascar	2490	external	NA	NA	animal_surface	ventral	freshwater	adult	wild	november	carnivore	direct_freeze	DNeasy Powersoil	afrotropic	molly	36.5005	228.286	5.74951	0.95067	167	Fr134.S2	-0.293	8595	-22.1978	46.8991	12.2588	9.31004	60.7167	225.374	19.553	4.22326	15.3297
Mantidactylus.pauliani.4.016.1267684	TTGATCCGGTAG	GTGTGCCAGCMGCCGCGGTAA	6742	NA	GAMP	NA	321738	mantidactylus pauliani	animalia	chordata	amphibia	anura	mantellidae	mantidactylus	pauliani	27/08/2013	madagascar	2000	external	NA	NA	animal_surface	ventral	freshwater	adult	wild	august	carnivore	direct_freeze	DNeasy Powersoil	afrotropic	molly	23.219	112.789	3.99921	0.880616	85	Mantidactylus.pauliani.4.016.1267684	-0.293	8128	-19.3463	47.2771	14.9239	13.1177	66.7233	249.196	24.1636	4.50145	19.6622
Mantidactylus.pauliani.4.009.1267606	TGGGTCCCACAT	GTGTGCCAGCMGCCGCGGTAA	6737	NA	GAMP	NA	321738	mantidactylus pauliani	animalia	chordata	amphibia	anura	mantellidae	mantidactylus	pauliani	27/08/2013	madagascar	2000	external	NA	NA	animal_surface	ventral	freshwater	adult	wild	august	carnivore	direct_freeze	DNeasy Powersoil	afrotropic	molly	21.8409	88.2308	4.11709	0.906236	67	Mantidactylus.pauliani.4.009.1267606	-0.293	8123	-19.3463	47.2771	14.9239	13.1177	66.7233	249.196	24.1636	4.50145	19.6622
Mantidactylus.pauliani.4.014.1267645	TAATCGGTGCCA	GTGTGCCAGCMGCCGCGGTAA	6741	NA	GAMP	NA	321738	mantidactylus pauliani	animalia	chordata	amphibia	anura	mantellidae	mantidactylus	pauliani	27/08/2013	madagascar	2000	external	NA	NA	animal_surface	ventral	freshwater	adult	wild	august	carnivore	direct_freeze	DNeasy Powersoil	afrotropic	molly	19.0367	54.6667	3.70211	0.878176	46	Mantidactylus.pauliani.4.014.1267645	-0.293	8127	-19.3463	47.2771	14.9239	13.1177	66.7233	249.196	24.1636	4.50145	19.6622
Mantidactylus.pauliani.4.010.1267771	CACTGGTGCATA	GTGTGCCAGCMGCCGCGGTAA	6738	NA	GAMP	NA	321738	mantidactylus pauliani	animalia	chordata	amphibia	anura	mantellidae	mantidactylus	pauliani	27/08/2013	madagascar	2000	external	NA	NA	animal_surface	ventral	freshwater	adult	wild	august	carnivore	direct_freeze	DNeasy Powersoil	afrotropic	molly	21.3483	71.9286	4.57826	0.933142	68	Mantidactylus.pauliani.4.010.1267771	-0.293	8124	-19.3463	47.2771	14.9239	13.1177	66.7233	249.196	24.1636	4.50145	19.6622
Mantidactylus.pauliani.4.013.1267681	TCGTCAAACCCG	GTGTGCCAGCMGCCGCGGTAA	6740	NA	GAMP	NA	321738	mantidactylus pauliani	animalia	chordata	amphibia	anura	mantellidae	mantidactylus	pauliani	27/08/2013	madagascar	2000	external	NA	NA	animal_surface	ventral	freshwater	adult	wild	august	carnivore	direct_freeze	DNeasy Powersoil	afrotropic	molly	21.934	98.3684	4.3226	0.919878	77	Mantidactylus.pauliani.4.013.1267681	-0.293	8126	-19.3463	47.2771	14.9239	13.1177	66.7233	249.196	24.1636	4.50145	19.6622
Mantidactylus.pauliani.4.011.1267608	AACGTAGGCTCT	GTGTGCCAGCMGCCGCGGTAA	6739	NA	GAMP	NA	321738	mantidactylus pauliani	animalia	chordata	amphibia	anura	mantellidae	mantidactylus	pauliani	27/08/2013	madagascar	2000	external	NA	NA	animal_surface	ventral	freshwater	adult	wild	august	carnivore	direct_freeze	DNeasy Powersoil	afrotropic	molly	22.6257	75.5556	4.35422	0.92274	68	Mantidactylus.pauliani.4.011.1267608	-0.293	8125	-19.3463	47.2771	14.9239	13.1177	66.7233	249.196	24.1636	4.50145	19.6622
J6.13	TACCGAAGGTAT	GTGTGCCAGCMGCCGCGGTAA	6587	NA	GAMP	NA	143432	mantidactylus biporus	animalia	chordata	amphibia	anura	mantellidae	mantidactylus	biporus	21/01/2014	madagascar	1587	external	NA	NA	animal_surface	ventral	terrestrial	adult	wild	january	carnivore	direct_freeze	DNeasy Powersoil	afrotropic	molly	36.476	275.818	5.776	0.933188	204	J6.13	-0.293	7699	-18.1724	47.2812	18.1616	12.703	67.4872	227.008	26.9114	8.0872	18.8242
J6.12	TCTTGGAGGTCA	GTGTGCCAGCMGCCGCGGTAA	6586	NA	GAMP	NA	143432	mantidactylus biporus	animalia	chordata	amphibia	anura	mantellidae	mantidactylus	biporus	21/01/2014	madagascar	1587	external	NA	NA	animal_surface	ventral	terrestrial	adult	wild	january	carnivore	direct_freeze	DNeasy Powersoil	afrotropic	molly	17.8409	61	2.60913	0.729444	40	J6.12	-0.293	7698	-18.1724	47.2812	18.1616	12.703	67.4872	227.008	26.9114	8.0872	18.8242
J5.22	ACCCAAGCGTTA	GTGTGCCAGCMGCCGCGGTAA	6645	NA	GAMP	NA	127649	mantidactylus femoralis	animalia	chordata	amphibia	anura	mantellidae	mantidactylus	femoralis	20/01/2014	madagascar	1589	external	NA	NA	animal_surface	ventral	terrestrial	adult	wild	january	carnivore	direct_freeze	DNeasy Powersoil	afrotropic	molly	27.543	172.833	4.89033	0.902688	125	J5.22	-0.293	7681	-18.1981	47.2817	18.5821	12.9613	68.1299	226.027	27.4596	8.43566	19.024
J6.5	AACGTTAGTGTG	GTGTGCCAGCMGCCGCGGTAA	6648	NA	GAMP	NA	127649	mantidactylus femoralis	animalia	chordata	amphibia	anura	mantellidae	mantidactylus	femoralis	21/01/2014	madagascar	1587	external	NA	NA	animal_surface	ventral	terrestrial	adult	wild	january	carnivore	direct_freeze	DNeasy Powersoil	afrotropic	molly	40.9271	474.059	5.82423	0.963376	177	J6.5	-0.293	7712	-18.1724	47.2812	18.1616	12.703	67.4872	227.008	26.9114	8.0872	18.8242
J5.23	GCTTCTCTCACT	GTGTGCCAGCMGCCGCGGTAA	6646	NA	GAMP	NA	127649	mantidactylus femoralis	animalia	chordata	amphibia	anura	mantellidae	mantidactylus	femoralis	20/01/2014	madagascar	1589	external	NA	NA	animal_surface	ventral	terrestrial	adult	wild	january	carnivore	direct_freeze	DNeasy Powersoil	afrotropic	molly	25.9195	137.4	5.31874	0.941282	120	J5.23	-0.293	7682	-18.1981	47.2817	18.5821	12.9613	68.1299	226.027	27.4596	8.43566	19.024
J5.10	TGAGTCATTGAG	GTGTGCCAGCMGCCGCGGTAA	6664	NA	GAMP	NA	68442	mantidactylus grandidieri	animalia	chordata	amphibia	anura	mantellidae	mantidactylus	grandidieri	20/01/2014	madagascar	1589	external	NA	NA	animal_surface	ventral	freshwater	adult	wild	january	carnivore	direct_freeze	DNeasy Powersoil	afrotropic	molly	25.6072	147.607	3.67785	0.788376	109	J5.10	-0.293	7670	-18.1981	47.2817	18.5821	12.9613	68.1299	226.027	27.4596	8.43566	19.024
J5.7	GTACCTAGCCTG	GTGTGCCAGCMGCCGCGGTAA	6665	NA	GAMP	NA	68442	mantidactylus grandidieri	animalia	chordata	amphibia	anura	mantellidae	mantidactylus	grandidieri	20/01/2014	madagascar	1589	external	NA	NA	animal_surface	ventral	freshwater	adult	wild	january	carnivore	direct_freeze	DNeasy Powersoil	afrotropic	molly	49.3188	459.488	6.63972	0.979224	246	J5.7	-0.293	7693	-18.1981	47.2817	18.5821	12.9613	68.1299	226.027	27.4596	8.43566	19.024
J5.2	CCGCACTCAAGT	GTGTGCCAGCMGCCGCGGTAA	6733	NA	GAMP	NA	127652	mantidactylus opiparis	animalia	chordata	amphibia	anura	mantellidae	mantidactylus	opiparis	20/01/2014	madagascar	1589	external	NA	NA	animal_surface	ventral	terrestrial	adult	wild	january	carnivore	direct_freeze	DNeasy Powersoil	afrotropic	molly	28.7727	214.8	4.07898	0.841754	129	J5.2	-0.293	7679	-18.1981	47.2817	18.5821	12.9613	68.1299	226.027	27.4596	8.43566	19.024
J5.1	TACGTACGAAAC	GTGTGCCAGCMGCCGCGGTAA	6732	NA	GAMP	NA	127652	mantidactylus opiparis	animalia	chordata	amphibia	anura	mantellidae	mantidactylus	opiparis	20/01/2014	madagascar	1589	external	NA	NA	animal_surface	ventral	terrestrial	adult	wild	january	carnivore	direct_freeze	DNeasy Powersoil	afrotropic	molly	37.5437	329	6.36832	0.966986	228	J5.1	-0.293	7669	-18.1981	47.2817	18.5821	12.9613	68.1299	226.027	27.4596	8.43566	19.024
J5.3	CGTATAAATGCG	GTGTGCCAGCMGCCGCGGTAA	6734	NA	GAMP	NA	127652	mantidactylus opiparis	animalia	chordata	amphibia	anura	mantellidae	mantidactylus	opiparis	20/01/2014	madagascar	1589	external	NA	NA	animal_surface	ventral	terrestrial	adult	wild	january	carnivore	direct_freeze	DNeasy Powersoil	afrotropic	molly	15.2676	39.5	2.14582	0.49265	37	J5.3	-0.293	7689	-18.1981	47.2817	18.5821	12.9613	68.1299	226.027	27.4596	8.43566	19.024
MB2.Vohi	GCGTAGAGAGAC	GTGTGCCAGCMGCCGCGGTAA	6552	NA	GAMP	NA	127647	mantidactylus betsileanus	animalia	chordata	amphibia	anura	mantellidae	mantidactylus	betsileanus	16/01/2014	madagascar	1147	external	NA	NA	animal_surface	ventral	terrestrial	adult	wild	january	carnivore	direct_freeze	DNeasy Powersoil	afrotropic	molly	23.6496	118	3.9998	0.862296	85	MB2.Vohi	-0.293	8591	-21.2356	47.3975	18.2988	11.5877	62.6538	259.932	26.8731	8.3793	18.4938
J4.3	TTGAGGCTACAA	GTGTGCCAGCMGCCGCGGTAA	6642	NA	GAMP	NA	127649	mantidactylus femoralis	animalia	chordata	amphibia	anura	mantellidae	mantidactylus	femoralis	16/01/2014	madagascar	1147	external	NA	NA	animal_surface	ventral	terrestrial	adult	wild	january	carnivore	direct_freeze	DNeasy Powersoil	afrotropic	molly	23.9399	88.55	3.5911	0.75561	84	J4.3	-0.293	8572	-21.2356	47.3975	18.2988	11.5877	62.6538	259.932	26.8731	8.3793	18.4938
J4.9	ACCAACAGATTG	GTGTGCCAGCMGCCGCGGTAA	6718	NA	GAMP	NA	321719	mantidactylus melanopleura	animalia	chordata	amphibia	anura	mantellidae	mantidactylus	melanopleura	16/01/2014	madagascar	1147	external	NA	NA	animal_surface	ventral	terrestrial	adult	wild	january	carnivore	direct_freeze	DNeasy Powersoil	afrotropic	molly	51.4282	433.579	7.21208	0.980072	311	J4.9	-0.293	8589	-21.2356	47.3975	18.2988	11.5877	62.6538	259.932	26.8731	8.3793	18.4938
MM1.Vohi	ATCGATCCACAG	GTGTGCCAGCMGCCGCGGTAA	6719	NA	GAMP	NA	321719	mantidactylus melanopleura	animalia	chordata	amphibia	anura	mantellidae	mantidactylus	melanopleura	16/01/2014	madagascar	1147	external	NA	NA	animal_surface	ventral	terrestrial	adult	wild	january	carnivore	direct_freeze	DNeasy Powersoil	afrotropic	molly	32.935	200.784	5.12639	0.921972	148	MM1.Vohi	-0.293	8593	-21.2356	47.3975	18.2988	11.5877	62.6538	259.932	26.8731	8.3793	18.4938
J2.14	CAATTCTGCTTC	GTGTGCCAGCMGCCGCGGTAA	6713	NA	GAMP	NA	321719	mantidactylus melanopleura	animalia	chordata	amphibia	anura	mantellidae	mantidactylus	melanopleura	2014-10-01	madagascar	1127	external	NA	NA	animal_surface	ventral	terrestrial	adult	wild	january	carnivore	direct_freeze	DNeasy Powersoil	afrotropic	molly	27.9007	232	4.90962	0.92457	130	J2.14	-0.293	8396	-21.2487	47.3719	17.7829	11.7482	63.1921	258.805	26.4121	7.82111	18.591
J1.3	GATCTAATCGAG	GTGTGCCAGCMGCCGCGGTAA	6519	NA	GAMP	NA	321730	mantidactylus alutus	animalia	chordata	amphibia	anura	mantellidae	mantidactylus	alutus	2014-04-01	madagascar	1486	external	NA	NA	animal_surface	ventral	freshwater	adult	wild	january	carnivore	direct_freeze	DNeasy Powersoil	afrotropic	molly	18.9593	70.7143	2.83096	0.652616	65	J1.3	-0.293	8169	-20.8066	47.3159	16.5736	11.8489	63.5082	257.258	25.251	6.594	18.657
J1.02	TTGTATGACAGG	GTGTGCCAGCMGCCGCGGTAA	6517	NA	GAMP	NA	321730	mantidactylus alutus	animalia	chordata	amphibia	anura	mantellidae	mantidactylus	alutus	2014-04-01	madagascar	1486	external	NA	NA	animal_surface	ventral	freshwater	adult	wild	january	carnivore	direct_freeze	DNeasy Powersoil	afrotropic	molly	24.2926	118.333	4.71046	0.938574	90	J1.02	-0.293	8157	-20.8066	47.3159	16.5736	11.8489	63.5082	257.258	25.251	6.594	18.657
J1.01	GCACACCTGATA	GTGTGCCAGCMGCCGCGGTAA	6516	NA	GAMP	NA	321730	mantidactylus alutus	animalia	chordata	amphibia	anura	mantellidae	mantidactylus	alutus	2014-04-01	madagascar	1486	external	NA	NA	animal_surface	ventral	freshwater	adult	wild	january	carnivore	direct_freeze	DNeasy Powersoil	afrotropic	molly	32.2203	196.385	4.93874	0.904496	151	J1.01	-0.293	8156	-20.8066	47.3159	16.5736	11.8489	63.5082	257.258	25.251	6.594	18.657
J1.06	GACTCAACCAGT	GTGTGCCAGCMGCCGCGGTAA	6518	NA	GAMP	NA	321730	mantidactylus alutus	animalia	chordata	amphibia	anura	mantellidae	mantidactylus	alutus	2014-04-01	madagascar	1486	external	NA	NA	animal_surface	ventral	freshwater	adult	wild	january	carnivore	direct_freeze	DNeasy Powersoil	afrotropic	molly	22.9253	117.789	4.0853	0.769104	102	J1.06	-0.293	8158	-20.8066	47.3159	16.5736	11.8489	63.5082	257.258	25.251	6.594	18.657
J1.19	TGGAGCCTTGTC	GTGTGCCAGCMGCCGCGGTAA	6631	NA	GAMP	NA	143435	mantidactylus curtus	animalia	chordata	amphibia	anura	mantellidae	mantidactylus	curtus	2014-04-01	madagascar	1486	external	NA	NA	animal_surface	ventral	freshwater	adult	wild	january	carnivore	direct_freeze	DNeasy Powersoil	afrotropic	molly	47.4231	543.043	5.8202	0.908166	269	J1.19	-0.293	8166	-20.8066	47.3159	16.5736	11.8489	63.5082	257.258	25.251	6.594	18.657
J1.18	TTGACCGCGGTT	GTGTGCCAGCMGCCGCGGTAA	6630	NA	GAMP	NA	143435	mantidactylus curtus	animalia	chordata	amphibia	anura	mantellidae	mantidactylus	curtus	2014-04-01	madagascar	1486	external	NA	NA	animal_surface	ventral	freshwater	adult	wild	january	carnivore	direct_freeze	DNeasy Powersoil	afrotropic	molly	32.9018	317.444	3.5043	0.7644	145	J1.18	-0.293	8165	-20.8066	47.3159	16.5736	11.8489	63.5082	257.258	25.251	6.594	18.657
J1.46	TACCTGTGTCTT	GTGTGCCAGCMGCCGCGGTAA	6675	NA	GAMP	NA	252276	mantidactylus lugubris	animalia	chordata	amphibia	anura	mantellidae	mantidactylus	lugubris	2014-04-01	madagascar	1379	external	NA	NA	animal_surface	ventral	freshwater	adult	wild	january	carnivore	direct_freeze	DNeasy Powersoil	afrotropic	molly	37.0314	244.417	6.27021	0.970884	183	J1.46	-0.293	8153	-20.8228	47.3322	16.8688	11.888	63.4847	258.033	25.6095	6.88383	18.7257
Fr142.S2	CAATGCCTCACG	GTGTGCCAGCMGCCGCGGTAA	6606	NA	GAMP	NA	410596	mantidactylus bourgati	animalia	chordata	amphibia	anura	mantellidae	mantidactylus	bourgati	15/11/2014	madagascar	2015	external	NA	NA	animal_surface	ventral	freshwater	adult	wild	november	carnivore	direct_freeze	DNeasy Powersoil	afrotropic	molly	12.4396	35	0.946845	0.276326	14	Fr142.S2	-0.293	8617	-22.1653	46.9013	12.376	9.98995	62.8059	221.921	19.949	4.04464	15.9043
Fr301.S2	TGGAATTCGGCT	GTGTGCCAGCMGCCGCGGTAA	6618	NA	GAMP	NA	410596	mantidactylus bourgati	animalia	chordata	amphibia	anura	mantellidae	mantidactylus	bourgati	15/11/2014	madagascar	2015	external	NA	NA	animal_surface	ventral	freshwater	adult	wild	november	carnivore	direct_freeze	DNeasy Powersoil	afrotropic	molly	34.57	214.158	5.71101	0.951974	166	Fr301.S2	-0.293	8643	-22.1653	46.9013	12.376	9.98995	62.8059	221.921	19.949	4.04464	15.9043
Fr123.S2	TTCCCTTCTCCG	GTGTGCCAGCMGCCGCGGTAA	6598	NA	GAMP	NA	410596	mantidactylus bourgati	animalia	chordata	amphibia	anura	mantellidae	mantidactylus	bourgati	14/11/2014	madagascar	1596	external	NA	NA	animal_surface	ventral	terrestrial	adult	wild	november	carnivore	direct_freeze	DNeasy Powersoil	afrotropic	molly	9.67006	14	1.68495	0.547016	14	Fr123.S2	-0.293	8655	-22.1462	46.9477	14.7928	10.6277	63.0458	235.57	22.7154	5.86371	16.8517
Fr546.S2	GAAGACAGCGAC	GTGTGCCAGCMGCCGCGGTAA	6620	NA	GAMP	NA	410596	mantidactylus bourgati	animalia	chordata	amphibia	anura	mantellidae	mantidactylus	bourgati	15/11/2014	madagascar	2015	external	NA	NA	animal_surface	ventral	freshwater	adult	wild	november	carnivore	direct_freeze	DNeasy Powersoil	afrotropic	molly	13.8567	51.6667	1.39037	0.42356	29	Fr546.S2	-0.293	8647	-22.1653	46.9013	12.376	9.98995	62.8059	221.921	19.949	4.04464	15.9043
Fr122.S2	TGGGACATATCC	GTGTGCCAGCMGCCGCGGTAA	6597	NA	GAMP	NA	410596	mantidactylus bourgati	animalia	chordata	amphibia	anura	mantellidae	mantidactylus	bourgati	14/11/2014	madagascar	1596	external	NA	NA	animal_surface	ventral	terrestrial	adult	wild	november	carnivore	direct_freeze	DNeasy Powersoil	afrotropic	molly	9.0648	12	1.83383	0.667454	9	Fr122.S2	-0.293	8654	-22.1462	46.9477	14.7928	10.6277	63.0458	235.57	22.7154	5.86371	16.8517
Fr141.S2	ATGCGAGACTTC	GTGTGCCAGCMGCCGCGGTAA	6605	NA	GAMP	NA	410596	mantidactylus bourgati	animalia	chordata	amphibia	anura	mantellidae	mantidactylus	bourgati	15/11/2014	madagascar	2015	external	NA	NA	animal_surface	ventral	freshwater	adult	wild	november	carnivore	direct_freeze	DNeasy Powersoil	afrotropic	molly	18.2648	54.6	3.35122	0.72665	54	Fr141.S2	-0.293	8616	-22.1653	46.9013	12.376	9.98995	62.8059	221.921	19.949	4.04464	15.9043
Fr146.S2	ATGTAGGCTTAG	GTGTGCCAGCMGCCGCGGTAA	6609	NA	GAMP	NA	410596	mantidactylus bourgati	animalia	chordata	amphibia	anura	mantellidae	mantidactylus	bourgati	15/11/2014	madagascar	2015	external	NA	NA	animal_surface	ventral	freshwater	adult	wild	november	carnivore	direct_freeze	DNeasy Powersoil	afrotropic	molly	11.3434	60	0.926723	0.33794	15	Fr146.S2	-0.293	8620	-22.1653	46.9013	12.376	9.98995	62.8059	221.921	19.949	4.04464	15.9043
Fr145.S2	ATTCCCAGAACG	GTGTGCCAGCMGCCGCGGTAA	6608	NA	GAMP	NA	410596	mantidactylus bourgati	animalia	chordata	amphibia	anura	mantellidae	mantidactylus	bourgati	15/11/2014	madagascar	2015	external	NA	NA	animal_surface	ventral	freshwater	adult	wild	november	carnivore	direct_freeze	DNeasy Powersoil	afrotropic	molly	14.1772	42.75	3.19202	0.850262	29	Fr145.S2	-0.293	8619	-22.1653	46.9013	12.376	9.98995	62.8059	221.921	19.949	4.04464	15.9043
Fr144.S2	TTGACCGCGGTT	GTGTGCCAGCMGCCGCGGTAA	6607	NA	GAMP	NA	410596	mantidactylus bourgati	animalia	chordata	amphibia	anura	mantellidae	mantidactylus	bourgati	15/11/2014	madagascar	2015	external	NA	NA	animal_surface	ventral	freshwater	adult	wild	november	carnivore	direct_freeze	DNeasy Powersoil	afrotropic	molly	10.3999	23	0.674356	0.263768	8	Fr144.S2	-0.293	8618	-22.1653	46.9013	12.376	9.98995	62.8059	221.921	19.949	4.04464	15.9043
Fr135.S2	TGAATCGAAGCT	GTGTGCCAGCMGCCGCGGTAA	6634	NA	GAMP	NA	321724	mantidactylus delormei	animalia	chordata	amphibia	anura	mantellidae	mantidactylus	delormei	14/11/2014	madagascar	1596	external	NA	NA	animal_surface	ventral	terrestrial	adult	wild	november	carnivore	direct_freeze	DNeasy Powersoil	afrotropic	molly	12.4117	62	3.02563	0.822806	29	Fr135.S2	-0.293	8664	-22.1462	46.9477	14.7928	10.6277	63.0458	235.57	22.7154	5.86371	16.8517
Fr137.S2	ATTATACGGCGC	GTGTGCCAGCMGCCGCGGTAA	6636	NA	GAMP	NA	321724	mantidactylus delormei	animalia	chordata	amphibia	anura	mantellidae	mantidactylus	delormei	14/11/2014	madagascar	1596	external	NA	NA	animal_surface	ventral	terrestrial	adult	wild	november	carnivore	direct_freeze	DNeasy Powersoil	afrotropic	molly	8.62693	12	1.19042	0.415506	9	Fr137.S2	-0.293	8666	-22.1462	46.9477	14.7928	10.6277	63.0458	235.57	22.7154	5.86371	16.8517
Fr136.S2	CGGATCTAGTGT	GTGTGCCAGCMGCCGCGGTAA	6635	NA	GAMP	NA	321724	mantidactylus delormei	animalia	chordata	amphibia	anura	mantellidae	mantidactylus	delormei	14/11/2014	madagascar	1596	external	NA	NA	animal_surface	ventral	terrestrial	adult	wild	november	carnivore	direct_freeze	DNeasy Powersoil	afrotropic	molly	9.52671	11	1.48179	0.502704	11	Fr136.S2	-0.293	8665	-22.1462	46.9477	14.7928	10.6277	63.0458	235.57	22.7154	5.86371	16.8517
Fr133.S2	CACTGGTGCATA	GTGTGCCAGCMGCCGCGGTAA	6633	NA	GAMP	NA	321724	mantidactylus delormei	animalia	chordata	amphibia	anura	mantellidae	mantidactylus	delormei	14/11/2014	madagascar	1596	external	NA	NA	animal_surface	ventral	terrestrial	adult	wild	november	carnivore	direct_freeze	DNeasy Powersoil	afrotropic	molly	10.0245	15.75	1.92927	0.622924	15	Fr133.S2	-0.293	8663	-22.1462	46.9477	14.7928	10.6277	63.0458	235.57	22.7154	5.86371	16.8517
Fr132.S2	CACTCATCATTC	GTGTGCCAGCMGCCGCGGTAA	6632	NA	GAMP	NA	321724	mantidactylus delormei	animalia	chordata	amphibia	anura	mantellidae	mantidactylus	delormei	14/11/2014	madagascar	1596	external	NA	NA	animal_surface	ventral	terrestrial	adult	wild	november	carnivore	direct_freeze	DNeasy Powersoil	afrotropic	molly	8.30872	6	1.01716	0.476936	5	Fr132.S2	-0.293	8662	-22.1462	46.9477	14.7928	10.6277	63.0458	235.57	22.7154	5.86371	16.8517
Fr138.S2	CTGTCAGTGACC	GTGTGCCAGCMGCCGCGGTAA	6727	NA	GAMP	NA	143437	mantidactylus mocquardi	animalia	chordata	amphibia	anura	mantellidae	mantidactylus	mocquardi	14/11/2014	madagascar	1596	external	NA	NA	animal_surface	ventral	terrestrial	adult	wild	november	carnivore	direct_freeze	DNeasy Powersoil	afrotropic	molly	8.844	8	1.83464	0.673518	8	Fr138.S2	-0.293	8667	-22.1462	46.9477	14.7928	10.6277	63.0458	235.57	22.7154	5.86371	16.8517
J9.49	ACTAGCGTTCAG	GTGTGCCAGCMGCCGCGGTAA	6520	NA	GAMP	NA	258860	mantidactylus argenteus	animalia	chordata	amphibia	anura	mantellidae	mantidactylus	argenteus	2014-05-02	madagascar	790	external	NA	NA	animal_surface	ventral	terrestrial	adult	wild	february	carnivore	direct_freeze	DNeasy Powersoil	afrotropic	molly	24.7716	179.84	4.1473	0.858294	116	J9.49	-0.293	8027	-18.9209	48.5147	20.4458	11.3776	62.9917	258.182	29.0501	10.9881	18.062
MB1.vma	ACCCTATTGCGG	GTGTGCCAGCMGCCGCGGTAA	6554	NA	GAMP	NA	127647	mantidactylus betsileanus	animalia	chordata	amphibia	anura	mantellidae	mantidactylus	betsileanus	2014-05-02	madagascar	790	external	NA	NA	animal_surface	ventral	terrestrial	adult	wild	february	carnivore	direct_freeze	DNeasy Powersoil	afrotropic	molly	19.7026	75.75	2.27698	0.579532	57	MB1.vma	-0.293	8053	-18.9209	48.5147	20.4458	11.3776	62.9917	258.182	29.0501	10.9881	18.062
J9.70	CCAATGATAAGC	GTGTGCCAGCMGCCGCGGTAA	6591	NA	GAMP	NA	143432	mantidactylus biporus	animalia	chordata	amphibia	anura	mantellidae	mantidactylus	biporus	2014-05-02	madagascar	790	external	NA	NA	animal_surface	ventral	terrestrial	adult	wild	february	carnivore	direct_freeze	DNeasy Powersoil	afrotropic	molly	57.2308	638.656	6.62161	0.937778	337	J9.70	-0.293	8036	-18.9209	48.5147	20.4458	11.3776	62.9917	258.182	29.0501	10.9881	18.062
J9.76	AAGCAGATTGTC	GTGTGCCAGCMGCCGCGGTAA	6593	NA	GAMP	NA	143432	mantidactylus biporus	animalia	chordata	amphibia	anura	mantellidae	mantidactylus	biporus	2014-05-02	madagascar	790	external	NA	NA	animal_surface	ventral	terrestrial	adult	wild	february	carnivore	direct_freeze	DNeasy Powersoil	afrotropic	molly	42.3829	423.692	5.4341	0.923164	212	J9.76	-0.293	8041	-18.9209	48.5147	20.4458	11.3776	62.9917	258.182	29.0501	10.9881	18.062
J9.64	GCCCAAGTTCAC	GTGTGCCAGCMGCCGCGGTAA	6654	NA	GAMP	NA	127649	mantidactylus femoralis	animalia	chordata	amphibia	anura	mantellidae	mantidactylus	femoralis	2014-05-02	madagascar	790	external	NA	NA	animal_surface	ventral	terrestrial	adult	wild	february	carnivore	direct_freeze	DNeasy Powersoil	afrotropic	molly	12.6572	30.6	2.97696	0.834072	25	J9.64	-0.293	8030	-18.9209	48.5147	20.4458	11.3776	62.9917	258.182	29.0501	10.9881	18.062
J9.72	TGAATCGAAGCT	GTGTGCCAGCMGCCGCGGTAA	6656	NA	GAMP	NA	127649	mantidactylus femoralis	animalia	chordata	amphibia	anura	mantellidae	mantidactylus	femoralis	2014-05-02	madagascar	790	external	NA	NA	animal_surface	ventral	terrestrial	adult	wild	february	carnivore	direct_freeze	DNeasy Powersoil	afrotropic	molly	27.1083	173.789	3.65013	0.741288	104	J9.72	-0.293	8038	-18.9209	48.5147	20.4458	11.3776	62.9917	258.182	29.0501	10.9881	18.062
J9.50	CACTCATCATTC	GTGTGCCAGCMGCCGCGGTAA	6652	NA	GAMP	NA	127649	mantidactylus femoralis	animalia	chordata	amphibia	anura	mantellidae	mantidactylus	femoralis	2014-05-02	madagascar	790	external	NA	NA	animal_surface	ventral	terrestrial	adult	wild	february	carnivore	direct_freeze	DNeasy Powersoil	afrotropic	molly	36.0971	355.682	4.70404	0.8763	157	J9.50	-0.293	8028	-18.9209	48.5147	20.4458	11.3776	62.9917	258.182	29.0501	10.9881	18.062
J9.46	TATGTGCCGGCT	GTGTGCCAGCMGCCGCGGTAA	6679	NA	GAMP	NA	252276	mantidactylus lugubris	animalia	chordata	amphibia	anura	mantellidae	mantidactylus	lugubris	2014-05-02	madagascar	790	external	NA	NA	animal_surface	ventral	freshwater	adult	wild	february	carnivore	direct_freeze	DNeasy Powersoil	afrotropic	molly	23.2081	108.5	4.50898	0.864168	98	J9.46	-0.293	8024	-18.9209	48.5147	20.4458	11.3776	62.9917	258.182	29.0501	10.9881	18.062
J9.83	CAGAAATGTGTC	GTGTGCCAGCMGCCGCGGTAA	6683	NA	GAMP	NA	252276	mantidactylus lugubris	animalia	chordata	amphibia	anura	mantellidae	mantidactylus	lugubris	2014-05-02	madagascar	790	external	NA	NA	animal_surface	ventral	freshwater	adult	wild	february	carnivore	direct_freeze	DNeasy Powersoil	afrotropic	molly	21.0567	109.75	4.22835	0.91515	80	J9.83	-0.293	8047	-18.9209	48.5147	20.4458	11.3776	62.9917	258.182	29.0501	10.9881	18.062
J9.78	GCTAAGTGATGT	GTGTGCCAGCMGCCGCGGTAA	6723	NA	GAMP	NA	321719	mantidactylus melanopleura	animalia	chordata	amphibia	anura	mantellidae	mantidactylus	melanopleura	2014-05-02	madagascar	790	external	NA	NA	animal_surface	ventral	terrestrial	adult	wild	february	carnivore	direct_freeze	DNeasy Powersoil	afrotropic	molly	26.4626	130.333	4.78197	0.878552	111	J9.78	-0.293	8043	-18.9209	48.5147	20.4458	11.3776	62.9917	258.182	29.0501	10.9881	18.062
Fr524.S2	GCAAGTGTGAGG	GTGTGCCAGCMGCCGCGGTAA	6569	NA	GAMP	NA	127647	mantidactylus betsileanus	animalia	chordata	amphibia	anura	mantellidae	mantidactylus	betsileanus	2014-08-12	madagascar	942	external	NA	NA	animal_surface	ventral	terrestrial	adult	wild	december	carnivore	direct_freeze	DNeasy Powersoil	afrotropic	molly	26.4555	170.167	3.74045	0.822374	106	Fr524.S2	-0.293	7930	-18.9328	48.4131	19.2904	11.9157	62.5532	267.484	28.2674	9.21833	19.0491
J3.3	CCTAGAGAAACT	GTGTGCCAGCMGCCGCGGTAA	6545	NA	GAMP	NA	127647	mantidactylus betsileanus	animalia	chordata	amphibia	anura	mantellidae	mantidactylus	betsileanus	2014-11-01	madagascar	1010	external	NA	NA	animal_surface	ventral	terrestrial	adult	wild	january	carnivore	direct_freeze	DNeasy Powersoil	afrotropic	molly	24.6858	144.333	3.81012	0.829198	101	J3.3	-0.293	8277	-21.2888	47.4296	18.5921	11.1921	62.1219	256.904	26.9478	8.9316	18.0162
Fr338.S2	TCCTCACTATCA	GTGTGCCAGCMGCCGCGGTAA	6564	NA	GAMP	NA	127647	mantidactylus betsileanus	animalia	chordata	amphibia	anura	mantellidae	mantidactylus	betsileanus	23/11/2014	madagascar	1010	external	NA	NA	animal_surface	ventral	terrestrial	adult	wild	november	carnivore	direct_freeze	DNeasy Powersoil	afrotropic	molly	20.8747	79.9091	3.75207	0.86175	69	Fr338.S2	-0.293	8219	-21.2888	47.4296	18.5921	11.1921	62.1219	256.904	26.9478	8.9316	18.0162
J3.4	TTCCACACGTGG	GTGTGCCAGCMGCCGCGGTAA	6546	NA	GAMP	NA	127647	mantidactylus betsileanus	animalia	chordata	amphibia	anura	mantellidae	mantidactylus	betsileanus	2014-11-01	madagascar	1010	external	NA	NA	animal_surface	ventral	terrestrial	adult	wild	january	carnivore	direct_freeze	DNeasy Powersoil	afrotropic	molly	26.4121	128.207	4.34666	0.779156	117	J3.4	-0.293	8286	-21.2888	47.4296	18.5921	11.1921	62.1219	256.904	26.9478	8.9316	18.0162
JI.70	CTCTCATATGCT	GTGTGCCAGCMGCCGCGGTAA	6584	NA	GAMP	NA	143432	mantidactylus biporus	animalia	chordata	amphibia	anura	mantellidae	mantidactylus	biporus	2014-11-01	madagascar	1010	external	NA	NA	animal_surface	ventral	terrestrial	adult	wild	january	carnivore	direct_freeze	DNeasy Powersoil	afrotropic	molly	44.9369	279.684	6.50718	0.95992	231	JI.70	-0.293	8303	-21.2888	47.4296	18.5921	11.1921	62.1219	256.904	26.9478	8.9316	18.0162
J3.7	ACGAAGTCTACC	GTGTGCCAGCMGCCGCGGTAA	6581	NA	GAMP	NA	143432	mantidactylus biporus	animalia	chordata	amphibia	anura	mantellidae	mantidactylus	biporus	2014-11-01	madagascar	1010	external	NA	NA	animal_surface	ventral	terrestrial	adult	wild	january	carnivore	direct_freeze	DNeasy Powersoil	afrotropic	molly	49.1516	543.4	5.78847	0.945116	250	J3.7	-0.293	8300	-21.2888	47.4296	18.5921	11.1921	62.1219	256.904	26.9478	8.9316	18.0162
J3.6	GAGGCTGATTTA	GTGTGCCAGCMGCCGCGGTAA	6580	NA	GAMP	NA	143432	mantidactylus biporus	animalia	chordata	amphibia	anura	mantellidae	mantidactylus	biporus	2014-11-01	madagascar	1010	external	NA	NA	animal_surface	ventral	terrestrial	adult	wild	january	carnivore	direct_freeze	DNeasy Powersoil	afrotropic	molly	36.7593	230.778	5.36527	0.911858	173	J3.6	-0.293	8299	-21.2888	47.4296	18.5921	11.1921	62.1219	256.904	26.9478	8.9316	18.0162
J1.85	AACCTCGGATAA	GTGTGCCAGCMGCCGCGGTAA	6628	NA	GAMP	NA	252278	mantidactylus charlotteae	animalia	chordata	amphibia	anura	mantellidae	mantidactylus	charlotteae	2014-11-01	madagascar	1010	external	NA	NA	animal_surface	ventral	terrestrial	adult	wild	january	carnivore	direct_freeze	DNeasy Powersoil	afrotropic	molly	46.2902	410.214	6.79396	0.97634	281	J1.85	-0.293	8262	-21.2888	47.4296	18.5921	11.1921	62.1219	256.904	26.9478	8.9316	18.0162
J1.56b	CTATCGGAAGAT	GTGTGCCAGCMGCCGCGGTAA	6626	NA	GAMP	NA	252278	mantidactylus charlotteae	animalia	chordata	amphibia	anura	mantellidae	mantidactylus	charlotteae	2014-11-01	madagascar	1010	external	NA	NA	animal_surface	ventral	terrestrial	adult	wild	january	carnivore	direct_freeze	DNeasy Powersoil	afrotropic	molly	44.3956	439.429	5.85567	0.94286	238	J1.56b	-0.293	8235	-21.2888	47.4296	18.5921	11.1921	62.1219	256.904	26.9478	8.9316	18.0162
J1.84	CCTCGGGTACTA	GTGTGCCAGCMGCCGCGGTAA	6627	NA	GAMP	NA	252278	mantidactylus charlotteae	animalia	chordata	amphibia	anura	mantellidae	mantidactylus	charlotteae	2014-11-01	madagascar	1010	external	NA	NA	animal_surface	ventral	terrestrial	adult	wild	january	carnivore	direct_freeze	DNeasy Powersoil	afrotropic	molly	32.4022	236.026	4.74112	0.89714	155	J1.84	-0.293	8261	-21.2888	47.4296	18.5921	11.1921	62.1219	256.904	26.9478	8.9316	18.0162
J1.56a	AGCCTGGTACCT	GTGTGCCAGCMGCCGCGGTAA	6625	NA	GAMP	NA	252278	mantidactylus charlotteae	animalia	chordata	amphibia	anura	mantellidae	mantidactylus	charlotteae	2014-11-01	madagascar	1010	external	NA	NA	animal_surface	ventral	terrestrial	adult	wild	january	carnivore	direct_freeze	DNeasy Powersoil	afrotropic	molly	40.7158	373.566	5.40332	0.888592	232	J1.56a	-0.293	8234	-21.2888	47.4296	18.5921	11.1921	62.1219	256.904	26.9478	8.9316	18.0162
J1.55	GGAAATCCCATC	GTGTGCCAGCMGCCGCGGTAA	6624	NA	GAMP	NA	252278	mantidactylus charlotteae	animalia	chordata	amphibia	anura	mantellidae	mantidactylus	charlotteae	2014-11-01	madagascar	1010	external	NA	NA	animal_surface	ventral	terrestrial	adult	wild	january	carnivore	direct_freeze	DNeasy Powersoil	afrotropic	molly	42.0018	468.62	5.84913	0.922682	254	J1.55	-0.293	8233	-21.2888	47.4296	18.5921	11.1921	62.1219	256.904	26.9478	8.9316	18.0162
Fr238.S2	TATGTGCCGGCT	GTGTGCCAGCMGCCGCGGTAA	6751	NA	GAMP	NA	410599	mantidactylus cowanii	animalia	chordata	amphibia	anura	mantellidae	mantidactylus	cowanii	22/11/2014	madagascar	872	external	NA	NA	animal_surface	ventral	freshwater	adult	wild	november	carnivore	direct_freeze	DNeasy Powersoil	afrotropic	molly	31.4676	196.526	4.51205	0.882104	124	Fr238.S2	-0.293	8424	-21.246	47.4249	19.1755	11.603	62.3742	262.292	27.8008	9.19912	18.6017
Fr243.S2	TACGTACGAAAC	GTGTGCCAGCMGCCGCGGTAA	6753	NA	GAMP	NA	410599	mantidactylus cowanii	animalia	chordata	amphibia	anura	mantellidae	mantidactylus	cowanii	22/11/2014	madagascar	872	external	NA	NA	animal_surface	ventral	freshwater	adult	wild	november	carnivore	direct_freeze	DNeasy Powersoil	afrotropic	molly	24.6661	117.231	3.29443	0.71547	93	Fr243.S2	-0.293	8426	-21.246	47.4249	19.1755	11.603	62.3742	262.292	27.8008	9.19912	18.6017
Fr304.S2	GCAGCCATATTG	GTGTGCCAGCMGCCGCGGTAA	6763	NA	GAMP	NA	410599	mantidactylus cowanii	animalia	chordata	amphibia	anura	mantellidae	mantidactylus	cowanii	23/11/2014	madagascar	1010	external	NA	NA	animal_surface	ventral	freshwater	adult	wild	november	carnivore	direct_freeze	DNeasy Powersoil	afrotropic	molly	17.0784	62	3.75509	0.874814	50	Fr304.S2	-0.293	8197	-21.2888	47.4296	18.5921	11.1921	62.1219	256.904	26.9478	8.9316	18.0162
J3.22	TGTAGTATAGGC	GTGTGCCAGCMGCCGCGGTAA	6746	NA	GAMP	NA	410599	mantidactylus cowanii	animalia	chordata	amphibia	anura	mantellidae	mantidactylus	cowanii	2014-11-01	madagascar	1010	external	NA	NA	animal_surface	ventral	terrestrial	adult	wild	january	carnivore	direct_freeze	DNeasy Powersoil	afrotropic	molly	52.2568	596.139	7.5342	0.988794	352	J3.22	-0.293	8275	-21.2888	47.4296	18.5921	11.1921	62.1219	256.904	26.9478	8.9316	18.0162
Fr250.S2	GTGTCCGGATTC	GTGTGCCAGCMGCCGCGGTAA	6754	NA	GAMP	NA	410599	mantidactylus cowanii	animalia	chordata	amphibia	anura	mantellidae	mantidactylus	cowanii	22/11/2014	madagascar	872	external	NA	NA	animal_surface	ventral	freshwater	adult	wild	november	carnivore	direct_freeze	DNeasy Powersoil	afrotropic	molly	35.8535	198.045	6.30687	0.980294	151	Fr250.S2	-0.293	8427	-21.246	47.4249	19.1755	11.603	62.3742	262.292	27.8008	9.19912	18.6017
Fr107.S2	GATTATCGACGA	GTGTGCCAGCMGCCGCGGTAA	6669	NA	GAMP	NA	68442	mantidactylus grandidieri	animalia	chordata	amphibia	anura	mantellidae	mantidactylus	grandidieri	23/11/2014	madagascar	1010	external	NA	NA	animal_surface	ventral	freshwater	adult	wild	november	carnivore	direct_freeze	DNeasy Powersoil	afrotropic	molly	58.4648	514.045	7.0029	0.973768	314	Fr107.S2	-0.293	8189	-21.2888	47.4296	18.5921	11.1921	62.1219	256.904	26.9478	8.9316	18.0162
Fr424.S2	GCTATTCCTCAT	GTGTGCCAGCMGCCGCGGTAA	6672	NA	GAMP	NA	68442	mantidactylus grandidieri	animalia	chordata	amphibia	anura	mantellidae	mantidactylus	grandidieri	2014-01-12	madagascar	936	external	NA	NA	animal_surface	ventral	terrestrial	adult	wild	december	carnivore	direct_freeze	DNeasy Powersoil	afrotropic	molly	44.8297	323.811	6.86503	0.966426	266	Fr424.S2	-0.293	8347	-21.26	47.42	18.9098	11.5202	62.379	260.818	27.4576	8.99026	18.4674
J3.02	TCTACCACGAAG	GTGTGCCAGCMGCCGCGGTAA	6662	NA	GAMP	NA	68442	mantidactylus grandidieri	animalia	chordata	amphibia	anura	mantellidae	mantidactylus	grandidieri	2014-11-01	madagascar	1010	external	NA	NA	animal_surface	ventral	terrestrial	adult	wild	january	carnivore	direct_freeze	DNeasy Powersoil	afrotropic	molly	45.9417	375.682	6.51135	0.962364	262	J3.02	-0.293	8265	-21.2888	47.4296	18.5921	11.1921	62.1219	256.904	26.9478	8.9316	18.0162
J3.1	GAGTTAGCATCA	GTGTGCCAGCMGCCGCGGTAA	6663	NA	GAMP	NA	68442	mantidactylus grandidieri	animalia	chordata	amphibia	anura	mantellidae	mantidactylus	grandidieri	2014-11-01	madagascar	1010	external	NA	NA	animal_surface	ventral	terrestrial	adult	wild	january	carnivore	direct_freeze	DNeasy Powersoil	afrotropic	molly	46.4719	380.178	6.86414	0.974638	284	J3.1	-0.293	8266	-21.2888	47.4296	18.5921	11.1921	62.1219	256.904	26.9478	8.9316	18.0162
Fr520.S2	GTAACCACCACC	GTGTGCCAGCMGCCGCGGTAA	6712	NA	GAMP	NA	258861	mantidactylus majori	animalia	chordata	amphibia	anura	mantellidae	mantidactylus	majori	22/11/2014	madagascar	872	external	NA	NA	animal_surface	ventral	freshwater	adult	wild	november	carnivore	direct_freeze	DNeasy Powersoil	afrotropic	molly	37.9729	246.525	5.87334	0.9548	179	Fr520.S2	-0.293	8463	-21.246	47.4249	19.1755	11.603	62.3742	262.292	27.8008	9.19912	18.6017
Mantidactylus.majori.3.039.1267766	CGTACTCTCGAG	GTGTGCCAGCMGCCGCGGTAA	6702	NA	GAMP	NA	258861	mantidactylus majori	animalia	chordata	amphibia	anura	mantellidae	mantidactylus	majori	24/08/2013	madagascar	1024	external	NA	NA	animal_surface	ventral	terrestrial	adult	wild	august	carnivore	direct_freeze	DNeasy Powersoil	afrotropic	molly	25.0558	152.714	3.64586	0.784106	99	Mantidactylus.majori.3.039.1267766	-0.293	8307	-21.2888	47.4296	18.5921	11.1921	62.1219	256.904	26.9478	8.9316	18.0162
MM1	GGACCAAGGGAT	GTGTGCCAGCMGCCGCGGTAA	6705	NA	GAMP	NA	258861	mantidactylus majori	animalia	chordata	amphibia	anura	mantellidae	mantidactylus	majori	2014-11-01	madagascar	1010	external	NA	NA	animal_surface	ventral	terrestrial	adult	wild	january	carnivore	direct_freeze	DNeasy Powersoil	afrotropic	molly	29.0707	145.75	4.61917	0.813164	124	MM1	-0.293	8312	-21.2888	47.4296	18.5921	11.1921	62.1219	256.904	26.9478	8.9316	18.0162
Fr216.S2	TTAGAGCCATGC	GTGTGCCAGCMGCCGCGGTAA	6710	NA	GAMP	NA	258861	mantidactylus majori	animalia	chordata	amphibia	anura	mantellidae	mantidactylus	majori	22/11/2014	madagascar	872	external	NA	NA	animal_surface	ventral	freshwater	adult	wild	november	carnivore	direct_freeze	DNeasy Powersoil	afrotropic	molly	23.7381	179.875	4.447	0.884158	92	Fr216.S2	-0.293	8416	-21.246	47.4249	19.1755	11.603	62.3742	262.292	27.8008	9.19912	18.6017
Fr230.S2	ACGGGTCATCAT	GTGTGCCAGCMGCCGCGGTAA	6711	NA	GAMP	NA	258861	mantidactylus majori	animalia	chordata	amphibia	anura	mantellidae	mantidactylus	majori	22/11/2014	madagascar	872	external	NA	NA	animal_surface	ventral	freshwater	adult	wild	november	carnivore	direct_freeze	DNeasy Powersoil	afrotropic	molly	15.2256	44.5	3.69901	0.872142	41	Fr230.S2	-0.293	8422	-21.246	47.4249	19.1755	11.603	62.3742	262.292	27.8008	9.19912	18.6017
Mantidactylus.majori.3.041.1267621	TCGTGCGTGTTG	GTGTGCCAGCMGCCGCGGTAA	6704	NA	GAMP	NA	258861	mantidactylus majori	animalia	chordata	amphibia	anura	mantellidae	mantidactylus	majori	24/08/2013	madagascar	1024	external	NA	NA	animal_surface	ventral	terrestrial	adult	wild	august	carnivore	direct_freeze	DNeasy Powersoil	afrotropic	molly	27.5876	210	3.63136	0.782296	96	Mantidactylus.majori.3.041.1267621	-0.293	8309	-21.2888	47.4296	18.5921	11.1921	62.1219	256.904	26.9478	8.9316	18.0162
MM6	ACGGGTCATCAT	GTGTGCCAGCMGCCGCGGTAA	6709	NA	GAMP	NA	258861	mantidactylus majori	animalia	chordata	amphibia	anura	mantellidae	mantidactylus	majori	2014-11-01	madagascar	1010	external	NA	NA	animal_surface	ventral	terrestrial	adult	wild	january	carnivore	direct_freeze	DNeasy Powersoil	afrotropic	molly	46.8009	418.13	7.2049	0.977442	304	MM6	-0.293	8316	-21.2888	47.4296	18.5921	11.1921	62.1219	256.904	26.9478	8.9316	18.0162
J1.57	GTTGGTTGGCAT	GTGTGCCAGCMGCCGCGGTAA	6714	NA	GAMP	NA	321719	mantidactylus melanopleura	animalia	chordata	amphibia	anura	mantellidae	mantidactylus	melanopleura	2014-11-01	madagascar	1010	external	NA	NA	animal_surface	ventral	terrestrial	adult	wild	january	carnivore	direct_freeze	DNeasy Powersoil	afrotropic	molly	46.9939	511	7.19243	0.98214	307	J1.57	-0.293	8236	-21.2888	47.4296	18.5921	11.1921	62.1219	256.904	26.9478	8.9316	18.0162
J1.58	ACTGAGCTGCAT	GTGTGCCAGCMGCCGCGGTAA	6715	NA	GAMP	NA	321719	mantidactylus melanopleura	animalia	chordata	amphibia	anura	mantellidae	mantidactylus	melanopleura	2014-11-01	madagascar	1010	external	NA	NA	animal_surface	ventral	terrestrial	adult	wild	january	carnivore	direct_freeze	DNeasy Powersoil	afrotropic	molly	45.6271	531.4	6.51092	0.967282	277	J1.58	-0.293	8237	-21.2888	47.4296	18.5921	11.1921	62.1219	256.904	26.9478	8.9316	18.0162
Fr310.S2	ACATGTCACGTG	GTGTGCCAGCMGCCGCGGTAA	6728	NA	GAMP	NA	143437	mantidactylus mocquardi	animalia	chordata	amphibia	anura	mantellidae	mantidactylus	mocquardi	23/11/2014	madagascar	1010	external	NA	NA	animal_surface	ventral	terrestrial	adult	wild	november	carnivore	direct_freeze	DNeasy Powersoil	afrotropic	molly	33.3805	314.622	5.69329	0.91242	199	Fr310.S2	-0.293	8200	-21.2888	47.4296	18.5921	11.1921	62.1219	256.904	26.9478	8.9316	18.0162
J2.22	GACATTGTCACG	GTGTGCCAGCMGCCGCGGTAA	6726	NA	GAMP	NA	143437	mantidactylus mocquardi	animalia	chordata	amphibia	anura	mantellidae	mantidactylus	mocquardi	13/01/2014	madagascar	983	external	NA	NA	animal_surface	ventral	terrestrial	adult	wild	january	carnivore	direct_freeze	DNeasy Powersoil	afrotropic	molly	21.8717	85.4615	4.12019	0.871374	75	J2.22	-0.293	8383	-21.2503	47.4206	19.1462	11.6446	62.4604	262.462	27.7777	9.13457	18.6432
Fr313.S2	ATAAGGTCGCCT	GTGTGCCAGCMGCCGCGGTAA	6730	NA	GAMP	NA	143437	mantidactylus mocquardi	animalia	chordata	amphibia	anura	mantellidae	mantidactylus	mocquardi	23/11/2014	madagascar	1010	external	NA	NA	animal_surface	ventral	terrestrial	adult	wild	november	carnivore	direct_freeze	DNeasy Powersoil	afrotropic	molly	25.3602	115.048	4.27688	0.840802	103	Fr313.S2	-0.293	8202	-21.2888	47.4296	18.5921	11.1921	62.1219	256.904	26.9478	8.9316	18.0162
Fr312.S2	TTACGTGGCGAT	GTGTGCCAGCMGCCGCGGTAA	6729	NA	GAMP	NA	143437	mantidactylus mocquardi	animalia	chordata	amphibia	anura	mantellidae	mantidactylus	mocquardi	23/11/2014	madagascar	1010	external	NA	NA	animal_surface	ventral	terrestrial	adult	wild	november	carnivore	direct_freeze	DNeasy Powersoil	afrotropic	molly	31.046	189.562	5.57739	0.916906	168	Fr312.S2	-0.293	8201	-21.2888	47.4296	18.5921	11.1921	62.1219	256.904	26.9478	8.9316	18.0162
Fr337.S2	GCTAAGTGATGT	GTGTGCCAGCMGCCGCGGTAA	6735	NA	GAMP	NA	127652	mantidactylus opiparis	animalia	chordata	amphibia	anura	mantellidae	mantidactylus	opiparis	23/11/2014	madagascar	1010	external	NA	NA	animal_surface	ventral	terrestrial	adult	wild	november	carnivore	direct_freeze	DNeasy Powersoil	afrotropic	molly	17.6995	82.3333	3.84882	0.872166	59	Fr337.S2	-0.293	8218	-21.2888	47.4296	18.5921	11.1921	62.1219	256.904	26.9478	8.9316	18.0162
Fr407.S2	CAGAAATGTGTC	GTGTGCCAGCMGCCGCGGTAA	6515	NA	GAMP	NA	321717	mantidactylus aerumnalis	animalia	chordata	amphibia	anura	mantellidae	mantidactylus	aerumnalis	2014-07-11	madagascar	949	external	NA	NA	animal_surface	ventral	terrestrial	adult	wild	november	carnivore	direct_freeze	DNeasy Powersoil	afrotropic	molly	14.5559	107	4.39429	0.933802	47	Fr407.S2	-0.293	8814	-22.4824	46.9514	19.4512	11.2601	61.9106	262.152	28.0211	9.83501	18.186
Fr008.S2	AGGTCATCTTGG	GTGTGCCAGCMGCCGCGGTAA	6524	NA	GAMP	NA	258860	mantidactylus argenteus	animalia	chordata	amphibia	anura	mantellidae	mantidactylus	argenteus	2014-07-11	madagascar	949	external	NA	NA	animal_surface	ventral	terrestrial	adult	wild	november	carnivore	direct_freeze	DNeasy Powersoil	afrotropic	molly	9.67922	15	2.57318	0.80416	12	Fr008.S2	-0.293	8762	-22.4824	46.9514	19.4512	11.2601	61.9106	262.152	28.0211	9.83501	18.186
Fr006.S2	ATCGTGTGTTGG	GTGTGCCAGCMGCCGCGGTAA	6522	NA	GAMP	NA	258860	mantidactylus argenteus	animalia	chordata	amphibia	anura	mantellidae	mantidactylus	argenteus	2014-07-11	madagascar	949	external	NA	NA	animal_surface	ventral	terrestrial	adult	wild	november	carnivore	direct_freeze	DNeasy Powersoil	afrotropic	molly	9.74628	14	2.76473	0.817874	13	Fr006.S2	-0.293	8760	-22.4824	46.9514	19.4512	11.2601	61.9106	262.152	28.0211	9.83501	18.186
Fr048.S2	CCTCGGGTACTA	GTGTGCCAGCMGCCGCGGTAA	6660	NA	GAMP	NA	127649	mantidactylus femoralis	animalia	chordata	amphibia	anura	mantellidae	mantidactylus	femoralis	2014-07-11	madagascar	949	external	NA	NA	animal_surface	ventral	terrestrial	adult	wild	november	carnivore	direct_freeze	DNeasy Powersoil	afrotropic	molly	11.6289	21.5	1.65788	0.478354	19	Fr048.S2	-0.293	8791	-22.4824	46.9514	19.4512	11.2601	61.9106	262.152	28.0211	9.83501	18.186
Fr047.S2	TTAACCTTCCTG	GTGTGCCAGCMGCCGCGGTAA	6659	NA	GAMP	NA	127649	mantidactylus femoralis	animalia	chordata	amphibia	anura	mantellidae	mantidactylus	femoralis	2014-07-11	madagascar	949	external	NA	NA	animal_surface	ventral	terrestrial	adult	wild	november	carnivore	direct_freeze	DNeasy Powersoil	afrotropic	molly	10.0656	13	2.10368	0.683438	13	Fr047.S2	-0.293	8790	-22.4824	46.9514	19.4512	11.2601	61.9106	262.152	28.0211	9.83501	18.186
Fr016.S2	TTGGAACGGCTT	GTGTGCCAGCMGCCGCGGTAA	6687	NA	GAMP	NA	252276	mantidactylus lugubris	animalia	chordata	amphibia	anura	mantellidae	mantidactylus	lugubris	2014-07-11	madagascar	949	external	NA	NA	animal_surface	ventral	freshwater	adult	wild	november	carnivore	direct_freeze	DNeasy Powersoil	afrotropic	molly	8.53956	5	1.27184	0.539634	5	Fr016.S2	-0.293	8768	-22.4824	46.9514	19.4512	11.2601	61.9106	262.152	28.0211	9.83501	18.186
Fr017.S2	TTAAGCGCCTGA	GTGTGCCAGCMGCCGCGGTAA	6688	NA	GAMP	NA	252276	mantidactylus lugubris	animalia	chordata	amphibia	anura	mantellidae	mantidactylus	lugubris	2014-07-11	madagascar	949	external	NA	NA	animal_surface	ventral	freshwater	adult	wild	november	carnivore	direct_freeze	DNeasy Powersoil	afrotropic	molly	10.3643	15	2.23975	0.718378	14	Fr017.S2	-0.293	8769	-22.4824	46.9514	19.4512	11.2601	61.9106	262.152	28.0211	9.83501	18.186
Fr014.S2	CAGTTCGAGATA	GTGTGCCAGCMGCCGCGGTAA	6685	NA	GAMP	NA	252276	mantidactylus lugubris	animalia	chordata	amphibia	anura	mantellidae	mantidactylus	lugubris	2014-07-11	madagascar	949	external	NA	NA	animal_surface	ventral	freshwater	adult	wild	november	carnivore	direct_freeze	DNeasy Powersoil	afrotropic	molly	20.4115	87.8571	5.45553	0.967374	80	Fr014.S2	-0.293	8766	-22.4824	46.9514	19.4512	11.2601	61.9106	262.152	28.0211	9.83501	18.186
Fr015.S2	CACGTACACGTA	GTGTGCCAGCMGCCGCGGTAA	6686	NA	GAMP	NA	252276	mantidactylus lugubris	animalia	chordata	amphibia	anura	mantellidae	mantidactylus	lugubris	2014-07-11	madagascar	949	external	NA	NA	animal_surface	ventral	freshwater	adult	wild	november	carnivore	direct_freeze	DNeasy Powersoil	afrotropic	molly	19.6875	73.875	4.81403	0.926556	72	Fr015.S2	-0.293	8767	-22.4824	46.9514	19.4512	11.2601	61.9106	262.152	28.0211	9.83501	18.186
Fr069.S2	TACTCGGGAACT	GTGTGCCAGCMGCCGCGGTAA	6693	NA	GAMP	NA	252276	mantidactylus lugubris	animalia	chordata	amphibia	anura	mantellidae	mantidactylus	lugubris	2014-07-11	madagascar	949	external	NA	NA	animal_surface	ventral	freshwater	adult	wild	november	carnivore	direct_freeze	DNeasy Powersoil	afrotropic	molly	15.1153	65.5	1.52894	0.364778	37	Fr069.S2	-0.293	8808	-22.4824	46.9514	19.4512	11.2601	61.9106	262.152	28.0211	9.83501	18.186
Fr024.S2	ACACAGTCCTGA	GTGTGCCAGCMGCCGCGGTAA	6724	NA	GAMP	NA	321719	mantidactylus melanopleura	animalia	chordata	amphibia	anura	mantellidae	mantidactylus	melanopleura	2014-07-11	madagascar	949	external	NA	NA	animal_surface	ventral	terrestrial	adult	wild	november	carnivore	direct_freeze	DNeasy Powersoil	afrotropic	molly	13.8152	63	4.33821	0.926266	50	Fr024.S2	-0.293	8775	-22.4824	46.9514	19.4512	11.2601	61.9106	262.152	28.0211	9.83501	18.186
Mantidactylus.aff.biporus.7.048.1267820	GGCTGCATACTC	GTGTGCCAGCMGCCGCGGTAA	6577	NA	GAMP	NA	143432	mantidactylus biporus	animalia	chordata	amphibia	anura	mantellidae	mantidactylus	biporus	2013-04-09	madagascar	514	external	NA	NA	animal_surface	ventral	terrestrial	adult	wild	september	carnivore	direct_freeze	DNeasy Powersoil	afrotropic	molly	21.7028	74.75	3.92111	0.770436	73	Mantidactylus.aff.biporus.7.048.1267820	-0.293	7433	-15.26	49.5046	22.687	11.0775	63.4835	243.452	31.4279	13.9747	17.4532
Mantidactylus.aff.biporus.7.041.1267758	CTCTGCCTAATT	GTGTGCCAGCMGCCGCGGTAA	6576	NA	GAMP	NA	143432	mantidactylus biporus	animalia	chordata	amphibia	anura	mantellidae	mantidactylus	biporus	2013-04-09	madagascar	514	external	NA	NA	animal_surface	ventral	terrestrial	adult	wild	september	carnivore	direct_freeze	DNeasy Powersoil	afrotropic	molly	27.9458	110.048	4.22144	0.791384	101	Mantidactylus.aff.biporus.7.041.1267758	-0.293	7432	-15.26	49.5046	22.687	11.0775	63.4835	243.452	31.4279	13.9747	17.4532
Mantidactylus.charlotteae.7.027.1267810	ATAGGCTGTAGT	GTGTGCCAGCMGCCGCGGTAA	6622	NA	GAMP	NA	252278	mantidactylus charlotteae	animalia	chordata	amphibia	anura	mantellidae	mantidactylus	charlotteae	2013-04-09	madagascar	514	external	NA	NA	animal_surface	ventral	terrestrial	adult	wild	september	carnivore	direct_freeze	DNeasy Powersoil	afrotropic	molly	18.1955	46.75	3.06267	0.699524	46	Mantidactylus.charlotteae.7.027.1267810	-0.293	7436	-15.26	49.5046	22.687	11.0775	63.4835	243.452	31.4279	13.9747	17.4532
Mantidactylus.charlotteae.7.026.1267629	CTTCGCGGATGT	GTGTGCCAGCMGCCGCGGTAA	6621	NA	GAMP	NA	252278	mantidactylus charlotteae	animalia	chordata	amphibia	anura	mantellidae	mantidactylus	charlotteae	2013-04-09	madagascar	514	external	NA	NA	animal_surface	ventral	terrestrial	adult	wild	september	carnivore	direct_freeze	DNeasy Powersoil	afrotropic	molly	23.8834	82.8333	3.88424	0.850396	77	Mantidactylus.charlotteae.7.026.1267629	-0.293	7435	-15.26	49.5046	22.687	11.0775	63.4835	243.452	31.4279	13.9747	17.4532
J5.4	TATAGGCTCCGC	GTGTGCCAGCMGCCGCGGTAA	7522	NA	GAMP	NA	334595	spinomantis fimbriatus	animalia	chordata	amphibia	anura	mantellidae	spinomantis	fimbriatus	20/01/2014	madagascar	1589	external	NA	NA	animal_surface	ventral	terrestrial	adult	wild	january	carnivore	direct_freeze	DNeasy Powersoil	afrotropic	molly	26.2815	149.235	5.57488	0.932086	127	J5.4	-0.293	7690	-18.1981	47.2817	18.5821	12.9613	68.1299	226.027	27.4596	8.43566	19.024
J6.29	TACGCCCATCAG	GTGTGCCAGCMGCCGCGGTAA	7524	NA	GAMP	NA	334595	spinomantis fimbriatus	animalia	chordata	amphibia	anura	mantellidae	spinomantis	fimbriatus	21/01/2014	madagascar	1587	external	NA	NA	animal_surface	ventral	terrestrial	adult	wild	january	carnivore	direct_freeze	DNeasy Powersoil	afrotropic	molly	26.0962	127.04	4.47242	0.829124	113	J6.29	-0.293	7709	-18.1724	47.2812	18.1616	12.703	67.4872	227.008	26.9114	8.0872	18.8242
J5.12	TATTCAGCGGAC	GTGTGCCAGCMGCCGCGGTAA	7526	NA	GAMP	NA	252273	spinomantis peraccae	animalia	chordata	amphibia	anura	mantellidae	spinomantis	peraccae	20/01/2014	madagascar	1589	external	NA	NA	animal_surface	ventral	terrestrial	adult	wild	january	carnivore	direct_freeze	DNeasy Powersoil	afrotropic	molly	27.1784	206.8	3.00235	0.691846	106	J5.12	-0.293	7672	-18.1981	47.2817	18.5821	12.9613	68.1299	226.027	27.4596	8.43566	19.024
J5.14	GCAAGCTGTCTC	GTGTGCCAGCMGCCGCGGTAA	7528	NA	GAMP	NA	252273	spinomantis peraccae	animalia	chordata	amphibia	anura	mantellidae	spinomantis	peraccae	20/01/2014	madagascar	1589	external	NA	NA	animal_surface	ventral	terrestrial	adult	wild	january	carnivore	direct_freeze	DNeasy Powersoil	afrotropic	molly	28.3221	218.476	2.64775	0.53156	110	J5.14	-0.293	7674	-18.1981	47.2817	18.5821	12.9613	68.1299	226.027	27.4596	8.43566	19.024
J6.4	GTACTACCTCGG	GTGTGCCAGCMGCCGCGGTAA	7529	NA	GAMP	NA	252273	spinomantis peraccae	animalia	chordata	amphibia	anura	mantellidae	spinomantis	peraccae	21/01/2014	madagascar	1587	external	NA	NA	animal_surface	ventral	terrestrial	adult	wild	january	carnivore	direct_freeze	DNeasy Powersoil	afrotropic	molly	57.1067	713.12	5.60369	0.863616	299	J6.4	-0.293	7711	-18.1724	47.2812	18.1616	12.703	67.4872	227.008	26.9114	8.0872	18.8242
SA2.AND	CCACTTGAGAGT	GTGTGCCAGCMGCCGCGGTAA	7500	NA	GAMP	NA	134674	spinomantis aglavei	animalia	chordata	amphibia	anura	mantellidae	spinomantis	aglavei	2014-09-02	madagascar	942	external	NA	NA	animal_surface	ventral	terrestrial	adult	wild	february	carnivore	direct_freeze	DNeasy Powersoil	afrotropic	molly	24.7874	142.286	2.64293	0.566126	93	SA2.AND	-0.293	7968	-18.9328	48.4131	19.2904	11.9157	62.5532	267.484	28.2674	9.21833	19.0491
SA4	AATCAACTAGGC	GTGTGCCAGCMGCCGCGGTAA	7502	NA	GAMP	NA	134674	spinomantis aglavei	animalia	chordata	amphibia	anura	mantellidae	spinomantis	aglavei	2014-09-02	madagascar	942	external	NA	NA	animal_surface	ventral	terrestrial	adult	wild	february	carnivore	direct_freeze	DNeasy Powersoil	afrotropic	molly	24.3426	137.312	3.95635	0.85053	91	SA4	-0.293	7970	-18.9328	48.4131	19.2904	11.9157	62.5532	267.484	28.2674	9.21833	19.0491
SA1.AND	CGAGATAGTTTG	GTGTGCCAGCMGCCGCGGTAA	7499	NA	GAMP	NA	134674	spinomantis aglavei	animalia	chordata	amphibia	anura	mantellidae	spinomantis	aglavei	2014-09-02	madagascar	942	external	NA	NA	animal_surface	ventral	terrestrial	adult	wild	february	carnivore	direct_freeze	DNeasy Powersoil	afrotropic	molly	20.7436	165.5	3.20668	0.81908	63	SA1.AND	-0.293	7967	-18.9328	48.4131	19.2904	11.9157	62.5532	267.484	28.2674	9.21833	19.0491
SA5.AND	TAGTGCATTCGG	GTGTGCCAGCMGCCGCGGTAA	7503	NA	GAMP	NA	134674	spinomantis aglavei	animalia	chordata	amphibia	anura	mantellidae	spinomantis	aglavei	2014-09-02	madagascar	942	external	NA	NA	animal_surface	ventral	terrestrial	adult	wild	february	carnivore	direct_freeze	DNeasy Powersoil	afrotropic	molly	37.4969	309.579	5.75988	0.939294	197	SA5.AND	-0.293	7971	-18.9328	48.4131	19.2904	11.9157	62.5532	267.484	28.2674	9.21833	19.0491
Fr412.S2	CTCGGTCAACCA	GTGTGCCAGCMGCCGCGGTAA	7504	NA	GAMP	NA	134674	spinomantis aglavei	animalia	chordata	amphibia	anura	mantellidae	spinomantis	aglavei	2014-01-12	madagascar	936	external	NA	NA	animal_surface	ventral	terrestrial	adult	wild	december	carnivore	direct_freeze	DNeasy Powersoil	afrotropic	molly	15.46	38.1111	3.2417	0.798954	37	Fr412.S2	-0.293	8338	-21.26	47.42	18.9098	11.5202	62.379	260.818	27.4576	8.99026	18.4674
Fr413.S2	CGTCACTCCAAG	GTGTGCCAGCMGCCGCGGTAA	7505	NA	GAMP	NA	134674	spinomantis aglavei	animalia	chordata	amphibia	anura	mantellidae	spinomantis	aglavei	2014-01-12	madagascar	936	external	NA	NA	animal_surface	ventral	terrestrial	adult	wild	december	carnivore	direct_freeze	DNeasy Powersoil	afrotropic	molly	27.2601	133.917	5.07282	0.925194	117	Fr413.S2	-0.293	8339	-21.26	47.42	18.9098	11.5202	62.379	260.818	27.4576	8.99026	18.4674
J3.40	CTTAGCTACTCT	GTGTGCCAGCMGCCGCGGTAA	7498	NA	GAMP	NA	134674	spinomantis aglavei	animalia	chordata	amphibia	anura	mantellidae	spinomantis	aglavei	2014-11-01	madagascar	1010	external	NA	NA	animal_surface	ventral	terrestrial	adult	wild	january	carnivore	direct_freeze	DNeasy Powersoil	afrotropic	molly	24.9763	257	2.27018	0.504608	96	J3.40	-0.293	8287	-21.2888	47.4296	18.5921	11.1921	62.1219	256.904	26.9478	8.9316	18.0162
Fr092.S2	ACGGTTTCTGGA	GTGTGCCAGCMGCCGCGGTAA	7513	NA	GAMP	NA	321754	spinomantis bertini	animalia	chordata	amphibia	anura	mantellidae	spinomantis	bertini	2014-10-11	madagascar	1566	external	NA	NA	animal_surface	ventral	freshwater	adult	wild	november	carnivore	direct_freeze	DNeasy Powersoil	afrotropic	molly	9.06112	8	1.38334	0.532688	7	Fr092.S2	-0.293	8730	-22.4971	46.9576	19.5141	11.323	61.9098	263.566	28.1577	9.86858	18.2892
Fr093.S2	GGTAAGTTTGAC	GTGTGCCAGCMGCCGCGGTAA	7514	NA	GAMP	NA	321754	spinomantis bertini	animalia	chordata	amphibia	anura	mantellidae	spinomantis	bertini	2014-10-11	madagascar	1566	external	NA	NA	animal_surface	ventral	freshwater	adult	wild	november	carnivore	direct_freeze	DNeasy Powersoil	afrotropic	molly	13.8765	59	1.34671	0.308254	35	Fr093.S2	-0.293	8731	-22.4971	46.9576	19.5141	11.323	61.9098	263.566	28.1577	9.86858	18.2892
Fr066.S2	AACGTAGGCTCT	GTGTGCCAGCMGCCGCGGTAA	7507	NA	GAMP	NA	321754	spinomantis bertini	animalia	chordata	amphibia	anura	mantellidae	spinomantis	bertini	2014-09-11	madagascar	1487	external	NA	NA	animal_surface	ventral	freshwater	adult	wild	november	carnivore	direct_freeze	DNeasy Powersoil	afrotropic	molly	17.5534	158.6	2.81784	0.725962	53	Fr066.S2	-0.293	8737	-22.4967	46.9564	19.4889	11.302	61.8888	263.234	28.1142	9.85311	18.2611
Fr094.S2	CAGACACTTCCG	GTGTGCCAGCMGCCGCGGTAA	7515	NA	GAMP	NA	321754	spinomantis bertini	animalia	chordata	amphibia	anura	mantellidae	spinomantis	bertini	2014-10-11	madagascar	1566	external	NA	NA	animal_surface	ventral	freshwater	adult	wild	november	carnivore	direct_freeze	DNeasy Powersoil	afrotropic	molly	11.5794	24	2.06948	0.714398	17	Fr094.S2	-0.293	8732	-22.4971	46.9576	19.5141	11.323	61.9098	263.566	28.1577	9.86858	18.2892
Fr090.S2	ATCGATCCACAG	GTGTGCCAGCMGCCGCGGTAA	7511	NA	GAMP	NA	321754	spinomantis bertini	animalia	chordata	amphibia	anura	mantellidae	spinomantis	bertini	2014-10-11	madagascar	1566	external	NA	NA	animal_surface	ventral	freshwater	adult	wild	november	carnivore	direct_freeze	DNeasy Powersoil	afrotropic	molly	11.6138	37	1.84435	0.56855	22	Fr090.S2	-0.293	8728	-22.4971	46.9576	19.5141	11.323	61.9098	263.566	28.1577	9.86858	18.2892
Fr036.S2	GCGACAATTACA	GTGTGCCAGCMGCCGCGGTAA	7517	NA	GAMP	NA	285098	spinomantis elegans	animalia	chordata	amphibia	anura	mantellidae	spinomantis	elegans	2014-10-11	madagascar	1566	external	NA	NA	animal_surface	ventral	freshwater	adult	wild	november	carnivore	direct_freeze	DNeasy Powersoil	afrotropic	molly	35.7263	297.6	5.78647	0.957074	168	Fr036.S2	-0.293	8717	-22.4971	46.9576	19.5141	11.323	61.9098	263.566	28.1577	9.86858	18.2892
Fr079.S2	TCTTGGAGGTCA	GTGTGCCAGCMGCCGCGGTAA	7519	NA	GAMP	NA	285098	spinomantis elegans	animalia	chordata	amphibia	anura	mantellidae	spinomantis	elegans	2014-10-11	madagascar	1566	external	NA	NA	animal_surface	ventral	freshwater	adult	wild	november	carnivore	direct_freeze	DNeasy Powersoil	afrotropic	molly	13.1363	59.3333	2.45882	0.727918	29	Fr079.S2	-0.293	8719	-22.4971	46.9576	19.5141	11.323	61.9098	263.566	28.1577	9.86858	18.2892
Fr082.S2	GCCGAGATAATT	GTGTGCCAGCMGCCGCGGTAA	7521	NA	GAMP	NA	285098	spinomantis elegans	animalia	chordata	amphibia	anura	mantellidae	spinomantis	elegans	2014-10-11	madagascar	1566	external	NA	NA	animal_surface	ventral	freshwater	adult	wild	november	carnivore	direct_freeze	DNeasy Powersoil	afrotropic	molly	9.25111	9.5	1.27279	0.503946	8	Fr082.S2	-0.293	8721	-22.4971	46.9576	19.5141	11.323	61.9098	263.566	28.1577	9.86858	18.2892
Fr081.S2	ACCCGGATTTCG	GTGTGCCAGCMGCCGCGGTAA	7520	NA	GAMP	NA	285098	spinomantis elegans	animalia	chordata	amphibia	anura	mantellidae	spinomantis	elegans	2014-10-11	madagascar	1566	external	NA	NA	animal_surface	ventral	freshwater	adult	wild	november	carnivore	direct_freeze	DNeasy Powersoil	afrotropic	molly	11.5232	40	2.84447	0.832178	22	Fr081.S2	-0.293	8720	-22.4971	46.9576	19.5141	11.323	61.9098	263.566	28.1577	9.86858	18.2892
Fr104.S2	GAAACTCCTAGA	GTGTGCCAGCMGCCGCGGTAA	7531	NA	GAMP	NA	252273	spinomantis peraccae	animalia	chordata	amphibia	anura	mantellidae	spinomantis	peraccae	2014-09-11	madagascar	1487	external	NA	NA	animal_surface	ventral	terrestrial	adult	wild	november	carnivore	direct_freeze	DNeasy Powersoil	afrotropic	molly	11.1166	48	1.91785	0.591546	20	Fr104.S2	-0.293	8747	-22.4967	46.9564	19.4889	11.302	61.8888	263.234	28.1142	9.85311	18.2611
Fr105.S2	CAAACTGCGTTG	GTGTGCCAGCMGCCGCGGTAA	7532	NA	GAMP	NA	252273	spinomantis peraccae	animalia	chordata	amphibia	anura	mantellidae	spinomantis	peraccae	2014-09-11	madagascar	1487	external	NA	NA	animal_surface	ventral	terrestrial	adult	wild	november	carnivore	direct_freeze	DNeasy Powersoil	afrotropic	molly	11.1606	21.5	2.75584	0.795224	19	Fr105.S2	-0.293	8748	-22.4967	46.9564	19.4889	11.302	61.8888	263.234	28.1142	9.85311	18.2611
Fr391.S2	GTTATCGCATGG	GTGTGCCAGCMGCCGCGGTAA	4831	NA	GAMP	NA	161857	anodonthyla montana	animalia	chordata	amphibia	anura	microhylidae	anodonthyla	montana	16/11/2014	madagascar	2490	external	NA	NA	animal_surface	ventral	terrestrial	adult	wild	november	carnivore	direct_freeze	DNeasy Powersoil	afrotropic	molly	27.4304	167.273	5.1692	0.945514	116	Fr391.S2	-0.293	8613	-22.1978	46.8991	12.2588	9.31004	60.7167	225.374	19.553	4.22326	15.3297
Fr199.S2	CAAGCGTTGTCC	GTGTGCCAGCMGCCGCGGTAA	4827	NA	GAMP	NA	161857	anodonthyla montana	animalia	chordata	amphibia	anura	microhylidae	anodonthyla	montana	16/11/2014	madagascar	2490	external	NA	NA	animal_surface	ventral	terrestrial	adult	wild	november	carnivore	direct_freeze	DNeasy Powersoil	afrotropic	molly	14.4713	65.1429	2.26204	0.675638	38	Fr199.S2	-0.293	8609	-22.1978	46.8991	12.2588	9.31004	60.7167	225.374	19.553	4.22326	15.3297
Fr202.S2	GTTATGACGGAT	GTGTGCCAGCMGCCGCGGTAA	4829	NA	GAMP	NA	161857	anodonthyla montana	animalia	chordata	amphibia	anura	microhylidae	anodonthyla	montana	16/11/2014	madagascar	2490	external	NA	NA	animal_surface	ventral	terrestrial	adult	wild	november	carnivore	direct_freeze	DNeasy Powersoil	afrotropic	molly	14.3262	37.3333	3.3294	0.828292	34	Fr202.S2	-0.293	8611	-22.1978	46.8991	12.2588	9.31004	60.7167	225.374	19.553	4.22326	15.3297
Fr198.S2	GTCCAGCTATGA	GTGTGCCAGCMGCCGCGGTAA	4826	NA	GAMP	NA	161857	anodonthyla montana	animalia	chordata	amphibia	anura	microhylidae	anodonthyla	montana	16/11/2014	madagascar	2490	external	NA	NA	animal_surface	ventral	terrestrial	adult	wild	november	carnivore	direct_freeze	DNeasy Powersoil	afrotropic	molly	22.992	240.545	1.94051	0.396348	85	Fr198.S2	-0.293	8608	-22.1978	46.8991	12.2588	9.31004	60.7167	225.374	19.553	4.22326	15.3297
Fr200.S2	TGAAAGCGGCGA	GTGTGCCAGCMGCCGCGGTAA	4828	NA	GAMP	NA	161857	anodonthyla montana	animalia	chordata	amphibia	anura	microhylidae	anodonthyla	montana	16/11/2014	madagascar	2490	external	NA	NA	animal_surface	ventral	terrestrial	adult	wild	november	carnivore	direct_freeze	DNeasy Powersoil	afrotropic	molly	26.3605	134.542	5.65276	0.957558	124	Fr200.S2	-0.293	8610	-22.1978	46.8991	12.2588	9.31004	60.7167	225.374	19.553	4.22326	15.3297
J6.30	GCCTGCAGTACT	GTGTGCCAGCMGCCGCGGTAA	4832	NA	GAMP	NA	680143	anodonthyla vallani	animalia	chordata	amphibia	anura	microhylidae	anodonthyla	vallani	21/01/2014	madagascar	1587	external	NA	NA	animal_surface	ventral	terrestrial	adult	wild	january	carnivore	direct_freeze	DNeasy Powersoil	afrotropic	molly	31.9093	234.091	4.83868	0.88524	150	J6.30	-0.293	7710	-18.1724	47.2812	18.1616	12.703	67.4872	227.008	26.9114	8.0872	18.8242
J4.28	CGGTAGTTGATC	GTGTGCCAGCMGCCGCGGTAA	4811	NA	GAMP	NA	289202	anodonthyla boulengeri	animalia	chordata	amphibia	anura	microhylidae	anodonthyla	boulengeri	16/01/2014	madagascar	1147	external	NA	NA	animal_surface	ventral	terrestrial	adult	wild	january	carnivore	direct_freeze	DNeasy Powersoil	afrotropic	molly	21.6899	97.25	3.50233	0.807974	74	J4.28	-0.293	8570	-21.2356	47.3975	18.2988	11.5877	62.6538	259.932	26.8731	8.3793	18.4938
J1.53	TCGGTCCATAGC	GTGTGCCAGCMGCCGCGGTAA	4808	NA	GAMP	NA	289202	anodonthyla boulengeri	animalia	chordata	amphibia	anura	microhylidae	anodonthyla	boulengeri	2014-11-01	madagascar	1010	external	NA	NA	animal_surface	ventral	terrestrial	adult	wild	january	carnivore	direct_freeze	DNeasy Powersoil	afrotropic	molly	42.5399	363.185	6.84778	0.984178	246	J1.53	-0.293	8231	-21.2888	47.4296	18.5921	11.1921	62.1219	256.904	26.9478	8.9316	18.0162
Fr434.S2	AGACGTTGCTAC	GTGTGCCAGCMGCCGCGGTAA	4820	NA	GAMP	NA	289202	anodonthyla boulengeri	animalia	chordata	amphibia	anura	microhylidae	anodonthyla	boulengeri	2014-01-12	madagascar	936	external	NA	NA	animal_surface	ventral	terrestrial	adult	wild	december	carnivore	direct_freeze	DNeasy Powersoil	afrotropic	molly	20.6715	85.125	3.61529	0.784488	72	Fr434.S2	-0.293	8351	-21.26	47.42	18.9098	11.5202	62.379	260.818	27.4576	8.99026	18.4674
Fr528.S2	AACGAGGCAACG	GTGTGCCAGCMGCCGCGGTAA	4824	NA	GAMP	NA	289202	anodonthyla boulengeri	animalia	chordata	amphibia	anura	microhylidae	anodonthyla	boulengeri	2014-01-12	madagascar	936	external	NA	NA	animal_surface	ventral	terrestrial	adult	wild	december	carnivore	direct_freeze	DNeasy Powersoil	afrotropic	molly	35.0598	209.2	5.854	0.9511	165	Fr528.S2	-0.293	8363	-21.26	47.42	18.9098	11.5202	62.379	260.818	27.4576	8.99026	18.4674
Fr427.S2	GTTTGCTCGAGA	GTGTGCCAGCMGCCGCGGTAA	4818	NA	GAMP	NA	289202	anodonthyla boulengeri	animalia	chordata	amphibia	anura	microhylidae	anodonthyla	boulengeri	2014-01-12	madagascar	936	external	NA	NA	animal_surface	ventral	terrestrial	adult	wild	december	carnivore	direct_freeze	DNeasy Powersoil	afrotropic	molly	22.1942	100.04	3.89936	0.835226	86	Fr427.S2	-0.293	8349	-21.26	47.42	18.9098	11.5202	62.379	260.818	27.4576	8.99026	18.4674
Fr435.S2	GAAAGGTGAGAA	GTGTGCCAGCMGCCGCGGTAA	4821	NA	GAMP	NA	289202	anodonthyla boulengeri	animalia	chordata	amphibia	anura	microhylidae	anodonthyla	boulengeri	2014-01-12	madagascar	936	external	NA	NA	animal_surface	ventral	terrestrial	adult	wild	december	carnivore	direct_freeze	DNeasy Powersoil	afrotropic	molly	28.2515	172.25	6.46726	0.983318	151	Fr435.S2	-0.293	8352	-21.26	47.42	18.9098	11.5202	62.379	260.818	27.4576	8.99026	18.4674
J8.22	TATGGAGCTAGT	GTGTGCCAGCMGCCGCGGTAA	4812	NA	GAMP	NA	289202	anodonthyla boulengeri	animalia	chordata	amphibia	anura	microhylidae	anodonthyla	boulengeri	29/01/2014	madagascar	1000	external	NA	NA	animal_surface	ventral	terrestrial	adult	wild	january	carnivore	direct_freeze	DNeasy Powersoil	afrotropic	molly	21.8177	189.8	2.39018	0.55708	77	J8.22	-0.293	7879	-18.7709	48.4322	19.4106	11.7594	60.8122	272.528	28.065	8.72781	19.3372
Anodonthyla.boulengeri.7.053.1267704	GCATTACTGGAC	GTGTGCCAGCMGCCGCGGTAA	4802	NA	GAMP	NA	289202	anodonthyla boulengeri	animalia	chordata	amphibia	anura	microhylidae	anodonthyla	boulengeri	2013-04-09	madagascar	514	external	NA	NA	animal_surface	ventral	terrestrial	adult	wild	september	carnivore	direct_freeze	DNeasy Powersoil	afrotropic	molly	19.4725	137.1	2.84981	0.718004	63	Anodonthyla.boulengeri.7.053.1267704	-0.293	7408	-15.26	49.5046	22.687	11.0775	63.4835	243.452	31.4279	13.9747	17.4532
Anodonthyla.boulengeri.7.054.1267803	TTGGGCCACATA	GTGTGCCAGCMGCCGCGGTAA	4803	NA	GAMP	NA	289202	anodonthyla boulengeri	animalia	chordata	amphibia	anura	microhylidae	anodonthyla	boulengeri	2013-04-09	madagascar	514	external	NA	NA	animal_surface	ventral	terrestrial	adult	wild	september	carnivore	direct_freeze	DNeasy Powersoil	afrotropic	molly	21.9271	137.75	3.30361	0.795308	86	Anodonthyla.boulengeri.7.054.1267803	-0.293	7409	-15.26	49.5046	22.687	11.0775	63.4835	243.452	31.4279	13.9747	17.4532
J7.30	CGTACTCTCGAG	GTGTGCCAGCMGCCGCGGTAA	5475	NA	GAMP	NA	111069	dyscophus guineti	animalia	chordata	amphibia	anura	microhylidae	dyscophus	guineti	26/01/2014	madagascar	918	external	NA	NA	animal_surface	ventral	terrestrial	adult	wild	january	carnivore	direct_freeze	DNeasy Powersoil	afrotropic	molly	11.1683	42	2.82199	0.798228	21	J7.30	-0.293	7738	-18.6018	48.4342	19.5206	11.7329	61.8801	268.212	28.3188	9.35637	18.9624
J7.28	CACTGGTGCATA	GTGTGCCAGCMGCCGCGGTAA	5473	NA	GAMP	NA	111069	dyscophus guineti	animalia	chordata	amphibia	anura	microhylidae	dyscophus	guineti	26/01/2014	madagascar	918	external	NA	NA	animal_surface	ventral	terrestrial	adult	wild	january	carnivore	direct_freeze	DNeasy Powersoil	afrotropic	molly	12.2707	37.25	2.29929	0.70466	26	J7.28	-0.293	7735	-18.6018	48.4342	19.5206	11.7329	61.8801	268.212	28.3188	9.35637	18.9624
J7.27	ACGCTTAACGAC	GTGTGCCAGCMGCCGCGGTAA	5472	NA	GAMP	NA	111069	dyscophus guineti	animalia	chordata	amphibia	anura	microhylidae	dyscophus	guineti	26/01/2014	madagascar	918	external	NA	NA	animal_surface	ventral	terrestrial	adult	wild	january	carnivore	direct_freeze	DNeasy Powersoil	afrotropic	molly	12.0584	57	0.446516	0.10244	18	J7.27	-0.293	7734	-18.6018	48.4342	19.5206	11.7329	61.8801	268.212	28.3188	9.35637	18.9624
J7.29	TAAGACTACTGG	GTGTGCCAGCMGCCGCGGTAA	5474	NA	GAMP	NA	111069	dyscophus guineti	animalia	chordata	amphibia	anura	microhylidae	dyscophus	guineti	26/01/2014	madagascar	918	external	NA	NA	animal_surface	ventral	terrestrial	adult	wild	january	carnivore	direct_freeze	DNeasy Powersoil	afrotropic	molly	13.3919	130	0.524373	0.122494	25	J7.29	-0.293	7736	-18.6018	48.4342	19.5206	11.7329	61.8801	268.212	28.3188	9.35637	18.9624
Dyscophus.antongilii.6.009.1267654	ACCCATACAGCC	GTGTGCCAGCMGCCGCGGTAA	5470	NA	GAMP	NA	272187	dyscophus antongilii	animalia	chordata	amphibia	anura	microhylidae	dyscophus	antongilii	24/08/2013	madagascar	931	external	NA	NA	animal_surface	ventral	terrestrial	adult	wild	august	carnivore	direct_freeze	DNeasy Powersoil	afrotropic	molly	58.6119	528.036	7.5963	0.986638	357	Dyscophus.antongilii.6.009.1267654	-0.293	7467	-15.4333	49.4187	21.0343	10.3702	60.2877	244.022	29.5774	12.3764	17.201
Dyscophus.antongilii.6.007.1267773	GGCGATTTACGT	GTGTGCCAGCMGCCGCGGTAA	5468	NA	GAMP	NA	272187	dyscophus antongilii	animalia	chordata	amphibia	anura	microhylidae	dyscophus	antongilii	24/08/2013	madagascar	931	external	NA	NA	animal_surface	ventral	terrestrial	adult	wild	august	carnivore	direct_freeze	DNeasy Powersoil	afrotropic	molly	66.7732	747.677	7.7198	0.982942	421	Dyscophus.antongilii.6.007.1267773	-0.293	7465	-15.4333	49.4187	21.0343	10.3702	60.2877	244.022	29.5774	12.3764	17.201
Dyscophus.antongilii.6.006.1267826	GACGCACTAACT	GTGTGCCAGCMGCCGCGGTAA	5467	NA	GAMP	NA	272187	dyscophus antongilii	animalia	chordata	amphibia	anura	microhylidae	dyscophus	antongilii	24/08/2013	madagascar	931	external	NA	NA	animal_surface	ventral	terrestrial	adult	wild	august	carnivore	direct_freeze	DNeasy Powersoil	afrotropic	molly	62.4447	832.413	7.61046	0.98176	418	Dyscophus.antongilii.6.006.1267826	-0.293	7464	-15.4333	49.4187	21.0343	10.3702	60.2877	244.022	29.5774	12.3764	17.201
GP18.1.980722	CGGTCAATTGAC	GTGTGCCAGCMGCCGCGGTAA	5585	NA	GAMP	NA	1162258	gastrophryne pictiventris	animalia	chordata	amphibia	anura	microhylidae	gastrophryne	pictiventris	NA	costa rica	74	external	NA	NA	animal_surface	ventral	terrestrial	adult	wild	NA	carnivore	direct_freeze	DNeasy Powersoil	neotropic	molly	13.8633	38	1.64568	0.416966	33	GP18.1.980722	-0.293	6308	10.4311	-84.0033	25.9881	8.07613	76.4467	79.3565	31.422	20.8576	10.5644
GP18.2.980706	GGTGACTAGTTC	GTGTGCCAGCMGCCGCGGTAA	5586	NA	GAMP	NA	1162258	gastrophryne pictiventris	animalia	chordata	amphibia	anura	microhylidae	gastrophryne	pictiventris	NA	costa rica	74	external	NA	NA	animal_surface	ventral	terrestrial	adult	wild	NA	carnivore	direct_freeze	DNeasy Powersoil	neotropic	molly	43.8063	405.524	5.93045	0.954588	221	GP18.2.980706	-0.293	6309	10.4311	-84.0033	25.9881	8.07613	76.4467	79.3565	31.422	20.8576	10.5644
J9.30	GTTAGGGAGCGA	GTGTGCCAGCMGCCGCGGTAA	6814	NA	GAMP	NA	303960	paradoxophyla palmata	animalia	chordata	amphibia	anura	microhylidae	paradoxophyla	palmata	31/01/2014	madagascar	922	external	NA	NA	animal_surface	ventral	terrestrial	adult	wild	january	carnivore	direct_freeze	DNeasy Powersoil	afrotropic	molly	34.9417	347.794	4.56581	0.816796	181	J9.30	-0.293	7996	-18.9265	48.4177	19.2996	11.8776	62.4399	267.696	28.2661	9.24363	19.0224
Fr467.S2	CTATCGGAAGAT	GTGTGCCAGCMGCCGCGGTAA	6816	NA	GAMP	NA	303960	paradoxophyla palmata	animalia	chordata	amphibia	anura	microhylidae	paradoxophyla	palmata	2014-06-12	madagascar	1000	external	NA	NA	animal_surface	ventral	terrestrial	adult	wild	december	carnivore	direct_freeze	DNeasy Powersoil	afrotropic	molly	23.4686	114.714	5.28225	0.929208	109	Fr467.S2	-0.293	7830	-18.7709	48.4322	19.4106	11.7594	60.8122	272.528	28.065	8.72781	19.3372
Fr186.S2	TCATGCTCCATT	GTGTGCCAGCMGCCGCGGTAA	6815	NA	GAMP	NA	303960	paradoxophyla palmata	animalia	chordata	amphibia	anura	microhylidae	paradoxophyla	palmata	2014-06-12	madagascar	1000	external	NA	NA	animal_surface	ventral	terrestrial	adult	wild	december	carnivore	direct_freeze	DNeasy Powersoil	afrotropic	molly	37.7387	332.429	5.67751	0.94427	191	Fr186.S2	-0.293	7816	-18.7709	48.4322	19.4106	11.7594	60.8122	272.528	28.065	8.72781	19.3372
J3.38	CACGTTTATTCC	GTGTGCCAGCMGCCGCGGTAA	6885	NA	GAMP	NA	143634	platypelis grandis	animalia	chordata	amphibia	anura	microhylidae	platypelis	grandis	2014-11-01	madagascar	1010	external	NA	NA	animal_surface	ventral	terrestrial	adult	wild	january	carnivore	direct_freeze	DNeasy Powersoil	afrotropic	molly	53.1668	575.333	7.61811	0.989342	356	J3.38	-0.293	8284	-21.2888	47.4296	18.5921	11.1921	62.1219	256.904	26.9478	8.9316	18.0162
Platypelis.pollicaris.3.062.1267698	GTAAATTCAGGC	GTGTGCCAGCMGCCGCGGTAA	6887	NA	GAMP	NA	143658	platypelis pollicaris	animalia	chordata	amphibia	anura	microhylidae	platypelis	pollicaris	24/08/2013	madagascar	1024	external	NA	NA	animal_surface	ventral	terrestrial	adult	wild	august	carnivore	direct_freeze	DNeasy Powersoil	afrotropic	molly	12.4284	24.3333	2.8296	0.740356	24	Platypelis.pollicaris.3.062.1267698	-0.293	8317	-21.2888	47.4296	18.5921	11.1921	62.1219	256.904	26.9478	8.9316	18.0162
Fr447.S2	CTCAAGTCAAAG	GTGTGCCAGCMGCCGCGGTAA	6898	NA	GAMP	NA	143658	platypelis pollicaris	animalia	chordata	amphibia	anura	microhylidae	platypelis	pollicaris	2014-01-12	madagascar	936	external	NA	NA	animal_surface	ventral	terrestrial	adult	wild	december	carnivore	direct_freeze	DNeasy Powersoil	afrotropic	molly	14.8694	41.625	2.96748	0.749116	39	Fr447.S2	-0.293	8359	-21.26	47.42	18.9098	11.5202	62.379	260.818	27.4576	8.99026	18.4674
Fr441.S2	ATCAGTACTAGG	GTGTGCCAGCMGCCGCGGTAA	6893	NA	GAMP	NA	143658	platypelis pollicaris	animalia	chordata	amphibia	anura	microhylidae	platypelis	pollicaris	2014-01-12	madagascar	936	external	NA	NA	animal_surface	ventral	terrestrial	adult	wild	december	carnivore	direct_freeze	DNeasy Powersoil	afrotropic	molly	20.248	201.25	3.60199	0.84781	61	Fr441.S2	-0.293	8354	-21.26	47.42	18.9098	11.5202	62.379	260.818	27.4576	8.99026	18.4674
Fr445.S2	TCCACCCTCTAT	GTGTGCCAGCMGCCGCGGTAA	6897	NA	GAMP	NA	143658	platypelis pollicaris	animalia	chordata	amphibia	anura	microhylidae	platypelis	pollicaris	2014-01-12	madagascar	936	external	NA	NA	animal_surface	ventral	terrestrial	adult	wild	december	carnivore	direct_freeze	DNeasy Powersoil	afrotropic	molly	16.2379	56	2.39124	0.655056	39	Fr445.S2	-0.293	8358	-21.26	47.42	18.9098	11.5202	62.379	260.818	27.4576	8.99026	18.4674
Fr442.S2	CGGGTGTTTGCT	GTGTGCCAGCMGCCGCGGTAA	6894	NA	GAMP	NA	143658	platypelis pollicaris	animalia	chordata	amphibia	anura	microhylidae	platypelis	pollicaris	2014-01-12	madagascar	936	external	NA	NA	animal_surface	ventral	terrestrial	adult	wild	december	carnivore	direct_freeze	DNeasy Powersoil	afrotropic	molly	26.4855	143.913	4.73091	0.91977	110	Fr442.S2	-0.293	8355	-21.26	47.42	18.9098	11.5202	62.379	260.818	27.4576	8.99026	18.4674
Platypelis.pollicaris.3.063.1267786	AGTGTTTCGGAC	GTGTGCCAGCMGCCGCGGTAA	6888	NA	GAMP	NA	143658	platypelis pollicaris	animalia	chordata	amphibia	anura	microhylidae	platypelis	pollicaris	24/08/2013	madagascar	1024	external	NA	NA	animal_surface	ventral	terrestrial	adult	wild	august	carnivore	direct_freeze	DNeasy Powersoil	afrotropic	molly	31.3626	172.758	4.52686	0.849844	140	Platypelis.pollicaris.3.063.1267786	-0.293	8318	-21.2888	47.4296	18.5921	11.1921	62.1219	256.904	26.9478	8.9316	18.0162
Fr299.S2	TTAGAGCCATGC	GTGTGCCAGCMGCCGCGGTAA	6886	NA	GAMP	NA	143634	platypelis grandis	animalia	chordata	amphibia	anura	microhylidae	platypelis	grandis	2014-07-11	madagascar	949	external	NA	NA	animal_surface	ventral	terrestrial	adult	wild	november	carnivore	direct_freeze	DNeasy Powersoil	afrotropic	molly	19.1057	98.1111	4.38317	0.901832	70	Fr299.S2	-0.293	8813	-22.4824	46.9514	19.4512	11.2601	61.9106	262.152	28.0211	9.83501	18.186
Fr470.S2	CGCAGATTAGTA	GTGTGCCAGCMGCCGCGGTAA	6899	NA	GAMP	NA	143658	platypelis pollicaris	animalia	chordata	amphibia	anura	microhylidae	platypelis	pollicaris	2014-06-12	madagascar	1000	external	NA	NA	animal_surface	ventral	terrestrial	adult	wild	december	carnivore	direct_freeze	DNeasy Powersoil	afrotropic	molly	15.1209	53.1	3.95054	0.854108	51	Fr470.S2	-0.293	7832	-18.7709	48.4322	19.4106	11.7594	60.8122	272.528	28.065	8.72781	19.3372
Fr472.S2	CATCTGGGCAAT	GTGTGCCAGCMGCCGCGGTAA	6901	NA	GAMP	NA	143658	platypelis pollicaris	animalia	chordata	amphibia	anura	microhylidae	platypelis	pollicaris	2014-06-12	madagascar	1000	external	NA	NA	animal_surface	ventral	terrestrial	adult	wild	december	carnivore	direct_freeze	DNeasy Powersoil	afrotropic	molly	25.672	120.083	4.63365	0.891164	93	Fr472.S2	-0.293	7834	-18.7709	48.4322	19.4106	11.7594	60.8122	272.528	28.065	8.72781	19.3372
Fr453.S2	AAGGGACAAGTG	GTGTGCCAGCMGCCGCGGTAA	6923	NA	GAMP	NA	289221	plethodontohyla mihanika	animalia	chordata	amphibia	anura	microhylidae	plethodontohyla	mihanika	2014-01-12	madagascar	936	external	NA	NA	animal_surface	ventral	terrestrial	adult	wild	december	carnivore	direct_freeze	DNeasy Powersoil	afrotropic	molly	17.8977	55.1667	4.62222	0.93341	55	Fr453.S2	-0.293	8360	-21.26	47.42	18.9098	11.5202	62.379	260.818	27.4576	8.99026	18.4674
Fr103.S2	ATAGCTTCGTGG	GTGTGCCAGCMGCCGCGGTAA	6922	NA	GAMP	NA	289221	plethodontohyla mihanika	animalia	chordata	amphibia	anura	microhylidae	plethodontohyla	mihanika	2014-01-12	madagascar	936	external	NA	NA	animal_surface	ventral	terrestrial	adult	wild	december	carnivore	direct_freeze	DNeasy Powersoil	afrotropic	molly	34.7858	236.5	5.84395	0.949462	179	Fr103.S2	-0.293	8321	-21.26	47.42	18.9098	11.5202	62.379	260.818	27.4576	8.99026	18.4674
J8.17	TGGCGTCATTCG	GTGTGCCAGCMGCCGCGGTAA	6921	NA	GAMP	NA	289221	plethodontohyla mihanika	animalia	chordata	amphibia	anura	microhylidae	plethodontohyla	mihanika	29/01/2014	madagascar	1000	external	NA	NA	animal_surface	ventral	terrestrial	adult	wild	january	carnivore	direct_freeze	DNeasy Powersoil	afrotropic	molly	31.5365	254.625	5.62635	0.95525	154	J8.17	-0.293	7873	-18.7709	48.4322	19.4106	11.7594	60.8122	272.528	28.065	8.72781	19.3372
Plethodontohyla.notosticta.7.032.1267651	TAATGCCCAGGT	GTGTGCCAGCMGCCGCGGTAA	6925	NA	GAMP	NA	143638	plethodontohyla notosticta	animalia	chordata	amphibia	anura	microhylidae	plethodontohyla	notosticta	2013-04-09	madagascar	514	external	NA	NA	animal_surface	ventral	terrestrial	adult	wild	september	carnivore	direct_freeze	DNeasy Powersoil	afrotropic	molly	26.4177	134.941	3.50368	0.759778	112	Plethodontohyla.notosticta.7.032.1267651	-0.293	7439	-15.26	49.5046	22.687	11.0775	63.4835	243.452	31.4279	13.9747	17.4532
Plethodontohyla.notosticta.7.057.1267779	CGCCACGTGTAT	GTGTGCCAGCMGCCGCGGTAA	6927	NA	GAMP	NA	143638	plethodontohyla notosticta	animalia	chordata	amphibia	anura	microhylidae	plethodontohyla	notosticta	2013-04-09	madagascar	514	external	NA	NA	animal_surface	ventral	terrestrial	adult	wild	september	carnivore	direct_freeze	DNeasy Powersoil	afrotropic	molly	17.7097	64.1429	2.75074	0.622558	53	Plethodontohyla.notosticta.7.057.1267779	-0.293	7441	-15.26	49.5046	22.687	11.0775	63.4835	243.452	31.4279	13.9747	17.4532
Plethodontohyla.notosticta.7.058.1267798	GCAACCGATTGT	GTGTGCCAGCMGCCGCGGTAA	6928	NA	GAMP	NA	143638	plethodontohyla notosticta	animalia	chordata	amphibia	anura	microhylidae	plethodontohyla	notosticta	2013-04-09	madagascar	514	external	NA	NA	animal_surface	ventral	terrestrial	adult	wild	september	carnivore	direct_freeze	DNeasy Powersoil	afrotropic	molly	22.0664	129	2.81336	0.705012	69	Plethodontohyla.notosticta.7.058.1267798	-0.293	7442	-15.26	49.5046	22.687	11.0775	63.4835	243.452	31.4279	13.9747	17.4532
Plethodontohyla.notosticta.7.031.1267618	AGGAACCAGACG	GTGTGCCAGCMGCCGCGGTAA	6924	NA	GAMP	NA	143638	plethodontohyla notosticta	animalia	chordata	amphibia	anura	microhylidae	plethodontohyla	notosticta	2013-04-09	madagascar	514	external	NA	NA	animal_surface	ventral	terrestrial	adult	wild	september	carnivore	direct_freeze	DNeasy Powersoil	afrotropic	molly	31.2795	173.6	4.3117	0.807692	140	Plethodontohyla.notosticta.7.031.1267618	-0.293	7438	-15.26	49.5046	22.687	11.0775	63.4835	243.452	31.4279	13.9747	17.4532
Fr366.S2	CTTAGCTACTCT	GTGTGCCAGCMGCCGCGGTAA	7468	NA	GAMP	NA	68438	scaphiophryne gottlebei	animalia	chordata	amphibia	anura	microhylidae	scaphiophyrne	gottlebei	27/11/2014	madagascar	913	external	NA	NA	animal_surface	ventral	terrestrial	adult	wild	november	carnivore	direct_freeze	DNeasy Powersoil	afrotropic	molly	38.6526	188.8	6.07567	0.96588	163	Fr366.S2	-0.293	8837	-22.5918	45.3561	21.9816	13.7899	66.0826	274.354	31.5956	10.7312	20.8644
Fr393.S2	GTTCCGGATTAG	GTGTGCCAGCMGCCGCGGTAA	7469	NA	GAMP	NA	68438	scaphiophryne gottlebei	animalia	chordata	amphibia	anura	microhylidae	scaphiophyrne	gottlebei	27/11/2014	madagascar	913	external	NA	NA	animal_surface	ventral	terrestrial	adult	wild	november	carnivore	direct_freeze	DNeasy Powersoil	afrotropic	molly	36.6147	289.538	5.92767	0.932068	198	Fr393.S2	-0.293	8851	-22.5918	45.3561	21.9816	13.7899	66.0826	274.354	31.5956	10.7312	20.8644
J8.50	ATCACATTCTCC	GTGTGCCAGCMGCCGCGGTAA	7470	NA	GAMP	NA	143547	scaphiophryne marmorata	animalia	chordata	amphibia	anura	microhylidae	scaphiophyrne	marmorata	29/01/2014	madagascar	1000	external	NA	NA	animal_surface	ventral	terrestrial	adult	wild	january	carnivore	direct_freeze	DNeasy Powersoil	afrotropic	molly	41.1657	459.389	6.62059	0.967936	274	J8.50	-0.293	7901	-18.7709	48.4322	19.4106	11.7594	60.8122	272.528	28.065	8.72781	19.3372
Fr461.S2	TCCGCAACCTGA	GTGTGCCAGCMGCCGCGGTAA	7471	NA	GAMP	NA	143547	scaphiophryne marmorata	animalia	chordata	amphibia	anura	microhylidae	scaphiophyrne	marmorata	2014-06-12	madagascar	1000	external	NA	NA	animal_surface	ventral	terrestrial	adult	wild	december	carnivore	direct_freeze	DNeasy Powersoil	afrotropic	molly	29.1691	197.84	4.74233	0.885484	134	Fr461.S2	-0.293	7825	-18.7709	48.4322	19.4106	11.7594	60.8122	272.528	28.065	8.72781	19.3372
MVB2015-1982	AAAAAAAAAAAA	AAAAAAAAAAAA	6824	NA	GAMP	NA	191477	pelobates fuscus	animalia	chordata	amphibia	anura	pelobatidae	pelobates	fuscus	30/03/2015	germany	82	external	NA	NA	animal_surface	ventral	terrestrial	adult	wild	march	carnivore	direct_freeze	DNeasy Powersoil	palearctic	molly	24.6308	146.476	3.95378	0.847852	95	MVB2015-1982	-0.29	125	52.2813	10.601	9.18207	7.80668	30.8751	640.675	21.0669	-4.21718	25.284
MVB2015-1968	AAAAAAAAAAAA	AAAAAAAAAAAA	6819	NA	GAMP	NA	191477	pelobates fuscus	animalia	chordata	amphibia	anura	pelobatidae	pelobates	fuscus	30/03/2015	germany	82	external	NA	NA	animal_surface	ventral	terrestrial	adult	wild	march	carnivore	direct_freeze	DNeasy Powersoil	palearctic	molly	18.8621	86	3.38118	0.818902	53	MVB2015-1968	-0.29	120	52.2813	10.601	9.18207	7.80668	30.8751	640.675	21.0669	-4.21718	25.284
MVB2015-1964	AAAAAAAAAAAA	AAAAAAAAAAAA	6818	NA	GAMP	NA	191477	pelobates fuscus	animalia	chordata	amphibia	anura	pelobatidae	pelobates	fuscus	30/03/2015	germany	82	external	NA	NA	animal_surface	ventral	terrestrial	adult	wild	march	carnivore	direct_freeze	DNeasy Powersoil	palearctic	molly	27.167	227.55	4.53752	0.915526	117	MVB2015-1964	-0.29	119	52.2813	10.601	9.18207	7.80668	30.8751	640.675	21.0669	-4.21718	25.284
MVB2015-1980	AAAAAAAAAAAA	AAAAAAAAAAAA	6823	NA	GAMP	NA	191477	pelobates fuscus	animalia	chordata	amphibia	anura	pelobatidae	pelobates	fuscus	30/03/2015	germany	82	external	NA	NA	animal_surface	ventral	terrestrial	adult	wild	march	carnivore	direct_freeze	DNeasy Powersoil	palearctic	molly	27.9433	244.5	4.98594	0.928736	140	MVB2015-1980	-0.29	124	52.2813	10.601	9.18207	7.80668	30.8751	640.675	21.0669	-4.21718	25.284
MVB2015-1972	AAAAAAAAAAAA	AAAAAAAAAAAA	6821	NA	GAMP	NA	191477	pelobates fuscus	animalia	chordata	amphibia	anura	pelobatidae	pelobates	fuscus	30/03/2015	germany	82	external	NA	NA	animal_surface	ventral	terrestrial	adult	wild	march	carnivore	direct_freeze	DNeasy Powersoil	palearctic	molly	25.3405	149.138	5.22984	0.948248	118	MVB2015-1972	-0.29	122	52.2813	10.601	9.18207	7.80668	30.8751	640.675	21.0669	-4.21718	25.284
MVB2015-1978	AAAAAAAAAAAA	AAAAAAAAAAAA	6822	NA	GAMP	NA	191477	pelobates fuscus	animalia	chordata	amphibia	anura	pelobatidae	pelobates	fuscus	30/03/2015	germany	82	external	NA	NA	animal_surface	ventral	terrestrial	adult	wild	march	carnivore	direct_freeze	DNeasy Powersoil	palearctic	molly	22.7258	174.615	4.39799	0.90859	95	MVB2015-1978	-0.29	123	52.2813	10.601	9.18207	7.80668	30.8751	640.675	21.0669	-4.21718	25.284
Kenya225.Ptychadena.mascareniensis.Kenya.wild	TGGTCGCATCGT	AAAA	7001	NA	GAMP	NA	88031	ptychadena mascareniensis	animalia	chordata	amphibia	anura	ptychadenidae	ptychadena	mascareniensis	2009-06-12	kenya	1966	external	NA	NA	animal_surface	ventral	terrestrial	adult	wild	december	carnivore	other	DNeasy Powersoil	afrotropic	molly	65.9281	640.745	7.93606	0.992008	406	Kenya225.Ptychadena.mascareniensis.Kenya.wild	-0.293	6929	0.37455	36.8837	18.25	12.4851	83.9396	70.7828	25.6529	10.7789	14.874
Kenya130.Ptychadena.mascareniensis.Kenya.wild	ATGCCATGCCGT	AAAA	6999	NA	GAMP	NA	88031	ptychadena mascareniensis	animalia	chordata	amphibia	anura	ptychadenidae	ptychadena	mascareniensis	2009-03-12	kenya	1823	external	NA	NA	animal_surface	ventral	terrestrial	adult	wild	december	carnivore	other	DNeasy Powersoil	afrotropic	molly	35.7189	203.146	6.39725	0.968338	179	Kenya130.Ptychadena.mascareniensis.Kenya.wild	-0.293	6927	0.37455	36.8837	18.25	12.4851	83.9396	70.7828	25.6529	10.7789	14.874
Kenya226.Ptychadena.mascareniensis.Kenya.wild	ACTTGGTGTAAG	AAAA	7002	NA	GAMP	NA	88031	ptychadena mascareniensis	animalia	chordata	amphibia	anura	ptychadenidae	ptychadena	mascareniensis	2009-06-12	kenya	1966	external	NA	NA	animal_surface	ventral	terrestrial	adult	wild	december	carnivore	other	DNeasy Powersoil	afrotropic	molly	71.0646	791.343	8.20164	0.9918	465	Kenya226.Ptychadena.mascareniensis.Kenya.wild	-0.293	6930	0.37455	36.8837	18.25	12.4851	83.9396	70.7828	25.6529	10.7789	14.874
Kenya190.Ptychadena.mascareniensis.Kenya.wild	TAATCGGTGCCA	AAAA	7000	NA	GAMP	NA	88031	ptychadena mascareniensis	animalia	chordata	amphibia	anura	ptychadenidae	ptychadena	mascareniensis	2009-04-12	kenya	1186	external	NA	NA	animal_surface	ventral	terrestrial	adult	wild	december	carnivore	other	DNeasy Powersoil	afrotropic	molly	25.698	226.833	1.99643	0.365584	104	Kenya190.Ptychadena.mascareniensis.Kenya.wild	-0.293	6928	0.37455	36.8837	18.25	12.4851	83.9396	70.7828	25.6529	10.7789	14.874
Kenya296.Ptychadena.mascareniensis.Kenya.wild	GCCAACAACCAT	AAAA	7005	NA	GAMP	NA	88031	ptychadena mascareniensis	animalia	chordata	amphibia	anura	ptychadenidae	ptychadena	mascareniensis	2009-07-12	kenya	1837	external	NA	NA	animal_surface	ventral	terrestrial	adult	wild	december	carnivore	other	DNeasy Powersoil	afrotropic	molly	34.6161	356.1	5.37149	0.939902	181	Kenya296.Ptychadena.mascareniensis.Kenya.wild	-0.293	6934	0.37455	36.8837	18.25	12.4851	83.9396	70.7828	25.6529	10.7789	14.874
Kenya420.Ptychadena.anchietae.Kenya.wild	AGCGACGAAGAC	AAAA	6997	NA	GAMP	NA	127654	ptychadena anchietae	animalia	chordata	amphibia	anura	ptychadenidae	ptychadena	anchietae	13/12/2009	kenya	1273	external	NA	NA	animal_surface	ventral	terrestrial	adult	wild	december	carnivore	other	DNeasy Powersoil	afrotropic	molly	18.4857	104	3.47894	0.815706	62	Kenya420.Ptychadena.anchietae.Kenya.wild	-0.293	6766	3.39054	38.3691	25.1521	12.8858	75.88	143.667	33.6887	16.709	16.9796
Kenya351.Ptychadena.anchietae.Kenya.wild	TCAGTTCTCGTT	AAAA	6995	NA	GAMP	NA	127654	ptychadena anchietae	animalia	chordata	amphibia	anura	ptychadenidae	ptychadena	anchietae	2009-11-12	kenya	1160	external	NA	NA	animal_surface	ventral	terrestrial	adult	wild	december	carnivore	other	DNeasy Powersoil	afrotropic	molly	19.1978	97.6667	4.42508	0.900376	72	Kenya351.Ptychadena.anchietae.Kenya.wild	-0.293	6762	3.39054	38.3691	25.1521	12.8858	75.88	143.667	33.6887	16.709	16.9796
Kenya419.Ptychadena.anchietae.Kenya.wild	CTCTCTCACTTG	AAAA	6996	NA	GAMP	NA	127654	ptychadena anchietae	animalia	chordata	amphibia	anura	ptychadenidae	ptychadena	anchietae	13/12/2009	kenya	1273	external	NA	NA	animal_surface	ventral	terrestrial	adult	wild	december	carnivore	other	DNeasy Powersoil	afrotropic	molly	15.4917	107	2.76665	0.777812	38	Kenya419.Ptychadena.anchietae.Kenya.wild	-0.293	6765	3.39054	38.3691	25.1521	12.8858	75.88	143.667	33.6887	16.709	16.9796
Ptychadena.mascarniensis.5.009.1267815	TAAAGACCCGTA	GTGTGCCAGCMGCCGCGGTAA	7015	NA	GAMP	NA	88031	ptychadena mascareniensis	animalia	chordata	amphibia	anura	ptychadenidae	ptychadena	mascareniensis	29/08/2013	madagascar	1611	external	NA	NA	animal_surface	ventral	terrestrial	adult	wild	august	carnivore	direct_freeze	DNeasy Powersoil	afrotropic	molly	56.0889	506.742	7.72941	0.991826	351	Ptychadena.mascarniensis.5.009.1267815	-0.293	8108	-19.3639	47.4307	16.1257	13.6783	66.08	259.498	25.9029	5.20349	20.6994
PTM5	AAGCGTACATTG	GTGTGCCAGCMGCCGCGGTAA	7036	NA	GAMP	NA	88031	ptychadena mascareniensis	animalia	chordata	amphibia	anura	ptychadenidae	ptychadena	mascareniensis	26/01/2014	madagascar	918	external	NA	NA	animal_surface	ventral	freshwater	adult	wild	january	carnivore	direct_freeze	DNeasy Powersoil	afrotropic	molly	19.6605	126.909	1.41569	0.347516	56	PTM5	-0.293	7760	-18.6018	48.4342	19.5206	11.7329	61.8801	268.212	28.3188	9.35637	18.9624
Fr125.S2	TCTGCACTGAGC	GTGTGCCAGCMGCCGCGGTAA	7056	NA	GAMP	NA	88031	ptychadena mascareniensis	animalia	chordata	amphibia	anura	ptychadenidae	ptychadena	mascareniensis	2014-08-12	madagascar	942	external	NA	NA	animal_surface	ventral	freshwater	adult	wild	december	carnivore	direct_freeze	DNeasy Powersoil	afrotropic	molly	33.2152	222.182	5.70376	0.948838	163	Fr125.S2	-0.293	7926	-18.9328	48.4131	19.2904	11.9157	62.5532	267.484	28.2674	9.21833	19.0491
Ptychadena.mascarniensis.1.048.1267637	AGCTGTCAAGCT	GTGTGCCAGCMGCCGCGGTAA	7008	NA	GAMP	NA	88031	ptychadena mascareniensis	animalia	chordata	amphibia	anura	ptychadenidae	ptychadena	mascareniensis	17/08/2013	madagascar	926	external	NA	NA	animal_surface	ventral	freshwater	adult	wild	august	carnivore	direct_freeze	DNeasy Powersoil	afrotropic	molly	31.2664	326.517	5.50424	0.938154	179	Ptychadena.mascarniensis.1.048.1267637	-0.293	8003	-18.9236	48.422	19.311	11.831	62.4215	267.216	28.2301	9.27683	18.9533
Fr261.S2	ACAACACTCCGA	GTGTGCCAGCMGCCGCGGTAA	7054	NA	GAMP	NA	88031	ptychadena mascareniensis	animalia	chordata	amphibia	anura	ptychadenidae	ptychadena	mascareniensis	22/11/2014	madagascar	872	external	NA	NA	animal_surface	ventral	freshwater	adult	wild	november	carnivore	direct_freeze	DNeasy Powersoil	afrotropic	molly	35.8327	215.763	5.73443	0.947714	166	Fr261.S2	-0.293	8435	-21.246	47.4249	19.1755	11.603	62.3742	262.292	27.8008	9.19912	18.6017
Fr209.S2	GGACTCAACTAA	GTGTGCCAGCMGCCGCGGTAA	7044	NA	GAMP	NA	88031	ptychadena mascareniensis	animalia	chordata	amphibia	anura	ptychadenidae	ptychadena	mascareniensis	22/11/2014	madagascar	872	external	NA	NA	animal_surface	ventral	freshwater	adult	wild	november	carnivore	direct_freeze	DNeasy Powersoil	afrotropic	molly	23.0417	116.353	4.27597	0.873622	89	Fr209.S2	-0.293	8410	-21.246	47.4249	19.1755	11.603	62.3742	262.292	27.8008	9.19912	18.6017
J2.8	CGCATACGACCT	GTGTGCCAGCMGCCGCGGTAA	7027	NA	GAMP	NA	88031	ptychadena mascareniensis	animalia	chordata	amphibia	anura	ptychadenidae	ptychadena	mascareniensis	2014-09-01	madagascar	863	external	NA	NA	animal_surface	ventral	freshwater	adult	wild	january	carnivore	direct_freeze	DNeasy Powersoil	afrotropic	molly	62.5273	667.319	8.03048	0.991586	418	J2.8	-0.293	8403	-21.2483	47.4299	19.3769	11.6384	62.3704	262.919	28.0442	9.3843	18.6599
Fr217.S2	AGTGATGTGACT	GTGTGCCAGCMGCCGCGGTAA	7049	NA	GAMP	NA	88031	ptychadena mascareniensis	animalia	chordata	amphibia	anura	ptychadenidae	ptychadena	mascareniensis	22/11/2014	madagascar	872	external	NA	NA	animal_surface	ventral	freshwater	adult	wild	november	carnivore	direct_freeze	DNeasy Powersoil	afrotropic	molly	20.8421	88.1111	4.72406	0.923634	78	Fr217.S2	-0.293	8417	-21.246	47.4249	19.1755	11.603	62.3742	262.292	27.8008	9.19912	18.6017
Fr390.S2	AGTAGCGGAAGA	GTGTGCCAGCMGCCGCGGTAA	7055	NA	GAMP	NA	88031	ptychadena mascareniensis	animalia	chordata	amphibia	anura	ptychadenidae	ptychadena	mascareniensis	22/11/2014	madagascar	872	external	NA	NA	animal_surface	ventral	freshwater	adult	wild	november	carnivore	direct_freeze	DNeasy Powersoil	afrotropic	molly	42.3804	321.25	6.11625	0.95783	211	Fr390.S2	-0.293	8461	-21.246	47.4249	19.1755	11.603	62.3742	262.292	27.8008	9.19912	18.6017
Kenya229.Amietia.angolensis.Kenya.wild	GGATCGTAATAC	AAAA	4437	NA	GAMP	NA	327958	amietia angolensis	animalia	chordata	amphibia	anura	pyxicephalidae	amietia	angolensis	2009-06-12	kenya	1966	external	NA	NA	animal_surface	ventral	terrestrial	adult	wild	december	carnivore	other	DNeasy Powersoil	afrotropic	molly	31.3547	214.889	4.85941	0.91585	133	Kenya229.Amietia.angolensis.Kenya.wild	-0.293	6933	0.37455	36.8837	18.25	12.4851	83.9396	70.7828	25.6529	10.7789	14.874
Kenya417.Amietia.angolensis.Kenya.wild	TTGACCGCGGTT	AAAA	4438	NA	GAMP	NA	327958	amietia angolensis	animalia	chordata	amphibia	anura	pyxicephalidae	amietia	angolensis	13/12/2009	kenya	1273	external	NA	NA	animal_surface	ventral	terrestrial	adult	wild	december	carnivore	other	DNeasy Powersoil	afrotropic	molly	26.836	145.333	5.59767	0.96339	117	Kenya417.Amietia.angolensis.Kenya.wild	-0.293	6763	3.39054	38.3691	25.1521	12.8858	75.88	143.667	33.6887	16.709	16.9796
Kenya418.Amietia.angolensis.Kenya.wild	GGAATTATCGGT	AAAA	4439	NA	GAMP	NA	327958	amietia angolensis	animalia	chordata	amphibia	anura	pyxicephalidae	amietia	angolensis	13/12/2009	kenya	1273	external	NA	NA	animal_surface	ventral	terrestrial	adult	wild	december	carnivore	other	DNeasy Powersoil	afrotropic	molly	17.2592	71.6667	2.01909	0.509712	46	Kenya418.Amietia.angolensis.Kenya.wild	-0.293	6764	3.39054	38.3691	25.1521	12.8858	75.88	143.667	33.6887	16.709	16.9796
Kenya131.Amietia.angolensis.Kenya.wild	GGTTATTTGGCG	AAAA	4435	NA	GAMP	NA	327958	amietia angolensis	animalia	chordata	amphibia	anura	pyxicephalidae	amietia	angolensis	2009-03-12	kenya	1823	external	NA	NA	animal_surface	ventral	terrestrial	adult	wild	december	carnivore	other	DNeasy Powersoil	afrotropic	molly	21.9632	158.273	3.29679	0.773112	98	Kenya131.Amietia.angolensis.Kenya.wild	-0.293	6967	0.11625	37.5943	17.6412	10.8542	79.2499	85.8596	24.2172	10.5272	13.69
Kenya189.Amietia.angolensis.Kenya.wild	TTAACCTTCCTG	AAAA	4436	NA	GAMP	NA	327958	amietia angolensis	animalia	chordata	amphibia	anura	pyxicephalidae	amietia	angolensis	2009-04-12	kenya	1186	external	NA	NA	animal_surface	ventral	terrestrial	adult	wild	december	carnivore	other	DNeasy Powersoil	afrotropic	molly	37.7138	272.333	5.23929	0.898236	167	Kenya189.Amietia.angolensis.Kenya.wild	-0.293	6966	0.06462	37.7464	20.7386	9.74946	78.0099	88.9018	27.0804	14.5819	12.4985
Kenya303.Amietia.wittei.Kenya.wild	CGGGTGTTTGCT	AAAA	4447	NA	GAMP	NA	1508816	amietia wittei	animalia	chordata	amphibia	anura	pyxicephalidae	amietia	wittei	2009-09-12	kenya	3074	external	NA	NA	animal_surface	ventral	terrestrial	adult	wild	december	carnivore	other	DNeasy Powersoil	afrotropic	molly	37.7948	311.565	5.25628	0.925478	160	Kenya303.Amietia.wittei.Kenya.wild	-0.293	6942	0.16102	37.449	16.2138	11.2079	84.1089	73.6039	22.9665	9.64211	13.3244
Kenya19.Amietia.wittei.Kenya.wild	TGGGTCCCACAT	AAAA	4443	NA	GAMP	NA	1508816	amietia wittei	animalia	chordata	amphibia	anura	pyxicephalidae	amietia	wittei	29/11/2009	kenya	2929	external	NA	NA	animal_surface	ventral	terrestrial	adult	wild	november	carnivore	other	DNeasy Powersoil	afrotropic	molly	38.3214	392.875	5.65641	0.91722	234	Kenya19.Amietia.wittei.Kenya.wild	-0.293	6935	0.16102	37.449	16.2138	11.2079	84.1089	73.6039	22.9665	9.64211	13.3244
Kenya320.Amietia.wittei.Kenya.wild	TTGCCAAGAGTC	AAAA	4448	NA	GAMP	NA	1508816	amietia wittei	animalia	chordata	amphibia	anura	pyxicephalidae	amietia	wittei	2009-09-12	kenya	3074	external	NA	NA	animal_surface	ventral	terrestrial	adult	wild	december	carnivore	other	DNeasy Powersoil	afrotropic	molly	17.9705	54.25	3.91618	0.856382	53	Kenya320.Amietia.wittei.Kenya.wild	-0.293	6943	0.16102	37.449	16.2138	11.2079	84.1089	73.6039	22.9665	9.64211	13.3244
Kenya22.Amietia.wittei.Kenya.wild	CTGTCAGTGACC	AAAA	4440	NA	GAMP	NA	1508816	amietia wittei	animalia	chordata	amphibia	anura	pyxicephalidae	amietia	wittei	29/11/2009	kenya	2929	external	NA	NA	animal_surface	ventral	terrestrial	adult	wild	november	carnivore	other	DNeasy Powersoil	afrotropic	molly	56.2101	595.164	7.17665	0.970854	334	Kenya22.Amietia.wittei.Kenya.wild	-0.293	6936	0.16102	37.449	16.2138	11.2079	84.1089	73.6039	22.9665	9.64211	13.3244
Kenya302.Amietia.wittei.Kenya.wild	CGTGACAATAGT	AAAA	4446	NA	GAMP	NA	1508816	amietia wittei	animalia	chordata	amphibia	anura	pyxicephalidae	amietia	wittei	2009-09-12	kenya	3074	external	NA	NA	animal_surface	ventral	terrestrial	adult	wild	december	carnivore	other	DNeasy Powersoil	afrotropic	molly	37.0786	316.098	6.45228	0.974666	214	Kenya302.Amietia.wittei.Kenya.wild	-0.293	6941	0.16102	37.449	16.2138	11.2079	84.1089	73.6039	22.9665	9.64211	13.3244
Japan2015-11	AAAAAAAAAAA	AAAAAAAAAAAAAAAAAAAAA	5700	NA	GAMP	NA	8410	glandirana rugosa	animalia	chordata	amphibia	anura	ranidae	glandirana	rugosa	2014-03-08	japan	378	external	NA	NA	animal_surface	ventral	freshwater	adult	wild	august	carnivore	direct_freeze	DNeasy Powersoil	palearctic	molly	36.7157	274.857	5.51409	0.941746	162	Japan2015-11	-0.293	4563	34.4883	133.025	14.9017	7.9483	26.1093	820.126	31.1718	0.738107	30.4337
MVB2015-808	AAAAAAAAAAA	AAAAAAAAAAAAAAAAAAAAA	5696	NA	GAMP	NA	8410	glandirana rugosa	animalia	chordata	amphibia	anura	ranidae	glandirana	rugosa	27/02/2015	japan	286	external	NA	NA	animal_surface	ventral	freshwater	adult	wild	february	carnivore	direct_freeze	DNeasy Powersoil	palearctic	molly	35.2245	412.65	5.81964	0.962632	175	MVB2015-808	-0.293	4582	34.5067	132.788	14.6123	8.23304	26.5358	830.591	30.9346	-0.0900244	31.0246
MVB2015-885	AAAAAAAAAAA	AAAAAAAAAAAAAAAAAAAAA	5701	NA	GAMP	NA	8410	glandirana rugosa	animalia	chordata	amphibia	anura	ranidae	glandirana	rugosa	NA	japan	434	external	NA	NA	animal_surface	ventral	freshwater	adult	wild	NA	carnivore	direct_freeze	DNeasy Powersoil	palearctic	molly	36.4605	363.808	5.82539	0.96226	181	MVB2015-885	-0.293	4507	34.5946	132.795	13.5081	8.85682	27.2272	857.849	30.3436	-2.18486	32.5285
MVB2015-889	AAAAAAAAAAA	AAAAAAAAAAAAAAAAAAAAA	5703	NA	GAMP	NA	8410	glandirana rugosa	animalia	chordata	amphibia	anura	ranidae	glandirana	rugosa	NA	japan	434	external	NA	NA	animal_surface	ventral	freshwater	adult	wild	NA	carnivore	direct_freeze	DNeasy Powersoil	palearctic	molly	32.2943	285.957	4.98081	0.909564	152	MVB2015-889	-0.293	4509	34.5946	132.795	13.5081	8.85682	27.2272	857.849	30.3436	-2.18486	32.5285
MVB2015-814	AAAAAAAAAAA	AAAAAAAAAAAAAAAAAAAAA	5698	NA	GAMP	NA	8410	glandirana rugosa	animalia	chordata	amphibia	anura	ranidae	glandirana	rugosa	27/02/2015	japan	286	external	NA	NA	animal_surface	ventral	freshwater	adult	wild	february	carnivore	direct_freeze	DNeasy Powersoil	palearctic	molly	47.0303	415.349	6.66153	0.98034	238	MVB2015-814	-0.293	4584	34.5067	132.788	14.6123	8.23304	26.5358	830.591	30.9346	-0.0900244	31.0246
AES603	GGACTTCCAGCT	GTGTGCCAGCMGCCGCGGTAA	6427	NA	GAMP	NA	152347	lithobates yavapaiensis	animalia	chordata	amphibia	anura	ranidae	lithobates	yavapaiensis	NA	usa	1080	external	NA	NA	animal_surface	ventral	terrestrial	adult	wild	NA	carnivore	direct_freeze	DNeasy Powersoil	nearctic	molly	38.464	339	5.50689	0.919886	187	AES603	-0.293	4690	31.9977	-110.597	18.1539	18.0246	49.2259	703.314	36.2056	-0.409344	36.6149
AES606	ACGAGACTGATT	GTGTGCCAGCMGCCGCGGTAA	6428	NA	GAMP	NA	152347	lithobates yavapaiensis	animalia	chordata	amphibia	anura	ranidae	lithobates	yavapaiensis	NA	usa	1210	external	NA	NA	animal_surface	ventral	freshwater	adult	wild	NA	carnivore	direct_freeze	DNeasy Powersoil	nearctic	molly	65.9246	542.664	8.16439	0.994678	402	AES606	-0.293	4692	31.5822	-111.101	17.6113	17.5622	50.2355	652.617	34.9073	-0.0112387	34.9185
AES372	GAATACCAAGTC	GTGTGCCAGCMGCCGCGGTAA	6426	NA	GAMP	NA	152347	lithobates yavapaiensis	animalia	chordata	amphibia	anura	ranidae	lithobates	yavapaiensis	NA	usa	1210	external	NA	NA	animal_surface	ventral	freshwater	adult	wild	NA	carnivore	direct_freeze	DNeasy Powersoil	nearctic	molly	51.5872	519.45	7.48768	0.985892	342	AES372	-0.293	4691	31.5822	-111.101	17.6113	17.5622	50.2355	652.617	34.9073	-0.0112387	34.9185
AES607	TGGTCAACGATA	GTGTGCCAGCMGCCGCGGTAA	6429	NA	GAMP	NA	152347	lithobates yavapaiensis	animalia	chordata	amphibia	anura	ranidae	lithobates	yavapaiensis	NA	usa	1210	external	NA	NA	animal_surface	ventral	freshwater	adult	wild	NA	carnivore	direct_freeze	DNeasy Powersoil	nearctic	molly	58.3836	502.667	7.74172	0.99008	366	AES607	-0.293	4693	31.5822	-111.101	17.6113	17.5622	50.2355	652.617	34.9073	-0.0112387	34.9185
R.cat.Jeuv.NMT.7.18	CACTAGACCCAC	NNNNNN	7865	NA	GAMP	NA	8400	lithobates catesbeianus	animalia	chordata	amphibia	anura	ranidae	lithobates	catesbeianus	NA	south korea	45	external	NA	NA	animal_surface	ventral	terrestrial	adult	wild	NA	carnivore	direct_freeze	NA	palearctic	molly	55.4536	585.768	7.25493	0.986366	317	R.cat.Jeuv.NMT.7.18	-0.293	4108	35.8219	127.149	12.3528	10.6723	28.6194	960.128	30.8127	-6.47376	37.2865
R.cat.Jeuv.NMT.6.18	AGTAATAACAAG	NNNNNN	7864	NA	GAMP	NA	8400	lithobates catesbeianus	animalia	chordata	amphibia	anura	ranidae	lithobates	catesbeianus	NA	south korea	45	external	NA	NA	animal_surface	ventral	terrestrial	adult	wild	NA	carnivore	direct_freeze	NA	palearctic	molly	57.4288	728.407	7.48476	0.986004	360	R.cat.Jeuv.NMT.6.18	-0.293	4107	35.8219	127.149	12.3528	10.6723	28.6194	960.128	30.8127	-6.47376	37.2865
R.cat.Adult.F.NMT.15.14	TGGTTTCGAAGA	NNNNNN	7845	NA	GAMP	NA	8400	lithobates catesbeianus	animalia	chordata	amphibia	anura	ranidae	lithobates	catesbeianus	NA	south korea	45	external	NA	NA	animal_surface	ventral	terrestrial	adult	wild	NA	carnivore	direct_freeze	NA	palearctic	molly	56.8816	759.609	7.24952	0.98624	327	R.cat.Adult.F.NMT.15.14	-0.293	4088	35.8219	127.149	12.3528	10.6723	28.6194	960.128	30.8127	-6.47376	37.2865
R.cat.Adult.F.NMT.4.14	TCCGACCCGATC	NNNNNN	7848	NA	GAMP	NA	8400	lithobates catesbeianus	animalia	chordata	amphibia	anura	ranidae	lithobates	catesbeianus	NA	south korea	45	external	NA	NA	animal_surface	ventral	terrestrial	adult	wild	NA	carnivore	direct_freeze	NA	palearctic	molly	67.154	724	7.65596	0.98695	388	R.cat.Adult.F.NMT.4.14	-0.293	4091	35.8219	127.149	12.3528	10.6723	28.6194	960.128	30.8127	-6.47376	37.2865
R.cat.Adult.M.NMT.10.44	GGTCCTTCCCGA	NNNNNN	7853	NA	GAMP	NA	8400	lithobates catesbeianus	animalia	chordata	amphibia	anura	ranidae	lithobates	catesbeianus	NA	south korea	45	external	NA	NA	animal_surface	ventral	terrestrial	adult	wild	NA	carnivore	direct_freeze	NA	palearctic	molly	49.564	466.333	6.26388	0.962368	247	R.cat.Adult.M.NMT.10.44	-0.293	4096	35.8219	127.149	12.3528	10.6723	28.6194	960.128	30.8127	-6.47376	37.2865
R.cat.Jeuv.NMT.12.14	TCACTGCTAGGA	NNNNNN	7859	NA	GAMP	NA	8400	lithobates catesbeianus	animalia	chordata	amphibia	anura	ranidae	lithobates	catesbeianus	NA	south korea	45	external	NA	NA	animal_surface	ventral	terrestrial	adult	wild	NA	carnivore	direct_freeze	NA	palearctic	molly	70.2463	753.795	7.99047	0.992998	414	R.cat.Jeuv.NMT.12.14	-0.293	4102	35.8219	127.149	12.3528	10.6723	28.6194	960.128	30.8127	-6.47376	37.2865
R.cat.Adult.M.NMT.2.14	TACACGCTGATG	NNNNNN	7854	NA	GAMP	NA	8400	lithobates catesbeianus	animalia	chordata	amphibia	anura	ranidae	lithobates	catesbeianus	NA	south korea	45	external	NA	NA	animal_surface	ventral	terrestrial	adult	wild	NA	carnivore	direct_freeze	NA	palearctic	molly	51.1462	461.75	7.08727	0.982882	288	R.cat.Adult.M.NMT.2.14	-0.293	4097	35.8219	127.149	12.3528	10.6723	28.6194	960.128	30.8127	-6.47376	37.2865
R.cat.Jeuv.NMT.3.18	GCTAGACACTAC	NNNNNN	7862	NA	GAMP	NA	8400	lithobates catesbeianus	animalia	chordata	amphibia	anura	ranidae	lithobates	catesbeianus	NA	south korea	45	external	NA	NA	animal_surface	ventral	terrestrial	adult	wild	NA	carnivore	direct_freeze	NA	palearctic	molly	62.4017	651.634	7.51947	0.987522	360	R.cat.Jeuv.NMT.3.18	-0.293	4105	35.8219	127.149	12.3528	10.6723	28.6194	960.128	30.8127	-6.47376	37.2865
R.cat.Adult.F.NMT.4.18	CGATATCAGTAG	NNNNNN	7849	NA	GAMP	NA	8400	lithobates catesbeianus	animalia	chordata	amphibia	anura	ranidae	lithobates	catesbeianus	NA	south korea	45	external	NA	NA	animal_surface	ventral	terrestrial	adult	wild	NA	carnivore	direct_freeze	NA	palearctic	molly	55.3798	515.154	7.2181	0.979946	317	R.cat.Adult.F.NMT.4.18	-0.293	4092	35.8219	127.149	12.3528	10.6723	28.6194	960.128	30.8127	-6.47376	37.2865
Lithobates.catesbeiana.JuvG.Sawhill.Skin.HOP.28	GTCAATTAGTGG	NNNNNN	6379	NA	GAMP	NA	8400	lithobates catesbeianus	animalia	chordata	amphibia	anura	ranidae	lithobates	catesbeianus	2011-10-12	usa	1577	external	NA	NA	animal_surface	ventral	freshwater	adult	wild	december	carnivore	direct_freeze	DNeasy Powersoil	nearctic	molly	31.4119	189.036	4.93883	0.923118	130	Lithobates.catesbeiana.JuvG.Sawhill.Skin.HOP.28	-0.293	3164	40.04	-105.195	10.0537	16.5326	41.4786	853.804	30.0681	-9.79027	39.8584
FR11.1205986	AAGCTTGAAACC	GTGTGCCAGCMGCCGCGGTAA	6390	NA	GAMP	NA	8400	lithobates catesbeianus	animalia	chordata	amphibia	anura	ranidae	lithobates	catesbeianus	NA	usa	1643	external	NA	NA	animal_surface	whole body skin swab	freshwater	larvae	wild	NA	herbivore	direct_freeze	NA	palearctic	molly	31.2065	356	5.42909	0.956518	146	FR11.1205986	-0.293	2083	40.01	-105.27	9.64489	15.6613	41.1414	825.774	28.7209	-9.34591	38.0669
FR23.1205982	ACACCTGCGATC	GTGTGCCAGCMGCCGCGGTAA	6403	NA	GAMP	NA	8400	lithobates catesbeianus	animalia	chordata	amphibia	anura	ranidae	lithobates	catesbeianus	NA	usa	1643	external	NA	NA	animal_surface	whole body skin swab	freshwater	larvae	wild	NA	herbivore	direct_freeze	NA	palearctic	molly	43.2833	540.714	5.89495	0.963686	195	FR23.1205982	-0.293	2096	40.01	-105.27	9.64489	15.6613	41.1414	825.774	28.7209	-9.34591	38.0669
FR16.1205984	GTGTCCGGATTC	GTGTGCCAGCMGCCGCGGTAA	6395	NA	GAMP	NA	8400	lithobates catesbeianus	animalia	chordata	amphibia	anura	ranidae	lithobates	catesbeianus	NA	usa	1643	external	NA	NA	animal_surface	whole body skin swab	freshwater	larvae	wild	NA	herbivore	direct_freeze	NA	palearctic	molly	34.2706	309	5.00845	0.930688	143	FR16.1205984	-0.293	2088	40.01	-105.27	9.64489	15.6613	41.1414	825.774	28.7209	-9.34591	38.0669
FR7.1205992	AACGAGGCAACG	GTGTGCCAGCMGCCGCGGTAA	6413	NA	GAMP	NA	8400	lithobates catesbeianus	animalia	chordata	amphibia	anura	ranidae	lithobates	catesbeianus	NA	usa	1643	external	NA	NA	animal_surface	whole body skin swab	freshwater	larvae	wild	NA	herbivore	direct_freeze	NA	palearctic	molly	30.3201	286	4.76728	0.912466	125	FR7.1205992	-0.293	2106	40.01	-105.27	9.64489	15.6613	41.1414	825.774	28.7209	-9.34591	38.0669
Lithobates.catesbeiana.Adult.1.Coot.Skin.side.1.HOP.51	ACCCGGATTTCG	NNNNNN	6358	NA	GAMP	NA	8400	lithobates catesbeianus	animalia	chordata	amphibia	anura	ranidae	lithobates	catesbeianus	2011-10-11	usa	1580	external	NA	NA	animal_surface	ventral	terrestrial	adult	wild	november	carnivore	direct_freeze	DNeasy Powersoil	nearctic	molly	26.2147	142.5	5.55584	0.965792	111	Lithobates.catesbeiana.Adult.1.Coot.Skin.side.1.HOP.51	-0.293	3209	40.0875	-105.209	9.98451	16.985	42.0337	856.966	30.2481	-10.1592	40.4073
170913_219_VT1_Licl	AGGGACTT	GTGTGYCAGCMGCCGCGGTAA	16311	NA	na	NA	145282	lithobates clamitans	animalia	chordata	amphibia	anura	ranidae	lithobates	clamitans	13/09/2017	usa	101	external	NA	NA	animal_surface	none	terrestrial	juvenile_pupae	wild	september	carnivore	direct_freeze	DNeasy Blood and Tissue	nearctic	brandon	9.05039	26	0.94784	0.294308	11	170913_219_VT1_Licl	-0.293	1280	44.5077	-73.1621	7.21061	10.6344	26.5255	1068.04	25.5241	-14.5672	40.0913
170913_251_VT2_Licl	CACCATCT	GTGTGYCAGCMGCCGCGGTAA	16342	NA	na	NA	145282	lithobates clamitans	animalia	chordata	amphibia	anura	ranidae	lithobates	clamitans	13/09/2017	usa	101	external	NA	NA	animal_surface	none	terrestrial	larvae	wild	september	herbivore	direct_freeze	DNeasy Blood and Tissue	nearctic	brandon	17.309	79.625	2.79534	0.76251	48	170913_251_VT2_Licl	-0.293	1350	44.515	-73.1623	7.18827	10.6032	26.4584	1068.32	25.5151	-14.5598	40.0749
170913_221_VT1_Licl	CCGGCCGC	GTGTGYCAGCMGCCGCGGTAA	16313	NA	na	NA	145282	lithobates clamitans	animalia	chordata	amphibia	anura	ranidae	lithobates	clamitans	13/09/2017	usa	101	external	NA	NA	animal_surface	none	terrestrial	juvenile_pupae	wild	september	carnivore	direct_freeze	DNeasy Blood and Tissue	nearctic	brandon	47.3661	364.25	6.87461	0.98286	255	170913_221_VT1_Licl	-0.293	1282	44.5077	-73.1621	7.21061	10.6344	26.5255	1068.04	25.5241	-14.5672	40.0913
171020_281_VT1_Licl	AGTGCAGG	GTGTGYCAGCMGCCGCGGTAA	16352	NA	na	NA	145282	lithobates clamitans	animalia	chordata	amphibia	anura	ranidae	lithobates	clamitans	20/10/2017	usa	101	external	NA	NA	animal_surface	none	terrestrial	juvenile_pupae	wild	october	carnivore	direct_freeze	DNeasy Blood and Tissue	nearctic	brandon	28.1249	181.895	5.15827	0.945578	120	171020_281_VT1_Licl	-0.293	1298	44.5077	-73.1621	7.21061	10.6344	26.5255	1068.04	25.5241	-14.5672	40.0913
171020_284_VT1_Licl	GTCGCTTG	GTGTGYCAGCMGCCGCGGTAA	16355	NA	na	NA	145282	lithobates clamitans	animalia	chordata	amphibia	anura	ranidae	lithobates	clamitans	20/10/2017	usa	101	external	NA	NA	animal_surface	none	terrestrial	juvenile_pupae	wild	october	carnivore	direct_freeze	DNeasy Blood and Tissue	nearctic	brandon	32.2842	217.032	6.0578	0.97259	158	171020_284_VT1_Licl	-0.293	1301	44.5077	-73.1621	7.21061	10.6344	26.5255	1068.04	25.5241	-14.5672	40.0913
170913_249_VT2_Licl	TTGCCGCT	GTGTGYCAGCMGCCGCGGTAA	16340	NA	na	NA	145282	lithobates clamitans	animalia	chordata	amphibia	anura	ranidae	lithobates	clamitans	13/09/2017	usa	101	external	NA	NA	animal_surface	none	terrestrial	larvae	wild	september	herbivore	direct_freeze	DNeasy Blood and Tissue	nearctic	brandon	25.1072	158.5	3.54486	0.72501	94	170913_249_VT2_Licl	-0.293	1348	44.515	-73.1623	7.18827	10.6032	26.4584	1068.32	25.5151	-14.5598	40.0749
170913_225_VT1_Licl	CCGCGTCT	GTGTGYCAGCMGCCGCGGTAA	16316	NA	na	NA	145282	lithobates clamitans	animalia	chordata	amphibia	anura	ranidae	lithobates	clamitans	13/09/2017	usa	101	external	NA	NA	animal_surface	none	terrestrial	juvenile_pupae	wild	september	carnivore	direct_freeze	DNeasy Blood and Tissue	nearctic	brandon	13.1074	60	4.33677	0.925836	47	170913_225_VT1_Licl	-0.293	1285	44.5077	-73.1621	7.21061	10.6344	26.5255	1068.04	25.5241	-14.5672	40.0913
170913_210_VT1_Licl	TTACTTAT	GTGTGYCAGCMGCCGCGGTAA	16302	NA	na	NA	145282	lithobates clamitans	animalia	chordata	amphibia	anura	ranidae	lithobates	clamitans	13/09/2017	usa	101	external	NA	NA	animal_surface	none	terrestrial	larvae	wild	september	herbivore	direct_freeze	DNeasy Blood and Tissue	nearctic	brandon	33.4926	164.043	4.54985	0.894332	115	170913_210_VT1_Licl	-0.293	1271	44.5077	-73.1621	7.21061	10.6344	26.5255	1068.04	25.5241	-14.5672	40.0913
170913_220_VT1_Licl	GTACGTCA	GTGTGYCAGCMGCCGCGGTAA	16312	NA	na	NA	145282	lithobates clamitans	animalia	chordata	amphibia	anura	ranidae	lithobates	clamitans	13/09/2017	usa	101	external	NA	NA	animal_surface	none	terrestrial	juvenile_pupae	wild	september	carnivore	direct_freeze	DNeasy Blood and Tissue	nearctic	brandon	28.2603	148.808	4.45633	0.881614	109	170913_220_VT1_Licl	-0.293	1281	44.5077	-73.1621	7.21061	10.6344	26.5255	1068.04	25.5241	-14.5672	40.0913
170913_206_VT1_Licl	GTTGTTCT	GTGTGYCAGCMGCCGCGGTAA	16298	NA	na	NA	145282	lithobates clamitans	animalia	chordata	amphibia	anura	ranidae	lithobates	clamitans	13/09/2017	usa	101	external	NA	NA	animal_surface	none	terrestrial	juvenile_pupae	wild	september	carnivore	direct_freeze	DNeasy Blood and Tissue	nearctic	brandon	27.3072	180.353	4.59173	0.903118	114	170913_206_VT1_Licl	-0.293	1267	44.5077	-73.1621	7.21061	10.6344	26.5255	1068.04	25.5241	-14.5672	40.0913
170913_235_VT2_Lipa	AAGTCACA	GTGTGYCAGCMGCCGCGGTAA	16326	NA	na	NA	298395	lithobates palustris	animalia	chordata	amphibia	anura	ranidae	lithobates	palustris	13/09/2017	usa	101	external	NA	NA	animal_surface	none	terrestrial	juvenile_pupae	wild	september	carnivore	direct_freeze	DNeasy Blood and Tissue	nearctic	brandon	26.8628	154.4	5.32628	0.945828	110	170913_235_VT2_Lipa	-0.293	1343	44.515	-73.1623	7.18827	10.6032	26.4584	1068.32	25.5151	-14.5598	40.0749
170913_227_VT1_Lipa	TCCGATAA	GTGTGYCAGCMGCCGCGGTAA	16318	NA	na	NA	298395	lithobates palustris	animalia	chordata	amphibia	anura	ranidae	lithobates	palustris	13/09/2017	usa	101	external	NA	NA	animal_surface	none	terrestrial	adult	wild	september	carnivore	direct_freeze	DNeasy Blood and Tissue	nearctic	brandon	18.3451	106	3.24696	0.792348	56	170913_227_VT1_Lipa	-0.293	1287	44.5077	-73.1621	7.21061	10.6344	26.5255	1068.04	25.5241	-14.5672	40.0913
170913_203_VT1_Lipa	ACGTGCCT	GTGTGYCAGCMGCCGCGGTAA	16295	NA	na	NA	298395	lithobates palustris	animalia	chordata	amphibia	anura	ranidae	lithobates	palustris	13/09/2017	usa	101	external	NA	NA	animal_surface	none	terrestrial	juvenile_pupae	wild	september	carnivore	direct_freeze	DNeasy Blood and Tissue	nearctic	brandon	26.9471	173	5.20667	0.935414	128	170913_203_VT1_Lipa	-0.293	1265	44.5077	-73.1621	7.21061	10.6344	26.5255	1068.04	25.5241	-14.5672	40.0913
170913_192_VT1_Lipa	AATACAGA	GTGTGYCAGCMGCCGCGGTAA	16284	NA	na	NA	298395	lithobates palustris	animalia	chordata	amphibia	anura	ranidae	lithobates	palustris	13/09/2017	usa	101	external	NA	NA	animal_surface	none	terrestrial	juvenile_pupae	wild	september	carnivore	direct_freeze	DNeasy Blood and Tissue	nearctic	brandon	22.2608	112.25	4.93576	0.943802	83	170913_192_VT1_Lipa	-0.293	1258	44.5077	-73.1621	7.21061	10.6344	26.5255	1068.04	25.5241	-14.5672	40.0913
170412_26_VT2_Lisy	ACTCCCGT	GTGTGYCAGCMGCCGCGGTAA	16128	NA	na	NA	45438	lithobates sylvaticus	animalia	chordata	amphibia	anura	ranidae	lithobates	sylvaticus	2017-12-04	usa	101	external	NA	NA	animal_surface	none	terrestrial	adult	wild	april	carnivore	direct_freeze	DNeasy Blood and Tissue	nearctic	brandon	17.5372	84.5	3.25353	0.813856	46	170412_26_VT2_Lisy	-0.293	1315	44.515	-73.1623	7.18827	10.6032	26.4584	1068.32	25.5151	-14.5598	40.0749
170412_23_VT2_Lisy	GTAGTAGA	GTGTGYCAGCMGCCGCGGTAA	16125	NA	na	NA	45438	lithobates sylvaticus	animalia	chordata	amphibia	anura	ranidae	lithobates	sylvaticus	2017-12-04	usa	101	external	NA	NA	animal_surface	none	terrestrial	adult	wild	april	carnivore	direct_freeze	DNeasy Blood and Tissue	nearctic	brandon	13.8746	61.6	1.54297	0.49123	31	170412_23_VT2_Lisy	-0.293	1312	44.515	-73.1623	7.18827	10.6032	26.4584	1068.32	25.5151	-14.5598	40.0749
170412_21_VT2_Lisy	CGGGACAC	GTGTGYCAGCMGCCGCGGTAA	16123	NA	na	NA	45438	lithobates sylvaticus	animalia	chordata	amphibia	anura	ranidae	lithobates	sylvaticus	2017-12-04	usa	101	external	NA	NA	animal_surface	none	terrestrial	adult	wild	april	carnivore	direct_freeze	DNeasy Blood and Tissue	nearctic	brandon	13.128	41.5	1.91622	0.618884	25	170412_21_VT2_Lisy	-0.293	1310	44.515	-73.1623	7.18827	10.6032	26.4584	1068.32	25.5151	-14.5598	40.0749
170412_19_VT2_Lisy	ATGCTGCA	GTGTGYCAGCMGCCGCGGTAA	16122	NA	na	NA	45438	lithobates sylvaticus	animalia	chordata	amphibia	anura	ranidae	lithobates	sylvaticus	2017-12-04	usa	101	external	NA	NA	animal_surface	none	terrestrial	adult	wild	april	carnivore	direct_freeze	DNeasy Blood and Tissue	nearctic	brandon	20.0764	133	3.70072	0.840658	76	170412_19_VT2_Lisy	-0.293	1309	44.515	-73.1623	7.18827	10.6032	26.4584	1068.32	25.5151	-14.5598	40.0749
170412_18_VT2_Lisy	TCCATACC	GTGTGYCAGCMGCCGCGGTAA	16121	NA	na	NA	45438	lithobates sylvaticus	animalia	chordata	amphibia	anura	ranidae	lithobates	sylvaticus	2017-12-04	usa	101	external	NA	NA	animal_surface	none	terrestrial	adult	wild	april	carnivore	direct_freeze	DNeasy Blood and Tissue	nearctic	brandon	12.7019	38	1.21676	0.312802	23	170412_18_VT2_Lisy	-0.293	1308	44.515	-73.1623	7.18827	10.6032	26.4584	1068.32	25.5151	-14.5598	40.0749
170913_234_VT2_Lisy	TTAACAAG	GTGTGYCAGCMGCCGCGGTAA	16325	NA	na	NA	45438	lithobates sylvaticus	animalia	chordata	amphibia	anura	ranidae	lithobates	sylvaticus	13/09/2017	usa	101	external	NA	NA	animal_surface	none	terrestrial	juvenile_pupae	wild	september	carnivore	direct_freeze	DNeasy Blood and Tissue	nearctic	brandon	19.0104	95.8	2.61306	0.603336	58	170913_234_VT2_Lisy	-0.293	1342	44.515	-73.1623	7.18827	10.6032	26.4584	1068.32	25.5151	-14.5598	40.0749
170412_17_VT2_Lisy	CTATGTAT	GTGTGYCAGCMGCCGCGGTAA	16120	NA	na	NA	45438	lithobates sylvaticus	animalia	chordata	amphibia	anura	ranidae	lithobates	sylvaticus	2017-12-04	usa	101	external	NA	NA	animal_surface	none	terrestrial	adult	wild	april	carnivore	direct_freeze	DNeasy Blood and Tissue	nearctic	brandon	20.6436	157	3.48654	0.807578	67	170412_17_VT2_Lisy	-0.293	1307	44.515	-73.1623	7.18827	10.6032	26.4584	1068.32	25.5151	-14.5598	40.0749
170912_166_VT4_Lica	TTAATGGA	GTGTGYCAGCMGCCGCGGTAA	16258	NA	na	NA	8400	lithobates catesbeianus	animalia	chordata	amphibia	anura	ranidae	lithobates	catesbeianus	2017-12-09	usa	101	external	NA	NA	animal_surface	none	terrestrial	adult	wild	september	carnivore	direct_freeze	DNeasy Blood and Tissue	nearctic	brandon	24.996	255.3	3.98886	0.890694	90	170912_166_VT4_Lica	-0.293	1082	44.4962	-72.8901	4.78981	10.1946	26.5052	1032.59	22.378	-16.0841	38.462
170517_110_VT4_Novi	TCAGACCA	GTGTGYCAGCMGCCGCGGTAA	16190	NA	na	NA	298395	lithobates palustris	animalia	chordata	amphibia	anura	ranidae	lithobates	palustris	17/05/2017	usa	101	external	NA	NA	animal_surface	none	terrestrial	adult	wild	may	carnivore	direct_freeze	DNeasy Blood and Tissue	nearctic	brandon	26.1804	194.438	4.31845	0.872806	105	170517_110_VT4_Novi	-0.293	1072	44.4962	-72.8901	4.78981	10.1946	26.5052	1032.59	22.378	-16.0841	38.462
bullfrog.NA.20.6.2015.5	TTCCCACCCATT	NNNNNN	6385	NA	GAMP	NA	8400	lithobates catesbeianus	animalia	chordata	amphibia	anura	ranidae	lithobates	catesbeianus	19/06/2011	usa	72	external	NA	NA	animal_surface	ventral	freshwater	adult	wild	june	carnivore	direct_freeze	DNeasy Powersoil	nearctic	molly	49.9085	379.073	7.14164	0.98073	292	bullfrog.NA.20.6.2015.5	-0.293	1577	42.2091	-71.1023	9.7644	10.6565	29.8346	904.09	27.0557	-8.66269	35.7184
lithobates.pipiens.NA.20.6.2015.1	GGACTTCCAGCT	NNNNNN	6425	NA	GAMP	NA	298395	lithobates palustris	animalia	chordata	amphibia	anura	ranidae	lithobates	palustris	19/06/2011	usa	72	external	NA	NA	animal_surface	ventral	freshwater	adult	wild	june	carnivore	direct_freeze	DNeasy Powersoil	nearctic	molly	16.5233	60.1	1.44621	0.507432	37	lithobates.pipiens.NA.20.6.2015.1	-0.293	1582	42.2091	-71.1023	9.7644	10.6565	29.8346	904.09	27.0557	-8.66269	35.7184
AC29	AAAAAAAAAAA	AAAAAAAAAAAAAAAAAAAAA	6219	NA	GAMP	NA	8400	lithobates catesbeianus	animalia	chordata	amphibia	anura	ranidae	lithobates	catesbeianus	15/05/2015	italy	271	external	NA	NA	animal_surface	whole body skin swab	freshwater	larvae	wild	may	herbivore	direct_freeze	NA	palearctic	molly	42.2522	275.06	6.38604	0.961234	215	AC29	-0.293	1030	44.8939	7.92032	12.3788	10.009	32.5292	759.508	27.3951	-3.37605	30.7712
AC55a	AAAAAAAAAAA	AAAAAAAAAAAAAAAAAAAAA	6234	NA	GAMP	NA	8400	lithobates catesbeianus	animalia	chordata	amphibia	anura	ranidae	lithobates	catesbeianus	2015-06-06	italy	271	external	NA	NA	animal_surface	whole body skin swab	freshwater	larvae	wild	june	herbivore	direct_freeze	NA	palearctic	molly	32.168	180	4.74147	0.91265	123	AC55a	-0.293	1056	44.8939	7.92032	12.3788	10.009	32.5292	759.508	27.3951	-3.37605	30.7712
AC26	AAAAAAAAAAA	AAAAAAAAAAAAAAAAAAAAA	6216	NA	GAMP	NA	8400	lithobates catesbeianus	animalia	chordata	amphibia	anura	ranidae	lithobates	catesbeianus	15/05/2015	italy	271	external	NA	NA	animal_surface	whole body skin swab	freshwater	larvae	wild	may	herbivore	direct_freeze	NA	palearctic	molly	16.2954	70	2.60869	0.74134	36	AC26	-0.293	1027	44.8939	7.92032	12.3788	10.009	32.5292	759.508	27.3951	-3.37605	30.7712
AC56	AAAAAAAAAAA	AAAAAAAAAAAAAAAAAAAAA	6235	NA	GAMP	NA	8400	lithobates catesbeianus	animalia	chordata	amphibia	anura	ranidae	lithobates	catesbeianus	2015-06-06	italy	271	external	NA	NA	animal_surface	whole body skin swab	freshwater	larvae	wild	june	herbivore	direct_freeze	NA	palearctic	molly	45.1571	385.154	6.37008	0.97179	220	AC56	-0.293	1057	44.8939	7.92032	12.3788	10.009	32.5292	759.508	27.3951	-3.37605	30.7712
AC40	AAAAAAAAAAA	AAAAAAAAAAAAAAAAAAAAA	6230	NA	GAMP	NA	8400	lithobates catesbeianus	animalia	chordata	amphibia	anura	ranidae	lithobates	catesbeianus	15/05/2015	italy	271	external	NA	NA	animal_surface	whole body skin swab	freshwater	larvae	wild	may	herbivore	direct_freeze	NA	palearctic	molly	50.0294	415.977	6.4119	0.970304	237	AC40	-0.293	1042	44.8939	7.92032	12.3788	10.009	32.5292	759.508	27.3951	-3.37605	30.7712
AC7	AAAAAAAAAAA	AAAAAAAAAAAAAAAAAAAAA	6256	NA	GAMP	NA	8400	lithobates catesbeianus	animalia	chordata	amphibia	anura	ranidae	lithobates	catesbeianus	2014-07-08	italy	271	external	NA	NA	animal_surface	whole body skin swab	freshwater	larvae	wild	august	herbivore	direct_freeze	NA	palearctic	molly	34.9731	278.5	4.76726	0.910786	151	AC7	-0.293	1060	44.8939	7.92032	12.3788	10.009	32.5292	759.508	27.3951	-3.37605	30.7712
AC15	AAAAAAAAAAA	AAAAAAAAAAAAAAAAAAAAA	6243	NA	GAMP	NA	8400	lithobates catesbeianus	animalia	chordata	amphibia	anura	ranidae	lithobates	catesbeianus	2014-07-08	italy	271	external	NA	NA	animal_surface	whole body skin swab	freshwater	larvae	wild	august	herbivore	direct_freeze	NA	palearctic	molly	41.0592	231.22	6.00146	0.958206	187	AC15	-0.293	1015	44.8939	7.92032	12.3788	10.009	32.5292	759.508	27.3951	-3.37605	30.7712
AC19	AAAAAAAAAAA	AAAAAAAAAAAAAAAAAAAAA	6247	NA	GAMP	NA	8400	lithobates catesbeianus	animalia	chordata	amphibia	anura	ranidae	lithobates	catesbeianus	2014-07-08	italy	271	external	NA	NA	animal_surface	whole body skin swab	freshwater	larvae	wild	august	herbivore	direct_freeze	NA	palearctic	molly	42.2762	369.286	5.13716	0.913992	178	AC19	-0.293	1019	44.8939	7.92032	12.3788	10.009	32.5292	759.508	27.3951	-3.37605	30.7712
AC14	AAAAAAAAAAA	AAAAAAAAAAAAAAAAAAAAA	6242	NA	GAMP	NA	8400	lithobates catesbeianus	animalia	chordata	amphibia	anura	ranidae	lithobates	catesbeianus	2014-07-08	italy	271	external	NA	NA	animal_surface	whole body skin swab	freshwater	larvae	wild	august	herbivore	direct_freeze	NA	palearctic	molly	45.0756	347.865	5.20397	0.833652	224	AC14	-0.293	1014	44.8939	7.92032	12.3788	10.009	32.5292	759.508	27.3951	-3.37605	30.7712
Japan2015-23	AAAAAAAAAAA	AAAAAAAAAAAAAAAAAAAAA	6285	NA	GAMP	NA	8400	lithobates catesbeianus	animalia	chordata	amphibia	anura	ranidae	lithobates	catesbeianus	2014-03-08	japan	378	external	NA	NA	animal_surface	ventral	freshwater	adult	wild	august	carnivore	direct_freeze	DNeasy Powersoil	palearctic	molly	35.1851	317.167	4.53229	0.833648	154	Japan2015-23	-0.293	4565	34.4883	133.025	14.9017	7.9483	26.1093	820.126	31.1718	0.738107	30.4337
MVB2015-651	AAAAAAAAAAA	AAAAAAAAAAAAAAAAAAAAA	6294	NA	GAMP	NA	8400	lithobates catesbeianus	animalia	chordata	amphibia	anura	ranidae	lithobates	catesbeianus	2015-02-03	japan	207	external	NA	NA	animal_surface	whole body skin swab	freshwater	larvae	wild	march	herbivore	direct_freeze	DNeasy Powersoil	palearctic	molly	27.0587	152.12	4.17599	0.876104	107	MVB2015-651	-0.293	4511	34.403	132.716	15.2218	8.35648	27.5428	800.619	31.4852	1.15374	30.3315
MVB2015-657	AAAAAAAAAAA	AAAAAAAAAAAAAAAAAAAAA	6300	NA	GAMP	NA	8400	lithobates catesbeianus	animalia	chordata	amphibia	anura	ranidae	lithobates	catesbeianus	2015-02-03	japan	207	external	NA	NA	animal_surface	whole body skin swab	freshwater	larvae	wild	march	herbivore	direct_freeze	DNeasy Powersoil	palearctic	molly	24.0339	128.056	4.69115	0.926092	95	MVB2015-657	-0.293	4531	34.4069	132.726	15.1902	8.25162	27.2539	801.809	31.3974	1.13112	30.2663
Japan2015-35	AAAAAAAAAAA	AAAAAAAAAAAAAAAAAAAAA	6265	NA	GAMP	NA	8400	lithobates catesbeianus	animalia	chordata	amphibia	anura	ranidae	lithobates	catesbeianus	2014-06-09	japan	233	external	NA	NA	animal_surface	ventral	freshwater	adult	wild	september	carnivore	direct_freeze	DNeasy Powersoil	palearctic	molly	35.8612	289	6.14293	0.974048	175	Japan2015-35	-0.293	4546	34.4108	132.735	15.1708	8.16936	27.0176	803.138	31.339	1.11067	30.2283
Japan2015-41	AAAAAAAAAAA	AAAAAAAAAAAAAAAAAAAAA	6267	NA	GAMP	NA	8400	lithobates catesbeianus	animalia	chordata	amphibia	anura	ranidae	lithobates	catesbeianus	2014-06-09	japan	233	external	NA	NA	animal_surface	ventral	freshwater	adult	wild	september	carnivore	direct_freeze	DNeasy Powersoil	palearctic	molly	28.0344	164.37	4.86628	0.928222	119	Japan2015-41	-0.293	4549	34.4108	132.735	15.1708	8.16936	27.0176	803.138	31.339	1.11067	30.2283
Japan2015-55	AAAAAAAAAAA	AAAAAAAAAAAAAAAAAAAAA	6271	NA	GAMP	NA	8400	lithobates catesbeianus	animalia	chordata	amphibia	anura	ranidae	lithobates	catesbeianus	2014-06-09	japan	233	external	NA	NA	animal_surface	ventral	freshwater	adult	wild	september	carnivore	direct_freeze	DNeasy Powersoil	palearctic	molly	24.8399	184.4	4.10563	0.884822	96	Japan2015-55	-0.293	4553	34.4108	132.735	15.1708	8.16936	27.0176	803.138	31.339	1.11067	30.2283
Japan2015-29	AAAAAAAAAAA	AAAAAAAAAAAAAAAAAAAAA	6261	NA	GAMP	NA	8400	lithobates catesbeianus	animalia	chordata	amphibia	anura	ranidae	lithobates	catesbeianus	2014-06-09	japan	233	external	NA	NA	animal_surface	ventral	freshwater	adult	wild	september	carnivore	direct_freeze	DNeasy Powersoil	palearctic	molly	41.7278	326.118	5.97587	0.960576	192	Japan2015-29	-0.293	4542	34.4108	132.735	15.1708	8.16936	27.0176	803.138	31.339	1.11067	30.2283
Japan2015-57	AAAAAAAAAAA	AAAAAAAAAAAAAAAAAAAAA	6272	NA	GAMP	NA	8400	lithobates catesbeianus	animalia	chordata	amphibia	anura	ranidae	lithobates	catesbeianus	2014-06-09	japan	233	external	NA	NA	animal_surface	ventral	freshwater	adult	wild	september	carnivore	direct_freeze	DNeasy Powersoil	palearctic	molly	27.4056	178.773	2.76808	0.592102	101	Japan2015-57	-0.293	4554	34.4108	132.735	15.1708	8.16936	27.0176	803.138	31.339	1.11067	30.2283
MVB2015-714	AAAAAAAAAAA	AAAAAAAAAAAAAAAAAAAAA	6309	NA	GAMP	NA	8400	lithobates catesbeianus	animalia	chordata	amphibia	anura	ranidae	lithobates	catesbeianus	26/02/2015	japan	207	external	NA	NA	animal_surface	whole body skin swab	freshwater	larvae	wild	february	herbivore	direct_freeze	DNeasy Powersoil	palearctic	molly	18.9228	98.5	3.89439	0.877912	67	MVB2015-714	-0.293	4518	34.403	132.716	15.2218	8.35648	27.5428	800.619	31.4852	1.15374	30.3315
[truncated: 294 more rows]
[truncated: 43 more columns]
