# Supplementary material for: Host-associated microbiomes are predicted by immune system complexity and climate
Source: Genome Biol. 2020 Feb 3;21:23. doi: 10.1186/s13059-019-1908-8 (PMC6996194; doi:10.1186/s13059-019-1908-8)
Supplement: Supplementary file 5 — Additional file 5. Filtered metadata file for marine external microbiomes (266 samples). [file 13059_2019_1908_MOESM5_ESM.xlsx]

## Sheet: Sheet1
#SampleID	BarcodeSequence	LinkerPrimerSequence	number	emp_study_id	doi	archive_accession	illumina_technology	read_length_bp	host_taxid	host_scientific_name	host_kingdom	host_phylum	host_class	host_order	host_family	host_genus	host_species	collection_timestamp	country	elevation_m	external_habitat_type	additional_microbial_habitat_info	lifestage	sampling_month	diet	preservation_method	extraction_method	biogeo_realm	organizer_name	PD_whole_tree	chao1	shannon	simpson	observed_otus	hostphylo_sampleID	host_phylogeny_nDMSproxy	FID	lat_merge	Long.merge	latitude_d	longitude_	Vegetation_density	terrain_complexity	NDVI_Modis_1_mar.2018	latitude_d.1	longitude_.1	densityglo	tcomplexit	bathymetry
2229.S1.T2.4.HP3.Thomas.CMB.Seaweed.lane6.NoIndex.L006	GTCTCTGAAAGA	GTGCCAGCMGCCGCGGTAA	15465	2229	10.1111/1462-2920.12972	ERP021895	hiseq	145	112068	phyllospora comosa	chromista	ochrophyta	phaeophyceae	fucales	seirococcaceae	phyllospora	comosa	41092	australia	-10	leaf_surface	organic material	adult	february	plant_other	direct_freeze	DNeasy Powersoil	australasia	casey	18.5334	101.214	4.38405	0.895428	78	2229.S1.T2.4.HP3.Thomas.CMB.Seaweed.lane6.NoIndex.L006	3.472	12371	-43.1403	147.968	-43.1403	147.968	NA	3589.25	NA	-43.1403	147.968	102	3589.25	-8
ERR1772138	AAAAAAAA	AAAAAAAAAAAAAAAAAAA	340	na	10.1093/gigascience/gix077	ERX1837275	hiseq	100	81545	leucetta sp	animalia	porifera	calcarea	clathrinida	leucettidae	leucetta	sp	41459	new zealand	-5	animal_surface	sponge tissue	adult	april	omnivore	direct_freeze	DNeasy Powersoil	oceania	hannah	15.1239	36.5	4.44345	0.939406	35	ERR1772138	NA	11994	-41.3329	174.832	-41.3329	174.832	NA	802.688	NA	-41.3329	174.832	102	802.688	-3
ERR1772144	AAAAAAAA	AAAAAAAAAAAAAAAAAAA	346	na	10.1093/gigascience/gix077	ERX1837281	hiseq	100	553185	latrunculia sp	animalia	porifera	demospongiae	poecilosclerida	latrunculiidae	latrunculia	sp	41459	new zealand	-5	animal_surface	sponge tissue	adult	april	omnivore	direct_freeze	DNeasy Powersoil	oceania	hannah	16.1647	36	3.55364	0.83696	33	ERR1772144	NA	11999	-41.3329	174.832	-41.3329	174.832	NA	802.688	NA	-41.3329	174.832	102	802.688	-3
ERR1772150	AAAAAAAA	AAAAAAAAAAAAAAAAAAA	352	na	10.1093/gigascience/gix077	ERX1837287	hiseq	100	6040	porifera	animalia	porifera						20/07/2013	new zealand	-8	animal_surface	sponge tissue	adult	july	omnivore	direct_freeze	DNeasy Powersoil	oceania	hannah	11.7947	19	3.89708	0.92192	19	ERR1772150	NA	12005	-41.3329	174.832	-41.3329	174.832	NA	802.688	NA	-41.3329	174.832	102	802.688	-3
ERR1772154	AAAAAAAA	AAAAAAAAAAAAAAAAAAA	356	na	10.1093/gigascience/gix077	ERX1837291	hiseq	100	6040	porifera	animalia	porifera						20/07/2013	new zealand	-8	animal_surface	sponge tissue	adult	july	omnivore	direct_freeze	DNeasy Powersoil	oceania	hannah	15.2125	31	4.00879	0.903174	31	ERR1772154	NA	12009	-41.3329	174.832	-41.3329	174.832	NA	802.688	NA	-41.3329	174.832	102	802.688	-3
ERR1772161	AAAAAAAA	AAAAAAAAAAAAAAAAAAA	360	na	10.1093/gigascience/gix077	ERX1837298	hiseq	100	6040	porifera	animalia	porifera						28/04/2014	gulf of mexico	-490	animal_surface	sponge tissue	adult	april	omnivore	direct_freeze	DNeasy Powersoil	oceania	hannah	11.8819	24	1.40296	0.58082	9	ERR1772161	NA	12013	-41.3329	174.832	-41.3329	174.832	NA	802.688	NA	-41.3329	174.832	102	802.688	-3
ERR1772166	AAAAAAAA	AAAAAAAAAAAAAAAAAAA	365	na	10.1093/gigascience/gix077	ERX1837303	hiseq	100	6040	porifera	animalia	porifera						28/04/2014	gulf of mexico	-490	animal_surface	sponge tissue	adult	april	omnivore	direct_freeze	DNeasy Powersoil	oceania	hannah	18.3541	75	2.34021	0.619996	42	ERR1772166	NA	12018	-41.3329	174.832	-41.3329	174.832	NA	802.688	NA	-41.3329	174.832	102	802.688	-3
ERR1772169	AAAAAAAA	AAAAAAAAAAAAAAAAAAA	368	na	10.1093/gigascience/gix077	ERX1837306	hiseq	100	6040	porifera	animalia	porifera						30/04/2014	gulf of mexico	-404	animal_surface	sponge tissue	adult	april	omnivore	direct_freeze	DNeasy Powersoil	oceania	hannah	11.188	24	3.81678	0.909942	21	ERR1772169	NA	12020	-41.3329	174.832	-41.3329	174.832	NA	802.688	NA	-41.3329	174.832	102	802.688	-3
ERR1772173	AAAAAAAA	AAAAAAAAAAAAAAAAAAA	372	na	10.1093/gigascience/gix077	ERX1837310	hiseq	100	6040	porifera	animalia	porifera						30/04/2014	gulf of mexico	-404	animal_surface	sponge tissue	adult	april	omnivore	direct_freeze	DNeasy Powersoil	oceania	hannah	17.1398	117	2.2119	0.622702	40	ERR1772173	NA	12024	-41.3329	174.832	-41.3329	174.832	NA	802.688	NA	-41.3329	174.832	102	802.688	-3
ERR1769570	AAAAAAAA	AAAAAAAAAAAAAAAAAAA	16525	na	10.5524/100332	ERX1835105	hiseq	100	666329	cinachyrella alloclada	animalia	porifera	demospongiae	spirophorida	tetillidae	cinachyrella	alloclada	41010	papua new guinea	0	animal_surface	sponge tissue	adult	november	omnivore	direct_freeze	DNeasy Powersoil	oceania	brandon	27.0038	110.214	5.09202	0.948754	87	ERR1769570	NA	8132	-20.466	116.828	-20.466	116.828	NA	205.061	NA	-20.466	116.828	102	205.061	-1
ERR1773466	AAAAAAAA	AAAAAAAAAAAAAAAAAAA	516	na	10.1093/gigascience/gix077	ERX1838543	hiseq	100	279589	stylissa massa	animalia	porifera	demospongiae	axinellida	axinellidae	stylissa	massa	18/06/2008	guam	-3	animal_surface	sponge tissue	adult	june	omnivore	direct_freeze	DNeasy Powersoil	oceania	hannah	17.9068	54.5	3.05603	0.788774	37	ERR1773466	NA	8066	-18.8226	147.638	-18.8226	147.638	NA	NA	NA	-18.8226	147.638	102	NA	-21
ERR1773478	AAAAAAAA	AAAAAAAAAAAAAAAAAAA	523	na	10.1093/gigascience/gix077	ERX1838555	hiseq	100	279589	stylissa massa	animalia	porifera	demospongiae	axinellida	axinellidae	stylissa	massa	16/06/2011	guam	-3	animal_surface	sponge tissue	adult	june	omnivore	direct_freeze	DNeasy Powersoil	oceania	hannah	21.3906	101.909	3.28683	0.78487	65	ERR1773478	NA	8073	-18.8226	147.638	-18.8226	147.638	NA	NA	NA	-18.8226	147.638	102	NA	-21
ERR1773480	AAAAAAAA	AAAAAAAAAAAAAAAAAAA	525	na	10.1093/gigascience/gix077	ERX1838557	hiseq	100	279627	hyrtios altum	animalia	porifera	demospongiae	dictyoceratida	thorectidae	hyrtios	altum	16/06/2011	guam	-3	animal_surface	sponge tissue	adult	june	omnivore	direct_freeze	DNeasy Powersoil	oceania	hannah	31.2741	136.64	4.95869	0.92949	110	ERR1773480	NA	8075	-18.8226	147.638	-18.8226	147.638	NA	NA	NA	-18.8226	147.638	102	NA	-21
ERR1773481	AAAAAAAA	AAAAAAAAAAAAAAAAAAA	526	na	10.1093/gigascience/gix077	ERX1838558	hiseq	100	279627	hyrtios altum	animalia	porifera	demospongiae	dictyoceratida	thorectidae	hyrtios	altum	16/06/2011	guam	-3	animal_surface	sponge tissue	adult	june	omnivore	direct_freeze	DNeasy Powersoil	oceania	hannah	25.7722	103.5	5.87481	0.976042	97	ERR1773481	NA	8076	-18.8226	147.638	-18.8226	147.638	NA	NA	NA	-18.8226	147.638	102	NA	-21
ERR1773486	AAAAAAAA	AAAAAAAAAAAAAAAAAAA	920	PRJEB18736	http://dx.doi.org/10.5524/100332	ERX1838563	hiseq	100	473528	rhabdastrella globostellata	animalia	porifera	demospongiae	astrophorida	ancorinidae	rhabdastrella	globostellata	16/09/2011	guam	-3	animal_surface	sponge tissue	adult	september	omnivore	direct_freeze	DNeasy Powersoil	oceania	hayden	31.6236	248	6.82918	0.986966	191	ERR1773486	NA	8078	-18.8226	147.638	-18.8226	147.638	NA	NA	NA	-18.8226	147.638	102	NA	-21
ERR1773488	AAAAAAAA	AAAAAAAAAAAAAAAAAAA	922	PRJEB18736	http://dx.doi.org/10.5524/100332	ERX1838565	hiseq	100	279589	stylissa massa	animalia	porifera	demospongiae	halichondrida	dictyonellidae	stylissa	massa	16/09/2011	guam	-3	animal_surface	sponge tissue	adult	september	omnivore	direct_freeze	DNeasy Powersoil	oceania	hayden	28.3933	116.615	4.86313	0.92641	101	ERR1773488	NA	8079	-18.8226	147.638	-18.8226	147.638	NA	NA	NA	-18.8226	147.638	102	NA	-21
ERR1773491	AAAAAAAA	AAAAAAAAAAAAAAAAAAA	925	PRJEB18736	http://dx.doi.org/10.5524/100332	ERX1838568	hiseq	100	279627	hyrtios altum	animalia	porifera	demospongiae	dictyoceratida	thorectidae	hyrtios	altum	16/09/2011	guam	-3	animal_surface	sponge tissue	adult	september	omnivore	direct_freeze	DNeasy Powersoil	oceania	hayden	28.9396	131.6	5.95428	0.97844	104	ERR1773491	NA	8082	-18.8226	147.638	-18.8226	147.638	NA	NA	NA	-18.8226	147.638	102	NA	-21
ERR1773499	AAAAAAAA	AAAAAAAAAAAAAAAAAAA	930	PRJEB18736	http://dx.doi.org/10.5524/100332	ERX1838576	hiseq	100	473528	rhabdastrella globostellata	animalia	porifera	demospongiae	astrophorida	ancorinidae	rhabdastrella	globostellata	39785	guam	-3	animal_surface	sponge tissue		march	omnivore	direct_freeze	DNeasy Powersoil	oceania	hayden	32.2466	232.875	6.6434	0.983138	183	ERR1773499	NA	8085	-18.8226	147.638	-18.8226	147.638	NA	NA	NA	-18.8226	147.638	102	NA	-21
ERR1769631	AAAAAAAA	AAAAAAAAAAAAAAAAAAA	16555	na	10.5524/100332	ERX1835166	hiseq	100	703610	suberites diversicolor	animalia	porifera	demospongiae	suberitida	suberitidae	suberites	diversicolor	23/07/2012	australia	0	animal_surface	sponge tissue	adult	july	omnivore	direct_freeze	DNeasy Powersoil	oceania	brandon	20.3087	71.6667	3.94008	0.855646	60	ERR1769631	NA	8087	-18.8172	147.633	-18.8172	147.633	NA	NA	NA	-18.8172	147.633	102	NA	-21
ERR1769632	AAAAAAAA	AAAAAAAAAAAAAAAAAAA	16556	na	10.5524/100332	ERX1835167	hiseq	100	703610	suberites diversicolor	animalia	porifera	demospongiae	suberitida	suberitidae	suberites	diversicolor	23/07/2012	australia	0	animal_surface	sponge tissue	adult	july	omnivore	direct_freeze	DNeasy Powersoil	oceania	brandon	16.6837	43.6	2.12202	0.508698	40	ERR1769632	NA	8088	-18.8172	147.633	-18.8172	147.633	NA	NA	NA	-18.8172	147.633	102	NA	-21
ERR1769500	AAAAAAAA	AAAAAAAAAAAAAAAAAAA	16482	na	10.5524/100332	ERX1835035	hiseq	100	593584	carteriospongia foliascens	animalia	porifera	demospongiae	dictyoceratida	thorectidae	carteriospongia	foliascens	15/08/2012	australia	0	animal_surface	sponge tissue	adult	august	omnivore	direct_freeze	DNeasy Powersoil	oceania	brandon	13.7654	37.6667	2.90608	0.776392	33	ERR1769500	NA	8094	-18.8171	147.632	-18.8171	147.632	NA	NA	NA	-18.8171	147.632	102	NA	-21
ERR1769578	AAAAAAAA	AAAAAAAAAAAAAAAAAAA	16531	na	10.5524/100332	ERX1835113	hiseq	100	666329	cinachyrella alloclada	animalia	porifera	demospongiae	spirophorida	tetillidae	cinachyrella	alloclada	41010	papua new guinea	0	animal_surface	sponge tissue	adult	november	omnivore	direct_freeze	DNeasy Powersoil	oceania	brandon	25.7957	90.3	5.00046	0.948426	75	ERR1769578	NA	7912	-18.6854	146.512	-18.6854	146.512	NA	1300.24	NA	-18.6854	146.512	102	1300.24	-9
ERR1769580	AAAAAAAA	AAAAAAAAAAAAAAAAAAA	16533	na	10.5524/100332	ERX1835115	hiseq	100	666329	cinachyrella alloclada	animalia	porifera	demospongiae	spirophorida	tetillidae	cinachyrella	alloclada	41010	papua new guinea	0	animal_surface	sponge tissue	adult	november	omnivore	direct_freeze	DNeasy Powersoil	oceania	brandon	17.6961	49.5	3.46561	0.873792	33	ERR1769580	NA	7914	-18.6854	146.512	-18.6854	146.512	NA	1300.24	NA	-18.6854	146.512	102	1300.24	-9
ERR1769622	AAAAAAAA	AAAAAAAAAAAAAAAAAAA	16546	na	10.5524/100332	ERX1835157	hiseq	100	703610	suberites diversicolor	animalia	porifera	demospongiae	suberitida	suberitidae	suberites	diversicolor	23/07/2012	australia	0	animal_surface	sponge tissue	larvae	july	omnivore	direct_freeze	DNeasy Powersoil	oceania	brandon	14.8317	33.5	2.91786	0.75881	32	ERR1769622	NA	7770	-18.5603	146.485	-18.5603	146.485	NA	256	NA	-18.5603	146.485	102	256	-16
ERR1769379	AAAAAAAA	AAAAAAAAAAAAAAAAAAA	331	na	10.1093/gigascience/gix077	ERX1834914	hiseq	100	476028	rhopaloeides odorabile	animalia	porifera	demospongiae	dictyoceratida	spongiidae	rhopaloeides	odorabile	14/01/2012	australia	-1	animal_surface	sponge tissue	adult	january	omnivore	direct_freeze	DNeasy Powersoil	oceania	hannah	26.2635	125.071	5.55271	0.960416	107	ERR1769379	NA	7774	-18.5603	146.485	-18.5603	146.485	NA	256	NA	-18.5603	146.485	102	256	-16
ERR1769380	AAAAAAAA	AAAAAAAAAAAAAAAAAAA	332	na	10.1093/gigascience/gix077	ERX1834915	hiseq	100	476028	rhopaloeides odorabile	animalia	porifera	demospongiae	dictyoceratida	spongiidae	rhopaloeides	odorabile	14/01/2012	australia	-1	animal_surface	sponge tissue	adult	january	omnivore	direct_freeze	DNeasy Powersoil	oceania	hannah	27.3769	119.8	5.42639	0.959266	106	ERR1769380	NA	7775	-18.5603	146.485	-18.5603	146.485	NA	256	NA	-18.5603	146.485	102	256	-16
ERR1773305	AAAAAAAA	AAAAAAAAAAAAAAAAAAA	500	na	10.1093/gigascience/gix077	ERX1838382	hiseq	100	68564	petrosia ficiformis	animalia	porifera	demospongiae	haplosclerida	petrodiidae	petrosia	ficiformis	41279	spain	-25	animal_surface	sponge tissue	adult	may	omnivore	direct_freeze	DNeasy Powersoil	oceania	hannah	24.1256	91.125	4.03511	0.785524	87	ERR1773305	NA	7795	-18.5484	146.486	-18.5484	146.486	NA	256	NA	-18.5484	146.486	102	256	-16
ERR1773312	AAAAAAAA	AAAAAAAAAAAAAAAAAAA	507	na	10.1093/gigascience/gix077	ERX1838389	hiseq	100	72671	axinella damicornis	animalia	porifera	demospongiae	halichondrida	axinellidae	axinella	damicornis	41279	spain	-10	animal_surface	sponge tissue	adult	may	omnivore	direct_freeze	DNeasy Powersoil	oceania	hannah	21.3927	53.5	2.09241	0.433576	52	ERR1773312	NA	7801	-18.5484	146.486	-18.5484	146.486	NA	256	NA	-18.5484	146.486	102	256	-16
ERR1771665	AAAAAAAA	AAAAAAAAAAAAAAAAAAA	16601	na	10.5524/100332	ERX1836802	hiseq	100	6040	porifera	animalia	porifera						41856	gulf of mexico	0	animal_surface	sponge tissue		may	omnivore	direct_freeze	DNeasy Powersoil	oceania	brandon	12.6877	12.75	1.08867	0.390106	12	ERR1771665	NA	7585	-16.0858	124.274	-16.0858	124.274	NA	NA	NA	-16.0858	124.274	102	NA	-25
ERR1771669	AAAAAAAA	AAAAAAAAAAAAAAAAAAA	16605	na	10.5524/100332	ERX1836806	hiseq	100	6040	porifera	animalia	porifera						41856	gulf of mexico	0	animal_surface	sponge tissue		may	omnivore	direct_freeze	DNeasy Powersoil	oceania	brandon	14.5536	116	2.12853	0.69453	25	ERR1771669	NA	7589	-16.0858	124.274	-16.0858	124.274	NA	NA	NA	-16.0858	124.274	102	NA	-25
ERR1771670	AAAAAAAA	AAAAAAAAAAAAAAAAAAA	16606	na	10.5524/100332	ERX1836807	hiseq	100	6040	porifera	animalia	porifera						41856	gulf of mexico	0	animal_surface	sponge tissue		may	omnivore	direct_freeze	DNeasy Powersoil	oceania	brandon	15.2946	44	2.55318	0.754742	33	ERR1771670	NA	7590	-16.0858	124.274	-16.0858	124.274	NA	NA	NA	-16.0858	124.274	102	NA	-25
ERR1771674	AAAAAAAA	AAAAAAAAAAAAAAAAAAA	16610	na	10.5524/100332	ERX1836811	hiseq	100	275432	ircinia felix	animalia	porifera	demospongiae	dictyoceratida	irciniidae	ircinia	felix	41189	panama	0	animal_surface	sponge tissue		july	omnivore	direct_freeze	DNeasy Powersoil	oceania	brandon	22.385	90.75	4.1168	0.864982	67	ERR1771674	NA	7594	-16.0858	124.274	-16.0858	124.274	NA	NA	NA	-16.0858	124.274	102	NA	-25
ERR1771675	AAAAAAAA	AAAAAAAAAAAAAAAAAAA	16611	na	10.5524/100332	ERX1836812	hiseq	100	275432	ircinia felix	animalia	porifera	demospongiae	dictyoceratida	irciniidae	ircinia	felix	41189	panama	0	animal_surface	sponge tissue		july	omnivore	direct_freeze	DNeasy Powersoil	oceania	brandon	24.2372	96.4	4.81373	0.935574	81	ERR1771675	NA	7595	-16.0858	124.274	-16.0858	124.274	NA	NA	NA	-16.0858	124.274	102	NA	-25
ERR1771676	AAAAAAAA	AAAAAAAAAAAAAAAAAAA	16612	na	10.5524/100332	ERX1836813	hiseq	100	275432	ircinia felix	animalia	porifera	demospongiae	dictyoceratida	irciniidae	ircinia	felix	41189	panama	0	animal_surface	sponge tissue		july	omnivore	direct_freeze	DNeasy Powersoil	oceania	brandon	20.5345	72.3636	3.97815	0.884626	60	ERR1771676	NA	7596	-16.0858	124.274	-16.0858	124.274	NA	NA	NA	-16.0858	124.274	102	NA	-25
ERR1771677	AAAAAAAA	AAAAAAAAAAAAAAAAAAA	16613	na	10.5524/100332	ERX1836814	hiseq	100	275432	ircinia felix	animalia	porifera	demospongiae	dictyoceratida	irciniidae	ircinia	felix	41189	panama	0	animal_surface	sponge tissue		july	omnivore	direct_freeze	DNeasy Powersoil	oceania	brandon	20.5175	57.5455	3.06704	0.741468	48	ERR1771677	NA	7597	-16.0858	124.274	-16.0858	124.274	NA	NA	NA	-16.0858	124.274	102	NA	-25
ERR1771706	AAAAAAAA	AAAAAAAAAAAAAAAAAAA	16623	na	10.5524/100332	ERX1836843	hiseq	100	261677	aiolochroia crassa	animalia	porifera	demospongiae	verongida	aplysinidae	aiolochroia	crassa	22/07/2012	panama	0	animal_surface	sponge tissue		july	omnivore	direct_freeze	DNeasy Powersoil	oceania	brandon	28.9601	167.111	6.31389	0.983942	122	ERR1771706	NA	7606	-16.0858	124.274	-16.0858	124.274	NA	NA	NA	-16.0858	124.274	102	NA	-25
ERR1771708	AAAAAAAA	AAAAAAAAAAAAAAAAAAA	16624	na	10.5524/100332	ERX1836845	hiseq	100	261677	aiolochroia crassa	animalia	porifera	demospongiae	verongida	aplysinidae	aiolochroia	crassa	22/07/2012	panama	0	animal_surface	sponge tissue		july	omnivore	direct_freeze	DNeasy Powersoil	oceania	brandon	29.2516	156.75	6.2213	0.97851	135	ERR1771708	NA	7607	-16.0858	124.274	-16.0858	124.274	NA	NA	NA	-16.0858	124.274	102	NA	-25
ERR1771710	AAAAAAAA	AAAAAAAAAAAAAAAAAAA	16625	na	10.5524/100332	ERX1836847	hiseq	100	261677	aiolochroia crassa	animalia	porifera	demospongiae	verongida	aplysinidae	aiolochroia	crassa	22/07/2012	panama	0	animal_surface	sponge tissue		july	omnivore	direct_freeze	DNeasy Powersoil	oceania	brandon	29.1548	159.619	6.26026	0.981258	136	ERR1771710	NA	7608	-16.0858	124.274	-16.0858	124.274	NA	NA	NA	-16.0858	124.274	102	NA	-25
ERR1771712	AAAAAAAA	AAAAAAAAAAAAAAAAAAA	16626	na	10.5524/100332	ERX1836849	hiseq	100	261677	aiolochroia crassa	animalia	porifera	demospongiae	verongida	aplysinidae	aiolochroia	crassa	22/07/2012	panama	0	animal_surface	sponge tissue		july	omnivore	direct_freeze	DNeasy Powersoil	oceania	brandon	30.5241	171.273	5.88172	0.962542	134	ERR1771712	NA	7609	-16.0858	124.274	-16.0858	124.274	NA	NA	NA	-16.0858	124.274	102	NA	-25
ERR1771716	AAAAAAAA	AAAAAAAAAAAAAAAAAAA	16628	na	10.5524/100332	ERX1836853	hiseq	100	261677	aiolochroia crassa	animalia	porifera	demospongiae	verongida	aplysinidae	aiolochroia	crassa	22/07/2012	panama	0	animal_surface	sponge tissue		july	omnivore	direct_freeze	DNeasy Powersoil	oceania	brandon	28.1329	140.286	6.05821	0.975162	126	ERR1771716	NA	7611	-16.0858	124.274	-16.0858	124.274	NA	NA	NA	-16.0858	124.274	102	NA	-25
ERR1771717	AAAAAAAA	AAAAAAAAAAAAAAAAAAA	16629	na	10.5524/100332	ERX1836854	hiseq	100	458504	mycale laxissima	animalia	porifera	demospongiae	poecilosclerida	mycalidae	mycale	laxissima	41037	panama	0	animal_surface	sponge tissue		august	omnivore	direct_freeze	DNeasy Powersoil	oceania	brandon	23.1028	121	2.58567	0.681354	59	ERR1771717	NA	7612	-16.0858	124.274	-16.0858	124.274	NA	NA	NA	-16.0858	124.274	102	NA	-25
ERR1771718	AAAAAAAA	AAAAAAAAAAAAAAAAAAA	16630	na	10.5524/100332	ERX1836855	hiseq	100	458504	mycale laxissima	animalia	porifera	demospongiae	poecilosclerida	mycalidae	mycale	laxissima	41037	panama	0	animal_surface	sponge tissue		august	omnivore	direct_freeze	DNeasy Powersoil	oceania	brandon	25.0922	138.364	3.16667	0.778172	71	ERR1771718	NA	7613	-16.0858	124.274	-16.0858	124.274	NA	NA	NA	-16.0858	124.274	102	NA	-25
ERR1771719	AAAAAAAA	AAAAAAAAAAAAAAAAAAA	16631	na	10.5524/100332	ERX1836856	hiseq	100	283497	iotrochota birotulata	animalia	porifera	demospongiae	peocilosclerida	iotrochotidae	iotrochota	birotulata	41037	panama	0	animal_surface	sponge tissue		august	omnivore	direct_freeze	DNeasy Powersoil	oceania	brandon	16.4471	58.1111	0.770531	0.151428	37	ERR1771719	0.957	7614	-16.0858	124.274	-16.0858	124.274	NA	NA	NA	-16.0858	124.274	102	NA	-25
ERR1771723	AAAAAAAA	AAAAAAAAAAAAAAAAAAA	16632	na	10.5524/100332	ERX1836860	hiseq	100	283497	iotrochota birotulata	animalia	porifera	demospongiae	peocilosclerida	iotrochotidae	iotrochota	birotulata	41037	panama	0	animal_surface	sponge tissue		august	omnivore	direct_freeze	DNeasy Powersoil	oceania	brandon	14.4058	47.6667	0.36429	0.066782	25	ERR1771723	0.957	7615	-16.0858	124.274	-16.0858	124.274	NA	NA	NA	-16.0858	124.274	102	NA	-25
ERR1771724	AAAAAAAA	AAAAAAAAAAAAAAAAAAA	16633	na	10.5524/100332	ERX1836861	hiseq	100	283497	iotrochota birotulata	animalia	porifera	demospongiae	peocilosclerida	iotrochotidae	iotrochota	birotulata	41037	panama	0	animal_surface	sponge tissue		august	omnivore	direct_freeze	DNeasy Powersoil	oceania	brandon	13.2751	68.3333	0.401658	0.0801	23	ERR1771724	0.957	7616	-16.0858	124.274	-16.0858	124.274	NA	NA	NA	-16.0858	124.274	102	NA	-25
ERR1771725	AAAAAAAA	AAAAAAAAAAAAAAAAAAA	16634	na	10.5524/100332	ERX1836862	hiseq	100	458493	ectyoplasia ferox	animalia	porifera	demospongiae	poecilosclerida	raspailiidae	ectyoplasia	ferox	20/07/2012	panama	0	animal_surface	sponge tissue		july	omnivore	direct_freeze	DNeasy Powersoil	oceania	brandon	26.6488	160.5	5.11811	0.955892	83	ERR1771725	NA	7617	-16.0858	124.274	-16.0858	124.274	NA	NA	NA	-16.0858	124.274	102	NA	-25
ERR1771728	AAAAAAAA	AAAAAAAAAAAAAAAAAAA	16636	na	10.5524/100332	ERX1836865	hiseq	100	283497	iotrochota birotulata	animalia	porifera	demospongiae	peocilosclerida	iotrochotidae	iotrochota	birotulata	41037	panama	0	animal_surface	sponge tissue		august	omnivore	direct_freeze	DNeasy Powersoil	oceania	brandon	14.5539	63.25	0.363535	0.06678	25	ERR1771728	0.957	7619	-16.0858	124.274	-16.0858	124.274	NA	NA	NA	-16.0858	124.274	102	NA	-25
ERR1771731	AAAAAAAA	AAAAAAAAAAAAAAAAAAA	16638	na	10.5524/100332	ERX1836868	hiseq	100	178552	xestospongia muta	animalia	porifera	demospongiae	haplosclerida	petrosiidae	xestospongia	muta	41037	panama	0	animal_surface	sponge tissue		august	omnivore	direct_freeze	DNeasy Powersoil	oceania	brandon	26.4598	120	4.11974	0.852104	87	ERR1771731	0.957	7621	-16.0858	124.274	-16.0858	124.274	NA	NA	NA	-16.0858	124.274	102	NA	-25
ERR1771732	AAAAAAAA	AAAAAAAAAAAAAAAAAAA	16639	na	10.5524/100332	ERX1836869	hiseq	100	458504	mycale laxissima	animalia	porifera	demospongiae	poecilosclerida	mycalidae	mycale	laxissima	41037	panama	0	animal_surface	sponge tissue		august	omnivore	direct_freeze	DNeasy Powersoil	oceania	brandon	23.6074	145.462	2.94043	0.659084	76	ERR1771732	NA	7622	-16.0858	124.274	-16.0858	124.274	NA	NA	NA	-16.0858	124.274	102	NA	-25
ERR1771733	AAAAAAAA	AAAAAAAAAAAAAAAAAAA	16640	na	10.5524/100332	ERX1836870	hiseq	100	458504	mycale laxissima	animalia	porifera	demospongiae	poecilosclerida	mycalidae	mycale	laxissima	41037	panama	0	animal_surface	sponge tissue		august	omnivore	direct_freeze	DNeasy Powersoil	oceania	brandon	17.1468	61.1429	3.1054	0.79824	44	ERR1771733	NA	7623	-16.0858	124.274	-16.0858	124.274	NA	NA	NA	-16.0858	124.274	102	NA	-25
ERR1771734	AAAAAAAA	AAAAAAAAAAAAAAAAAAA	16641	na	10.5524/100332	ERX1836871	hiseq	100	178514	amphimedon compressa	animalia	porifera	demospongiae	haplosclerida	niphatidae	amphimedon	compressa	41037	panama	0	animal_surface	sponge tissue		august	omnivore	direct_freeze	DNeasy Powersoil	oceania	brandon	24.7588	143.118	2.72961	0.568536	90	ERR1771734	NA	7624	-16.0858	124.274	-16.0858	124.274	NA	NA	NA	-16.0858	124.274	102	NA	-25
ERR1771736	AAAAAAAA	AAAAAAAAAAAAAAAAAAA	16643	na	10.5524/100332	ERX1836873	hiseq	100	467775	ircinia strobilina	animalia	porifera	demospongiae	dictyoceratida	irciniidae	ircinia	strobilina	41037	panama	0	animal_surface	sponge tissue		august	omnivore	direct_freeze	DNeasy Powersoil	oceania	brandon	30.607	150.474	6.20124	0.979486	132	ERR1771736	0.957	7626	-16.0858	124.274	-16.0858	124.274	NA	NA	NA	-16.0858	124.274	102	NA	-25
ERR1771737	AAAAAAAA	AAAAAAAAAAAAAAAAAAA	16644	na	10.5524/100332	ERX1836874	hiseq	100	178514	amphimedon compressa	animalia	porifera	demospongiae	haplosclerida	niphatidae	amphimedon	compressa	41037	panama	0	animal_surface	sponge tissue		august	omnivore	direct_freeze	DNeasy Powersoil	oceania	brandon	24.168	88.5	2.02445	0.41862	69	ERR1771737	NA	7627	-16.0858	124.274	-16.0858	124.274	NA	NA	NA	-16.0858	124.274	102	NA	-25
ERR1771740	AAAAAAAA	AAAAAAAAAAAAAAAAAAA	16647	na	10.5524/100332	ERX1836877	hiseq	100	458493	ectyoplasia ferox	animalia	porifera	demospongiae	poecilosclerida	raspailiidae	ectyoplasia	ferox	20/07/2012	panama	0	animal_surface	sponge tissue		july	omnivore	direct_freeze	DNeasy Powersoil	oceania	brandon	24.4104	83	5.16874	0.958944	68	ERR1771740	NA	7630	-16.0858	124.274	-16.0858	124.274	NA	NA	NA	-16.0858	124.274	102	NA	-25
ERR1771741	AAAAAAAA	AAAAAAAAAAAAAAAAAAA	16648	na	10.5524/100332	ERX1836878	hiseq	100	458493	ectyoplasia ferox	animalia	porifera	demospongiae	poecilosclerida	raspailiidae	ectyoplasia	ferox	20/07/2012	panama	0	animal_surface	sponge tissue		july	omnivore	direct_freeze	DNeasy Powersoil	oceania	brandon	25.6192	127	4.90812	0.948876	67	ERR1771741	NA	7631	-16.0858	124.274	-16.0858	124.274	NA	NA	NA	-16.0858	124.274	102	NA	-25
ERR1771742	AAAAAAAA	AAAAAAAAAAAAAAAAAAA	16649	na	10.5524/100332	ERX1836879	hiseq	100	458493	ectyoplasia ferox	animalia	porifera	demospongiae	poecilosclerida	raspailiidae	ectyoplasia	ferox	20/07/2012	panama	0	animal_surface	sponge tissue		july	omnivore	direct_freeze	DNeasy Powersoil	oceania	brandon	26.8512	119.8	5.12719	0.953846	82	ERR1771742	NA	7632	-16.0858	124.274	-16.0858	124.274	NA	NA	NA	-16.0858	124.274	102	NA	-25
ERR1771761	AAAAAAAA	AAAAAAAAAAAAAAAAAAA	16650	na	10.5524/100332	ERX1836898	hiseq	100	908214	plakortis halichondrioides	animalia	porifera	homoscleromorpha	homosclerophorida	plakinidae	plakortis	halichondrioides	16/07/2009	panama	0	animal_surface	sponge tissue		july	omnivore	direct_freeze	DNeasy Powersoil	oceania	brandon	28.9586	159.154	6.08488	0.979606	121	ERR1771761	NA	7633	-16.0597	124.274	-16.0597	124.274	NA	NA	NA	-16.0597	124.274	102	NA	-20
ERR1771770	AAAAAAAA	AAAAAAAAAAAAAAAAAAA	16653	na	10.5524/100332	ERX1836907	hiseq	100	6040	porifera	animalia	porifera						22/01/2011	australia	0	animal_surface	sponge tissue		january	omnivore	direct_freeze	DNeasy Powersoil	oceania	brandon	30.3433	196.913	3.62618	0.763148	112	ERR1771770	NA	7634	-16.0597	124.274	-16.0597	124.274	NA	NA	NA	-16.0597	124.274	102	NA	-20
ERR1771771	AAAAAAAA	AAAAAAAAAAAAAAAAAAA	16654	na	10.5524/100332	ERX1836908	hiseq	100	6040	porifera	animalia	porifera						22/01/2011	australia	0	animal_surface	sponge tissue		january	omnivore	direct_freeze	DNeasy Powersoil	oceania	brandon	17.2478	68.1	2.36537	0.710152	45	ERR1771771	NA	7564	-15.795	124.274	-15.795	124.274	NA	NA	NA	-15.795	124.274	102	NA	-15
ERR1769550	AAAAAAAA	AAAAAAAAAAAAAAAAAAA	16508	na	10.5524/100332	ERX1835085	hiseq	100	281036	coelocarteria singaporensis	animalia	porifera	demospongiae	poecilosclerida	isodictyidae	coelocarteria	singaporensis	41010	papua new guinea	0	animal_surface	sponge tissue	adult	november	omnivore	direct_freeze	DNeasy Powersoil	oceania	brandon	27.8499	92.3636	5.41524	0.967598	80	ERR1769550	NA	7387	-14.177	121.882	-14.177	121.882	NA	NA	NA	-14.177	121.882	102	NA	-19
ERR1773189	AAAAAAAA	AAAAAAAAAAAAAAAAAAA	488	na	10.1093/gigascience/gix077	ERX1838266	hiseq	100	942687	hemimycale columella	animalia	porifera	demospongiae	poecilosclerida	hymedesmiidae	hemimycale	columella	19/06/2013	portugal	-15	animal_surface	sponge tissue		june	omnivore	direct_freeze	DNeasy Powersoil	oceania	hannah	12.9975	32	0.870238	0.238312	18	ERR1773189	NA	7048	-9.82425	150.818	-9.82425	150.818	36	10026.2	NA	-9.82425	150.818	36	10026.2	-54
ERR1769568	AAAAAAAA	AAAAAAAAAAAAAAAAAAA	16523	na	10.5524/100332	ERX1835103	hiseq	100	666329	cinachyrella alloclada	animalia	porifera	demospongiae	spirophorida	tetillidae	cinachyrella	alloclada	41010	papua new guinea	0	animal_surface	sponge tissue	adult	november	omnivore	direct_freeze	DNeasy Powersoil	oceania	brandon	27.5025	153.143	5.4057	0.959468	91	ERR1769568	NA	7049	-9.75403	143.418	-9.75403	143.418	NA	6.25	NA	-9.75403	143.418	102	6.25	-27
ERR1769577	AAAAAAAA	AAAAAAAAAAAAAAAAAAA	16530	na	10.5524/100332	ERX1835112	hiseq	100	281036	coelocarteria singaporensis	animalia	porifera	demospongiae	poecilosclerida	isodictyidae	coelocarteria	singaporensis	41010	papua new guinea	0	animal_surface	sponge tissue	adult	november	omnivore	direct_freeze	DNeasy Powersoil	oceania	brandon	18.7305	75.6	2.17696	0.625424	48	ERR1769577	NA	7052	-9.75403	143.418	-9.75403	143.418	NA	6.25	NA	-9.75403	143.418	102	6.25	-27
ERR1769581	AAAAAAAA	AAAAAAAAAAAAAAAAAAA	16534	na	10.5524/100332	ERX1835116	hiseq	100	666329	cinachyrella alloclada	animalia	porifera	demospongiae	spirophorida	tetillidae	cinachyrella	alloclada	41010	papua new guinea	0	animal_surface	sponge tissue	adult	november	omnivore	direct_freeze	DNeasy Powersoil	oceania	brandon	25.13	112	4.79225	0.912302	79	ERR1769581	NA	7053	-9.75403	143.418	-9.75403	143.418	NA	6.25	NA	-9.75403	143.418	102	6.25	-27
ERR1769319	AAAAAAAA	AAAAAAAAAAAAAAAAAAA	328	na	10.1093/gigascience/gix077	ERX1834854	hiseq	100	34493	tethya sp	animalia	porifera	demospongiae	tethyida	tethyidae	tethya	sp	19/07/2010	australia	-8	animal_surface	sponge tissue	adult	july	omnivore	direct_freeze	DNeasy Powersoil	oceania	hannah	15.1869	34	3.46891	0.882996	24	ERR1769319	NA	7058	-9.74967	143.399	-9.74967	143.399	NA	6.25	NA	-9.74967	143.399	102	6.25	-22
ERR1771612	AAAAAAAA	AAAAAAAAAAAAAAAAAAA	16571	na	10.5524/100332	ERX1836749	hiseq	100	278976	tedania ignis	animalia	porifera	demospongiae	poecilosclerida	tedaniidae	tedania	ignis	39240	belize	0	animal_surface	sponge tissue		july	omnivore	direct_freeze	DNeasy Powersoil	oceania	brandon	13.0057	30.625	1.75615	0.612514	25	ERR1771612	NA	6448	9.30556	-82.1725	9.30556	-82.1725	NA	123.333	NA	9.30556	-82.1725	102	123.333	-3
ERR1772293	AAAAAAAA	AAAAAAAAAAAAAAAAAAA	395	na	10.1093/gigascience/gix077	ERX1837430	hiseq	100	281731	cliona orientalis	animalia	porifera	demospongiae	clionaida	clionaidae	cliona	orientalis	41644	australia	-10	animal_surface	sponge tissue		may	omnivore	direct_freeze	DNeasy Powersoil	oceania	hannah	12.9221	25	0.646167	0.150698	19	ERR1772293	NA	6417	9.35333	-82.2627	9.35333	-82.2627	NA	201.388	NA	9.35333	-82.2627	102	201.388	-20
ERR1772286	AAAAAAAA	AAAAAAAAAAAAAAAAAAA	388	na	10.1093/gigascience/gix077	ERX1837423	hiseq	100	281731	cliona orientalis	animalia	porifera	demospongiae	clionaida	clionaidae	cliona	orientalis	41644	australia	-10	animal_surface	sponge tissue		may	omnivore	direct_freeze	DNeasy Powersoil	oceania	hannah	16.0172	49.2	1.67758	0.44028	31	ERR1772286	NA	6423	9.35694	-82.2617	9.35694	-82.2617	100	201.388	NA	9.35694	-82.2617	100	201.388	-20
ERR1772256	AAAAAAAA	AAAAAAAAAAAAAAAAAAA	378	na	10.1093/gigascience/gix077	ERX1837393	hiseq	100	593584	carteriospongia foliascens	animalia	porifera	demospongiae	dictyoceratida	thorectidae	carteriospongia	foliascens	41644	australia	-2	animal_surface	sponge tissue		may	omnivore	direct_freeze	DNeasy Powersoil	oceania	hannah	15.5026	34	3.40342	0.834822	33	ERR1772256	NA	6430	9.35833	-82.25	9.35833	-82.25	92	201.388	NA	9.35833	-82.25	92	201.388	-6
ERR1773181	AAAAAAAA	AAAAAAAAAAAAAAAAAAA	486	na	10.1093/gigascience/gix077	ERX1838258	hiseq	100	237149	axinyssa sp	animalia	porifera	demospongiae	halichondrida	halichondriidae	axinyssa	sp	19/06/2013	portugal	-15	animal_surface	sponge tissue		june	omnivore	direct_freeze	DNeasy Powersoil	oceania	hannah	17.2013	36	3.47867	0.882162	30	ERR1773181	NA	6027	12.08	-68.2938	12.08	-68.2938	NA	0.6875	NA	12.08	-68.2938	102	0.6875	-438
ERR1774276	AAAAAAAA	AAAAAAAAAAAAAAAAAAA	993	PRJEB18736	http://dx.doi.org/10.5524/100332	ERX1839269	hiseq	100	178552	xestospongia muta	animalia	porifera	demospongiae	haplosclerida	petrosiidae	xestospongia	muta	29/05/2012	usa	-18	animal_surface	sponge tissue		may	omnivore	direct_freeze	DNeasy Powersoil	oceania	hayden	32.162	176	5.75918	0.94984	137	ERR1774276	0.957	6029	12.1108	-68.3149	12.1108	-68.3149	NA	2.96	NA	12.1108	-68.3149	102	2.96	-200
ERR1773176	AAAAAAAA	AAAAAAAAAAAAAAAAAAA	481	na	10.1093/gigascience/gix077	ERX1838253	hiseq	100	237149	axinyssa sp	animalia	porifera	demospongiae	halichondrida	halichondriidae	axinyssa	sp	18/06/2013	portugal	-9	animal_surface	sponge tissue		june	omnivore	direct_freeze	DNeasy Powersoil	oceania	hannah	17.2744	37.6	3.58419	0.875656	32	ERR1773176	NA	6019	12.137	-68.286	12.137	-68.286	NA	142.691	127	12.137	-68.286	102	142.691	-94
ERR1773178	AAAAAAAA	AAAAAAAAAAAAAAAAAAA	483	na	10.1093/gigascience/gix077	ERX1838255	hiseq	100	237149	axinyssa sp	animalia	porifera	demospongiae	halichondrida	halichondriidae	axinyssa	sp	18/06/2013	portugal	-9	animal_surface	sponge tissue		june	omnivore	direct_freeze	DNeasy Powersoil	oceania	hannah	16.3934	32.75	3.27465	0.861514	29	ERR1773178	NA	6021	12.137	-68.286	12.137	-68.286	NA	142.691	127	12.137	-68.286	102	142.691	-94
ERR1773160	AAAAAAAA	AAAAAAAAAAAAAAAAAAA	477	na	10.1093/gigascience/gix077	ERX1838237	hiseq	100	190526	dysidea sp	animalia	porifera	demospongiae	dictyoceratida	dysideidae	dysidea	sp	17/06/2013	portugal	0	animal_surface	sponge tissue		august	omnivore	direct_freeze	DNeasy Powersoil	oceania	hannah	23.2024	188.8	3.30931	0.807622	76	ERR1773160	NA	6023	12.1469	-68.2821	12.1469	-68.2821	NA	142.691	127	12.1469	-68.2821	102	142.691	-94
ERR1773162	AAAAAAAA	AAAAAAAAAAAAAAAAAAA	479	na	10.1093/gigascience/gix077	ERX1838239	hiseq	100	1336851	dysidea fragilis	animalia	porifera	demospongiae	dictyoceratida	dysideidae	dysidea	fragilis	17/06/2013	portugal	0	animal_surface	sponge tissue		june	omnivore	direct_freeze	DNeasy Powersoil	oceania	hannah	34.1307	324.594	5.53723	0.910888	188	ERR1773162	NA	6025	12.1469	-68.2821	12.1469	-68.2821	NA	142.691	127	12.1469	-68.2821	102	142.691	-94
ERR1769307	AAAAAAAA	AAAAAAAAAAAAAAAAAAA	323	na	10.1093/gigascience/gix077	ERX1834842	hiseq	100	275431	ircinia sp	animalia	porifera	demospongiae	dictyoceratida	irciniidae	ircinia	sp	40336	australia	-8	animal_surface	sponge tissue	adult	july	omnivore	direct_freeze	DNeasy Powersoil	oceania	hannah	24.1379	79.2308	5.12892	0.953128	75	ERR1769307	NA	5993	13.4513	144.656	13.4513	144.656	NA	787.917	NA	13.4513	144.656	102	787.917	-85
ERR1772359	AAAAAAAA	AAAAAAAAAAAAAAAAAAA	414	na	10.1093/gigascience/gix077	ERX1837496	hiseq	100	375146	ianthella basta	animalia	porifera	demospongiae	verongida	ianthellidae	ianthella	basta	41644	australia	-10	animal_surface	sponge tissue		may	omnivore	direct_freeze	DNeasy Powersoil	oceania	hannah	10.9031	13	1.8537	0.694988	10	ERR1772359	NA	5998	13.4517	144.652	13.4517	144.652	NA	787.917	NA	13.4517	144.652	102	787.917	-85
ERR1772360	AAAAAAAA	AAAAAAAAAAAAAAAAAAA	415	na	10.1093/gigascience/gix077	ERX1837497	hiseq	100	375146	ianthella basta	animalia	porifera	demospongiae	verongida	ianthellidae	ianthella	basta	41644	australia	-10	animal_surface	sponge tissue		may	omnivore	direct_freeze	DNeasy Powersoil	oceania	hannah	12.0416	29	1.7647	0.674664	15	ERR1772360	NA	5999	13.4517	144.652	13.4517	144.652	NA	787.917	NA	13.4517	144.652	102	787.917	-85
ERR1772362	AAAAAAAA	AAAAAAAAAAAAAAAAAAA	417	na	10.1093/gigascience/gix077	ERX1837499	hiseq	100	375146	ianthella basta	animalia	porifera	demospongiae	verongida	ianthellidae	ianthella	basta	41644	australia	-10	animal_surface	sponge tissue		may	omnivore	direct_freeze	DNeasy Powersoil	oceania	hannah	12.594	39.5	1.73763	0.648642	17	ERR1772362	NA	6001	13.4517	144.652	13.4517	144.652	NA	787.917	NA	13.4517	144.652	102	787.917	-85
ERR1772363	AAAAAAAA	AAAAAAAAAAAAAAAAAAA	418	na	10.1093/gigascience/gix077	ERX1837500	hiseq	100	375146	ianthella basta	animalia	porifera	demospongiae	verongida	ianthellidae	ianthella	basta	41644	australia	-10	animal_surface	sponge tissue		may	omnivore	direct_freeze	DNeasy Powersoil	oceania	hannah	12.7421	18.25	2.2959	0.736142	18	ERR1772363	NA	6002	13.4517	144.652	13.4517	144.652	NA	787.917	NA	13.4517	144.652	102	787.917	-85
ERR1772377	AAAAAAAA	AAAAAAAAAAAAAAAAAAA	428	na	10.1093/gigascience/gix077	ERX1837514	hiseq	100	519541	geodia barretti	animalia	porifera	demospongiae	astrophorida	geodiidae	geodia	barretti	41284	norway	-200	animal_surface	sponge tissue		october	omnivore	direct_freeze	DNeasy Powersoil	oceania	hannah	32.7106	247.771	6.29244	0.971288	196	ERR1772377	NA	6006	13.4517	144.652	13.4517	144.652	NA	787.917	NA	13.4517	144.652	102	787.917	-85
ERR1772503	AAAAAAAA	AAAAAAAAAAAAAAAAAAA	434	na	10.1093/gigascience/gix077	ERX1837640	hiseq	100	237128	stylissa flabelliformis	animalia	porifera	demospongiae	halichondrida	dictyonellidae	stylissa	flabelliformis	41644	australia	-10	animal_surface	sponge tissue		may	omnivore	direct_freeze	DNeasy Powersoil	oceania	hannah	13.8127	22	2.61409	0.791904	17	ERR1772503	NA	6012	13.4517	144.652	13.4517	144.652	NA	787.917	NA	13.4517	144.652	102	787.917	-85
ERR1772506	AAAAAAAA	AAAAAAAAAAAAAAAAAAA	437	na	10.1093/gigascience/gix077	ERX1837643	hiseq	100	237128	stylissa flabelliformis	animalia	porifera	demospongiae	halichondrida	dictyonellidae	stylissa	flabelliformis	41644	australia	-10	animal_surface	sponge tissue		may	omnivore	direct_freeze	DNeasy Powersoil	oceania	hannah	17.3638	52.75	2.51525	0.747902	30	ERR1772506	NA	6014	13.4517	144.652	13.4517	144.652	NA	787.917	NA	13.4517	144.652	102	787.917	-85
ERR1772507	AAAAAAAA	AAAAAAAAAAAAAAAAAAA	438	na	10.1093/gigascience/gix077	ERX1837644	hiseq	100	237128	stylissa flabelliformis	animalia	porifera	demospongiae	halichondrida	dictyonellidae	stylissa	flabelliformis	41644	australia	-10	animal_surface	sponge tissue		may	omnivore	direct_freeze	DNeasy Powersoil	oceania	hannah	13.9926	27	2.4348	0.75972	20	ERR1772507	NA	6015	13.4517	144.652	13.4517	144.652	NA	787.917	NA	13.4517	144.652	102	787.917	-85
ERR1772508	AAAAAAAA	AAAAAAAAAAAAAAAAAAA	439	na	10.1093/gigascience/gix077	ERX1837645	hiseq	100	237128	stylissa flabelliformis	animalia	porifera	demospongiae	halichondrida	dictyonellidae	stylissa	flabelliformis	41644	australia	-10	animal_surface	sponge tissue		may	omnivore	direct_freeze	DNeasy Powersoil	oceania	hannah	12.8728	27.5	2.33258	0.763682	17	ERR1772508	NA	6016	13.4517	144.652	13.4517	144.652	NA	787.917	NA	13.4517	144.652	102	787.917	-85
ERR1772513	AAAAAAAA	AAAAAAAAAAAAAAAAAAA	440	na	10.1093/gigascience/gix077	ERX1837650	hiseq	100	237128	stylissa flabelliformis	animalia	porifera	demospongiae	halichondrida	dictyonellidae	stylissa	flabelliformis	41644	australia	-10	animal_surface	sponge tissue		may	omnivore	direct_freeze	DNeasy Powersoil	oceania	hannah	11.8623	12.5	2.40476	0.74495	12	ERR1772513	NA	6017	13.4517	144.652	13.4517	144.652	NA	787.917	NA	13.4517	144.652	102	787.917	-85
ERR1774315	AAAAAAAA	AAAAAAAAAAAAAAAAAAA	1019	PRJEB18736	http://dx.doi.org/10.5524/100332	ERX1839308	hiseq	100	178550	xestospongia sp	animalia	porifera	demospongiae	haplosclerida	petrosiidae	xestospongia	sp	19/07/2012	mexico	-23	animal_surface	sponge tissue		july	omnivore	direct_freeze	DNeasy Powersoil	oceania	hayden	24.7898	87.2727	5.64856	0.961116	87	ERR1774315	NA	5835	17.9552	-67.0532	17.9552	-67.0532	NA	541.25	NA	17.9552	-67.0532	102	541.25	-11
ERR1774322	AAAAAAAA	AAAAAAAAAAAAAAAAAAA	1023	PRJEB18736	http://dx.doi.org/10.5524/100332	ERX1839315	hiseq	100	86044	plakortis sp	animalia	porifera	homoscleromorpha	homosclerophorida	plankinidae	plakortis	sp	13/08/2012	puerto rico	-32	animal_surface	sponge tissue		august	omnivore	direct_freeze	DNeasy Powersoil	oceania	hayden	24.1813	71.2	5.31517	0.96507	67	ERR1774322	NA	5837	17.9552	-67.0532	17.9552	-67.0532	NA	541.25	NA	17.9552	-67.0532	102	541.25	-11
ERR1774323	AAAAAAAA	AAAAAAAAAAAAAAAAAAA	1024	PRJEB18736	http://dx.doi.org/10.5524/100332	ERX1839316	hiseq	100	86044	plakortis sp	animalia	porifera	homoscleromorpha	homosclerophorida	plankinidae	plakortis	sp	13/08/2012	puerto rico	-32	animal_surface	sponge tissue		august	omnivore	direct_freeze	DNeasy Powersoil	oceania	hayden	24.5989	99.5	5.01233	0.942018	82	ERR1774323	NA	5838	17.9552	-67.0532	17.9552	-67.0532	NA	541.25	NA	17.9552	-67.0532	102	541.25	-11
ERR1774278	AAAAAAAA	AAAAAAAAAAAAAAAAAAA	995	PRJEB18736	http://dx.doi.org/10.5524/100332	ERX1839271	hiseq	100	178552	xestospongia muta	animalia	porifera	demospongiae	haplosclerida	petrosiidae	xestospongia	muta	29/05/2012	usa	-18	animal_surface	sponge tissue		may	omnivore	direct_freeze	DNeasy Powersoil	oceania	hayden	28.2462	169.647	5.43772	0.953486	119	ERR1774278	0.957	5167	18.402	-87.4088	18.402	-87.4088	NA	NA	NA	18.402	-87.4088	102	NA	-4
ERR1774283	AAAAAAAA	AAAAAAAAAAAAAAAAAAA	999	PRJEB18736	http://dx.doi.org/10.5524/100332	ERX1839276	hiseq	100	12958	axinella sp	animalia	porifera	demospongiae	halichondrida	axinellidae	axinella	sp	33362	canary islands	-138	animal_surface	sponge tissue		april	omnivore	direct_freeze	DNeasy Powersoil	oceania	hayden	18.7045	53	3.14443	0.813498	38	ERR1774283	NA	5170	18.402	-87.4088	18.402	-87.4088	NA	NA	NA	18.402	-87.4088	102	NA	-4
ERR1774288	AAAAAAAA	AAAAAAAAAAAAAAAAAAA	1004	PRJEB18736	http://dx.doi.org/10.5524/100332	ERX1839281	hiseq	100	458504	mycale laxissima	animalia	porifera	demospongiae	poecilosclerida	mycalidae	mycale	laxissima	41249	puerto rico	-10	animal_surface	sponge tissue		june	omnivore	direct_freeze	DNeasy Powersoil	oceania	hayden	20.9119	58.5	5.19792	0.951378	58	ERR1774288	NA	5172	18.402	-87.4088	18.402	-87.4088	NA	NA	NA	18.402	-87.4088	102	NA	-4
ERR1774291	AAAAAAAA	AAAAAAAAAAAAAAAAAAA	1007	PRJEB18736	http://dx.doi.org/10.5524/100332	ERX1839284	hiseq	100	458504	mycale laxissima	animalia	porifera	demospongiae	poecilosclerida	mycalidae	mycale	laxissima	41249	puerto rico	-10	animal_surface	sponge tissue		june	omnivore	direct_freeze	DNeasy Powersoil	oceania	hayden	13.2519	46	2.17876	0.667394	24	ERR1774291	NA	5173	18.402	-87.4088	18.402	-87.4088	NA	NA	NA	18.402	-87.4088	102	NA	-4
ERR1774297	AAAAAAAA	AAAAAAAAAAAAAAAAAAA	1012	PRJEB18736	http://dx.doi.org/10.5524/100332	ERX1839290	hiseq	100	178550	xestospongia sp	animalia	porifera	demospongiae	haplosclerida	petrosiidae	xestospongia	sp	13/08/2012	puerto rico	-32	animal_surface	sponge tissue		august	omnivore	direct_freeze	DNeasy Powersoil	oceania	hayden	32.8616	226	4.60814	0.86628	124	ERR1774297	NA	5175	18.402	-87.4088	18.402	-87.4088	NA	NA	NA	18.402	-87.4088	102	NA	-4
ERR1774300	AAAAAAAA	AAAAAAAAAAAAAAAAAAA	1015	PRJEB18736	http://dx.doi.org/10.5524/100332	ERX1839293	hiseq	100	178550	xestospongia sp	animalia	porifera	demospongiae	haplosclerida	petrosiidae	xestospongia	sp	41006	mexico	-14	animal_surface	sponge tissue		july	omnivore	direct_freeze	DNeasy Powersoil	oceania	hayden	26.8893	142.5	3.49102	0.792954	93	ERR1774300	NA	5176	18.402	-87.4088	18.402	-87.4088	NA	NA	NA	18.402	-87.4088	102	NA	-4
1665.JMA2012AUG17.01	ATCACCAGGTGT	GTGCCAGCMGCCGCGGTAA	8636	1665	10.1371/journal.pone.0090785	ERP016924	hiseq	100	38241	globicephala macrorhynchus	animalia	chordata	mammalia	cetacea	delphinidae	globicephala	macrorhynchus	17/08/2012	usa	1	animal_surface	mucus	adult	august	carnivore	direct_freeze	DNeasy Powersoil	oceania	molly	15.1091	32	3.0156	0.78785	29	1665.JMA2012AUG17.01	-0.278	5132	19.64	-155.997	19.64	-155.997	NA	104669	203	19.64	-155.997	102	104669	-18
1665.JMA2012AUG18.01	ATGATGAGCCTC	GTGCCAGCMGCCGCGGTAA	8640	1665	10.1371/journal.pone.0090785	ERP016924	hiseq	100	38241	globicephala macrorhynchus	animalia	chordata	mammalia	cetacea	delphinidae	globicephala	macrorhynchus	18/08/2012	usa	1	animal_surface	mucus	adult	august	carnivore	direct_freeze	DNeasy Powersoil	oceania	molly	11.9152	19	1.87618	0.476042	19	1665.JMA2012AUG18.01	-0.278	5135	19.64	-155.997	19.64	-155.997	NA	104669	203	19.64	-155.997	102	104669	-18
1665.JMA2012AUG19.01	TCGACATCTCTT	GTGCCAGCMGCCGCGGTAA	8663	1665	10.1371/journal.pone.0090785	ERP016924	hiseq	100	103596	peponocephala electra	animalia	chordata	mammalia	cetacea	delphinidae	peponocephala	electra	19/08/2012	usa	1	animal_surface	mucus	adult	august	carnivore	direct_freeze	DNeasy Powersoil	oceania	molly	13.4864	25	2.48887	0.595528	25	1665.JMA2012AUG19.01	-0.278	5136	19.64	-155.997	19.64	-155.997	NA	104669	203	19.64	-155.997	102	104669	-18
1665.JMA2012AUG19.03	GTATCTGCGCGT	GTGCCAGCMGCCGCGGTAA	8725	1665	10.1371/journal.pone.0090785	ERP016924	hiseq	100	46167	steno bredanensis	animalia	chordata	mammalia	cetacea	delphinidae	steno	bredanensis	19/08/2012	usa	1	animal_surface	mucus	adult	august	carnivore	direct_freeze	DNeasy Powersoil	oceania	molly	14.2042	33.3333	2.97501	0.683774	33	1665.JMA2012AUG19.03	-0.278	5137	19.64	-155.997	19.64	-155.997	NA	104669	203	19.64	-155.997	102	104669	-18
1665.RWB2011NOV03.01	AGCAGAACATCT	GTGCCAGCMGCCGCGGTAA	8708	1665	10.1371/journal.pone.0090785	ERP016924	hiseq	100	9735	stenella attenuata	animalia	chordata	mammalia	cetacea	delphinidae	stenella	attenuata	40613	usa	1	animal_surface	mucus	adult	november	carnivore	direct_freeze	DNeasy Powersoil	oceania	molly	15.3795	33	2.8043	0.72006	31	1665.RWB2011NOV03.01	-0.278	5141	19.64	-155.997	19.64	-155.997	NA	104669	203	19.64	-155.997	102	104669	-18
1665.RWB2011NOV12.01	CAGCTCATCAGC	GTGCCAGCMGCCGCGGTAA	8712	1665	10.1371/journal.pone.0090785	ERP016924	hiseq	100	9735	stenella attenuata	animalia	chordata	mammalia	cetacea	delphinidae	stenella	attenuata	40888	usa	1	animal_surface	mucus	adult	november	carnivore	direct_freeze	DNeasy Powersoil	oceania	molly	12.9249	24	2.17097	0.61163	22	1665.RWB2011NOV12.01	-0.278	5144	19.64	-155.997	19.64	-155.997	NA	104669	203	19.64	-155.997	102	104669	-18
1665.RWB2011OCT20.WW.02	GATGTGGTGTTA	GTGCCAGCMGCCGCGGTAA	8699	1665	10.1371/journal.pone.0090785	ERP016924	hiseq	100	9755	physeter catodon	animalia	chordata	mammalia	cetacea	physeteridae	physeter	catodon	20/10/2011	usa	1	animal_surface	mucus	adult	october	carnivore	direct_freeze	DNeasy Powersoil	oceania	molly	12.3279	32.75	3.05073	0.788636	29	1665.RWB2011OCT20.WW.02	-0.278	5145	19.64	-155.997	19.64	-155.997	NA	104669	203	19.64	-155.997	102	104669	-18
1665.RWB2011OCT22.WW.01	CCTGCGAAGTAT	GTGCCAGCMGCCGCGGTAA	8723	1665	10.1371/journal.pone.0090785	ERP016924	hiseq	100	46167	steno bredanensis	animalia	chordata	mammalia	cetacea	delphinidae	steno	bredanensis	22/10/2011	usa	1	animal_surface	mucus	adult	october	carnivore	direct_freeze	DNeasy Powersoil	oceania	molly	15.1944	56	1.89053	0.447706	34	1665.RWB2011OCT22.WW.01	-0.278	5146	19.64	-155.997	19.64	-155.997	NA	104669	203	19.64	-155.997	102	104669	-18
1665.RWB2011OCT25.03	ACCGGTATGTAC	GTGCCAGCMGCCGCGGTAA	8705	1665	10.1371/journal.pone.0090785	ERP016924	hiseq	100	9735	stenella attenuata	animalia	chordata	mammalia	cetacea	delphinidae	stenella	attenuata	25/10/2011	usa	1	animal_surface	mucus	adult	october	carnivore	direct_freeze	DNeasy Powersoil	oceania	molly	10.9563	20	2.31269	0.664678	17	1665.RWB2011OCT25.03	-0.278	5148	19.64	-155.997	19.64	-155.997	NA	104669	203	19.64	-155.997	102	104669	-18
1665.RWB2011OCT31.01	CAACTCCCGTGA	GTGCCAGCMGCCGCGGTAA	8662	1665	10.1371/journal.pone.0090785	ERP016924	hiseq	100	103596	peponocephala electra	animalia	chordata	mammalia	cetacea	delphinidae	peponocephala	electra	31/10/2011	usa	1	animal_surface	mucus	adult	october	carnivore	direct_freeze	DNeasy Powersoil	oceania	molly	11.8759	16.75	2.15275	0.691324	16	1665.RWB2011OCT31.01	-0.278	5149	19.64	-155.997	19.64	-155.997	NA	104669	203	19.64	-155.997	102	104669	-18
1665.RWB2011OCT31.03	TATACCGCTGCG	GTGCCAGCMGCCGCGGTAA	8730	1665	10.1371/journal.pone.0090785	ERP016924	hiseq	100	9739	tursiops truncatus	animalia	chordata	mammalia	cetacea	delphinidae	tursiops	truncatus	31/10/2011	usa	1	animal_surface	mucus	adult	october	carnivore	direct_freeze	DNeasy Powersoil	oceania	molly	8.46786	8	2.03875	0.620468	8	1665.RWB2011OCT31.03	-0.278	5151	19.64	-155.997	19.64	-155.997	NA	104669	203	19.64	-155.997	102	104669	-18
1665.RWB2011OCT31.04	GAGAGCAACAGA	GTGCCAGCMGCCGCGGTAA	8731	1665	10.1371/journal.pone.0090785	ERP016924	hiseq	100	9739	tursiops truncatus	animalia	chordata	mammalia	cetacea	delphinidae	tursiops	truncatus	31/10/2011	usa	1	animal_surface	mucus	adult	october	carnivore	direct_freeze	DNeasy Powersoil	oceania	molly	17.4303	50.6667	1.67193	0.396924	39	1665.RWB2011OCT31.04	-0.278	5152	19.64	-155.997	19.64	-155.997	NA	104669	203	19.64	-155.997	102	104669	-18
1665.RWB2012AUG10.01	TAGGCATGCTTG	GTGCCAGCMGCCGCGGTAA	8724	1665	10.1371/journal.pone.0090785	ERP016924	hiseq	100	46167	steno bredanensis	animalia	chordata	mammalia	cetacea	delphinidae	steno	bredanensis	41190	usa	1	animal_surface	mucus	adult	august	carnivore	direct_freeze	DNeasy Powersoil	oceania	molly	10.2391	10	1.95815	0.566762	10	1665.RWB2012AUG10.01	-0.278	5153	19.64	-155.997	19.64	-155.997	NA	104669	203	19.64	-155.997	102	104669	-18
1665.RWB2012AUG16.05	CAAATTCGGGAT	GTGCCAGCMGCCGCGGTAA	8633	1665	10.1371/journal.pone.0090785	ERP016924	hiseq	100	38241	globicephala macrorhynchus	animalia	chordata	mammalia	cetacea	delphinidae	globicephala	macrorhynchus	16/08/2012	usa	1	animal_surface	mucus	adult	august	carnivore	direct_freeze	DNeasy Powersoil	oceania	molly	10.0703	15.5	1.76957	0.505296	15	1665.RWB2012AUG16.05	-0.278	5157	19.64	-155.997	19.64	-155.997	NA	104669	203	19.64	-155.997	102	104669	-18
1665.RWB2012AUG16.07	TAACGTGTGTGC	GTGCCAGCMGCCGCGGTAA	8635	1665	10.1371/journal.pone.0090785	ERP016924	hiseq	100	38241	globicephala macrorhynchus	animalia	chordata	mammalia	cetacea	delphinidae	globicephala	macrorhynchus	16/08/2012	usa	1	animal_surface	mucus	adult	august	carnivore	direct_freeze	DNeasy Powersoil	oceania	molly	10.8686	17	2.18791	0.612726	17	1665.RWB2012AUG16.07	-0.278	5159	19.64	-155.997	19.64	-155.997	NA	104669	203	19.64	-155.997	102	104669	-18
1665.RWB2012AUG23.02	ATCGCACAGTAA	GTGCCAGCMGCCGCGGTAA	8727	1665	10.1371/journal.pone.0090785	ERP016924	hiseq	100	46167	steno bredanensis	animalia	chordata	mammalia	cetacea	delphinidae	steno	bredanensis	23/08/2012	usa	1	animal_surface	mucus	adult	august	carnivore	direct_freeze	DNeasy Powersoil	oceania	molly	12.4422	27.3333	2.18664	0.550004	24	1665.RWB2012AUG23.02	-0.278	5160	19.64	-155.997	19.64	-155.997	NA	104669	203	19.64	-155.997	102	104669	-18
1665.RWB2013MAY16.01	TCGTCAAACCCG	GTGCCAGCMGCCGCGGTAA	8700	1665	10.1371/journal.pone.0090785	ERP016924	hiseq	100	9755	physeter catodon	animalia	chordata	mammalia	cetacea	physeteridae	physeter	catodon	16/05/2013	usa	1	animal_surface	mucus	adult	december	carnivore	direct_freeze	DNeasy Powersoil	oceania	molly	13.6845	32.75	3.24649	0.835086	29	1665.RWB2013MAY16.01	-0.278	5161	19.64	-155.997	19.64	-155.997	NA	104669	203	19.64	-155.997	102	104669	-18
1665.RWB2013MAY16.02	CACCTTACCTTA	GTGCCAGCMGCCGCGGTAA	8701	1665	10.1371/journal.pone.0090785	ERP016924	hiseq	100	9755	physeter catodon	animalia	chordata	mammalia	cetacea	physeteridae	physeter	catodon	16/05/2013	usa	1	animal_surface	mucus	adult	december	carnivore	direct_freeze	DNeasy Powersoil	oceania	molly	13.535	29	3.48329	0.826248	29	1665.RWB2013MAY16.02	-0.278	5162	19.64	-155.997	19.64	-155.997	NA	104669	203	19.64	-155.997	102	104669	-18
1665.RWB2013MAY22.02	AGCTATGTATGG	GTGCCAGCMGCCGCGGTAA	8702	1665	10.1371/journal.pone.0090785	ERP016924	hiseq	100	9755	physeter catodon	animalia	chordata	mammalia	cetacea	physeteridae	physeter	catodon	22/05/2013	usa	1	animal_surface	mucus	adult	december	carnivore	direct_freeze	DNeasy Powersoil	oceania	molly	12.6357	55.5	3.36719	0.826504	33	1665.RWB2013MAY22.02	-0.278	5163	19.64	-155.997	19.64	-155.997	NA	104669	203	19.64	-155.997	102	104669	-18
1665.RWB2013MAY22.03	CGTGATCCGCTA	GTGCCAGCMGCCGCGGTAA	8703	1665	10.1371/journal.pone.0090785	ERP016924	hiseq	100	9755	physeter catodon	animalia	chordata	mammalia	cetacea	physeteridae	physeter	catodon	22/05/2013	usa	1	animal_surface	mucus	adult	december	carnivore	direct_freeze	DNeasy Powersoil	oceania	molly	10.6783	23	2.5181	0.75045	17	1665.RWB2013MAY22.03	-0.278	5164	19.64	-155.997	19.64	-155.997	NA	104669	203	19.64	-155.997	102	104669	-18
ERR1771593	AAAAAAAA	AAAAAAAAAAAAAAAAAAA	16562	na	10.5524/100332	ERX1836730	hiseq	100	564368	mycale grandis	animalia	porifera	demospongiae	poecilosclerida	mycalidae	mycale	grandis	19/04/2014	usa	0	animal_surface	sponge tissue		april	omnivore	direct_freeze	DNeasy Powersoil	oceania	brandon	19.1072	121.2	2.77718	0.734822	51	ERR1771593	NA	4952	21.4336	-157.788	21.4336	-157.788	NA	4069.21	NA	21.4336	-157.788	102	4069.21	-5
ERR1777972	AAAAAAAA	AAAAAAAAAAAAAAAAAAA	1058	PRJEB18736	http://dx.doi.org/10.5524/100332	ERX1842832	hiseq	100	12958	axinella sp	animalia	porifera	demospongiae	halichondrida	axinellidae	axinella	sp	27/11/2012	greece	-12	animal_surface	sponge tissue		november	omnivore	direct_freeze	DNeasy Powersoil	oceania	hayden	21.5953	79	2.75733	0.695536	49	ERR1777972	NA	4953	21.4336	-157.788	21.4336	-157.788	NA	4069.21	NA	21.4336	-157.788	102	4069.21	-5
ERR1777973	AAAAAAAA	AAAAAAAAAAAAAAAAAAA	1059	PRJEB18736	http://dx.doi.org/10.5524/100332	ERX1842833	hiseq	100	12958	axinella sp	animalia	porifera	demospongiae	halichondrida	axinellidae	axinella	sp	27/11/2012	greece	-12	animal_surface	sponge tissue		november	omnivore	direct_freeze	DNeasy Powersoil	oceania	hayden	20.7061	76.875	2.68386	0.66506	48	ERR1777973	NA	4954	21.4336	-157.788	21.4336	-157.788	NA	4069.21	NA	21.4336	-157.788	102	4069.21	-5
ERR1777974	AAAAAAAA	AAAAAAAAAAAAAAAAAAA	1060	PRJEB18736	http://dx.doi.org/10.5524/100332	ERX1842834	hiseq	100	12958	axinella sp	animalia	porifera	demospongiae	halichondrida	axinellidae	axinella	sp	27/11/2012	greece	-12	animal_surface	sponge tissue		november	omnivore	direct_freeze	DNeasy Powersoil	oceania	hayden	19.4613	57	2.75978	0.734158	42	ERR1777974	NA	4955	21.4336	-157.788	21.4336	-157.788	NA	4069.21	NA	21.4336	-157.788	102	4069.21	-5
ERR1777975	AAAAAAAA	AAAAAAAAAAAAAAAAAAA	1061	PRJEB18736	http://dx.doi.org/10.5524/100332	ERX1842835	hiseq	100	748450	phorbas fictitius	animalia	porifera	demospongiae	poecilosclerida	hymedesmiidae	phorbas	fictitius	18/12/2012	greece	-5	animal_surface	sponge tissue		december	omnivore	direct_freeze	DNeasy Powersoil	oceania	hayden	28.2955	245.105	2.54205	0.465704	118	ERR1777975	NA	4956	21.4336	-157.788	21.4336	-157.788	NA	4069.21	NA	21.4336	-157.788	102	4069.21	-5
ERR1777976	AAAAAAAA	AAAAAAAAAAAAAAAAAAA	1062	PRJEB18736	http://dx.doi.org/10.5524/100332	ERX1842836	hiseq	100	748450	phorbas fictitius	animalia	porifera	demospongiae	poecilosclerida	hymedesmiidae	phorbas	fictitius	18/12/2012	greece	-5	animal_surface	sponge tissue		december	omnivore	direct_freeze	DNeasy Powersoil	oceania	hayden	18.5636	48.8	1.14758	0.230276	41	ERR1777976	NA	4957	21.4336	-157.788	21.4336	-157.788	NA	4069.21	NA	21.4336	-157.788	102	4069.21	-5
ERR1777977	AAAAAAAA	AAAAAAAAAAAAAAAAAAA	1063	PRJEB18736	http://dx.doi.org/10.5524/100332	ERX1842837	hiseq	100	748450	phorbas fictitius	animalia	porifera	demospongiae	poecilosclerida	hymedesmiidae	phorbas	fictitius	18/12/2012	greece	-5	animal_surface	sponge tissue		december	omnivore	direct_freeze	DNeasy Powersoil	oceania	hayden	25.0749	131.053	2.41698	0.474394	90	ERR1777977	NA	4958	21.4336	-157.788	21.4336	-157.788	NA	4069.21	NA	21.4336	-157.788	102	4069.21	-5
ERR1777978	AAAAAAAA	AAAAAAAAAAAAAAAAAAA	1064	PRJEB18736	http://dx.doi.org/10.5524/100332	ERX1842838	hiseq	100	1088795	sarcotragus spinosulus	animalia	porifera	demospongiae	dictyoceratida	irciniidae	sarcotragus	spinosulus	18/12/2012	greece	-5	animal_surface	sponge tissue		december	omnivore	direct_freeze	DNeasy Powersoil	oceania	hayden	25.5427	114.4	5.63727	0.970694	99	ERR1777978	NA	4959	21.4336	-157.788	21.4336	-157.788	NA	4069.21	NA	21.4336	-157.788	102	4069.21	-5
ERR1777981	AAAAAAAA	AAAAAAAAAAAAAAAAAAA	1067	PRJEB18736	http://dx.doi.org/10.5524/100332	ERX1842841	hiseq	100	72715	agelas oroides	animalia	porifera	demospongiae	agelasida	agelasidae	agelas	oroides	27/11/2012	greece	-12	animal_surface	sponge tissue		november	omnivore	direct_freeze	DNeasy Powersoil	oceania	hayden	25.28	107.273	5.59947	0.969346	90	ERR1777981	NA	4960	21.4336	-157.788	21.4336	-157.788	NA	4069.21	NA	21.4336	-157.788	102	4069.21	-5
ERR1777982	AAAAAAAA	AAAAAAAAAAAAAAAAAAA	1068	PRJEB18736	http://dx.doi.org/10.5524/100332	ERX1842842	hiseq	100	72715	agelas oroides	animalia	porifera	demospongiae	agelasida	agelasidae	agelas	oroides	27/11/2012	greece	-12	animal_surface	sponge tissue		november	omnivore	direct_freeze	DNeasy Powersoil	oceania	hayden	26.0785	118.55	5.52835	0.965914	101	ERR1777982	NA	4961	21.4336	-157.788	21.4336	-157.788	NA	4069.21	NA	21.4336	-157.788	102	4069.21	-5
ERR1777983	AAAAAAAA	AAAAAAAAAAAAAAAAAAA	1069	PRJEB18736	http://dx.doi.org/10.5524/100332	ERX1842843	hiseq	100	72715	agelas oroides	animalia	porifera	demospongiae	agelasida	agelasidae	agelas	oroides	27/11/2012	greece	-12	animal_surface	sponge tissue		november	omnivore	direct_freeze	DNeasy Powersoil	oceania	hayden	28.7665	123.65	5.8551	0.970584	111	ERR1777983	NA	4962	21.4336	-157.788	21.4336	-157.788	NA	4069.21	NA	21.4336	-157.788	102	4069.21	-5
ERR1777987	AAAAAAAA	AAAAAAAAAAAAAAAAAAA	1070	PRJEB18736	http://dx.doi.org/10.5524/100332	ERX1842847	hiseq	100	1141585	ircinia oros	animalia	porifera	demospongiae	dictyoceratida	irciniidae	ircinia	oros	27/11/2012	greece	-12	animal_surface	sponge tissue		november	omnivore	direct_freeze	DNeasy Powersoil	oceania	hayden	33.6557	216.241	6.66567	0.98513	174	ERR1777987	NA	4963	21.4336	-157.788	21.4336	-157.788	NA	4069.21	NA	21.4336	-157.788	102	4069.21	-5
ERR1777988	AAAAAAAA	AAAAAAAAAAAAAAAAAAA	1071	PRJEB18736	http://dx.doi.org/10.5524/100332	ERX1842848	hiseq	100	1141585	ircinia oros	animalia	porifera	demospongiae	dictyoceratida	irciniidae	ircinia	oros	27/11/2012	greece	-12	animal_surface	sponge tissue		november	omnivore	direct_freeze	DNeasy Powersoil	oceania	hayden	32.751	183.575	6.33497	0.979052	161	ERR1777988	NA	4964	21.4336	-157.788	21.4336	-157.788	NA	4069.21	NA	21.4336	-157.788	102	4069.21	-5
ERR1777993	AAAAAAAA	AAAAAAAAAAAAAAAAAAA	1073	PRJEB18736	http://dx.doi.org/10.5524/100332	ERX1842853	hiseq	100	121494	oscarella lobularis	animalia	porifera	homoscleromorpha	homosclerophorida	oscarellidae	oscarella	lobularis	27/11/2012	greece	-12	animal_surface	sponge tissue		november	omnivore	direct_freeze	DNeasy Powersoil	oceania	hayden	12.6342	41	0.699612	0.20272	19	ERR1777993	NA	4965	21.4336	-157.788	21.4336	-157.788	NA	4069.21	NA	21.4336	-157.788	102	4069.21	-5
ERR1777994	AAAAAAAA	AAAAAAAAAAAAAAAAAAA	1074	PRJEB18736	http://dx.doi.org/10.5524/100332	ERX1842854	hiseq	100	121494	oscarella lobularis	animalia	porifera	homoscleromorpha	homosclerophorida	oscarellidae	oscarella	lobularis	27/11/2012	greece	-12	animal_surface	sponge tissue		november	omnivore	direct_freeze	DNeasy Powersoil	oceania	hayden	13.8009	53.25	1.15733	0.343268	27	ERR1777994	NA	4966	21.4336	-157.788	21.4336	-157.788	NA	4069.21	NA	21.4336	-157.788	102	4069.21	-5
ERR1778087	AAAAAAAA	AAAAAAAAAAAAAAAAAAA	1077	PRJEB18736	http://dx.doi.org/10.5524/100332	ERX1842947	hiseq	100	473528	rhabdastrella globostellata	animalia	porifera	demospongiae	astrophorida	ancorinidae	rhabdastrella	globostellata	14/07/2011	guam	-3	animal_surface	sponge tissue		july	omnivore	direct_freeze	DNeasy Powersoil	oceania	hayden	32.1387	239.243	6.62901	0.97902	193	ERR1778087	NA	4968	21.4336	-157.788	21.4336	-157.788	NA	4069.21	NA	21.4336	-157.788	102	4069.21	-5
ERR1778097	AAAAAAAA	AAAAAAAAAAAAAAAAAAA	1080	PRJEB18736	http://dx.doi.org/10.5524/100332	ERX1842957	hiseq	100	473528	rhabdastrella globostellata	animalia	porifera	demospongiae	astrophorida	ancorinidae	rhabdastrella	globostellata	22/06/2010	guam	-3	animal_surface	sponge tissue	adult	march	omnivore	direct_freeze	DNeasy Powersoil	oceania	hayden	31.8307	203.333	6.32081	0.974828	165	ERR1778097	NA	4971	21.4336	-157.788	21.4336	-157.788	NA	4069.21	NA	21.4336	-157.788	102	4069.21	-5
ERR1771589	AAAAAAAA	AAAAAAAAAAAAAAAAAAA	16558	na	10.5524/100332	ERX1836726	hiseq	100	564368	mycale grandis	animalia	porifera	demospongiae	poecilosclerida	mycalidae	mycale	grandis	19/04/2014	usa	0	animal_surface	sponge tissue		april	omnivore	direct_freeze	DNeasy Powersoil	oceania	brandon	26.4077	155	3.43375	0.76881	89	ERR1771589	NA	4946	22.2708	-73.0797	22.2708	-73.0797	NA	NA	NA	22.2708	-73.0797	102	NA	-1304
ERR1771590	AAAAAAAA	AAAAAAAAAAAAAAAAAAA	16559	na	10.5524/100332	ERX1836727	hiseq	100	564368	mycale grandis	animalia	porifera	demospongiae	poecilosclerida	mycalidae	mycale	grandis	19/04/2014	usa	0	animal_surface	sponge tissue		april	omnivore	direct_freeze	DNeasy Powersoil	oceania	brandon	29.3835	235.188	3.92844	0.767212	117	ERR1771590	NA	4947	22.2708	-73.0797	22.2708	-73.0797	NA	NA	NA	22.2708	-73.0797	102	NA	-1304
ERR1774263	AAAAAAAA	AAAAAAAAAAAAAAAAAAA	988	PRJEB18736	http://dx.doi.org/10.5524/100332	ERX1839256	hiseq	100	467775	ircinia strobilina	animalia	porifera	demospongiae	dictyoceratida	irciniidae	ircinia	strobilina	16/07/2012	the bahamas	-12	animal_surface	sponge tissue		july	omnivore	direct_freeze	DNeasy Powersoil	oceania	hayden	28.6135	142	6.07835	0.978696	117	ERR1774263	0.957	4939	24.0405	-74.5314	24.0405	-74.5314	100	2.53061	NA	24.0405	-74.5314	100	2.53061	-50
ERR1774294	AAAAAAAA	AAAAAAAAAAAAAAAAAAA	1010	PRJEB18736	http://dx.doi.org/10.5524/100332	ERX1839287	hiseq	100	467775	ircinia strobilina	animalia	porifera	demospongiae	dictyoceratida	irciniidae	ircinia	strobilina	16/07/2012	the bahamas	-12	animal_surface	sponge tissue		july	omnivore	direct_freeze	DNeasy Powersoil	oceania	hayden	17.0224	72.2	2.48542	0.689038	38	ERR1774294	0.957	4940	24.058	-74.5422	24.058	-74.5422	NA	1.55556	NA	24.058	-74.5422	102	1.55556	-830
ERR1774319	AAAAAAAA	AAAAAAAAAAAAAAAAAAA	1020	PRJEB18736	http://dx.doi.org/10.5524/100332	ERX1839312	hiseq	100	178550	xestospongia sp	animalia	porifera	demospongiae	haplosclerida	petrosiidae	xestospongia	sp	20/07/2012	mexico	-23	animal_surface	sponge tissue		july	omnivore	direct_freeze	DNeasy Powersoil	oceania	hayden	22.4783	180.429	2.79552	0.693642	69	ERR1774319	NA	4923	24.4867	-81.6783	24.4867	-81.6783	NA	NA	NA	24.4867	-81.6783	102	NA	-28
SRR5828733	AAAAAAAA	AAAAAAAAAAAAAAAAAAA	786	na	na	SRX3006338	miseq	250	7808	carcharhinus plumbeus	animalia	chordata	chondrichthyes	carcharhiniformes	carcharhinidae	carcharhinus	plumbeus	42435	usa	0	animal_surface	skin	adult	june	carnivore	other	QIAamp BiOstic Bacteremia	oceania	hannah	36.4288	268.84	6.23754	0.970698	175	SRR5828733	NA	4916	25.5885	-80.0516	25.5885	-80.0516	NA	NA	NA	25.5885	-80.0516	102	NA	-129
SRR5828734	AAAAAAAA	AAAAAAAAAAAAAAAAAAA	784	na	na	SRX3006337	miseq	250	7808	carcharhinus plumbeus	animalia	chordata	chondrichthyes	carcharhiniformes	carcharhinidae	carcharhinus	plumbeus	42435	usa	0	gill	gills	adult	june	carnivore	other	QIAamp BiOstic Bacteremia	oceania	hannah	25.5685	149.231	2.64028	0.501774	104	SRR5828734	NA	4917	25.5885	-80.0516	25.5885	-80.0516	NA	NA	NA	25.5885	-80.0516	102	NA	-129
SRR5828895	AAAAAAAA	AAAAAAAAAAAAAAAAAAA	649	na	na	SRX3006176	miseq	250	7821	negaprion brevirostris	animalia	chordata	chondrichthyes	carcharhiniformes	carcharhinidae	negaprion	brevirostris	42636	usa	0	gill	gills	adult	september	carnivore	other	QIAamp BiOstic Bacteremia	oceania	hannah	31.2305	185.111	5.44352	0.951694	136	SRR5828895	-0.214	4820	26.004	-80.0563	26.004	-80.0563	NA	4.66667	NA	26.004	-80.0563	102	4.66667	-149
SRR5828777	AAAAAAAA	AAAAAAAAAAAAAAAAAAA	749	na	na	SRX3006294	miseq	250	8232	sarda sarda	animalia	chordata	teleostei	perciformes	scombridae	sarda	sarda	23/05/2016	usa	0	animal_surface	skin	adult	may	carnivore	other	QIAamp BiOstic Bacteremia	oceania	hannah	20.0551	89.0625	1.8643	0.431622	60	SRR5828777	-0.252	4828	26.0066	-80.058	26.0066	-80.058	NA	4.66667	NA	26.0066	-80.058	102	4.66667	-149
SRR5828852	AAAAAAAA	AAAAAAAAAAAAAAAAAAA	683	na	na	SRX3006219	miseq	250	303935	carcharhinus perezii	animalia	chordata	chondrichthyes	carcharhiniformes	carcharhinidae	carcharhinus	perezii	22/11/2016	usa	0	animal_surface	skin	adult	november	carnivore	other	QIAamp BiOstic Bacteremia	oceania	hannah	38.7895	309	5.0834	0.879336	189	SRR5828852	NA	4834	26.0066	-80.0511	26.0066	-80.0511	NA	4.66667	NA	26.0066	-80.0511	102	4.66667	-149
SRR5828780	AAAAAAAA	AAAAAAAAAAAAAAAAAAA	746	na	na	SRX3006291	miseq	250	46612	carcharhinus leucas	animalia	chordata	chondrichthyes	carcharhiniformes	carcharhinidae	carcharhinus	leucas	23/09/2016	usa	0	gill	gills	adult	september	carnivore	other	QIAamp BiOstic Bacteremia	oceania	hannah	33.5057	258.545	6.04048	0.964084	164	SRR5828780	NA	4837	26.0068	-80.056	26.0068	-80.056	NA	4.66667	NA	26.0068	-80.056	102	4.66667	-149
ERR1774292	AAAAAAAA	AAAAAAAAAAAAAAAAAAA	1008	PRJEB18736	http://dx.doi.org/10.5524/100332	ERX1839285	hiseq	100	458504	mycale laxissima	animalia	porifera	demospongiae	poecilosclerida	mycalidae	mycale	laxissima	41249	puerto rico	-10	animal_surface	sponge tissue		june	omnivore	direct_freeze	DNeasy Powersoil	oceania	hayden	24.4653	76.5	5.12328	0.938988	72	ERR1774292	NA	4842	26.0188	-79.8187	26.0188	-79.8187	NA	NA	NA	26.0188	-79.8187	102	NA	-470
ERR1774301	AAAAAAAA	AAAAAAAAAAAAAAAAAAA	1016	PRJEB18736	http://dx.doi.org/10.5524/100332	ERX1839294	hiseq	100	178550	xestospongia sp	animalia	porifera	demospongiae	haplosclerida	petrosiidae	xestospongia	sp	41006	mexico	-29	animal_surface	sponge tissue		july	omnivore	direct_freeze	DNeasy Powersoil	oceania	hayden	23.278	77.2	5.43965	0.954106	77	ERR1774301	NA	4844	26.0237	-79.8209	26.0237	-79.8209	NA	NA	NA	26.0237	-79.8209	102	NA	-470
SRR5828799	AAAAAAAA	AAAAAAAAAAAAAAAAAAA	729	na	na	SRX3006272	miseq	250	7801	ginglymostoma cirratum	animalia	chordata	chondrichthyes	orectolobiformes	ginglymostomatidae	ginglymostoma	cirratum	42709	usa	0	animal_surface	skin	adult	may	carnivore	other	QIAamp BiOstic Bacteremia	oceania	hannah	30.4362	173.8	6.03896	0.962602	150	SRR5828799	-0.214	4847	26.0268	-80.0602	26.0268	-80.0602	NA	4.66667	NA	26.0268	-80.0602	102	4.66667	-149
SRR5828889	AAAAAAAA	AAAAAAAAAAAAAAAAAAA	654	na	na	SRX3006182	miseq	250	7819	galeocerdo cuvier	animalia	chordata	chondrichthyes	carcharhiniformes	carcharhinidae	galeocerdo	cuvier	42685	usa	0	gill	gills	adult	november	carnivore	other	QIAamp BiOstic Bacteremia	oceania	hannah	33.7342	278.217	5.07329	0.895296	151	SRR5828889	NA	4852	26.0291	-80.0504	26.0291	-80.0504	NA	4.66667	NA	26.0291	-80.0504	102	4.66667	-149
SRR5828773	AAAAAAAA	AAAAAAAAAAAAAAAAAAA	753	na	na	SRX3006298	miseq	250	8232	sarda sarda	animalia	chordata	teleostei	perciformes	scombridae	sarda	sarda	22/05/2016	usa	0	animal_surface	skin	adult	may	carnivore	other	QIAamp BiOstic Bacteremia	oceania	hannah	24.6189	119.792	3.87147	0.827928	95	SRR5828773	-0.252	4858	26.0365	-80.0509	26.0365	-80.0509	NA	4.66667	NA	26.0365	-80.0509	102	4.66667	-149
SRR5828774	AAAAAAAA	AAAAAAAAAAAAAAAAAAA	752	na	na	SRX3006297	miseq	250	8232	sarda sarda	animalia	chordata	teleostei	perciformes	scombridae	sarda	sarda	30/05/2016	usa	0	animal_surface	skin	adult	may	carnivore	other	QIAamp BiOstic Bacteremia	oceania	hannah	24.8088	129	3.71623	0.840562	90	SRR5828774	-0.252	4859	26.0365	-80.0509	26.0365	-80.0509	NA	4.66667	NA	26.0365	-80.0509	102	4.66667	-149
SRR5828855	AAAAAAAA	AAAAAAAAAAAAAAAAAAA	681	na	na	SRX3006216	miseq	250	7801	ginglymostoma cirratum	animalia	chordata	chondrichthyes	orectolobiformes	ginglymostomatidae	ginglymostoma	cirratum	30/06/2016	usa	0	animal_surface	skin	adult	june	carnivore	other	QIAamp BiOstic Bacteremia	oceania	hannah	33.3317	251.615	5.61046	0.939586	164	SRR5828855	-0.214	4865	26.0365	-80.0509	26.0365	-80.0509	NA	4.66667	NA	26.0365	-80.0509	102	4.66667	-149
SRR5828832	AAAAAAAA	AAAAAAAAAAAAAAAAAAA	699	na	na	SRX3006239	miseq	250	7808	carcharhinus plumbeus	animalia	chordata	chondrichthyes	carcharhiniformes	carcharhinidae	carcharhinus	plumbeus	14/05/2016	usa	0	gill	gills	adult	may	carnivore	other	QIAamp BiOstic Bacteremia	oceania	hannah	30.5739	170.476	4.4407	0.836938	119	SRR5828832	NA	4871	26.0779	-80.0527	26.0779	-80.0527	NA	2.88889	NA	26.0779	-80.0527	102	2.88889	-137
SRR5828843	AAAAAAAA	AAAAAAAAAAAAAAAAAAA	690	na	na	SRX3006228	miseq	250	8232	sarda sarda	animalia	chordata	teleostei	perciformes	scombridae	sarda	sarda	42374	usa	0	animal_surface	skin	adult	may	carnivore	other	QIAamp BiOstic Bacteremia	oceania	hannah	26.7286	122.375	4.76594	0.919904	103	SRR5828843	-0.252	4883	26.0949	-80.0442	26.0949	-80.0442	NA	0.222222	NA	26.0949	-80.0442	102	0.222222	-115
SRR5828764	AAAAAAAA	AAAAAAAAAAAAAAAAAAA	760	na	na	SRX3006307	miseq	250	7821	negaprion brevirostris	animalia	chordata	chondrichthyes	carcharhiniformes	carcharhinidae	negaprion	brevirostris	42375	usa	0	animal_surface	skin	adult	june	carnivore	other	QIAamp BiOstic Bacteremia	oceania	hannah	29.3945	194.5	4.68949	0.88564	121	SRR5828764	-0.214	4891	26.0969	-80.0447	26.0969	-80.0447	NA	0.222222	NA	26.0969	-80.0447	102	0.222222	-115
SRR5828827	AAAAAAAA	AAAAAAAAAAAAAAAAAAA	704	na	na	SRX3006244	miseq	250	7808	carcharhinus plumbeus	animalia	chordata	chondrichthyes	carcharhiniformes	carcharhinidae	carcharhinus	plumbeus	13/05/2016	usa	0	gill	gills	adult	may	carnivore	other	QIAamp BiOstic Bacteremia	oceania	hannah	29.086	141.129	6.03166	0.970478	135	SRR5828827	NA	4895	26.097	-80.0442	26.097	-80.0442	NA	0.222222	NA	26.097	-80.0442	102	0.222222	-115
SRR5828823	AAAAAAAA	AAAAAAAAAAAAAAAAAAA	707	na	na	SRX3006248	miseq	250	263686	carcharhinus melanopterus	animalia	chordata	chondrichthyes	carcharhiniformes	carcharhinidae	carcharhinus	melanopterus	17/09/2016	usa	0	animal_surface	skin	adult	september	carnivore	other	QIAamp BiOstic Bacteremia	oceania	hannah	30.8793	185.565	4.49419	0.88746	121	SRR5828823	NA	4900	26.1263	-80.0476	26.1263	-80.0476	NA	0	NA	26.1263	-80.0476	102	0	-98
SRR5828824	AAAAAAAA	AAAAAAAAAAAAAAAAAAA	706	na	na	SRX3006247	miseq	250	263686	carcharhinus melanopterus	animalia	chordata	chondrichthyes	carcharhiniformes	carcharhinidae	carcharhinus	melanopterus	17/09/2016	usa	0	gill	gills	adult	september	carnivore	other	QIAamp BiOstic Bacteremia	oceania	hannah	40.2229	255.553	6.21745	0.955916	192	SRR5828824	NA	4901	26.1263	-80.0476	26.1263	-80.0476	NA	0	NA	26.1263	-80.0476	102	0	-98
SRR5828751	AAAAAAAA	AAAAAAAAAAAAAAAAAAA	771	na	na	SRX3006320	miseq	250	7801	ginglymostoma cirratum	animalia	chordata	chondrichthyes	orectolobiformes	ginglymostomatidae	ginglymostoma	cirratum	42373	usa	0	gill	gills	adult	april	carnivore	other	QIAamp BiOstic Bacteremia	oceania	hannah	32.475	146.758	6.27511	0.974658	144	SRR5828751	-0.214	4788	26.1335	-80.089	26.1335	-80.089	NA	0.333333	NA	26.1335	-80.089	102	0.333333	-9
SRR5828872	AAAAAAAA	AAAAAAAAAAAAAAAAAAA	669	na	na	SRX3006199	miseq	250	7821	negaprion brevirostris	animalia	chordata	chondrichthyes	carcharhiniformes	carcharhinidae	negaprion	brevirostris	28/05/2016	usa	0	animal_surface	skin	adult	may	carnivore	other	QIAamp BiOstic Bacteremia	oceania	hannah	30.1175	157.5	6.46417	0.981622	146	SRR5828872	-0.214	4790	26.1355	-80.0491	26.1355	-80.0491	NA	0	NA	26.1355	-80.0491	102	0	-98
SRR5828811	AAAAAAAA	AAAAAAAAAAAAAAAAAAA	717	na	na	SRX3006260	miseq	250	7801	ginglymostoma cirratum	animalia	chordata	chondrichthyes	orectolobiformes	ginglymostomatidae	ginglymostoma	cirratum	42373	usa	0	animal_surface	skin	adult	april	carnivore	other	QIAamp BiOstic Bacteremia	oceania	hannah	39.2909	231.634	6.30877	0.974456	184	SRR5828811	-0.214	4793	26.1364	-80.0836	26.1364	-80.0836	NA	0.333333	NA	26.1364	-80.0836	102	0.333333	-9
SRR5828812	AAAAAAAA	AAAAAAAAAAAAAAAAAAA	716	na	na	SRX3006259	miseq	250	7801	ginglymostoma cirratum	animalia	chordata	chondrichthyes	orectolobiformes	ginglymostomatidae	ginglymostoma	cirratum	42373	usa	0	gill	gills	adult	april	carnivore	other	QIAamp BiOstic Bacteremia	oceania	hannah	34.6115	207.556	6.18085	0.9663	164	SRR5828812	-0.214	4794	26.1364	-80.0836	26.1364	-80.0836	NA	0.333333	NA	26.1364	-80.0836	102	0.333333	-9
SRR5828840	AAAAAAAA	AAAAAAAAAAAAAAAAAAA	694	na	na	SRX3006231	miseq	250	303945	rhizoprionodon terraenovae	animalia	chordata	chondrichthyes	carcharhiniformes	carcharhinidae	rhizoprionodon	terraenovae	24/05/2016	usa	0	gill	gills	adult	may	carnivore	other	QIAamp BiOstic Bacteremia	oceania	hannah	24.6524	135.714	3.73685	0.85883	80	SRR5828840	NA	4796	26.1373	-80.0467	26.1373	-80.0467	NA	0	NA	26.1373	-80.0467	102	0	-98
SRR5828841	AAAAAAAA	AAAAAAAAAAAAAAAAAAA	693	na	na	SRX3006230	miseq	250	303945	rhizoprionodon terraenovae	animalia	chordata	chondrichthyes	carcharhiniformes	carcharhinidae	rhizoprionodon	terraenovae	24/05/2016	usa	0	animal_surface	skin	adult	may	carnivore	other	QIAamp BiOstic Bacteremia	oceania	hannah	27.5657	134.667	4.79369	0.91719	110	SRR5828841	NA	4797	26.1373	-80.0467	26.1373	-80.0467	NA	0	NA	26.1373	-80.0467	102	0	-98
ERR1774621	AAAAAAAA	AAAAAAAAAAAAAAAAAAA	1042	PRJEB18736	http://dx.doi.org/10.5524/100332	ERX1839614	hiseq	100	1234657	sarcotragus fasciculatus	animalia	porifera	demospongiae	dictyoceratida	irciniidae	sarcotragus	fasciculatus	15/02/2011	spain	-1	animal_surface	sponge tissue		february	omnivore	direct_freeze	DNeasy Powersoil	oceania	hayden	22.9447	100.091	3.47062	0.695244	81	ERR1774621	NA	4805	26.1422	-80.0966	26.1422	-80.0966	0	0.333333	NA	26.1422	-80.0966	0	0.333333	-9
SRR5828776	AAAAAAAA	AAAAAAAAAAAAAAAAAAA	750	na	na	SRX3006295	miseq	250	8232	sarda sarda	animalia	chordata	teleostei	perciformes	scombridae	sarda	sarda	22/05/2016	usa	0	animal_surface	skin	adult	may	carnivore	other	QIAamp BiOstic Bacteremia	oceania	hannah	15.3905	60.75	0.833784	0.169508	37	SRR5828776	-0.252	4806	26.1827	-80.0405	26.1827	-80.0405	NA	NA	NA	26.1827	-80.0405	102	NA	-199
SRR5828816	AAAAAAAA	AAAAAAAAAAAAAAAAAAA	712	na	na	SRX3006255	miseq	250	303935	carcharhinus perezii	animalia	chordata	chondrichthyes	carcharhiniformes	carcharhinidae	carcharhinus	perezii	22/09/2016	usa	0	animal_surface	skin	adult	september	carnivore	other	QIAamp BiOstic Bacteremia	oceania	hannah	32.5853	225.933	4.86964	0.890658	150	SRR5828816	NA	4808	26.1827	-80.0405	26.1827	-80.0405	NA	NA	NA	26.1827	-80.0405	102	NA	-199
SRR5828736	AAAAAAAA	AAAAAAAAAAAAAAAAAAA	782	na	na	SRX3006335	miseq	250	7819	galeocerdo cuvier	animalia	chordata	chondrichthyes	carcharhiniformes	carcharhinidae	galeocerdo	cuvier	26/05/2016	usa	0	animal_surface	skin	adult	may	carnivore	other	QIAamp BiOstic Bacteremia	oceania	hannah	30.7663	216.333	5.4544	0.94241	143	SRR5828736	NA	4812	26.2086	-80.0344	26.2086	-80.0344	NA	0	NA	26.2086	-80.0344	102	0	-186
SRR5828737	AAAAAAAA	AAAAAAAAAAAAAAAAAAA	781	na	na	SRX3006334	miseq	250	7819	galeocerdo cuvier	animalia	chordata	chondrichthyes	carcharhiniformes	carcharhinidae	galeocerdo	cuvier	26/05/2016	usa	0	gill	gills	adult	may	carnivore	other	QIAamp BiOstic Bacteremia	oceania	hannah	35.8974	229.091	6.05188	0.966914	168	SRR5828737	NA	4813	26.2086	-80.0344	26.2086	-80.0344	NA	0	NA	26.2086	-80.0344	102	0	-186
ERR1774328	AAAAAAAA	AAAAAAAAAAAAAAAAAAA	1029	PRJEB18736	http://dx.doi.org/10.5524/100332	ERX1839321	hiseq	100	178550	xestospongia sp	animalia	porifera	demospongiae	haplosclerida	petrosiidae	xestospongia	sp	13/08/2012	puerto rico	-32	animal_surface	sponge tissue		august	omnivore	direct_freeze	DNeasy Powersoil	oceania	hayden	13.4981	26	1.9213	0.658268	19	ERR1774328	NA	4783	26.5099	-80.0336	26.5099	-80.0336	NA	5.1875	NA	26.5099	-80.0336	102	5.1875	-74
ERR1774285	AAAAAAAA	AAAAAAAAAAAAAAAAAAA	1001	PRJEB18736	http://dx.doi.org/10.5524/100332	ERX1839278	hiseq	100	458504	mycale laxissima	animalia	porifera	demospongiae	poecilosclerida	mycalidae	mycale	laxissima	41249	puerto rico	-10	animal_surface	sponge tissue		june	omnivore	direct_freeze	DNeasy Powersoil	oceania	hayden	19.9205	76.25	3.00775	0.710918	57	ERR1774285	NA	4785	26.5111	-78.5877	26.5111	-78.5877	NA	0.56	NA	26.5111	-78.5877	102	0.56	-79
ERR1774286	AAAAAAAA	AAAAAAAAAAAAAAAAAAA	1002	PRJEB18736	http://dx.doi.org/10.5524/100332	ERX1839279	hiseq	100	458504	mycale laxissima	animalia	porifera	demospongiae	poecilosclerida	mycalidae	mycale	laxissima	41249	puerto rico	-10	animal_surface	sponge tissue		june	omnivore	direct_freeze	DNeasy Powersoil	oceania	hayden	20.0077	50.3333	5.00334	0.95549	50	ERR1774286	NA	4786	26.5112	-78.5871	26.5112	-78.5871	NA	0.56	NA	26.5112	-78.5871	102	0.56	-79
ERR1774302	AAAAAAAA	AAAAAAAAAAAAAAAAAAA	1017	PRJEB18736	http://dx.doi.org/10.5524/100332	ERX1839295	hiseq	100	178550	xestospongia sp	animalia	porifera	demospongiae	haplosclerida	petrosiidae	xestospongia	sp	41006	mexico	-29	animal_surface	sponge tissue		july	omnivore	direct_freeze	DNeasy Powersoil	oceania	hayden	22.8049	76	3.61102	0.75919	69	ERR1774302	NA	4780	26.563	-77.8815	26.563	-77.8815	NA	0.222222	NA	26.563	-77.8815	102	0.222222	-89
ERR1773565	AAAAAAAA	AAAAAAAAAAAAAAAAAAA	966	PRJEB18736	http://dx.doi.org/10.5524/100332	ERX1838642	hiseq	100	196820	dysidea avara	animalia	porifera	demospongiae	dictyoceratida	dysideidae	dysidea	avara	41279	spain	-10	animal_surface	sponge tissue		may	omnivore	direct_freeze	DNeasy Powersoil	oceania	hayden	23.5639	128.867	3.81356	0.83776	82	ERR1773565	NA	4772	27.4207	-93.5968	27.4207	-93.5968	NA	NA	NA	27.4207	-93.5968	102	NA	-592
ERR1773566	AAAAAAAA	AAAAAAAAAAAAAAAAAAA	967	PRJEB18736	http://dx.doi.org/10.5524/100332	ERX1838643	hiseq	100	68564	petrosia ficiformis	animalia	porifera	demospongiae	haplosclerida	petrosiidae	petrosia	ficiformis	41282	spain	-10	animal_surface	sponge tissue		august	omnivore	direct_freeze	DNeasy Powersoil	oceania	hayden	27.6733	120.571	5.84542	0.9723	107	ERR1773566	NA	4773	27.4207	-93.5968	27.4207	-93.5968	NA	NA	NA	27.4207	-93.5968	102	NA	-592
ERR1773567	AAAAAAAA	AAAAAAAAAAAAAAAAAAA	968	PRJEB18736	http://dx.doi.org/10.5524/100332	ERX1838644	hiseq	100	68564	petrosia ficiformis	animalia	porifera	demospongiae	haplosclerida	petrosiidae	petrosia	ficiformis	41282	spain	-10	animal_surface	sponge tissue		august	omnivore	direct_freeze	DNeasy Powersoil	oceania	hayden	32.0919	190.25	6.15666	0.97637	139	ERR1773567	NA	4774	27.4207	-93.5968	27.4207	-93.5968	NA	NA	NA	27.4207	-93.5968	102	NA	-592
ERR1773569	AAAAAAAA	AAAAAAAAAAAAAAAAAAA	970	PRJEB18736	http://dx.doi.org/10.5524/100332	ERX1838646	hiseq	100	72715	agelas oroides	animalia	porifera	demospongiae	agelasida	agelasidae	agelas	oroides	41282	spain	-10	animal_surface	sponge tissue		august	omnivore	direct_freeze	DNeasy Powersoil	oceania	hayden	25.8486	109.125	5.91106	0.977574	96	ERR1773569	NA	4776	27.4207	-93.5968	27.4207	-93.5968	NA	NA	NA	27.4207	-93.5968	102	NA	-592
ERR1773571	AAAAAAAA	AAAAAAAAAAAAAAAAAAA	972	PRJEB18736	http://dx.doi.org/10.5524/100332	ERX1838648	hiseq	100	72715	agelas oroides	animalia	porifera	demospongiae	agelasida	agelasidae	agelas	oroides	41282	spain	-10	animal_surface	sponge tissue		august	omnivore	direct_freeze	DNeasy Powersoil	oceania	hayden	25.6263	113.1	5.76815	0.97472	96	ERR1773571	NA	4778	27.4207	-93.5968	27.4207	-93.5968	NA	NA	NA	27.4207	-93.5968	102	NA	-592
ERR1773578	AAAAAAAA	AAAAAAAAAAAAAAAAAAA	979	PRJEB18736	http://dx.doi.org/10.5524/100332	ERX1838655	hiseq	100	3722	crambe crambe	animalia	porifera	demospongiae	poecilosclerida	crambeidae	crambe	crambe	41282	spain	-10	animal_surface	sponge tissue		august	omnivore	direct_freeze	DNeasy Powersoil	oceania	hayden	12.208	14.5	3.22691	0.871576	14	ERR1773578	NA	4765	27.5974	-91.8272	27.5974	-91.8272	NA	NA	NA	27.5974	-91.8272	102	NA	-637
ERR1773584	AAAAAAAA	AAAAAAAAAAAAAAAAAAA	985	PRJEB18736	http://dx.doi.org/10.5524/100332	ERX1838661	hiseq	100	68564	petrosia ficiformis	animalia	porifera	demospongiae	haplosclerida	petrosiidae	petrosia	ficiformis	41282	spain	-10	animal_surface	sponge tissue		august	omnivore	direct_freeze	DNeasy Powersoil	oceania	hayden	10.2228	11	2.47071	0.724774	11	ERR1773584	NA	4771	27.5974	-91.8272	27.5974	-91.8272	NA	NA	NA	27.5974	-91.8272	102	NA	-637
ERR1774290	AAAAAAAA	AAAAAAAAAAAAAAAAAAA	1006	PRJEB18736	http://dx.doi.org/10.5524/100332	ERX1839283	hiseq	100	458504	mycale laxissima	animalia	porifera	demospongiae	poecilosclerida	mycalidae	mycale	laxissima	41249	puerto rico	-10	animal_surface	sponge tissue		june	omnivore	direct_freeze	DNeasy Powersoil	oceania	hayden	17.0812	58.3333	3.17393	0.808424	45	ERR1774290	NA	4730	28.335	-16.9117	28.335	-16.9117	NA	13971.7	NA	28.335	-16.9117	102	13971.7	-9
ERR1771606	AAAAAAAA	AAAAAAAAAAAAAAAAAAA	16567	na	10.5524/100332	ERX1836743	hiseq	100	37505	theonella swinhoei	animalia	porifera	demospongiae	lithistida	theonellidae	theonella	swinhoei	41281	china	0	animal_surface	sponge tissue		july	omnivore	direct_freeze	DNeasy Powersoil	oceania	brandon	32.3084	248.059	6.85973	0.98731	196	ERR1771606	NA	4724	29.0684	-88.3775	29.0684	-88.3775	NA	NA	NA	29.0684	-88.3775	102	NA	-475
ERR1771607	AAAAAAAA	AAAAAAAAAAAAAAAAAAA	16568	na	10.5524/100332	ERX1836744	hiseq	100	37505	theonella swinhoei	animalia	porifera	demospongiae	lithistida	theonellidae	theonella	swinhoei	41281	china	0	animal_surface	sponge tissue		july	omnivore	direct_freeze	DNeasy Powersoil	oceania	brandon	31.6996	237.323	6.81177	0.987502	184	ERR1771607	NA	4725	29.0684	-88.3775	29.0684	-88.3775	NA	NA	NA	29.0684	-88.3775	102	NA	-475
ERR1771608	AAAAAAAA	AAAAAAAAAAAAAAAAAAA	16569	na	10.5524/100332	ERX1836745	hiseq	100	37505	theonella swinhoei	animalia	porifera	demospongiae	lithistida	theonellidae	theonella	swinhoei	41281	china	0	animal_surface	sponge tissue		july	omnivore	direct_freeze	DNeasy Powersoil	oceania	brandon	30.1475	178.84	6.10112	0.976368	141	ERR1771608	NA	4726	29.0684	-88.3775	29.0684	-88.3775	NA	NA	NA	29.0684	-88.3775	102	NA	-475
ERR1771609	AAAAAAAA	AAAAAAAAAAAAAAAAAAA	16570	na	10.5524/100332	ERX1836746	hiseq	100	37505	theonella swinhoei	animalia	porifera	demospongiae	lithistida	theonellidae	theonella	swinhoei	41281	china	0	animal_surface	sponge tissue		july	omnivore	direct_freeze	DNeasy Powersoil	oceania	brandon	42.9785	327.357	7.07826	0.988672	232	ERR1771609	NA	4727	29.0684	-88.3775	29.0684	-88.3775	NA	NA	NA	29.0684	-88.3775	102	NA	-475
ERR1777864	AAAAAAAA	AAAAAAAAAAAAAAAAAAA	1050	PRJEB18736	http://dx.doi.org/10.5524/100332	ERX1842724	hiseq	100	37505	theonella swinhoei	animalia	porifera	demospongiae	lithistida	theonellidae	theonella	swinhoei	25/07/2013	israel	-22	animal_surface	sponge tissue		july	omnivore	direct_freeze	DNeasy Powersoil	oceania	hayden	32.4529	222	6.62757	0.984256	173	ERR1777864	NA	4706	29.4944	34.9078	29.4944	34.9078	0	12206.5	NA	29.4944	34.9078	0	12206.5	-217
ERR1777857	AAAAAAAA	AAAAAAAAAAAAAAAAAAA	1048	PRJEB18736	http://dx.doi.org/10.5524/100332	ERX1842717	hiseq	100	37505	theonella swinhoei	animalia	porifera	demospongiae	lithistida	theonellidae	theonella	swinhoei	24/07/2013	israel	-25	animal_surface	sponge tissue		july	omnivore	direct_freeze	DNeasy Powersoil	oceania	hayden	34.129	233.357	6.89423	0.987872	198	ERR1777857	NA	4707	29.4986	34.915	29.4986	34.915	0	12206.5	NA	29.4986	34.915	0	12206.5	-217
ERR1777859	AAAAAAAA	AAAAAAAAAAAAAAAAAAA	1049	PRJEB18736	http://dx.doi.org/10.5524/100332	ERX1842719	hiseq	100	37505	theonella swinhoei	animalia	porifera	demospongiae	lithistida	theonellidae	theonella	swinhoei	24/07/2013	israel	-25	animal_surface	sponge tissue		july	omnivore	direct_freeze	DNeasy Powersoil	oceania	hayden	32.7054	232.625	6.68496	0.98615	173	ERR1777859	NA	4708	29.4986	34.915	29.4986	34.915	0	12206.5	NA	29.4986	34.915	0	12206.5	-217
ERR1777871	AAAAAAAA	AAAAAAAAAAAAAAAAAAA	1051	PRJEB18736	http://dx.doi.org/10.5524/100332	ERX1842731	hiseq	100	37505	theonella swinhoei	animalia	porifera	demospongiae	lithistida	theonellidae	theonella	swinhoei	25/07/2013	israel	-22	animal_surface	sponge tissue		july	omnivore	direct_freeze	DNeasy Powersoil	oceania	hayden	33.6185	241.6	6.50147	0.980662	184	ERR1777871	NA	4709	29.5	34.9167	29.5	34.9167	0	2548.81	NA	29.5	34.9167	0	2548.81	-519
ERR1777872	AAAAAAAA	AAAAAAAAAAAAAAAAAAA	1052	PRJEB18736	http://dx.doi.org/10.5524/100332	ERX1842732	hiseq	100	37505	theonella swinhoei	animalia	porifera	demospongiae	lithistida	theonellidae	theonella	swinhoei	25/07/2013	israel	-22	animal_surface	sponge tissue		july	omnivore	direct_freeze	DNeasy Powersoil	oceania	hayden	32.588	199.552	6.10679	0.967254	159	ERR1777872	NA	4710	29.5	34.9167	29.5	34.9167	0	2548.81	NA	29.5	34.9167	0	2548.81	-519
ERR1777877	AAAAAAAA	AAAAAAAAAAAAAAAAAAA	1053	PRJEB18736	http://dx.doi.org/10.5524/100332	ERX1842737	hiseq	100	289389	aplysina aerophoba	animalia	porifera	demospongiae	verongida	aplysinidae	aplysina	aerophoba	19/10/2010	spain	-8	animal_surface	sponge tissue		october	omnivore	direct_freeze	DNeasy Powersoil	oceania	hayden	29.8737	126.833	4.53435	0.87928	101	ERR1777877	NA	4711	29.5	34.9167	29.5	34.9167	0	2548.81	NA	29.5	34.9167	0	2548.81	-519
ERR1777878	AAAAAAAA	AAAAAAAAAAAAAAAAAAA	1054	PRJEB18736	http://dx.doi.org/10.5524/100332	ERX1842738	hiseq	100	289389	aplysina aerophoba	animalia	porifera	demospongiae	verongida	aplysinidae	aplysina	aerophoba	19/10/2010	spain	-8	animal_surface	sponge tissue		october	omnivore	direct_freeze	DNeasy Powersoil	oceania	hayden	33.1493	160.44	5.4622	0.956244	126	ERR1777878	NA	4712	29.5	34.9167	29.5	34.9167	0	2548.81	NA	29.5	34.9167	0	2548.81	-519
ERR1777879	AAAAAAAA	AAAAAAAAAAAAAAAAAAA	1055	PRJEB18736	http://dx.doi.org/10.5524/100332	ERX1842739	hiseq	100	289389	aplysina aerophoba	animalia	porifera	demospongiae	verongida	aplysinidae	aplysina	aerophoba	15/01/2012	spain	-12	animal_surface	sponge tissue		january	omnivore	direct_freeze	DNeasy Powersoil	oceania	hayden	30.8988	140.154	5.40045	0.959842	102	ERR1777879	NA	4713	29.5	34.9167	29.5	34.9167	0	2548.81	NA	29.5	34.9167	0	2548.81	-519
ERR1777886	AAAAAAAA	AAAAAAAAAAAAAAAAAAA	1056	PRJEB18736	http://dx.doi.org/10.5524/100332	ERX1842746	hiseq	100	289389	aplysina aerophoba	animalia	porifera	demospongiae	verongida	aplysinidae	aplysina	aerophoba	41524	spain	-12	animal_surface	sponge tissue		july	omnivore	direct_freeze	DNeasy Powersoil	oceania	hayden	28.254	134.056	4.9186	0.931496	101	ERR1777886	NA	4714	29.5	34.9167	29.5	34.9167	0	2548.81	NA	29.5	34.9167	0	2548.81	-519
ERR1777836	AAAAAAAA	AAAAAAAAAAAAAAAAAAA	1043	PRJEB18736	http://dx.doi.org/10.5524/100332	ERX1842696	hiseq	100	1234657	sarcotragus fasciculatus	animalia	porifera	demospongiae	dictyoceratida	irciniidae	sarcotragus	fasciculatus	41406	israel	-4	animal_surface	sponge tissue		december	omnivore	direct_freeze	DNeasy Powersoil	oceania	hayden	27.8815	108.9	5.77637	0.970906	105	ERR1777836	NA	4686	32.49	34.887	32.49	34.887	0	19.5556	NA	32.49	34.887	0	19.5556	-10
ERR1777837	AAAAAAAA	AAAAAAAAAAAAAAAAAAA	1044	PRJEB18736	http://dx.doi.org/10.5524/100332	ERX1842697	hiseq	100	1234657	sarcotragus fasciculatus	animalia	porifera	demospongiae	dictyoceratida	irciniidae	sarcotragus	fasciculatus	41406	israel	-4	animal_surface	sponge tissue		december	omnivore	direct_freeze	DNeasy Powersoil	oceania	hayden	25.4199	104.3	5.38282	0.954276	89	ERR1777837	NA	4687	32.49	34.887	32.49	34.887	0	19.5556	NA	32.49	34.887	0	19.5556	-10
ERR1777843	AAAAAAAA	AAAAAAAAAAAAAAAAAAA	1045	PRJEB18736	http://dx.doi.org/10.5524/100332	ERX1842703	hiseq	100	37505	theonella swinhoei	animalia	porifera	demospongiae	lithistida	theonellidae	theonella	swinhoei	23/07/2013	israel	-22	animal_surface	sponge tissue		july	omnivore	direct_freeze	DNeasy Powersoil	oceania	hayden	32.7676	230.194	6.52026	0.982794	175	ERR1777843	NA	4688	32.49	34.887	32.49	34.887	0	19.5556	NA	32.49	34.887	0	19.5556	-10
ERR1777845	AAAAAAAA	AAAAAAAAAAAAAAAAAAA	1047	PRJEB18736	http://dx.doi.org/10.5524/100332	ERX1842705	hiseq	100	37505	theonella swinhoei	animalia	porifera	demospongiae	lithistida	theonellidae	theonella	swinhoei	23/07/2013	israel	-16	animal_surface	sponge tissue		july	omnivore	direct_freeze	DNeasy Powersoil	oceania	hayden	31.6821	199.935	6.48172	0.98019	168	ERR1777845	NA	4689	32.49	34.887	32.49	34.887	0	19.5556	NA	32.49	34.887	0	19.5556	-10
ERR1773557	AAAAAAAA	AAAAAAAAAAAAAAAAAAA	962	PRJEB18736	http://dx.doi.org/10.5524/100332	ERX1838634	hiseq	100	68574	chondrosia reniformis	animalia	porifera	demospongiae	chondrosida	chondrillidae	chondrosia	reniformis	41279	spain	-10	animal_surface	sponge tissue		may	omnivore	direct_freeze	DNeasy Powersoil	oceania	hayden	21.1797	61.2	4.9504	0.950336	57	ERR1773557	NA	4111	35.4155	24.9882	35.4155	24.9882	NA	22970.5	NA	35.4155	24.9882	102	22970.5	-1
ERR1773540	AAAAAAAA	AAAAAAAAAAAAAAAAAAA	945	PRJEB18736	http://dx.doi.org/10.5524/100332	ERX1838617	hiseq	100	72671	axinella damicornis	animalia	porifera	demospongiae	halichondrida	axinellidae	axinella	damicornis	41279	spain	-25	animal_surface	sponge tissue		may	omnivore	direct_freeze	DNeasy Powersoil	oceania	hayden	18.601	42.6	2.13264	0.558066	36	ERR1773540	NA	4113	35.4173	24.9854	35.4173	24.9854	NA	8375.76	NA	35.4173	24.9854	102	8375.76	-101
ERR1773542	AAAAAAAA	AAAAAAAAAAAAAAAAAAA	947	PRJEB18736	http://dx.doi.org/10.5524/100332	ERX1838619	hiseq	100	68574	chondrosia reniformis	animalia	porifera	demospongiae	chondrosida	chondrillidae	chondrosia	reniformis	41279	spain	-25	animal_surface	sponge tissue		may	omnivore	direct_freeze	DNeasy Powersoil	oceania	hayden	21.9634	71.8571	4.85306	0.945684	64	ERR1773542	NA	4115	35.4173	24.9854	35.4173	24.9854	NA	8375.76	NA	35.4173	24.9854	102	8375.76	-101
ERR1773543	AAAAAAAA	AAAAAAAAAAAAAAAAAAA	948	PRJEB18736	http://dx.doi.org/10.5524/100332	ERX1838620	hiseq	100	68574	chondrosia reniformis	animalia	porifera	demospongiae	chondrosida	chondrillidae	chondrosia	reniformis	41279	spain	-25	animal_surface	sponge tissue		may	omnivore	direct_freeze	DNeasy Powersoil	oceania	hayden	21.7055	95.3333	5.02436	0.9531	65	ERR1773543	NA	4116	35.4173	24.9854	35.4173	24.9854	NA	8375.76	NA	35.4173	24.9854	102	8375.76	-101
ERR1773544	AAAAAAAA	AAAAAAAAAAAAAAAAAAA	949	PRJEB18736	http://dx.doi.org/10.5524/100332	ERX1838621	hiseq	100	68574	chondrosia reniformis	animalia	porifera	demospongiae	chondrosida	chondrillidae	chondrosia	reniformis	41279	spain	-25	animal_surface	sponge tissue		may	omnivore	direct_freeze	DNeasy Powersoil	oceania	hayden	20.9595	63	5.05462	0.956644	60	ERR1773544	NA	4117	35.4173	24.9854	35.4173	24.9854	NA	8375.76	NA	35.4173	24.9854	102	8375.76	-101
ERR1773546	AAAAAAAA	AAAAAAAAAAAAAAAAAAA	951	PRJEB18736	http://dx.doi.org/10.5524/100332	ERX1838623	hiseq	100	3722	crambe crambe	animalia	porifera	demospongiae	poecilosclerida	crambeidae	crambe	crambe	41279	spain	-25	animal_surface	sponge tissue		may	omnivore	direct_freeze	DNeasy Powersoil	oceania	hayden	40.293	294.121	6.12922	0.96013	191	ERR1773546	NA	4119	35.4173	24.9854	35.4173	24.9854	NA	8375.76	NA	35.4173	24.9854	102	8375.76	-101
ERR1773547	AAAAAAAA	AAAAAAAAAAAAAAAAAAA	952	PRJEB18736	http://dx.doi.org/10.5524/100332	ERX1838624	hiseq	100	3722	crambe crambe	animalia	porifera	demospongiae	poecilosclerida	crambeidae	crambe	crambe	41279	spain	-25	animal_surface	sponge tissue		may	omnivore	direct_freeze	DNeasy Powersoil	oceania	hayden	28.8926	155.44	4.46446	0.835372	121	ERR1773547	NA	4120	35.4173	24.9854	35.4173	24.9854	NA	8375.76	NA	35.4173	24.9854	102	8375.76	-101
ERR1773548	AAAAAAAA	AAAAAAAAAAAAAAAAAAA	953	PRJEB18736	http://dx.doi.org/10.5524/100332	ERX1838625	hiseq	100	196820	dysidea avara	animalia	porifera	demospongiae	dictyoceratida	dysideidae	dysidea	avara	41279	spain	-25	animal_surface	sponge tissue		may	omnivore	direct_freeze	DNeasy Powersoil	oceania	hayden	18.7069	68.0909	1.65473	0.411058	49	ERR1773548	NA	4121	35.4173	24.9854	35.4173	24.9854	NA	8375.76	NA	35.4173	24.9854	102	8375.76	-101
ERR1773555	AAAAAAAA	AAAAAAAAAAAAAAAAAAA	960	PRJEB18736	http://dx.doi.org/10.5524/100332	ERX1838632	hiseq	100	72671	axinella damicornis	animalia	porifera	demospongiae	halichondrida	axinellidae	axinella	damicornis	41279	spain	-10	animal_surface	sponge tissue		may	omnivore	direct_freeze	DNeasy Powersoil	oceania	hayden	15.7697	39.5	1.62156	0.460912	23	ERR1773555	NA	4128	35.4173	24.9854	35.4173	24.9854	NA	8375.76	NA	35.4173	24.9854	102	8375.76	-101
ERR1774518	AAAAAAAA	AAAAAAAAAAAAAAAAAAA	1031	PRJEB18736	http://dx.doi.org/10.5524/100332	ERX1839511	hiseq	100	278976	tedania ignis	animalia	porifera	demospongiae	poecilosclerida	tedaniidae	tedania	ignis	22/05/2009	belize	-1	animal_surface	sponge tissue		may	omnivore	direct_freeze	DNeasy Powersoil	oceania	hayden	13.5302	36.25	1.68541	0.586126	25	ERR1774518	NA	4029	37.0693	-8.33114	37.0693	-8.33114	NA	206.56	NA	37.0693	-8.33114	102	206.56	-7
ERR1774520	AAAAAAAA	AAAAAAAAAAAAAAAAAAA	1033	PRJEB18736	http://dx.doi.org/10.5524/100332	ERX1839513	hiseq	100	3722	crambe crambe	animalia	porifera	demospongiae	poecilosclerida	crambeidae	crambe	crambe	41039	spain	-2	animal_surface	sponge tissue		october	omnivore	direct_freeze	DNeasy Powersoil	oceania	hayden	16.8249	50	0.792927	0.15693	35	ERR1774520	NA	4031	37.0693	-8.33114	37.0693	-8.33114	NA	206.56	NA	37.0693	-8.33114	102	206.56	-7
ERR1773115	AAAAAAAA	AAAAAAAAAAAAAAAAAAA	465	na	10.1093/gigascience/gix077	ERX1838192	hiseq	100	72715	agelas oroides	animalia	porifera	demospongiae	agelasida	agelasidae	agelas	oroides	41279	spain	-10	animal_surface	sponge tissue		may	omnivore	direct_freeze	DNeasy Powersoil	oceania	hannah	27.5296	97.1765	5.58225	0.969152	91	ERR1773115	NA	3753	37.7041	-25.4435	37.7041	-25.4435	NA	610.889	NA	37.7041	-25.4435	102	610.889	-175
ERR1773083	AAAAAAAA	AAAAAAAAAAAAAAAAAAA	457	na	10.1093/gigascience/gix077	ERX1838160	hiseq	100	76786	cliona viridis	animalia	porifera	demospongiae	hadromerida	clionaidae	cliona	viridis	26/04/2013	portugal	-18	animal_surface	sponge tissue		april	omnivore	direct_freeze	DNeasy Powersoil	oceania	hannah	22.0384	181.25	3.01081	0.77007	85	ERR1773083	NA	3738	37.7411	-25.574	37.7411	-25.574	NA	21795.2	NA	37.7411	-25.574	102	21795.2	-63
ERR1773085	AAAAAAAA	AAAAAAAAAAAAAAAAAAA	459	na	10.1093/gigascience/gix077	ERX1838162	hiseq	100	76786	cliona viridis	animalia	porifera	demospongiae	hadromerida	clionaidae	cliona	viridis	26/04/2013	portugal	-18	animal_surface	sponge tissue		april	omnivore	direct_freeze	DNeasy Powersoil	oceania	hannah	20.9847	69.5	4.06891	0.858942	65	ERR1773085	NA	3739	37.7411	-25.574	37.7411	-25.574	NA	21795.2	NA	37.7411	-25.574	102	21795.2	-63
ERR1773069	AAAAAAAA	AAAAAAAAAAAAAAAAAAA	453	na	10.1093/gigascience/gix077	ERX1838146	hiseq	100	1336851	dysidea fragilis	animalia	porifera	demospongiae	dictyoceratida	dysideidae	dysidea	fragilis	26/04/2013	portugal	-18	animal_surface	sponge tissue		april	omnivore	direct_freeze	DNeasy Powersoil	oceania	hannah	21.0663	278.2	2.78389	0.74801	62	ERR1773069	NA	3741	37.743	-25.638	37.743	-25.638	NA	1413.22	NA	37.743	-25.638	102	1413.22	-136
ERR1773070	AAAAAAAA	AAAAAAAAAAAAAAAAAAA	454	na	10.1093/gigascience/gix077	ERX1838147	hiseq	100	196820	dysidea avara	animalia	porifera	demospongiae	dictyoceratida	dysideidae	dysidea	avara	26/04/2013	portugal	-18	animal_surface	sponge tissue		april	omnivore	direct_freeze	DNeasy Powersoil	oceania	hannah	22.8173	102.067	2.52213	0.57043	75	ERR1773070	NA	3742	37.743	-25.638	37.743	-25.638	NA	1413.22	NA	37.743	-25.638	102	1413.22	-136
ERR1773086	AAAAAAAA	AAAAAAAAAAAAAAAAAAA	460	na	10.1093/gigascience/gix077	ERX1838163	hiseq	100	76786	cliona viridis	animalia	porifera	demospongiae	hadromerida	clionaidae	cliona	viridis	26/04/2013	portugal	-18	animal_surface	sponge tissue		april	omnivore	direct_freeze	DNeasy Powersoil	oceania	hannah	17.6101	47.3333	3.50073	0.824502	44	ERR1773086	NA	3743	37.743	-25.638	37.743	-25.638	NA	1413.22	NA	37.743	-25.638	102	1413.22	-136
ERR1773087	AAAAAAAA	AAAAAAAAAAAAAAAAAAA	461	na	10.1093/gigascience/gix077	ERX1838164	hiseq	100	76786	cliona viridis	animalia	porifera	demospongiae	hadromerida	clionaidae	cliona	viridis	26/04/2013	portugal	-18	animal_surface	sponge tissue		april	omnivore	direct_freeze	DNeasy Powersoil	oceania	hannah	17.0489	40.25	3.5683	0.829702	40	ERR1773087	NA	3744	37.743	-25.638	37.743	-25.638	NA	1413.22	NA	37.743	-25.638	102	1413.22	-136
ERR1773088	AAAAAAAA	AAAAAAAAAAAAAAAAAAA	462	na	10.1093/gigascience/gix077	ERX1838165	hiseq	100	76786	cliona viridis	animalia	porifera	demospongiae	hadromerida	clionaidae	cliona	viridis	26/04/2013	portugal	-18	animal_surface	sponge tissue		april	omnivore	direct_freeze	DNeasy Powersoil	oceania	hannah	24.1504	160.556	3.10684	0.78438	84	ERR1773088	NA	3745	37.743	-25.638	37.743	-25.638	NA	1413.22	NA	37.743	-25.638	102	1413.22	-136
ERR1773101	AAAAAAAA	AAAAAAAAAAAAAAAAAAA	464	na	10.1093/gigascience/gix077	ERX1838178	hiseq	100	1336851	dysidea fragilis	animalia	porifera	demospongiae	dictyoceratida	dysideidae	dysidea	fragilis	41310	portugal	-21	animal_surface	sponge tissue		may	omnivore	direct_freeze	DNeasy Powersoil	oceania	hannah	17.8448	89.625	2.37943	0.672304	49	ERR1773101	NA	3746	37.743	-25.638	37.743	-25.638	NA	1413.22	NA	37.743	-25.638	102	1413.22	-136
ERR1773058	AAAAAAAA	AAAAAAAAAAAAAAAAAAA	442	na	10.1093/gigascience/gix077	ERX1838135	hiseq	100	468559	ircinia variabilis	animalia	porifera	demospongiae	dictyoceratida	irciniidae	ircinia	variabilis	19/02/2013	portugal	-11	animal_surface	sponge tissue	adult	february	omnivore	direct_freeze	DNeasy Powersoil	oceania	hannah	20.1668	95	4.52659	0.876662	78	ERR1773058	NA	1807	40.8	0.71	40.8	0.71	NA	3652.44	67	40.8	0.71	102	3652.44	-5
1665.IFAW11.185Ba	CGCTGTGGATTA	GTGCCAGCMGCCGCGGTAA	8574	1665	10.1371/journal.pone.0090785	ERP016924	hiseq	100	9767	balaenoptera acutorostrata	animalia	chordata	mammalia	cetacea	balaenopteridae	balaenoptera	acutorostrata	40699	usa	0	animal_surface	mucus	adult	may	carnivore	direct_freeze	DNeasy Powersoil	oceania	molly	16.8293	52.875	3.33855	0.79441	46	1665.IFAW11.185Ba	-0.278	1701	41.35	-70.85	41.35	-70.85	NA	2.25	NA	41.35	-70.85	102	2.25	-18
1665.IFAW10.2155c	GCCTAGCCCAAT	GTGCCAGCMGCCGCGGTAA	8719	1665	10.1371/journal.pone.0090785	ERP016924	hiseq	100	9737	stenella coeruleoalba	animalia	chordata	mammalia	cetacea	delphinidae	stenella	coeruleoalba	40462	usa	13	animal_surface	mucus	adult	november	carnivore	direct_freeze	DNeasy Powersoil	oceania	molly	13.0286	42.5	2.48051	0.61103	35	1665.IFAW10.2155c	-0.278	1700	41.5157	-70.6552	41.5157	-70.6552	NA	32.5556	NA	41.5157	-70.6552	102	32.5556	-12
ERR1774616	AAAAAAAA	AAAAAAAAAAAAAAAAAAA	1037	PRJEB18736	http://dx.doi.org/10.5524/100332	ERX1839609	hiseq	100	1234657	sarcotragus fasciculatus	animalia	porifera	demospongiae	dictyoceratida	irciniidae	sarcotragus	fasciculatus	15/02/2011	spain	-1	animal_surface	sponge tissue	adult	february	omnivore	direct_freeze	DNeasy Powersoil	oceania	hayden	25.8169	101.231	5.02425	0.909022	92	ERR1774616	NA	1667	41.67	2.8	41.67	2.8	NA	3758.78	NA	41.67	2.8	102	3758.78	-16
ERR1774617	AAAAAAAA	AAAAAAAAAAAAAAAAAAA	1038	PRJEB18736	http://dx.doi.org/10.5524/100332	ERX1839610	hiseq	100	1234657	sarcotragus fasciculatus	animalia	porifera	demospongiae	dictyoceratida	irciniidae	sarcotragus	fasciculatus	15/02/2011	spain	-1	animal_surface	sponge tissue	adult	february	omnivore	direct_freeze	DNeasy Powersoil	oceania	hayden	22.8566	85.5	4.28728	0.856272	79	ERR1774617	NA	1668	41.67	2.8	41.67	2.8	NA	3758.78	NA	41.67	2.8	102	3758.78	-16
1665.IFAW12.228Dd	TGTGCGATAACA	GTGCCAGCMGCCGCGGTAA	8623	1665	10.1371/journal.pone.0090785	ERP016924	hiseq	100	9728	delphinus delphis	animalia	chordata	mammalia	cetacea	delphinidae	delphinus	delphis	41064	usa	2	animal_surface	mucus	adult	april	carnivore	direct_freeze	DNeasy Powersoil	oceania	molly	10.6518	15	2.23847	0.701556	15	1665.IFAW12.228Dd	-0.278	1656	41.7334	-70.3328	41.7334	-70.3328	NA	91.5833	NA	41.7334	-70.3328	102	91.5833	-3
1665.IFAW12.027Dd	TTGCGTTAGCAG	GTGCCAGCMGCCGCGGTAA	8611	1665	10.1371/journal.pone.0090785	ERP016924	hiseq	100	9728	delphinus delphis	animalia	chordata	mammalia	cetacea	delphinidae	delphinus	delphis	15/01/2012	usa	15	animal_surface	mucus	adult	january	carnivore	direct_freeze	DNeasy Powersoil	oceania	molly	12.6914	23	1.79817	0.433542	23	1665.IFAW12.027Dd	-0.278	1659	41.7722	-70.0548	41.7722	-70.0548	NA	74.7755	139	41.7722	-70.0548	102	74.7755	-2
1665.IFAW12.031Dd	GTTCTCTTCTCG	GTGCCAGCMGCCGCGGTAA	8612	1665	10.1371/journal.pone.0090785	ERP016924	hiseq	100	9728	delphinus delphis	animalia	chordata	mammalia	cetacea	delphinidae	delphinus	delphis	16/01/2012	usa	2	animal_surface	mucus	adult	january	carnivore	direct_freeze	DNeasy Powersoil	oceania	molly	10.4718	10	0.167078	0.035574	7	1665.IFAW12.031Dd	-0.278	1642	41.9301	-70.0321	41.9301	-70.0321	NA	43.1111	NA	41.9301	-70.0321	102	43.1111	-2
1665.IFAW10.196Pp	GTAAATTCAGGC	GTGCCAGCMGCCGCGGTAA	8696	1665	10.1371/journal.pone.0090785	ERP016924	hiseq	100	9742	phocoena phocoena	animalia	chordata	mammalia	cetacea	phocoenidae	phocoena	phocoena	40369	usa	0	animal_surface	mucus	adult	october	carnivore	direct_freeze	DNeasy Powersoil	oceania	molly	14.1748	43.1429	2.26995	0.670728	32	1665.IFAW10.196Pp	-0.278	1643	41.9305	-70.031	41.9305	-70.031	NA	43.1111	NA	41.9305	-70.031	102	43.1111	-2
1665.IFAW11.263Ba	TGGGTCCCACAT	GTGCCAGCMGCCGCGGTAA	8575	1665	10.1371/journal.pone.0090785	ERP016924	hiseq	100	9767	balaenoptera acutorostrata	animalia	chordata	mammalia	cetacea	balaenopteridae	balaenoptera	acutorostrata	27/09/2011	usa	0	animal_surface	mucus	adult	september	carnivore	direct_freeze	DNeasy Powersoil	oceania	molly	10.9234	36	1.82268	0.486876	22	1665.IFAW11.263Ba	-0.278	1646	41.9305	-70.031	41.9305	-70.031	NA	43.1111	NA	41.9305	-70.031	102	43.1111	-2
ERR1771764	AAAAAAAA	AAAAAAAAAAAAAAAAAAA	16651	na	10.5524/100332	ERX1836901	hiseq	100	283597	dysidea etheria	animalia	porifera	demospongiae	dictyoceratida	dysideidae	dysidea	etheria	16/07/2009	panama	0	animal_surface	sponge tissue	adult	july	omnivore	direct_freeze	DNeasy Powersoil	oceania	brandon	31.9216	268.957	4.20469	0.861938	135	ERR1771764	NA	1601	42.05	3.2	42.05	3.2	NA	1475.14	168	42.05	3.2	102	1475.14	-9
ERR1771767	AAAAAAAA	AAAAAAAAAAAAAAAAAAA	16652	na	10.5524/100332	ERX1836904	hiseq	100	278976	tedania ignis	animalia	porifera	demospongiae	poecilosclerida	tedaniidae	tedania	ignis	18/07/2009	panama	0	animal_surface	sponge tissue	adult	july	omnivore	direct_freeze	DNeasy Powersoil	oceania	brandon	12.7308	34	1.59736	0.576414	20	ERR1771767	NA	1602	42.05	3.2	42.05	3.2	NA	1475.14	168	42.05	3.2	102	1475.14	-9
ERR1772320	AAAAAAAA	AAAAAAAAAAAAAAAAAAA	399	na	10.1093/gigascience/gix077	ERX1837457	hiseq	100	85786	cymbastela coralliophila	animalia	porifera	demospongiae	halichondrida	axinellidae	cymbastela	coralliophila	41644	australia	-6	animal_surface	sponge tissue	adult	may	omnivore	direct_freeze	DNeasy Powersoil	oceania	hannah	12.3566	19.5	3.29455	0.87481	18	ERR1772320	NA	1610	42.05	3.2	42.05	3.2	NA	1475.14	168	42.05	3.2	102	1475.14	-9
ERR1773248	AAAAAAAA	AAAAAAAAAAAAAAAAAAA	498	na	10.1093/gigascience/gix077	ERX1838325	hiseq	100	72671	axinella damicornis	animalia	porifera	demospongiae	halichondrida	axinellidae	axinella	damicornis	41282	spain	-10	animal_surface	sponge tissue	adult	august	omnivore	direct_freeze	DNeasy Powersoil	oceania	hannah	12.6808	17.3333	1.50879	0.448792	14	ERR1773248	NA	1615	42.05	3.2	42.05	3.2	NA	1475.14	168	42.05	3.2	102	1475.14	-9
ERR1773504	AAAAAAAA	AAAAAAAAAAAAAAAAAAA	935	PRJEB18736	http://dx.doi.org/10.5524/100332	ERX1838581	hiseq	100	279627	hyrtios altum	animalia	porifera	demospongiae	dictyoceratida	thorectidae	hyrtios	altum	39785	guam	-3	animal_surface	sponge tissue	adult	march	omnivore	direct_freeze	DNeasy Powersoil	oceania	hayden	25.9076	117.375	5.8649	0.970968	113	ERR1773504	NA	1617	42.05	3.2	42.05	3.2	NA	1475.14	168	42.05	3.2	102	1475.14	-9
ERR1773511	AAAAAAAA	AAAAAAAAAAAAAAAAAAA	938	PRJEB18736	http://dx.doi.org/10.5524/100332	ERX1838588	hiseq	100	798307	axinella infundibuliformis	animalia	porifera	demospongiae	halichondrida	axinellidae	axinella	infundibuliformis	29/08/2012	sweden	-60	animal_surface	sponge tissue	adult	august	omnivore	direct_freeze	DNeasy Powersoil	oceania	hayden	16.1118	42.3333	2.47662	0.768082	24	ERR1773511	NA	1618	42.05	3.2	42.05	3.2	NA	1475.14	168	42.05	3.2	102	1475.14	-9
ERR1773512	AAAAAAAA	AAAAAAAAAAAAAAAAAAA	939	PRJEB18736	http://dx.doi.org/10.5524/100332	ERX1838589	hiseq	100	6063	halichondria panicea	animalia	porifera	demospongiae	hlichondrida	halichondriidae	halichondria	panicea	40977	sweden	-18	animal_surface	sponge tissue	adult	august	omnivore	direct_freeze	DNeasy Powersoil	oceania	hayden	19.7938	74.5	1.54799	0.5325	36	ERR1773512	NA	1619	42.05	3.2	42.05	3.2	NA	1475.14	168	42.05	3.2	102	1475.14	-9
ERR1773513	AAAAAAAA	AAAAAAAAAAAAAAAAAAA	940	PRJEB18736	http://dx.doi.org/10.5524/100332	ERX1838590	hiseq	100	798307	axinella infundibuliformis	animalia	porifera	demospongiae	halichondrida	axinellidae	axinella	infundibuliformis	29/08/2012	sweden	-60	animal_surface	sponge tissue	adult	august	omnivore	direct_freeze	DNeasy Powersoil	oceania	hayden	17.0437	135	2.54201	0.740774	30	ERR1773513	NA	1620	42.05	3.2	42.05	3.2	NA	1475.14	168	42.05	3.2	102	1475.14	-9
ERR1773514	AAAAAAAA	AAAAAAAAAAAAAAAAAAA	941	PRJEB18736	http://dx.doi.org/10.5524/100332	ERX1838591	hiseq	100	798307	axinella infundibuliformis	animalia	porifera	demospongiae	halichondrida	axinellidae	axinella	infundibuliformis	29/08/2012	sweden	-60	animal_surface	sponge tissue	larvae	august	omnivore	direct_freeze	DNeasy Powersoil	oceania	hayden	13.3499	18	2.54723	0.7965	16	ERR1773514	NA	1621	42.05	3.2	42.05	3.2	NA	1475.14	168	42.05	3.2	102	1475.14	-9
ERR1773522	AAAAAAAA	AAAAAAAAAAAAAAAAAAA	942	PRJEB18736	http://dx.doi.org/10.5524/100332	ERX1838599	hiseq	100	6063	halichondria panicea	animalia	porifera	demospongiae	hlichondrida	halichondriidae	halichondria	panicea	41038	sweden	-17	animal_surface	sponge tissue	larvae	august	omnivore	direct_freeze	DNeasy Powersoil	oceania	hayden	19.9588	90.9	2.39545	0.507952	72	ERR1773522	NA	1622	42.05	3.2	42.05	3.2	NA	1475.14	168	42.05	3.2	102	1475.14	-9
ERR1773524	AAAAAAAA	AAAAAAAAAAAAAAAAAAA	943	PRJEB18736	http://dx.doi.org/10.5524/100332	ERX1838601	hiseq	100	798307	axinella infundibuliformis	animalia	porifera	demospongiae	halichondrida	axinellidae	axinella	infundibuliformis	13/09/2012	sweden	-78	animal_surface	sponge tissue		august	omnivore	direct_freeze	DNeasy Powersoil	oceania	hayden	33.7704	232.364	6.60822	0.98324	184	ERR1773524	NA	1623	42.05	3.2	42.05	3.2	NA	1475.14	168	42.05	3.2	102	1475.14	-9
ERR1778133	AAAAAAAA	AAAAAAAAAAAAAAAAAAA	1081	PRJEB18736	http://dx.doi.org/10.5524/100332	ERX1842993	hiseq	100	6058	haliclona oculata	animalia	porifera	demospongiae	haplosclerida	chalinidae	haliclona	oculata	41701	tanzania	-10	animal_surface	sponge tissue	adult	march	omnivore	direct_freeze	DNeasy Powersoil	oceania	hayden	23.3403	92.5882	2.76447	0.655778	67	ERR1778133	NA	1624	42.05	3.2	42.05	3.2	NA	1475.14	168	42.05	3.2	102	1475.14	-9
ERR1778134	AAAAAAAA	AAAAAAAAAAAAAAAAAAA	1082	PRJEB18736	http://dx.doi.org/10.5524/100332	ERX1842994	hiseq	100	6058	haliclona oculata	animalia	porifera	demospongiae	haplosclerida	chalinidae	haliclona	oculata	41732	tanzania	-10	animal_surface	sponge tissue	adult	march	omnivore	direct_freeze	DNeasy Powersoil	oceania	hayden	22.1954	102.062	2.61331	0.689786	67	ERR1778134	NA	1625	42.05	3.2	42.05	3.2	NA	1475.14	168	42.05	3.2	102	1475.14	-9
ERR1778135	AAAAAAAA	AAAAAAAAAAAAAAAAAAA	1083	PRJEB18736	http://dx.doi.org/10.5524/100332	ERX1842995	hiseq	100	6058	haliclona oculata	animalia	porifera	demospongiae	haplosclerida	chalinidae	haliclona	oculata	41732	tanzania	-10	animal_surface	sponge tissue	adult	march	omnivore	direct_freeze	DNeasy Powersoil	oceania	hayden	24.832	108.062	2.72626	0.694528	73	ERR1778135	NA	1626	42.05	3.2	42.05	3.2	NA	1475.14	168	42.05	3.2	102	1475.14	-9
ERR1778136	AAAAAAAA	AAAAAAAAAAAAAAAAAAA	1084	PRJEB18736	http://dx.doi.org/10.5524/100332	ERX1842996	hiseq	100	6058	haliclona oculata	animalia	porifera	demospongiae	haplosclerida	chalinidae	haliclona	oculata	41732	tanzania	-10	animal_surface	sponge tissue	adult	april	omnivore	direct_freeze	DNeasy Powersoil	oceania	hayden	23.6516	118.667	2.73719	0.719172	60	ERR1778136	NA	1627	42.05	3.2	42.05	3.2	NA	1475.14	168	42.05	3.2	102	1475.14	-9
1665.IFAW10.195Hg.A.	CGCAGATTAGTA	GTGCCAGCMGCCGCGGTAA	8650	1665	10.1371/journal.pone.0090785	ERP016924	hiseq	100	9711	halichoerus grypus	animalia	chordata	mammalia	carnivora	phocidae	halichoerus	grypus	40308	usa	3	animal_surface	mucus	adult	october	carnivore	direct_freeze	DNeasy Powersoil	oceania	molly	16.5541	44	3.6687	0.864146	37	1665.IFAW10.195Hg.A.	-0.278	1628	42.0529	-70.0828	42.0529	-70.0828	0	35.76	NA	42.0529	-70.0828	0	35.76	-20
ERR1772324	AAAAAAAA	AAAAAAAAAAAAAAAAAAA	402	na	10.1093/gigascience/gix077	ERX1837461	hiseq	100	85786	cymbastela coralliophila	animalia	porifera	demospongiae	halichondrida	axinellidae	cymbastela	coralliophila	41644	australia	-2	animal_surface	sponge tissue		may	omnivore	direct_freeze	DNeasy Powersoil	oceania	hannah	18.883	62.25	4.59806	0.933088	51	ERR1772324	NA	1633	42.1081	3.1761	42.1081	3.1761	NA	1353.04	NA	42.1081	3.1761	102	1353.04	-40
ERR1772325	AAAAAAAA	AAAAAAAAAAAAAAAAAAA	403	na	10.1093/gigascience/gix077	ERX1837462	hiseq	100	85786	cymbastela coralliophila	animalia	porifera	demospongiae	halichondrida	axinellidae	cymbastela	coralliophila	41644	australia	-6	animal_surface	sponge tissue		may	omnivore	direct_freeze	DNeasy Powersoil	oceania	hannah	15.4553	38	3.86377	0.877406	37	ERR1772325	NA	1634	42.1081	3.1761	42.1081	3.1761	NA	1353.04	NA	42.1081	3.1761	102	1353.04	-40
ERR1772327	AAAAAAAA	AAAAAAAAAAAAAAAAAAA	405	na	10.1093/gigascience/gix077	ERX1837464	hiseq	100	85786	cymbastela coralliophila	animalia	porifera	demospongiae	halichondrida	axinellidae	cymbastela	coralliophila	41644	australia	-6	animal_surface	sponge tissue		may	omnivore	direct_freeze	DNeasy Powersoil	oceania	hannah	16.6781	57.75	3.89774	0.875456	44	ERR1772327	NA	1636	42.1081	3.1761	42.1081	3.1761	NA	1353.04	NA	42.1081	3.1761	102	1353.04	-40
ERR1773461	AAAAAAAA	AAAAAAAAAAAAAAAAAAA	513	na	10.1093/gigascience/gix077	ERX1838538	hiseq	100	283412	aplysinella sp	animalia	porifera	demospongiae	verongiida	aplysinellidae	aplysinella	sp	18/06/2008	guam	-3	animal_surface	sponge tissue	adult	june	omnivore	direct_freeze	DNeasy Powersoil	oceania	hannah	14.6396	37.1429	1.4971	0.530358	26	ERR1773461	NA	1568	42.319	3.322	42.319	3.322	NA	4897.5	NA	42.319	3.322	102	4897.5	-49
ERR1773462	AAAAAAAA	AAAAAAAAAAAAAAAAAAA	514	na	10.1093/gigascience/gix077	ERX1838539	hiseq	100	283412	aplysinella sp	animalia	porifera	demospongiae	verongiida	aplysinellidae	aplysinella	sp	18/06/2008	guam	-3	animal_surface	sponge tissue	adult	june	omnivore	direct_freeze	DNeasy Powersoil	oceania	hannah	16.4884	84.2	1.7664	0.56463	38	ERR1773462	NA	1569	42.319	3.322	42.319	3.322	NA	4897.5	NA	42.319	3.322	102	4897.5	-49
ERR1773463	AAAAAAAA	AAAAAAAAAAAAAAAAAAA	515	na	10.1093/gigascience/gix077	ERX1838540	hiseq	100	283412	aplysinella sp	animalia	porifera	demospongiae	verongiida	aplysinellidae	aplysinella	sp	18/06/2008	guam	-3	animal_surface	sponge tissue	adult	june	omnivore	direct_freeze	DNeasy Powersoil	oceania	hannah	17.301	92.75	1.5489	0.4704	35	ERR1773463	NA	1570	42.319	3.322	42.319	3.322	NA	4897.5	NA	42.319	3.322	102	4897.5	-49
1665.D06459Pp	CTGTCAGTGACC	GTGCCAGCMGCCGCGGTAA	8695	1665	10.1371/journal.pone.0090785	ERP016924	hiseq	100	9742	phocoena phocoena	animalia	chordata	mammalia	cetacea	phocoenidae	phocoena	phocoena	15/06/2010	usa	0	animal_surface	mucus	adult	june	carnivore	direct_freeze	DNeasy Powersoil	oceania	molly	11.3502	28	1.8399	0.4714	26	1665.D06459Pp	-0.278	1423	43.1336	-68.3266	43.1336	-68.3266	NA	NA	NA	43.1336	-68.3266	102	NA	-203
ERR1773500	AAAAAAAA	AAAAAAAAAAAAAAAAAAA	931	PRJEB18736	http://dx.doi.org/10.5524/100332	ERX1838577	hiseq	100	279589	stylissa massa	animalia	porifera	demospongiae	halichondrida	dictyonellidae	stylissa	massa	39785	guam	-3	animal_surface	sponge tissue		march	omnivore	direct_freeze	DNeasy Powersoil	oceania	hayden	21.0497	77.25	3.44151	0.821686	51	ERR1773500	NA	1411	44.2	9.14	44.2	9.14	NA	NA	NA	44.2	9.14	102	NA	-871
ERR1771616	AAAAAAAA	AAAAAAAAAAAAAAAAAAA	16572	na	10.5524/100332	ERX1836753	hiseq	100	278976	tedania ignis	animalia	porifera	demospongiae	poecilosclerida	tedaniidae	tedania	ignis	39240	belize	0	animal_surface	sponge tissue		july	omnivore	direct_freeze	DNeasy Powersoil	oceania	brandon	11.574	34.75	1.63392	0.57519	21	ERR1771616	NA	1401	44.3101	9.2117	44.3101	9.2117	NA	13344.2	NA	44.3101	9.2117	102	13344.2	-42
ERR1771617	AAAAAAAA	AAAAAAAAAAAAAAAAAAA	16573	na	10.5524/100332	ERX1836754	hiseq	100	278976	tedania ignis	animalia	porifera	demospongiae	poecilosclerida	tedaniidae	tedania	ignis	22/05/2009	belize	0	animal_surface	sponge tissue		may	omnivore	direct_freeze	DNeasy Powersoil	oceania	brandon	10.8936	22.25	1.49101	0.566536	17	ERR1771617	NA	1402	44.3101	9.2117	44.3101	9.2117	NA	13344.2	NA	44.3101	9.2117	102	13344.2	-42
ERR1771640	AAAAAAAA	AAAAAAAAAAAAAAAAAAA	16576	na	10.5524/100332	ERX1836777	hiseq	100	6040	porifera	animalia	porifera						41825	gulf of mexico	0	animal_surface	sponge tissue		may	omnivore	direct_freeze	DNeasy Powersoil	oceania	brandon	29.2426	201	5.65754	0.949958	157	ERR1771640	NA	1403	44.3101	9.2117	44.3101	9.2117	NA	13344.2	NA	44.3101	9.2117	102	13344.2	-42
ERR1771644	AAAAAAAA	AAAAAAAAAAAAAAAAAAA	16580	na	10.5524/100332	ERX1836781	hiseq	100	6040	porifera	animalia	porifera						41825	gulf of mexico	0	animal_surface	sponge tissue		may	omnivore	direct_freeze	DNeasy Powersoil	oceania	brandon	19.7664	58.3	2.64195	0.725894	43	ERR1771644	NA	1407	44.3101	9.2117	44.3101	9.2117	NA	13344.2	NA	44.3101	9.2117	102	13344.2	-42
ERR1771647	AAAAAAAA	AAAAAAAAAAAAAAAAAAA	16583	na	10.5524/100332	ERX1836784	hiseq	100	6040	porifera	animalia	porifera						41764	gulf of mexico	0	animal_surface	sponge tissue		may	omnivore	direct_freeze	DNeasy Powersoil	oceania	brandon	16.8412	70.3333	2.80037	0.735146	40	ERR1771647	NA	1408	44.3101	9.2117	44.3101	9.2117	NA	13344.2	NA	44.3101	9.2117	102	13344.2	-42
662.M15	GTATCTGCGCGT	GTGCCAGCMGCCGCGGTAA	7867	662	10.7717/peerj.631	ERP020507	hiseq	140	6549	mytilus californianus	animalia	mollusca	bivalvia	mytiloida	mytilidae	mytilus	californianus	39972	usa	25	gill	biofilm	adult	august	omnivore	direct_freeze	DNeasy Powersoil	nearctic	molly	9.20437	17	1.26119	0.390914	11	662.M15	0.591	934	48.38	-124.73	48.38	-124.73	100	1157.69	NA	48.38	-124.73	100	1157.69	-62
662.M16	TCCAGATAGCGT	GTGCCAGCMGCCGCGGTAA	7868	662	10.7717/peerj.631	ERP020507	hiseq	140	6549	mytilus californianus	animalia	mollusca	bivalvia	mytiloida	mytilidae	mytilus	californianus	39972	usa	25	gill	biofilm	adult	september	omnivore	direct_freeze	DNeasy Powersoil	nearctic	molly	10.7114	32	1.42455	0.386876	17	662.M16	0.591	935	48.38	-124.73	48.38	-124.73	100	1157.69	NA	48.38	-124.73	100	1157.69	-62
662.M17	CGACTGCAGCTT	GTGCCAGCMGCCGCGGTAA	7869	662	10.7717/peerj.631	ERP020507	hiseq	140	6549	mytilus californianus	animalia	mollusca	bivalvia	mytiloida	mytilidae	mytilus	californianus	39972	usa	25	gill	biofilm	adult	october	omnivore	direct_freeze	DNeasy Powersoil	nearctic	molly	8.79942	26	1.21333	0.525454	11	662.M17	0.591	936	48.38	-124.73	48.38	-124.73	100	1157.69	NA	48.38	-124.73	100	1157.69	-62
662.M18	ACGAGACTGATT	GTGCCAGCMGCCGCGGTAA	7870	662	10.7717/peerj.631	ERP020507	hiseq	140	6549	mytilus californianus	animalia	mollusca	bivalvia	mytiloida	mytilidae	mytilus	californianus	39972	usa	25	gill	biofilm	adult	november	omnivore	direct_freeze	DNeasy Powersoil	nearctic	molly	8.40018	8	1.64087	0.584916	8	662.M18	0.591	937	48.38	-124.73	48.38	-124.73	100	1157.69	NA	48.38	-124.73	100	1157.69	-62
ERR1773059	AAAAAAAA	AAAAAAAAAAAAAAAAAAA	443	na	10.1093/gigascience/gix077	ERX1838136	hiseq	100	1088795	sarcotragus spinosulus	animalia	porifera	demospongiae	dictyoceratida	irciniidae	sarcotragus	spinosulus	19/02/2013	portugal	-20	animal_surface	sponge tissue	adult	february	omnivore	direct_freeze	DNeasy Powersoil	oceania	hannah	27.7874	105.059	5.4829	0.962352	95	ERR1773059	NA	479	51.732	-5.274	51.732	-5.274	NA	188.222	NA	51.732	-5.274	102	188.222	-16
ERR1773060	AAAAAAAA	AAAAAAAAAAAAAAAAAAA	444	na	10.1093/gigascience/gix077	ERX1838137	hiseq	100	1088795	sarcotragus spinosulus	animalia	porifera	demospongiae	dictyoceratida	irciniidae	sarcotragus	spinosulus	19/02/2013	portugal	-11	animal_surface	sponge tissue	adult	february	omnivore	direct_freeze	DNeasy Powersoil	oceania	hannah	26.2008	111.3	5.77204	0.973696	96	ERR1773060	NA	480	51.732	-5.274	51.732	-5.274	NA	188.222	NA	51.732	-5.274	102	188.222	-16
ERR1773061	AAAAAAAA	AAAAAAAAAAAAAAAAAAA	445	na	10.1093/gigascience/gix077	ERX1838138	hiseq	100	1088795	sarcotragus spinosulus	animalia	porifera	demospongiae	dictyoceratida	irciniidae	sarcotragus	spinosulus	19/02/2013	portugal	-11	animal_surface	sponge tissue	adult	february	omnivore	direct_freeze	DNeasy Powersoil	oceania	hannah	26.7417	110	5.16499	0.949692	91	ERR1773061	NA	481	51.732	-5.274	51.732	-5.274	NA	188.222	NA	51.732	-5.274	102	188.222	-16
ERR1773062	AAAAAAAA	AAAAAAAAAAAAAAAAAAA	446	na	10.1093/gigascience/gix077	ERX1838139	hiseq	100	1088795	sarcotragus spinosulus	animalia	porifera	demospongiae	dictyoceratida	irciniidae	sarcotragus	spinosulus	19/02/2013	portugal	-11	animal_surface	sponge tissue	adult	february	omnivore	direct_freeze	DNeasy Powersoil	oceania	hannah	27.8839	114.1	5.99283	0.97736	105	ERR1773062	NA	482	51.732	-5.274	51.732	-5.274	NA	188.222	NA	51.732	-5.274	102	188.222	-16
ERR1773064	AAAAAAAA	AAAAAAAAAAAAAAAAAAA	448	na	10.1093/gigascience/gix077	ERX1838141	hiseq	100	468559	ircinia variabilis	animalia	porifera	demospongiae	dictyoceratida	irciniidae	ircinia	variabilis	19/02/2013	portugal	-6	animal_surface	sponge tissue	adult	february	omnivore	direct_freeze	DNeasy Powersoil	oceania	hannah	26.6207	141	5.61402	0.964216	102	ERR1773064	NA	484	51.732	-5.274	51.732	-5.274	NA	188.222	NA	51.732	-5.274	102	188.222	-16
ERR1773066	AAAAAAAA	AAAAAAAAAAAAAAAAAAA	450	na	10.1093/gigascience/gix077	ERX1838143	hiseq	100	1336851	dysidea fragilis	animalia	porifera	demospongiae	dictyoceratida	dysideidae	dysidea	fragilis	26/04/2013	portugal	-18	animal_surface	sponge tissue	adult	april	omnivore	direct_freeze	DNeasy Powersoil	oceania	hannah	19.8854	90	2.83133	0.754822	59	ERR1773066	NA	486	51.732	-5.274	51.732	-5.274	NA	188.222	NA	51.732	-5.274	102	188.222	-16
ERR1773067	AAAAAAAA	AAAAAAAAAAAAAAAAAAA	451	na	10.1093/gigascience/gix077	ERX1838144	hiseq	100	1336851	dysidea fragilis	animalia	porifera	demospongiae	dictyoceratida	dysideidae	dysidea	fragilis	26/04/2013	portugal	-18	animal_surface	sponge tissue	adult	april	omnivore	direct_freeze	DNeasy Powersoil	oceania	hannah	20.6947	148.667	2.36209	0.662468	62	ERR1773067	NA	487	51.732	-5.274	51.732	-5.274	NA	188.222	NA	51.732	-5.274	102	188.222	-16
[truncated: 29 more columns]
