# Supplementary material for: Host-associated microbiomes are predicted by immune system complexity and climate
Source: Genome Biol. 2020 Feb 3;21:23. doi: 10.1186/s13059-019-1908-8 (PMC6996194; doi:10.1186/s13059-019-1908-8)
Supplement: Supplementary file 12 — Additional file 12. Phylogenetic tree file used for analyses on data subsets. [file 13059_2019_1908_MOESM12_ESM.tre]

((OTU056672:0.00016,(OTU056629:0.00014,(OTU055584:0.01567,OTU056614:0.0038)0.125:0.01517)1.000:0.00014)0.928:0.00704,(OTU056675:0.00016,(OTU056694:0.01571,(OTU056634:0.00014,OTU056610:0.00368)0.004:0.00015)0.943:0.01516)0.928:0.00703,(OTU056540:0.00016,((OTU055575:0.0174,(OTU056094:0.00014,(((((((OTU056639:0.00014,((((((((((((OTU056446:0.00014,OTU056320:0.00014)0.829:0.01073,((OTU055556:0.00016,(OTU056321:0.00014,(OTU056323:0.0094,(OTU056876:0.02251,OTU056532:0.00659)0.105:0.00352)0.886:0.01011)0.916:0.00015)0.000:0.00014,OTU055560:0.01089)0.519:0.02399)0.287:0.00015,OTU055917:0.00014)0.885:0.00735,(OTU056444:0.00015,(OTU055738:0.00014,(OTU056322:0.01448,OTU056418:0.01993)0.983:0.00366)1.000:0.00016)0.839:0.00697)0.885:0.00734,(OTU056324:0.01129,(OTU056445:0.00014,(OTU055759:0.00014,(OTU055559:0.01573,OTU056158:0.0038)0.124:0.01522)1.000:0.00014)0.822:0.00651)0.845:0.00652)0.554:0.00016,OTU055955:0.00014)0.398:0.00016,(OTU055743:0.00014,(OTU055558:0.01573,OTU056129:0.00381)0.128:0.01523)0.999:0.00014)0.493:0.00015,((OTU056924:0.01702,(((OTU055927:0.00668,OTU056533:0.01125)0.823:0.00647,(OTU056401:0.01576,(OTU056132:0.00369,OTU055764:0.00014)0.004:0.00015)0.943:0.0152)0.232:0.00014,OTU056438:0.00015)0.861:0.01041)0.417:0.00015,OTU056884:0.00014)0.919:0.00015)0.838:0.00975,(OTU056875:0.00015,OTU056917:0.07026)0.955:0.00016)0.866:0.01908,(((((OTU056508:0.00015,(((OTU056704:0.0157,(OTU056566:0.00014,(OTU056653:0.01192,((OTU056575:0.00788,OTU056741:0.00788)0.920:0.00788,OTU056612:0.00014)0.274:0.00013)0.945:0.00372)0.000:0.00011)0.943:0.01515,OTU056509:0.00016)0.832:0.01067,(((OTU056978:0.00014,OTU057188:0.16864)0.922:0.05916,(OTU057202:0.03411,(((OTU056308:0.00014,OTU056943:0.01534)0.878:0.00014,OTU055937:0.00014)0.631:0.00015,(OTU056010:0.00014,OTU056300:0.00014)0.791:0.01068)0.000:0.00014)0.860:0.02804)0.364:0.0209,((OTU056436:0.00015,OTU056440:0.02398)0.840:0.00016,((OTU056326:0.00016,((OTU056439:0.01082,OTU056442:0.00016)0.055:0.01082,(OTU056305:0.00014,OTU056437:0.00014)0.847:0.0107)0.545:0.00014)0.625:0.00014,(OTU055996:0.02393,(OTU055799:0.00015,OTU055982:0.02393)0.783:0.01116)0.869:0.02278)0.885:0.02854)0.824:0.02518)0.806:0.04652)0.597:0.00014)0.759:0.00015,((((OTU056909:0.00014,OTU056975:0.0163)0.845:0.01625,OTU056962:0.00015)0.881:0.01638,((OTU055609:0.00015,OTU056709:0.01085)0.000:0.00014,(OTU056711:0.00014,(OTU056576:0.0038,OTU056778:0.01559)0.940:0.01538)0.418:0.01084)0.857:0.00936)0.000:0.00014,(OTU057258:0.01625,((((OTU056895:0.03369,(OTU056569:0.00014,OTU056708:0.01094)0.810:0.00015)0.235:0.00015,((OTU056616:0.00016,(OTU056638:0.00014,(OTU056727:0.02178,OTU056706:0.00686)0.174:0.00069)0.700:0.00492)0.849:0.01085,OTU056619:0.00015)0.932:0.00014)0.983:0.02995,OTU056613:0.00014)1.000:0.00122,OTU056561:0.00014)0.026:0.00055)0.482:0.0001)0.923:0.02939)0.792:0.01206,(((OTU057086:0.05078,(OTU057167:0.00016,OTU057019:0.0696)0.859:0.03284)0.925:0.00014,((((OTU056004:0.00014,OTU056303:0.00014)1.000:0.00015,OTU057204:0.18189)0.209:0.01221,((OTU055615:0.00685,OTU017111:0.10171)0.786:0.01747,OTU055775:0.00014)1.000:0.00012)0.775:0.01291,(((OTU055910:0.00015,(OTU056353:0.01233,(OTU055893:0.00016,(OTU056351:0.01191,OTU056456:0.00014)0.746:0.00017)0.690:0.01071)0.906:0.00014)0.704:0.00015,(OTU055872:0.00015,OTU055978:0.01082)0.868:0.0109)0.795:0.01863,(OTU055961:0.00014,(OTU055757:0.00014,(OTU056309:0.01458,((OTU056306:0.01458,OTU056332:0.00016)0.826:0.01468,OTU056215:0.01047)0.376:0.00172)0.150:0.00011)0.852:0.00014)0.781:0.01801)0.793:0.0189)0.925:0.04146)0.791:0.02185,(OTU055761:0.01458,(OTU055750:0.00014,OTU056187:0.00015)1.000:0.00015)0.856:0.04644)0.264:0.01766)0.766:0.01717,(((((OTU056641:0.08964,OTU057072:0.08561)0.797:0.03673,((((((OTU056254:0.00016,((OTU056024:0.00014,(((OTU056042:0.00014,OTU056354:0.00015)0.928:0.00778,(OTU056364:0.01201,(OTU056037:0.00014,OTU056341:0.00014)0.861:0.00016)0.928:0.00778)0.928:0.00779,OTU056336:0.00015)1.000:0.00015)0.539:0.01209,((OTU056264:0.00015,(OTU056049:0.00014,OTU056348:0.01193)0.812:0.00016)0.920:0.00709,(OTU056259:0.00015,(OTU056026:0.00014,OTU056339:0.01193)0.815:0.00016)0.920:0.00709)0.920:0.00709)0.907:0.00016)0.822:0.00014,((OTU056035:0.00014,(OTU056335:0.00015,(OTU056343:0.00832,(OTU056359:0.00015,(OTU056278:0.00763,OTU056488:0.00014)0.590:0.00343)0.914:0.00689)0.913:0.00689)0.531:0.01103)1.000:0.0001,(OTU056256:0.00015,((OTU056286:0.00015,(OTU056050:0.00014,OTU056349:0.01214)1.000:0.00015)0.920:0.0071,(OTU056255:0.00015,(OTU056041:0.00014,OTU056346:0.01214)1.000:0.00015)0.920:0.0071)0.920:0.00708)0.217:0.00014)0.863:0.0107)0.879:0.01078,(OTU056980:0.00016,(OTU056967:0.00015,OTU057099:0.0163)0.857:0.01617)0.972:0.00014)0.759:0.00924,((((((OTU056959:0.04041,((OTU056170:0.00015,(OTU055614:0.02315,OTU055754:0.00014)0.954:0.00014)0.431:0.00014,(OTU056448:0.0114,(OTU056155:0.00016,(OTU055997:0.01117,OTU056299:0.00014)1.000:0.00015)0.604:0.01087)0.628:0.00014)0.553:0.00015)0.923:0.03366,((((OTU056096:0.00014,OTU056066:0.01474)0.768:0.00014,OTU056386:0.00015)0.510:0.00014,OTU056379:0.01189)0.943:0.02389,(OTU056162:0.00015,(((OTU055798:0.00014,OTU056397:0.00015)0.928:0.00776,(OTU056472:0.00014,OTU056476:0.0119)0.928:0.00786)0.928:0.00775,OTU056484:0.02258)0.384:0.00016)0.487:0.00015)0.872:0.00011)0.770:0.00014,OTU055769:0.00014)0.520:0.01123,((((OTU055915:0.00016,(OTU055908:0.00717,OTU056494:0.00717)0.920:0.00717)0.427:0.00014,(OTU055768:0.00014,(OTU055561:0.0157,(OTU056177:0.00015,(OTU056393:0.00788,OTU056396:0.00788)0.920:0.00789)0.679:0.00383)0.000:0.00015)0.725:0.01501)0.843:0.01069,((OTU055920:0.00015,(OTU056181:0.01054,OTU056531:0.00014)0.759:0.00157)0.920:0.00708,(OTU056383:0.01233,OTU056449:0.00016)0.920:0.00716)0.920:0.00706)0.838:0.00015,OTU055923:0.00014)0.921:0.00016)0.932:0.02096,(((OTU056263:0.00015,(OTU056277:0.01082,(OTU056262:0.00717,OTU056265:0.00717)0.920:0.00717)0.871:0.00015)0.929:0.00016,(OTU056040:0.00014,(OTU056362:0.00016,(OTU056374:0.00788,OTU056375:0.00788)0.920:0.0079)1.000:0.00014)0.224:0.01209)0.886:0.01069,(((OTU056039:0.00014,(OTU056358:0.00015,OTU056496:0.01191)0.492:0.01218)1.000:0.00014,((OTU056258:0.00014,(OTU056370:0.00014,OTU056382:0.01201)0.184:0.01233)0.920:0.00711,OTU056268:0.0072)0.920:0.00712)0.749:0.00015,OTU056261:0.00015)0.997:0.00015)0.926:0.02179)0.795:0.00015,OTU057239:0.01641)0.906:0.01958)0.827:0.02074,((OTU056287:0.00014,((OTU055576:0.01574,((OTU055780:0.01089,(OTU056135:0.00015,OTU056327:0.00014)0.849:0.00742)0.843:0.00742,OTU056127:0.00015)0.681:0.00369)0.084:0.01076,(OTU055796:0.0096,((OTU056553:0.00969,OTU056311:0.00969)0.920:0.00968,OTU056293:0.00015)0.928:0.00961)0.878:0.00949)0.717:0.00451)1.000:0.00014,(OTU055972:0.00014,(((OTU055590:0.00014,(OTU055582:0.00014,OTU055786:0.00014)0.850:0.01077)0.943:0.01525,(OTU056289:0.00014,OTU056114:0.00382)0.078:0.00011)0.943:0.01524,(((OTU055994:0.00014,OTU056292:0.00014)0.838:0.01077,(((((OTU056252:0.00015,(OTU055806:0.00014,OTU056471:0.01217)1.000:0.00016)0.928:0.00705,(OTU055901:0.00015,(OTU056352:0.01217,OTU056021:0.00014)1.000:0.00016)0.928:0.00705)0.928:0.00704,((OTU056015:0.00014,(OTU055598:0.01567,OTU056340:0.0038)0.128:0.01518)1.000:0.00014,OTU055983:0.00014)0.039:0.00015)0.920:0.00707,((OTU056406:0.01571,(OTU056019:0.00014,OTU056344:0.0037)0.006:0.00013)0.943:0.01516,(OTU055861:0.00016,(((OTU056030:0.00014,OTU056366:0.00962)0.755:0.0025,OTU056253:0.00014)0.928:0.00705,(OTU055913:0.00014,(OTU056027:0.00014,OTU056467:0.00962)0.758:0.0025)0.928:0.00705)0.928:0.00703)0.300:0.00016)0.920:0.00707)0.920:0.00707,(OTU055866:0.00014,((((OTU055620:0.00016,(OTU055600:0.00015,(OTU056720:0.00014,(OTU056723:0.01068,OTU056848:0.00014)0.996:0.00016)0.920:0.0186)0.839:0.00923)0.939:0.01234,(OTU056013:0.00014,OTU056337:0.00553)0.044:0.00012)0.939:0.01233,(OTU056969:0.00014,((OTU056954:0.01613,((OTU055848:0.00014,(((OTU055880:0.00016,((OTU055808:0.00014,(OTU055593:0.01567,OTU056361:0.0038)0.126:0.01518)1.000:0.00014,(OTU056251:0.00015,(OTU056025:0.00014,OTU056372:0.01054)0.740:0.00156)0.795:0.0108)0.278:0.00014)0.928:0.00703,(OTU055876:0.00016,((OTU056420:0.01571,(OTU056017:0.00014,OTU056345:0.00371)0.008:0.00012)0.943:0.01516,(OTU055870:0.00015,(OTU056350:0.01035,OTU056016:0.00014)0.765:0.00176)0.727:0.01079)0.772:0.00014)0.928:0.00703)0.928:0.00704,(OTU056203:0.01055,OTU056011:0.00014)0.763:0.00156)0.718:0.00015)0.868:0.00015,(((((OTU056250:0.00015,(OTU056018:0.00014,OTU056355:0.01194)0.797:0.00015)0.928:0.00705,(OTU055859:0.00015,(OTU055791:0.00014,OTU056465:0.01194)0.797:0.00015)0.928:0.00705)0.928:0.00703,OTU055867:0.00015)0.971:0.00016,(OTU056402:0.00895,(OTU056012:0.00014,(OTU056347:0.00014,(OTU056891:0.01624,(OTU057214:0.00014,((((OTU056367:0.00015,(OTU055632:0.01125,OTU056365:0.00016)0.841:0.01079)0.939:0.00015,((OTU055749:0.00014,OTU056425:0.01091)0.807:0.00013,(OTU057002:0.01688,OTU057063:0.01614)0.891:0.03414)0.762:0.00014)0.798:0.01038,(OTU056850:0.00014,(OTU056931:0.00015,((OTU056907:0.00015,OTU057000:0.01617)0.623:0.00014,(OTU056939:0.00014,OTU056871:0.0162)0.871:0.01624)0.262:0.01617)0.838:0.01624)0.807:0.01665)0.792:0.01013,((OTU057045:0.03316,(((OTU056918:0.00016,((OTU056878:0.01606,OTU056994:0.00014)0.986:0.00016,((OTU057017:0.00014,((OTU056896:0.00014,(OTU056894:0.08468,OTU057076:0.01714)0.547:0.00015)0.525:0.00015,(OTU056985:0.00014,OTU056889:0.05387)0.830:0.01739)0.853:0.01954)0.985:0.00014,((OTU056915:0.00014,(OTU055592:0.00777,OTU056458:0.02128)0.839:0.00514)0.971:0.00016,((OTU056185:0.00015,OTU056455:0.00014)0.914:0.01183,OTU056165:0.00014)0.890:0.00014)0.867:0.01034)0.858:0.01027)0.798:0.01031)0.843:0.01028,((OTU057081:0.00015,(OTU056912:0.00014,OTU057001:0.01617)0.959:0.0334)0.919:0.03282,((OTU056737:0.02249,OTU056786:0.00015)0.492:0.00015,((((((OTU056151:0.00016,(OTU055625:0.01058,OTU056053:0.00014)0.641:0.00036)0.920:0.00711,(OTU056147:0.00016,(OTU055760:0.00014,OTU056411:0.01058)0.641:0.00036)0.920:0.00712)0.920:0.00707,((((OTU056384:0.00014,(OTU056098:0.00014,OTU056474:0.00016)0.920:0.01194)0.657:0.00014,(((OTU055744:0.00014,(OTU055599:0.00014,(OTU055577:0.01085,OTU055611:0.00015)0.885:0.01094)0.483:0.01109)1.000:0.00016,(OTU056470:0.00016,(OTU056176:0.00789,OTU056498:0.00788)0.920:0.00788)0.832:0.00014)0.772:0.01075,(((OTU055884:0.01082,OTU056276:0.00015)0.870:0.02199,OTU056416:0.00637)0.288:0.0015,OTU056076:0.00014)0.779:0.00435)0.490:0.00014)0.928:0.00697,(((((OTU055968:0.00015,(OTU055885:0.00717,OTU056450:0.00717)0.920:0.00717)0.756:0.01139,(((OTU056188:0.00834,(OTU056477:0.00014,(OTU055739:0.00014,OTU055988:0.01125)1.000:0.00014)0.904:0.00702)0.905:0.00702,OTU056468:0.00014)1.000:0.00013,(OTU055572:0.02173,(OTU055729:0.00014,OTU056281:0.00731)0.000:0.00016)0.806:0.00513)0.128:0.01167)0.460:0.0107,(OTU056475:0.00788,OTU056522:0.00788)0.920:0.00788)0.299:0.00015,OTU056497:0.00016)0.895:0.00016,(OTU056412:0.01134,OTU056291:0.00014)0.249:0.00016)0.914:0.00746)0.927:0.00696,((((OTU056784:0.00015,(OTU056787:0.01191,(OTU056789:0.00788,(OTU056780:0.00016,OTU056782:0.01191)0.920:0.00788)0.920:0.00788)0.164:0.00015)0.852:0.0119,((OTU056788:0.01201,(OTU056657:0.00782,OTU056781:0.00783)0.928:0.00783)0.908:0.00015,OTU056773:0.00016)0.873:0.00015)0.842:0.01169,((OTU055868:0.00015,(OTU055879:0.00717,OTU055971:0.00717)0.920:0.00716)0.814:0.02334,(((OTU056120:0.00015,(OTU055875:0.01161,((OTU056149:0.00015,(OTU055741:0.00014,OTU055969:0.00948)0.632:0.00164)0.911:0.00705,(((OTU056404:0.0217,OTU055855:0.00713)0.096:0.00079,OTU055746:0.00014)0.758:0.00465,OTU056148:0.00015)0.912:0.00701)0.800:0.00793)0.170:0.01032)0.042:0.00014,OTU055717:0.00014)0.082:0.00014,OTU055588:0.01186)0.466:0.01112)0.032:0.00015)0.538:0.00015,OTU056124:0.00016)0.805:0.00014)0.190:0.00015)0.991:0.00781,OTU056060:0.00014)0.971:0.00298,((OTU056928:0.01624,(OTU056922:0.01615,OTU057196:0.00014)0.262:0.00016)0.894:0.01617,OTU057125:0.00014)0.892:0.01622)0.999:0.00015,OTU055570:0.00014)0.747:0.00918)0.923:0.01823)0.868:0.00014)0.353:0.00014,(OTU057008:0.01693,(OTU057009:0.00016,(OTU056225:0.00014,OTU056995:0.00014)0.861:0.01087)0.802:0.01109)0.768:0.01109)0.932:0.02084)0.783:0.00016,((((((OTU056965:0.03221,((OTU055640:0.00848,OTU056567:0.00014)0.531:0.00253,(OTU056623:0.00016,OTU056621:0.0119)0.973:0.00015)0.788:0.00856)0.706:0.00281,OTU057106:0.00014)0.834:0.00969,(OTU056961:0.01624,OTU056964:0.00015)0.846:0.01647)0.639:0.00016,(((OTU056164:0.00016,(OTU056196:0.01201,OTU056198:0.0119)0.900:0.00016)0.852:0.00016,(OTU056171:0.00016,(OTU056310:0.00014,(OTU055658:0.00686,(OTU055925:0.00015,(OTU056443:0.00014,(OTU055803:0.00014,OTU056441:0.00015)0.852:0.0107)0.877:0.01059)0.880:0.02153)0.458:0.00011)1.000:0.00552)0.844:0.01085)0.931:0.00014,(OTU056307:0.00014,OTU056422:0.00837)0.541:0.00255)0.911:0.02237)0.800:0.02345,(OTU056845:0.00014,OTU056933:0.01613)0.861:0.03379)0.944:0.04785,(OTU017191:0.00014,(OTU017165:0.0096,OTU017190:0.0096)0.928:0.00961)0.661:0.01059)0.763:0.0134)0.905:0.02121)0.834:0.00016)0.410:0.00014)0.843:0.01842)1.000:0.00281)0.047:0.00039)0.863:0.01828)0.906:0.00586,((OTU056014:0.00014,(OTU055691:0.01567,OTU056338:0.0038)0.126:0.01518)1.000:0.00014,OTU055863:0.00016)0.893:0.00773)0.905:0.00585)0.445:0.0072)0.032:0.00146,OTU056963:0.00014)0.000:0.00011)0.121:0.0005)0.903:0.00015,((OTU055862:0.00015,(OTU056545:0.01421,(OTU056415:0.0157,(OTU056036:0.00014,OTU056356:0.00369)0.000:0.00014)0.073:0.015)1.000:0.00015)0.928:0.00703,(OTU055874:0.00014,(OTU056294:0.01421,(OTU056342:0.0121,OTU056020:0.00014)0.000:0.00012)0.899:0.00011)0.928:0.00706)0.928:0.00702)0.289:0.00016)0.559:0.00014)0.747:0.01099)0.420:0.00016,OTU055960:0.00015)0.513:0.00014)0.842:0.01122)0.362:0.00015)0.821:0.0222)0.417:0.0018,((OTU055896:0.00014,OTU056257:0.01083)0.775:0.00016,(((((OTU056409:0.01573,(OTU055839:0.00014,OTU056369:0.00368)0.006:0.00016)0.943:0.01519,(OTU055998:0.00014,OTU056380:0.01235)0.571:0.01079)0.043:0.00014,OTU055912:0.00014)0.920:0.00708,(((OTU055902:0.00015,(OTU056371:0.01208,OTU056045:0.00014)0.960:0.00014)0.797:0.01073,(OTU056368:0.0122,OTU056048:0.00014)1.000:0.00014)0.410:0.00015,OTU056008:0.00015)0.920:0.00711)0.920:0.00708,((OTU055824:0.00014,((OTU056183:0.00015,((OTU056223:0.00014,OTU056315:0.00014)0.928:0.00779,(OTU056051:0.00014,OTU056385:0.00014)0.928:0.00779)0.928:0.00779)0.845:0.00016,((OTU056178:0.00014,(OTU056469:0.00787,(OTU056466:0.00014,OTU056489:0.00014)0.928:0.00777)0.928:0.00778)0.832:0.00015,(OTU055832:0.00014,OTU056399:0.0113)1.000:0.00014)0.721:0.01093)1.000:0.00538)0.175:0.00011,OTU056400:0.00719)0.885:0.02138)0.978:0.00015)0.820:0.00015)0.872:0.03218)0.904:0.03815,(((((((((OTU056357:0.01191,OTU056360:0.00014)0.469:0.01218,(OTU055977:0.00015,(OTU055921:0.00016,(OTU055976:0.00716,OTU055979:0.00717)0.920:0.00717)0.854:0.01084)1.000:0.00016)0.854:0.02655,((((OTU057039:0.03412,OTU057137:0.03415)0.765:0.03467,(OTU056904:0.01613,OTU057049:0.00014)0.937:0.05007)0.865:0.00016,OTU056873:0.00016)0.750:0.01531,(OTU057161:0.07288,(OTU056883:0.00014,OTU057190:0.05063)0.907:0.05614)0.691:0.01408)0.751:0.02886)0.807:0.02709,((OTU056899:0.01988,OTU057158:0.12755)0.884:0.00016,((((OTU056758:0.01082,OTU056761:0.00014)0.928:0.00712,(OTU056759:0.00015,(OTU056755:0.00015,OTU056763:0.01091)0.851:0.01082)0.928:0.00712)0.928:0.0071,(OTU056754:0.00014,((OTU056753:0.00014,(OTU056756:0.00717,OTU056757:0.00717)0.920:0.00717)0.577:0.01082,(OTU056760:0.00717,OTU056762:0.00717)0.920:0.00717)0.883:0.00015)0.870:0.00016)0.881:0.04908,((OTU055709:0.00014,(OTU055601:0.01568,OTU056108:0.00379)0.128:0.0151)1.000:0.00014,(((OTU056555:0.00834,OTU056563:0.00014)0.704:0.00378,(((OTU055987:0.00015,OTU056717:0.00014)0.920:0.00709,(OTU056544:0.00015,OTU056564:0.00014)0.920:0.00709)0.920:0.00709,(((OTU056765:0.00014,(OTU056714:0.00014,(OTU056736:0.01923,OTU056716:0.01445)0.771:0.00465)1.000:0.00015)0.856:0.01068,((OTU056731:0.00723,(OTU055985:0.0001,OTU056562:0.00014)0.920:0.00706)0.920:0.00705,(OTU055950:0.00015,(OTU056766:0.00719,((((OTU056429:0.00722,(OTU056560:0.00014,OTU056587:0.00016)0.928:0.00699)0.925:0.00699,OTU056433:0.00014)0.578:0.01782,OTU056715:0.00014)0.543:0.00498,OTU056767:0.00016)0.928:0.007)0.928:0.00699)0.033:0.00014)0.862:0.01068)0.954:0.00016,OTU055954:0.00015)0.796:0.00015)0.646:0.00015)0.936:0.02197,(((((OTU056110:0.00379,OTU056028:0.00014)0.087:0.00014,(((OTU056581:0.00014,OTU056139:0.01233)0.928:0.0071,((OTU056550:0.00015,(OTU056580:0.00719,OTU055636:0.00719)0.920:0.00718)0.240:0.00014,((OTU056134:0.00381,OTU055941:0.01559)0.252:0.01523,OTU055723:0.00014)1.000:0.00015)0.928:0.00702)0.928:0.00702,OTU055578:0.00014)0.943:0.01524)0.943:0.01525,OTU055986:0.00014)0.872:0.01069,(((OTU056426:0.00724,(OTU055740:0.00014,(OTU056125:0.00014,(OTU056146:0.00015,(OTU056032:0.00014,OTU056559:0.01132)1.000:0.00011)0.721:0.01091)1.000:0.00521)0.081:0.00019)0.883:0.02134,(OTU055936:0.00014,OTU055935:0.01082)0.420:0.00015)0.841:0.00721,(((OTU056447:0.00016,(OTU056428:0.01571,(OTU055747:0.00014,OTU056118:0.0037)0.004:0.00013)0.943:0.01516)0.842:0.01068,OTU055940:0.00015)0.264:0.00015,((OTU056847:0.00014,(OTU055718:0.00014,(((OTU017244:0.00014,OTU056153:0.00014)0.785:0.00712,(OTU056163:0.0119,(OTU056160:0.00014,((OTU056432:0.00016,OTU056579:0.01085)0.851:0.01141,(OTU056851:0.01624,((OTU056524:0.00014,(OTU056199:0.00014,(OTU056169:0.00016,OTU056189:0.0119)0.098:0.01191)0.849:0.01191)0.865:0.00837,(((OTU056143:0.00016,(OTU055674:0.01005,OTU056298:0.00014)0.601:0.00091)0.717:0.01075,(OTU055581:0.01106,OTU055716:0.00014)1.000:0.00015)0.503:0.00015,OTU056131:0.00016)0.905:0.00696)0.730:0.00682)0.195:0.00015)0.744:0.00015)0.304:0.00014)0.888:0.00902)0.888:0.00904,OTU056116:0.00015)0.898:0.00015)0.471:0.00015)0.471:0.00014,(OTU057144:0.00014,(OTU056906:0.03341,OTU057109:0.0163)0.367:0.00015)0.811:0.01624)0.819:0.01591)0.896:0.00681)0.898:0.00681)0.313:0.00015,OTU055991:0.00015)0.228:0.00016)0.777:0.00016)0.828:0.03011)0.711:0.03567)0.878:0.048)0.792:0.01262,((OTU056974:0.07648,((((OTU055776:0.00014,OTU056173:0.00884)0.543:0.00329,(OTU055924:0.00016,(OTU055909:0.01103,(OTU055782:0.00014,OTU055918:0.00015)0.577:0.00016)0.857:0.01083)0.997:0.00015)0.970:0.05111,(OTU057102:0.00014,OTU057101:0.03326)0.983:0.00014)0.689:0.01315,(OTU057040:0.00016,OTU057090:0.01647)0.983:0.00014)0.845:0.03806)0.964:0.07356,(((OTU057187:0.16305,(((OTU057080:0.00016,(OTU056495:0.01062,((((OTU057028:0.00015,((((((OTU056485:0.01571,(OTU056087:0.00014,OTU056230:0.00368)0.007:0.00015)0.943:0.01516,(OTU055951:0.00014,(OTU056007:0.00718,(OTU055939:0.00014,OTU056457:0.00014)0.928:0.00701)0.928:0.00701)0.331:0.00015)0.849:0.01068,((((OTU056590:0.00016,(OTU056546:0.00014,OTU056217:0.00943)0.764:0.00269)0.780:0.00595,((((OTU056853:0.00014,OTU056240:0.00014)0.441:0.00014,OTU056314:0.00014)0.515:0.01492,OTU056274:0.01091)0.296:0.00015,OTU056459:0.00016)0.862:0.00912)0.862:0.00913,(OTU055835:0.00014,(OTU056194:0.00379,(OTU055685:0.00015,(OTU056427:0.00718,OTU055648:0.00719)0.920:0.00719)0.942:0.01569)0.265:0.01518)0.997:0.00014)0.340:0.00014,OTU055995:0.00016)0.163:0.00016)0.855:0.00014,(((((OTU056210:0.01233,OTU056451:0.00015)0.670:0.01078,(OTU056313:0.00014,OTU056236:0.01217)1.000:0.00014)0.313:0.00016,OTU056539:0.00015)0.920:0.00709,(OTU055946:0.00015,((OTU055952:0.00015,(OTU056205:0.01216,OTU056312:0.00014)1.000:0.00016)0.795:0.01072,(OTU055777:0.00014,OTU056221:0.01216)1.000:0.00016)0.408:0.00016)0.920:0.00709)0.720:0.00693,(OTU057047:0.00014,(OTU056993:0.00015,(OTU057084:0.00015,OTU057085:0.00014)0.915:0.05074)0.820:0.02453)0.855:0.02463)0.980:0.00014)0.895:0.01914,OTU057182:0.0172)0.754:0.00994,(((((OTU055781:0.00014,OTU056200:0.01186)0.818:0.00016,(OTU056914:0.0089,OTU056991:0.00826)0.965:0.067)0.449:0.00015,OTU056885:0.00014)0.890:0.00015,(OTU056272:0.00015,(OTU055993:0.00014,(OTU057126:0.05055,((OTU055795:0.00014,((OTU056417:0.00015,OTU056919:0.03467)0.717:0.02205,OTU056220:0.00014)0.614:0.00694)0.172:0.00015,OTU057018:0.00014)0.266:0.00014)0.739:0.01543)0.835:0.01378)0.882:0.00015)0.776:0.00946,OTU057145:0.03393)0.794:0.0098)0.792:0.00904)0.781:0.00481,(OTU056858:0.10292,OTU057192:0.24177)0.761:0.04592)0.787:0.00482,((OTU055778:0.00014,(OTU055788:0.01473,OTU055813:0.00015)0.851:0.01457)0.966:0.04548,OTU056855:0.00014)0.902:0.00015)0.684:0.00016,OTU056506:0.00014)0.000:0.0018)0.584:0.00843)0.751:0.01529,(OTU056996:0.01674,(((OTU055871:0.00015,((OTU055589:0.01567,(OTU056172:0.00015,(OTU056234:0.00783,OTU056520:0.00783)0.928:0.00783)0.683:0.0038)0.128:0.01517,OTU055779:0.00014)1.000:0.00014)0.329:0.00014,((((((((((OTU055737:0.00014,(((OTU056122:0.00014,OTU056133:0.00014)0.681:0.00383,(OTU056424:0.00014,OTU056482:0.00014)0.941:0.0157)0.009:0.00014,OTU055714:0.00014)0.000:0.01485)1.000:0.00015,(OTU055854:0.00014,OTU055860:0.00014)0.789:0.00016)0.928:0.00703,(OTU055857:0.00016,(OTU055742:0.00014,OTU056115:0.0122)1.000:0.00014)0.928:0.00707)0.928:0.00702,(OTU055850:0.00014,OTU055853:0.00014)0.939:0.00016)0.221:0.00015,(OTU055706:0.00014,(((OTU056107:0.00014,OTU056138:0.00014)0.681:0.00383,(OTU055554:0.00014,OTU055566:0.00014)0.941:0.0157)0.010:0.00014,OTU056288:0.00014)0.000:0.01485)1.000:0.00015)0.847:0.01053,OTU056846:0.00014)0.998:0.00016,((OTU055849:0.00014,OTU055856:0.00014)0.932:0.00016,(((OTU055847:0.00016,(OTU055707:0.00014,OTU056112:0.0122)1.000:0.00014)0.928:0.00707,((OTU055722:0.00014,(((OTU056123:0.00014,OTU056130:0.00014)0.681:0.00384,(OTU055629:0.00014,OTU056421:0.00014)0.941:0.0157)0.009:0.00014,OTU055731:0.00014)0.000:0.01485)1.000:0.00015,(OTU055852:0.00014,OTU055869:0.00014)0.823:0.00016)0.928:0.00703)0.928:0.00702,(((OTU055555:0.00014,OTU055557:0.00014)0.800:0.00015,(OTU055565:0.01086,OTU055567:0.00014)0.852:0.01087)0.943:0.01569,(((OTU056105:0.00014,OTU056121:0.00014)0.928:0.00361,OTU055710:0.00014)0.000:0.00011,OTU055705:0.00014)0.058:0.00015)0.943:0.01515)0.815:0.00016)0.997:0.00016)0.448:0.00014,(OTU057024:0.00014,((OTU055858:0.00015,((OTU055753:0.00014,OTU055851:0.00016)0.856:0.01071,(OTU055712:0.00014,OTU056144:0.00942)0.752:0.00271)0.813:0.00016)0.902:0.00015,((((OTU055887:0.00016,OTU056197:0.01233)0.612:0.01077,(OTU055790:0.00014,OTU056182:0.01073)0.714:0.00138)0.813:0.00014,OTU055888:0.00015)0.901:0.00015,((OTU055873:0.00016,(OTU055900:0.00016,(OTU055763:0.00014,OTU056156:0.01194)0.775:0.00015)0.877:0.01071)0.190:0.00016,(OTU055736:0.00014,((((OTU055595:0.01138,OTU055715:0.00014)0.964:0.00014,(OTU056157:0.00015,(OTU055733:0.00014,OTU056483:0.01036)0.614:0.00075)0.686:0.01089)0.839:0.00014,OTU056159:0.00015)0.920:0.01652,OTU056154:0.00016)0.989:0.00016)0.490:0.01709)0.845:0.01077)0.841:0.01068)0.455:0.0106)0.954:0.00015)0.837:0.01445,OTU056926:0.00014)0.862:0.01451,OTU056945:0.00014)0.444:0.00015)0.443:0.00014,(((OTU055785:0.00014,OTU056193:0.00015)0.847:0.01194,OTU056206:0.00014)0.858:0.01225,(((OTU055906:0.00015,OTU056317:0.00014)0.846:0.00015,((OTU055933:0.00016,((OTU055818:0.00014,(OTU055647:0.01567,OTU056141:0.0038)0.125:0.01518)1.000:0.00014,(OTU055919:0.00015,OTU056297:0.00014)0.927:0.01071)0.100:0.00015)0.920:0.00707,(OTU055904:0.00016,(OTU056180:0.00932,OTU056302:0.00014)0.770:0.0028)0.920:0.0071)0.920:0.00707)0.854:0.01068,OTU055889:0.00015)0.094:0.00014)0.838:0.01072)0.864:0.02198)0.919:0.04293)0.851:0.03806,(OTU056950:0.19124,OTU017153:0.15723)0.768:0.03312)0.750:0.01402)0.784:0.01444,((((OTU056867:0.05502,OTU057195:0.03187)0.875:0.05874,(((((((((OTU041729:0.04098,(OTU044739:0.04077,OTU050376:0.05634)0.919:0.00014)0.805:0.01448,(((((((OTU033614:0.0096,(OTU026032:0.00015,(OTU028122:0.00015,OTU038275:0.01289)0.920:0.02667)0.906:0.03972)0.791:0.02112,OTU041269:0.04376)0.739:0.01856,(OTU044137:0.04183,OTU029884:0.05687)0.766:0.01372)0.757:0.01355,(OTU011597:0.01593,OTU030052:0.03932)0.943:0.07665)0.764:0.0143,OTU026885:0.05457)0.846:0.02918,(OTU032020:0.0266,((OTU038713:0.04316,(OTU027488:0.04157,OTU051766:0.02826)0.874:0.03017)0.913:0.03982,((OTU027206:0.04497,(OTU025322:0.00016,(OTU003498:0.08939,OTU033007:0.00014)0.461:0.01279)0.889:0.04301)0.849:0.04099,(OTU035271:0.02666,(OTU018409:0.01276,OTU018662:0.00014)0.850:0.02722)0.736:0.01414)0.702:0.00016)0.849:0.01345)0.895:0.00014)0.767:0.02604,OTU042862:0.02956)0.825:0.0275)0.797:0.0132,(OTU042260:0.01232,(OTU033005:0.0128,OTU038699:0.00014)0.983:0.09042)0.764:0.01564)0.715:0.01151,(((OTU029605:0.02601,OTU035478:0.00016)0.482:0.02675,(OTU035738:0.013,OTU047484:0.01293)0.819:0.01318)0.910:0.00016,((OTU028950:0.01257,(OTU037009:0.04246,(OTU031772:0.00014,(OTU031045:0.00014,OTU028110:0.01294)0.842:0.01309)0.876:0.02906)0.833:0.0295)0.296:0.02828,OTU035565:0.00015)0.915:0.02626)0.349:0.01327)0.781:0.01324,((OTU039814:0.04588,((OTU012380:0.00016,((OTU011528:0.00014,(((OTU012129:0.00014,OTU047150:0.01375)0.116:0.00016,OTU036466:0.01399)0.444:0.01366,OTU013798:0.01399)0.864:0.00014)0.742:0.00016,((OTU013449:0.00014,OTU037431:0.01365)0.532:0.00014,((OTU011550:0.00014,(OTU013049:0.00788,(OTU013055:0.00014,(OTU013677:0.01281,OTU011206:0.00016)0.627:0.02838)0.788:0.00734)0.886:0.02576)0.820:0.01376,(OTU012231:0.00016,OTU035509:0.01365)0.457:0.00015)0.852:0.01354)0.861:0.01375)0.922:0.02736)0.764:0.0066,OTU036915:0.00764)0.927:0.05985)0.854:0.03919,(((OTU041860:0.00016,OTU044180:0.1115)0.943:0.07461,(OTU034744:0.06202,OTU043998:0.03578)0.767:0.01783)0.462:0.022,OTU010113:0.0342)0.870:0.03739)0.918:0.00014)0.934:0.02649,(((((((((OTU027414:0.01337,(OTU035259:0.043,(OTU035906:0.02784,(OTU038754:0.00015,(OTU013183:0.00016,OTU003411:0.01332)0.851:0.01338)0.509:0.00014)0.960:0.05914)0.928:0.00015)0.892:0.00015,OTU045414:0.01337)0.939:0.12118,((((OTU044508:0.04148,(OTU040020:0.0137,(OTU026986:0.02833,(OTU025319:0.0137,(OTU038155:0.00327,OTU043899:0.00014)0.000:0.00118)0.434:0.00774)0.778:0.01378)0.765:0.01326)0.952:0.05822,(((((((OTU028673:0.01282,OTU043771:0.00015)0.278:0.00014,OTU036880:0.013)0.846:0.01307,((OTU033802:0.01283,OTU045878:0.00015)0.891:0.01281,OTU044216:0.00015)0.833:0.00014)0.958:0.07872,(OTU028264:0.02661,(OTU037238:0.01289,OTU028733:0.00014)0.755:0.00014)0.819:0.02646)0.801:0.0271,OTU041979:0.07674)0.108:0.03138,OTU025318:0.08934)0.840:0.00015,OTU038088:0.01292)0.779:0.00663)0.776:0.00706,((((OTU028145:0.00015,(OTU027116:0.10657,OTU030124:0.10375)0.760:0.02152)0.844:0.01383,OTU045331:0.00014)0.757:0.01778,(OTU015626:0.06406,(OTU031253:0.00016,OTU040128:0.02629)0.618:0.00843)0.784:0.0164)0.897:0.04102,(((OTU042238:0.02825,(((OTU029373:0.00014,((OTU031478:0.01281,OTU038302:0.00014)0.913:0.04018,OTU047619:0.01281)0.896:0.00014)0.979:0.00015,(OTU036547:0.01301,OTU045156:0.01327)0.809:0.0133)0.957:0.00016,(OTU035239:0.00015,(OTU034530:0.02629,OTU048154:0.00016)0.151:0.01299)0.960:0.02649)0.859:0.04343)0.912:0.04537,(OTU026252:0.04108,((OTU019697:0.02012,((OTU008007:0.00016,OTU019944:0.01275)0.586:0.00015,(OTU008008:0.00014,OTU020250:0.02744)0.941:0.02657)0.855:0.0347)0.732:0.04811,(OTU020402:0.01256,(OTU007883:0.02907,((OTU010622:0.00015,(OTU009371:0.00016,OTU009460:0.01289)0.920:0.01276)0.800:0.02537,OTU008408:0.02948)0.766:0.01397)0.843:0.02896)0.658:0.03385)0.948:0.08322)0.697:0.01361)0.787:0.01545,((((OTU009832:0.00532,((OTU038265:0.02615,OTU009855:0.00016)0.986:0.00016,(OTU008618:0.00014,(OTU030602:0.00015,OTU040410:0.02743)0.978:0.09076)0.810:0.0412)0.986:0.12524)0.849:0.05118,((((((OTU008529:0.00014,OTU008949:0.01282)0.963:0.04177,(OTU008196:0.02647,OTU053858:0.05668)0.042:0.00015)0.785:0.01718,OTU041921:0.08575)0.217:0.01311,((((((OTU008480:0.03671,(OTU048020:0.04583,OTU008533:0.07533)0.767:0.01994)0.844:0.03846,(OTU035262:0.08207,OTU009830:0.00878)0.721:0.01422)0.886:0.03337,(OTU045884:0.01306,OTU046243:0.05687)0.481:0.00014)0.815:0.01317,(OTU026219:0.01305,OTU027656:0.09046)0.762:0.00014)0.785:0.01469,(OTU042196:0.04111,(OTU041893:0.00014,(OTU015456:0.01277,OTU044308:0.01289)0.683:0.00016)0.945:0.00016)0.959:0.07388)0.713:0.01383,((OTU047805:0.00016,(OTU040791:0.00015,(OTU039329:0.01309,(OTU027804:0.00015,OTU036008:0.0128)0.101:0.00014)0.859:0.01285)0.970:0.04104)0.844:0.03614,(OTU034807:0.03792,(OTU031667:0.00016,OTU043986:0.05575)0.130:0.02028)0.901:0.05589)0.850:0.04056)0.674:0.00801)0.770:0.01658,((OTU040407:0.01157,(OTU042826:0.0128,OTU045761:0.00014)0.443:0.02824)0.961:0.05762,(OTU032302:0.00014,OTU047547:0.01289)0.794:0.00016)0.489:0.0137)0.858:0.02647,OTU008482:0.02771)0.891:0.03118)0.371:0.00014,((((OTU027259:0.01328,(OTU043928:0.01333,OTU036124:0.01324)0.761:0.01328)0.558:0.00298,((OTU043758:0.00014,(OTU016350:0.00016,OTU048026:0.01294)0.839:0.0128)0.796:0.01292,(OTU037461:0.00015,(OTU011549:0.01175,OTU012504:0.01555)0.983:0.07762)0.806:0.01292)0.773:0.024)0.789:0.02627,(OTU038677:0.05317,(OTU049091:0.03509,(OTU041378:0.10961,(OTU015124:0.00015,((OTU050659:0.02693,(OTU012449:0.00014,OTU002183:0.01302)0.892:0.00014)0.923:0.02707,((OTU050765:0.01327,(OTU040753:0.00014,OTU051921:0.01306)0.239:0.00014)0.365:0.01302,(OTU002790:0.00016,(OTU012205:0.01302,OTU018437:0.00014)0.852:0.01299)0.587:0.00014)0.840:0.01327)0.857:0.00015)0.950:0.00015)0.747:0.02132)0.827:0.03141)0.836:0.05846)0.782:0.03162,(OTU035804:0.00014,((OTU018837:0.10862,((((((((OTU013073:0.01295,OTU044754:0.00015)0.838:0.02661,(((((OTU010733:0.00015,(((((OTU010707:0.00015,(OTU051819:0.041,(OTU050978:0.04099,((OTU016986:0.00014,OTU049231:0.04154)0.485:0.02593,(OTU015497:0.07114,(((OTU002675:0.00016,(OTU015190:0.01282,OTU016035:0.00015)0.858:0.0128)0.930:0.02673,OTU049843:0.0267)0.876:0.00015,OTU015921:0.00014)0.937:0.00016)0.790:0.02623)0.217:0.00015)0.818:0.01343)0.895:0.00014)0.887:0.00014,((OTU016379:0.0265,(OTU010881:0.0261,OTU030501:0.00015)0.915:0.00014)0.829:0.02449,((OTU012333:0.00015,OTU015437:0.0129)0.915:0.02625,OTU014320:0.00015)0.765:0.0072)0.765:0.00721)0.920:0.00848,((OTU032242:0.00015,OTU051279:0.0128)0.910:0.02659,(OTU013087:0.00015,OTU049549:0.0128)0.806:0.01323)0.799:0.00823)0.851:0.00863,(((OTU015528:0.01295,(OTU011578:0.00014,(OTU018941:0.0271,((OTU001469:0.00014,(OTU002677:0.01282,OTU002623:0.01277)0.781:0.00014)1.000:0.00015,(OTU013448:0.00015,OTU014082:0.05732)0.828:0.04147)0.774:0.01263)0.778:0.01352)0.854:0.01282)0.858:0.00015,OTU017448:0.00014)0.894:0.00016,OTU018508:0.01311)0.811:0.0131)0.778:0.01311,(((OTU010714:0.00865,(OTU014185:0.00016,((((OTU014565:0.00015,OTU015704:0.01284)0.884:0.02941,(OTU049398:0.03773,OTU014755:0.07252)0.754:0.02329)0.724:0.01201,OTU013468:0.01296)0.104:0.01351,(OTU015741:0.04061,OTU017840:0.00016)0.771:0.01407)0.808:0.0128)0.937:0.00865)0.937:0.00865,OTU048021:0.00014)0.785:0.00726,OTU034709:0.02511)0.785:0.00725)0.985:0.00015)0.729:0.00014,((OTU049320:0.00016,(OTU034291:0.00015,((OTU049221:0.00016,(((OTU013683:0.0085,(OTU010722:0.00016,(OTU016440:0.00015,(OTU015548:0.01311,(OTU015478:0.00014,(OTU015523:0.00015,(OTU015925:0.01284,OTU015529:0.00014)0.879:0.0129)0.850:0.01284)0.244:0.00015)0.877:0.0129)0.844:0.01284)0.911:0.0085)0.911:0.00849,OTU003270:0.00014)0.412:0.00016,(OTU014530:0.00014,OTU017739:0.01291)0.840:0.01303)0.847:0.01291)0.364:0.00016,OTU016931:0.01284)0.133:0.01282)0.827:0.01284)0.840:0.01302,(OTU049574:0.00014,(OTU060000:0.01291,OTU017454:0.01312)0.898:0.00014)0.886:0.00015)0.853:0.01282)0.382:0.00015,(OTU034834:0.00014,(OTU018952:0.02786,OTU049353:0.01378)0.728:0.01276)0.858:0.0129)0.937:0.00867,((((((OTU015543:0.01297,OTU016450:0.00014)0.975:0.04081,OTU030450:0.00016)0.838:0.01284,((OTU015697:0.02668,(OTU049241:0.01296,(OTU026040:0.01284,OTU014356:0.00014)0.290:0.00014)0.921:0.00014)0.883:0.02679,(OTU018798:0.0129,(OTU010790:0.01287,OTU013170:0.00014)0.242:0.00015)0.837:0.01295)0.432:0.00015)0.070:0.00015,(OTU003267:0.0,OTU046924:0.0):0.00014)0.923:0.00014,(OTU018052:0.01311,OTU010727:0.00015)0.612:0.01291)0.937:0.00866,(OTU018292:0.00014,(OTU035041:0.01311,OTU049312:0.00014)0.716:0.01283)0.937:0.00867)0.736:0.00418)0.937:0.00866,OTU015024:0.00016)0.841:0.01296)0.888:0.00016,(((OTU000904:0.01129,((OTU012328:0.00014,OTU012532:0.01282)0.940:0.05393,OTU023301:0.06617)0.469:0.00535)0.789:0.01606,((OTU046070:0.01311,(OTU001583:0.00014,OTU003287:0.01284)0.641:0.00015)0.849:0.01305,OTU012649:0.04014)0.218:0.00015)0.848:0.01301,(OTU014118:0.00015,OTU045479:0.02736)0.104:0.01311)0.885:0.00014)0.763:0.00015,((((OTU015519:0.02732,(((OTU023552:0.00014,OTU037650:0.01319)0.835:0.0131,(OTU012665:0.02762,(OTU015913:0.02546,(OTU015508:0.00015,OTU016321:0.01321)0.757:0.00741)0.757:0.00741)0.567:0.00016)0.839:0.01304,OTU015540:0.00014)0.962:0.00016)0.904:0.02699,(OTU015695:0.0428,(OTU015689:0.01324,((OTU015533:0.02686,((OTU049347:0.01346,(OTU000540:0.00015,(((OTU023369:0.00015,((((OTU016927:0.0197,OTU023515:0.04259)0.297:0.00015,(OTU042774:0.04179,(OTU016289:0.0,OTU001595:0.0):0.02731)0.762:0.00014)0.783:0.01956,OTU023388:0.00014)0.920:0.00863,(OTU010809:0.02766,(OTU013936:0.02675,((((OTU012053:0.00016,(((OTU016922:0.0,OTU040434:0.0):0.00014,((OTU032312:0.00014,OTU013533:0.01314)0.924:0.00866,(OTU035506:0.00014,OTU023406:0.01319)0.924:0.00866)0.924:0.00865)0.871:0.01301,OTU014311:0.00014)0.875:0.01314)0.908:0.00877,(((OTU012275:0.0,OTU014974:0.0):0.013,OTU041558:0.00014)0.798:0.00015,(OTU034351:0.00014,(OTU015279:0.01273,(OTU028748:0.01307,((OTU011682:0.00014,OTU015333:0.01314)0.841:0.01301,OTU045971:0.00014)0.424:0.00015)0.834:0.01314)1.000:0.0001)0.858:0.01278)0.924:0.00845)0.924:0.00845,((OTU023316:0.0,OTU037045:0.0,OTU043028:0.0):0.01314,OTU034156:0.00014)0.546:0.00014)0.867:0.0129,(OTU013084:0.01314,(OTU014203:0.00014,OTU041077:0.01305)0.830:0.01319)0.785:0.00016)0.812:0.00014)0.508:0.01374)0.788:0.00787)0.920:0.0086)0.892:0.01281,OTU023368:0.00016)0.879:0.01289,OTU024504:0.00014)0.821:0.01309)0.818:0.01321)0.770:0.01313,OTU016331:0.0133)0.300:0.01331)0.913:0.00014,OTU015103:0.00015)0.795:0.01355)0.752:0.01269)0.251:0.01394)0.465:0.00016,((((OTU059719:0.02256,(OTU012651:0.03825,OTU015535:0.09098)0.862:0.00014)0.394:0.02222,((OTU049310:0.00015,OTU059953:0.05752)0.849:0.01326,(((OTU016755:0.01335,(OTU013711:0.06337,((OTU002635:0.00016,(OTU002624:0.01319,(OTU016018:0.01319,(OTU016020:0.01305,OTU001459:0.00014)0.795:0.00015)0.109:0.01313)0.878:0.00014)0.886:0.00015,(OTU015962:0.01319,OTU017475:0.00014)0.890:0.01305)0.694:0.01119)0.853:0.03079)0.921:0.00015,(OTU015690:0.04249,OTU002683:0.01354)0.851:0.0273)0.377:0.01321,(OTU016760:0.02805,OTU018806:0.01269)0.753:0.01396)0.788:0.01335)1.000:0.00015)0.595:0.01248,(((OTU059963:0.02393,(OTU016010:0.02639,OTU049405:0.00014)0.582:0.03155)0.899:0.04776,OTU017437:0.03105)0.800:0.02783,OTU051053:0.02686)0.867:0.0294)0.795:0.01408,((OTU050452:0.04119,(OTU033787:0.00016,((OTU003269:0.02635,(OTU015737:0.00015,((OTU049575:0.01256,(OTU013900:0.00014,OTU032195:0.0131)0.906:0.03501)0.765:0.01787,OTU023395:0.02076)0.799:0.02075)0.326:0.00015)0.901:0.03484,(OTU016918:0.00015,(OTU048347:0.01271,OTU015916:0.02795)0.785:0.014)0.862:0.01313)0.081:0.00016)0.771:0.00908)0.771:0.00963,OTU050502:0.07566)0.956:0.00014)0.943:0.02728)0.714:0.01047,(OTU017848:0.05629,(OTU014571:0.0129,OTU018339:0.00014)0.709:0.01761)0.987:0.11777)0.874:0.02995)0.510:0.00015,OTU013086:0.01291)0.915:0.06076,(OTU000905:0.0136,(OTU023423:0.05556,OTU011247:0.00014)0.867:0.01652)0.850:0.03641)0.785:0.0271,(OTU012165:0.14641,((OTU017844:0.19164,OTU008614:0.12235)0.806:0.00014,((OTU016220:0.00014,OTU031944:0.01276)0.784:0.01093,((((OTU025550:0.00014,(OTU025128:0.02605,(OTU014209:0.00014,OTU047290:0.01282)0.121:0.00016)0.983:0.05632)0.843:0.01295,(OTU006719:0.07425,(((OTU042451:0.00015,((OTU018305:0.00016,((OTU003295:0.00014,((OTU045030:0.0259,(OTU018399:0.01299,OTU018650:0.00014)0.915:0.05974)0.694:0.02952,(OTU025256:0.00016,OTU042265:0.05624)0.796:0.01286)1.000:0.00015)0.640:0.00016,OTU040055:0.0128)0.920:0.027)0.672:0.01036,(OTU051682:0.01002,OTU045694:0.03251)0.761:0.0159)0.794:0.01772)0.763:0.01266,(OTU016923:0.01189,(OTU026918:0.02876,OTU031845:0.06062)0.849:0.03117)0.747:0.01527)0.562:0.01354,(((OTU050498:0.00016,(OTU030317:0.05754,(OTU039724:0.00015,OTU015306:0.01281)0.744:0.02723)0.929:0.00014)0.863:0.02748,(OTU046835:0.04068,(OTU016224:0.02624,OTU017689:0.00015)0.389:0.00015)0.772:0.01283)0.749:0.01431,((((OTU002593:0.00014,(OTU010777:0.04018,OTU044012:0.01308)0.854:0.00016)0.751:0.00014,(((OTU039631:0.00014,(OTU038931:0.02599,OTU036235:0.02623)0.919:0.00016)0.912:0.00015,OTU016930:0.01294)0.835:0.01286,OTU016248:0.00015)0.858:0.01309)0.920:0.02681,(OTU014013:0.01282,OTU003790:0.00014)0.748:0.00015)0.860:0.01294,OTU017791:0.00016)0.784:0.0132)0.837:0.02747)0.660:0.00016)0.136:0.00015)0.753:0.01353,((((OTU035255:0.00016,(OTU018769:0.00687,OTU014318:0.05512)0.559:0.00671)0.784:0.0138,((((((OTU049259:0.02632,(OTU011541:0.00014,(OTU014587:0.00014,(OTU017656:0.01289,OTU045560:0.0262)0.798:0.00014)0.920:0.01279)0.737:0.00015)0.155:0.0128,OTU003904:0.00015)0.857:0.01282,(((OTU010805:0.02648,((OTU016773:0.01285,OTU029154:0.00016)0.836:0.01309,(OTU038118:0.00014,(OTU018182:0.01285,(OTU033920:0.01279,OTU036762:0.00014)0.774:0.00016)0.925:0.02635)0.902:0.02663)0.037:0.00014)0.884:0.00015,OTU017507:0.00014)0.904:0.00015,OTU025750:0.0128)0.843:0.01289)0.881:0.00015,OTU004447:0.00015)0.674:0.00015,((((OTU015202:0.00014,OTU015757:0.0128)0.790:0.00712,(OTU023660:0.00016,((OTU015117:0.00014,OTU010871:0.01282)0.964:0.04028,(OTU037837:0.02648,OTU023869:0.01296)0.365:0.00015)0.839:0.01301)0.917:0.02465)0.075:0.0014,OTU046529:0.0251)0.801:0.0075,(((((((OTU017743:0.01285,OTU016021:0.01294)0.911:0.00016,OTU015512:0.00015)0.943:0.00015,(OTU010835:0.00016,(OTU013582:0.01296,OTU033025:0.01327)0.805:0.01332)0.902:0.0128)0.953:0.0265,(OTU017588:0.00014,(OTU049263:0.04161,(OTU010812:0.00014,(OTU018823:0.01286,OTU013499:0.01309)0.093:0.00016)0.840:0.0128)0.937:0.00015)0.936:0.00015)0.823:0.02236,((OTU017652:0.08789,(OTU038083:0.04132,(OTU002254:0.00016,OTU037579:0.0721)0.632:0.01436)0.943:0.05728)0.627:0.00045,(OTU038988:0.01372,(OTU015514:0.02948,OTU044952:0.05925)0.672:0.01015)0.801:0.01404)0.796:0.02214)0.770:0.02209,(((OTU003246:0.00015,((OTU012584:0.0132,((OTU045333:0.00016,((OTU012699:0.0128,OTU001887:0.00016)0.792:0.01297,OTU002219:0.01297)0.792:0.01316)0.858:0.0128,(OTU033888:0.00015,(OTU018267:0.01294,(OTU011605:0.00016,OTU042901:0.01294)0.236:0.01285)0.910:0.00013)0.939:0.00015)0.800:0.01338)0.769:0.01295,((((OTU015300:0.01301,(OTU032479:0.00016,OTU037346:0.01301)0.135:0.01294)0.506:0.00014,OTU016564:0.01285)0.262:0.00016,OTU002126:0.00014)0.920:0.00016,(OTU016562:0.00015,(OTU016360:0.00014,OTU040877:0.01309)0.886:0.01294)0.919:0.0267)0.431:0.01285)0.680:0.00015)0.882:0.00016,((OTU011559:0.00014,OTU012644:0.0128)0.583:0.00016,(((OTU013465:0.00014,OTU036754:0.01294)0.126:0.00014,(OTU002151:0.00015,OTU013451:0.0128)0.879:0.01293)0.372:0.01282,OTU018551:0.00016)0.865:0.01294)0.402:0.0128)0.849:0.01294,(OTU001541:0.00015,(OTU013197:0.00015,(OTU016362:0.01301,(OTU010828:0.00014,(OTU027051:0.01279,OTU049424:0.01289)0.897:0.00014)0.912:0.00015)0.877:0.01294)0.839:0.01277)0.391:0.00015)0.833:0.01299)0.878:0.00014,OTU002853:0.00015)0.808:0.01303)0.796:0.01307)0.786:0.00674,(OTU040551:0.02852,(OTU031483:0.00721,OTU045941:0.00673)0.911:0.04228)0.691:0.00602)0.843:0.02564)0.883:0.02759,(OTU013198:0.01262,(OTU042633:0.00016,(OTU018432:0.00014,OTU039508:0.02656)0.867:0.01285)0.848:0.02863)0.546:0.02881)0.877:0.00016,(((((OTU018961:0.05088,(((OTU027126:0.00016,((((OTU028984:0.00015,((OTU036649:0.00014,(((OTU042838:0.02632,OTU029402:0.01285)0.917:0.00015,OTU011689:0.00014)0.912:0.00014,(OTU018018:0.00015,((OTU017760:0.00014,(OTU013184:0.0128,OTU011524:0.00014)0.852:0.01285)0.101:0.01285,OTU015182:0.01285)0.785:0.00015)0.842:0.01282)0.910:0.02602)1.000:0.00016,OTU050405:0.08663)0.823:0.01292)0.140:0.01289,OTU033021:0.00016)0.835:0.01293,OTU017690:0.00014)0.918:0.04111,OTU018242:0.00016)0.984:0.05637)0.919:0.02671,OTU035896:0.00015)0.595:0.00547,OTU031278:0.03616)0.876:0.04629)0.775:0.02747,((OTU019025:0.00015,OTU023664:0.04327)0.919:0.0265,((OTU043381:0.00014,(OTU026059:0.02731,(OTU033101:0.00014,((OTU014274:0.00014,(OTU026610:0.01294,OTU039716:0.01289)0.243:0.00015)0.850:0.01285,OTU043304:0.01289)0.902:0.00016)0.933:0.00014)0.855:0.01285)0.863:0.01289,(((OTU048024:0.00644,((OTU035580:0.00015,(OTU033026:0.00016,OTU010801:0.02743)0.844:0.02724)0.887:0.00014,(OTU012218:0.00016,(OTU012296:0.05756,(OTU012193:0.01309,OTU015053:0.00015)0.793:0.02682)0.450:0.00015)0.942:0.04076)0.912:0.03939)0.751:0.0074,(OTU040531:0.01301,(OTU018717:0.01294,OTU034054:0.00014)0.161:0.00015)0.777:0.01306)0.181:0.01302,OTU031609:0.02632)0.904:0.00014)0.854:0.00015)0.748:0.01344)0.476:0.00015,(OTU033371:0.05706,(OTU038535:0.00016,(OTU003255:0.00016,(OTU011598:0.00015,((((OTU002974:0.00014,OTU014883:0.01289)0.222:0.00015,(OTU014336:0.00859,OTU040499:0.00859)0.921:0.00859)0.335:0.0131,OTU028205:0.00014)0.880:0.01301,OTU025928:0.00015)0.856:0.01309)0.845:0.01286)0.865:0.01309)0.818:0.00015)0.962:0.09074)0.899:0.05977,((((OTU036657:0.01309,((((OTU017784:0.07511,OTU017975:0.05337)0.745:0.0153,OTU043585:0.01689)0.364:0.01425,((((OTU012196:0.00014,OTU012632:0.0131)0.838:0.01294,OTU011968:0.00015)0.512:0.00015,OTU037514:0.02689)0.868:0.01308,((OTU010831:0.00014,(OTU040867:0.0261,(OTU041841:0.00014,(OTU033783:0.00723,OTU042952:0.02467)0.771:0.00724)0.941:0.02638)0.953:0.00015)0.370:0.00016,((OTU038589:0.00015,(((OTU032456:0.00015,(OTU033665:0.00014,OTU042552:0.05606)0.891:0.04063)0.904:0.02691,OTU043029:0.02642)0.942:0.00015,(OTU012172:0.01274,(((OTU012486:0.0131,OTU013454:0.00014)0.908:0.00864,OTU014035:0.00864)0.908:0.00864,(OTU010787:0.01277,OTU011954:0.00014)0.334:0.00016)0.791:0.01305)0.881:0.02646)0.855:0.00015)0.688:0.00015,(OTU013375:0.00016,(OTU010901:0.00015,(OTU013033:0.01309,(OTU018143:0.00014,OTU038073:0.01276)0.189:0.00016)0.886:0.01286)0.834:0.01301)0.836:0.01295)0.847:0.01309)0.996:0.00015)0.477:0.00933)0.770:0.01702,(OTU014097:0.01353,(OTU003093:0.00014,OTU033745:0.01289)0.772:0.0126)0.744:0.01322)0.748:0.00014)0.867:0.03615,(((OTU047124:0.00015,(OTU029092:0.00016,(OTU023581:0.00015,(OTU002106:0.00014,(OTU043419:0.01289,OTU040234:0.00014)0.899:0.01289)0.849:0.01301)0.832:0.0131)0.389:0.01289)0.830:0.01309,OTU026278:0.00014)0.802:0.01901,(OTU016280:0.03141,OTU037832:0.00986)0.933:0.04794)0.551:0.00425)0.867:0.03768,OTU041281:0.02758)0.153:0.00014,(OTU011309:0.00014,(OTU013450:0.07611,((OTU016419:0.01282,OTU017738:0.01334)0.888:0.02705,OTU015589:0.00016)0.146:0.00015)0.865:0.02723)0.862:0.01291)0.821:0.01294)0.534:0.00014,(OTU016555:0.01352,(((OTU048417:0.00014,(OTU011371:0.00014,((OTU012092:0.00014,OTU049047:0.04785)0.852:0.01543,OTU045981:0.04303)0.281:0.00016)0.840:0.01533)0.826:0.01583,(((OTU015278:0.00016,((OTU018484:0.00016,(OTU017779:0.00016,OTU018199:0.02765)0.835:0.01317)0.872:0.01333,OTU040924:0.00014)0.931:0.02699)0.743:0.00014,(OTU015105:0.01338,(OTU042921:0.00014,(OTU032080:0.01354,OTU017613:0.03588)0.273:0.00016)0.920:0.01728)0.715:0.00016)0.764:0.0071,((OTU018501:0.00015,(OTU018289:0.00015,((OTU046036:0.00014,OTU010680:0.0128)0.900:0.04798,(OTU025718:0.02722,(OTU019028:0.01311,(OTU003248:0.00014,OTU003886:0.02628)0.781:0.01314)0.757:0.01279)0.670:0.00839)0.922:0.04309)0.798:0.02828)0.815:0.03093,OTU017989:0.01256)0.849:0.02918)0.746:0.00694)0.810:0.01347,((OTU017795:0.07119,OTU043236:0.01303)0.461:0.00015,(((OTU042415:0.00015,((OTU047921:0.0064,(OTU043932:0.00885,(OTU036645:0.00016,(OTU031971:0.01407,OTU003296:0.01349)0.869:0.02919)0.908:0.00872)0.185:0.00297)0.925:0.05602,((OTU016561:0.00015,OTU017646:0.02669)0.973:0.07131,(OTU026401:0.06364,(OTU012283:0.00014,OTU032738:0.02722)0.956:0.06354)0.441:0.00014)0.805:0.02423)0.581:0.00218)0.761:0.01284,OTU015479:0.0286)0.786:0.01388,(OTU044633:0.00014,(((OTU003495:0.02796,OTU012272:0.00014)0.843:0.0128,OTU010856:0.00014)0.310:0.00016,((OTU018909:0.00014,(OTU012206:0.00014,OTU012400:0.01308)0.865:0.01325)0.118:0.01295,OTU031342:0.00014)0.883:0.01302)0.842:0.01311)0.863:0.01308)0.154:0.00016)0.903:0.027)0.558:0.00016)0.871:0.01297)0.873:0.01345)0.877:0.02759)0.875:0.03007,(OTU038591:0.01279,OTU039474:0.00014)0.967:0.06034)0.831:0.00016)0.867:0.04065)0.761:0.03795)0.844:0.04923)0.761:0.02474,((OTU018032:0.00014,(OTU013469:0.07813,(OTU047845:0.00015,(OTU014182:0.00015,(OTU004457:0.05741,OTU014566:0.0268)0.255:0.00015)0.974:0.03998)0.766:0.02029)0.860:0.03676)0.813:0.02727,(OTU019592:0.00015,(OTU002871:0.07358,OTU049902:0.17509)0.160:0.00015)0.938:0.04533)0.769:0.03698)0.744:0.01889)0.920:0.06383,((OTU042282:0.06993,OTU046575:0.08537)0.646:0.06527,(((((((((OTU044030:0.00014,OTU046991:0.01325)0.791:0.01412,((OTU002905:0.00014,(OTU006942:0.04378,OTU038753:0.04362)0.850:0.02875)0.549:0.02738,OTU041515:0.00014)0.959:0.05386)0.858:0.02126,(OTU035078:0.00016,(OTU036142:0.01318,(OTU013081:0.01333,OTU016532:0.00014)0.426:0.04619)0.952:0.08261)0.942:0.06425)0.648:0.01218,(OTU011702:0.00544,OTU038989:0.02595)0.759:0.01073)0.780:0.01285,(OTU001773:0.00015,(OTU023458:0.00015,((OTU006760:0.05514,((((OTU041043:0.01695,OTU050914:0.01115)0.851:0.03195,(OTU000220:0.00015,(OTU000891:0.02732,OTU024468:0.00016)0.824:0.01307)0.869:0.04116)0.852:0.03303,(OTU006707:0.00015,OTU006909:0.0135)0.522:0.01365)0.804:0.02816,OTU006977:0.05003)0.814:0.03993)0.079:0.02288,(OTU042765:0.00014,OTU010712:0.01372)0.846:0.02818)0.639:0.00014)0.903:0.01278)0.303:0.00015)0.893:0.02659,(OTU038084:0.0397,(OTU027602:0.00461,OTU050033:0.05638)0.875:0.03691)0.487:0.0024)0.822:0.01412,((((((((OTU031329:0.02686,(OTU003247:0.01295,OTU047182:0.01282)0.534:0.00015)0.816:0.01308,(OTU002811:0.00015,(OTU002643:0.00014,((OTU012012:0.01294,(OTU018620:0.01293,OTU002887:0.00014)0.009:0.00015)0.835:0.01308,(OTU001709:0.00014,(OTU018395:0.02648,(OTU013400:0.00016,OTU024588:0.01294)0.524:0.01277)0.830:0.00014)1.000:0.00015)0.955:0.04072)0.833:0.01299)0.863:0.01298)0.708:0.00015,(OTU018641:0.00016,(OTU011669:0.00015,OTU024598:0.01309)0.843:0.013)0.957:0.04078)0.912:0.02754,(OTU002993:0.00015,(OTU015229:0.01309,OTU025443:0.00014)0.845:0.01277)0.945:0.02769)0.999:0.00015,((OTU044320:0.00014,(OTU011022:0.00016,(OTU018168:0.013,(OTU015091:0.00014,(OTU002797:0.01301,(OTU013656:0.00014,(OTU027705:0.01294,OTU017856:0.01309)0.730:0.00012)0.875:0.00016)0.854:0.0128)0.649:0.00015)0.919:0.02619)0.885:0.02617)0.919:0.02632,(OTU023438:0.01289,((((((OTU002892:0.061,(OTU018329:0.00014,(OTU017890:0.01309,OTU023828:0.00014)0.863:0.01301)0.751:0.01382)0.793:0.01246,OTU003851:0.00014)0.928:0.02681,(OTU002160:0.00016,(OTU035010:0.01289,((OTU001855:0.01294,OTU046872:0.00014)0.880:0.01309,(((OTU047411:0.01309,OTU045808:0.01294)0.097:0.00015,OTU014083:0.00014)0.853:0.01289,((((OTU036542:0.00015,(OTU003254:0.00015,(OTU001838:0.00015,OTU001908:0.01308)0.881:0.02601)0.849:0.01308)0.386:0.0129,OTU002741:0.00016)0.866:0.01309,(OTU012247:0.00014,OTU029628:0.01309)0.131:0.013)0.893:0.00014,OTU001689:0.00015)0.879:0.00015)0.893:0.01289)0.191:0.00014)0.691:0.00014)0.919:0.00014)0.833:0.01275,OTU017548:0.04243)0.263:0.00016,(OTU010867:0.01294,OTU042776:0.02663)0.805:0.00014)0.877:0.00015,OTU018371:0.00014)0.886:0.00014)0.318:0.00014)0.749:0.01262)0.000:0.01318,(OTU018234:0.04032,(OTU013819:0.00014,OTU027311:0.01289)0.892:0.00015)0.963:0.07261)0.770:0.014,((OTU019602:0.01385,OTU006978:0.02697)0.836:0.02572,(OTU008919:0.02856,((OTU006828:0.00015,OTU019278:0.027)0.837:0.01307,(OTU007618:0.00015,OTU007020:0.02671)0.974:0.00014)0.796:0.02842)0.859:0.00016)0.875:0.02632)0.747:0.00015,((OTU001789:0.12249,(OTU027009:0.00015,OTU007470:0.02757)0.784:0.03313)0.648:0.01772,(OTU006767:0.07511,(OTU009600:0.00016,(OTU007240:0.00015,(OTU006733:0.04043,(OTU009747:0.02672,OTU017762:0.08974)0.915:0.00015)0.717:0.00014)0.833:0.0128)0.709:0.01255)0.912:0.0597)0.845:0.02226)0.852:0.02718)0.995:0.00016,((((OTU042435:0.00015,(OTU003264:0.00016,OTU003651:0.02824)0.823:0.01367)0.778:0.01391,(OTU018190:0.04239,(OTU018218:0.00015,(OTU003307:0.00014,(OTU014569:0.00014,(OTU025236:0.02731,OTU011470:0.00014)0.387:0.01289)0.869:0.01309)0.926:0.02644)0.821:0.00015)0.586:0.01999)0.718:0.0189,OTU013688:0.04393)0.815:0.02846,(((OTU050468:0.02017,(OTU024029:0.01423,OTU050272:0.01444)0.772:0.02406)0.882:0.03415,(((OTU010409:0.0936,((((OTU048736:0.00014,((OTU052762:0.04126,(OTU050106:0.02143,((OTU002161:0.01321,OTU040742:0.00014)0.955:0.06857,OTU052808:0.02388)0.716:0.01562)0.714:0.02801)0.923:0.05845,OTU052025:0.00014)0.405:0.00014)0.741:0.00015,((OTU050386:0.08023,OTU052048:0.00014)0.966:0.06889,((OTU050334:0.01796,(((OTU005696:0.06008,(OTU028933:0.00015,(((OTU049983:0.01396,OTU006225:0.03035)0.869:0.03052,(OTU051331:0.00014,(OTU050401:0.03013,(OTU013979:0.01394,OTU050398:0.00014)0.788:0.01461)0.753:0.01435)0.883:0.02955)0.788:0.01416,OTU050355:0.00015)0.861:0.01406)0.956:0.00015)0.758:0.0067,OTU050438:0.02753)0.677:0.00587,(OTU050007:0.00804,OTU050337:0.00766)0.837:0.03187)0.917:0.05092)0.743:0.01914,(OTU050371:0.04578,(OTU051995:0.01262,(OTU050335:0.00014,(OTU024800:0.00014,OTU029597:0.02639)0.921:0.02711)0.762:0.01387)0.894:0.03125)0.566:0.00156)0.768:0.0195)0.805:0.02178)0.864:0.02912,((((OTU051266:0.01269,(((OTU024191:0.01276,OTU039335:0.00016)0.123:0.01276,OTU044535:0.00015)0.887:0.01276,OTU015888:0.00016)0.976:0.08856)0.778:0.01662,((((OTU050323:0.01309,(OTU050319:0.00014,(OTU051162:0.01309,OTU012963:0.01289)0.875:0.00014)0.650:0.00014)0.880:0.01286,(OTU050361:0.00685,OTU052901:0.01467)0.915:0.00611)0.624:0.00016,((OTU048455:0.0129,(OTU050289:0.00014,(OTU053115:0.01289,(OTU048481:0.00856,(OTU050331:0.00014,OTU034889:0.02688)0.920:0.00856)0.920:0.00855)0.218:0.00014)0.837:0.01287)0.389:0.00016,(((OTU048438:0.00016,OTU050001:0.04175)0.912:0.04077,OTU048546:0.00016)0.869:0.01307,(OTU002476:0.00011,(((OTU014503:0.01309,(OTU012918:0.01309,(OTU048373:0.00014,OTU051009:0.01294)0.327:0.00016)0.124:0.01302)0.336:0.00015,OTU050316:0.00014)0.850:0.01289,OTU049007:0.02638)0.878:0.00016)0.993:0.00015)0.973:0.03986)0.816:0.01298)0.915:0.02637,OTU052208:0.00016)0.883:0.00014)0.903:0.02651,((OTU007445:0.07195,(((((OTU008543:0.04139,((((OTU008508:0.01305,(OTU034492:0.03223,(OTU009620:0.06842,(OTU006748:0.00696,OTU006912:0.00619)0.950:0.08861)0.817:0.04684)0.564:0.00794)0.791:0.01358,(OTU008532:0.01317,(OTU008613:0.00014,((OTU007535:0.02661,OTU008544:0.01335)0.771:0.01364,(OTU006950:0.00707,OTU008568:0.00677)0.921:0.03949)0.786:0.01326)0.766:0.01319)0.788:0.01371)0.787:0.01288,OTU007311:0.04115)0.486:0.00016,(((OTU008549:0.00884,(((OTU007251:0.00014,(OTU007519:0.01294,OTU008735:0.00014)0.875:0.01289)0.798:0.0134,(OTU006726:0.00014,OTU007569:0.01289)0.805:0.01303)0.319:0.0133,(((OTU034894:0.00016,OTU043527:0.01309)0.923:0.02681,((((OTU038177:0.05425,(OTU030783:0.0129,(OTU019356:0.00015,OTU043270:0.01394)0.959:0.04462)0.000:0.00015)0.830:0.0129,(OTU008941:0.01289,OTU009665:0.00016)0.542:0.00015)0.856:0.0263,OTU042647:0.01288)0.877:0.00016,OTU008318:0.00016)0.927:0.00016)0.861:0.01289,OTU007545:0.00014)0.902:0.00015)0.954:0.06251)0.867:0.03185,((OTU008518:0.01306,OTU008546:0.0417)0.783:0.01309,(OTU006813:0.00016,(OTU006701:0.00016,(OTU006848:0.01338,(OTU008611:0.01337,(OTU006957:0.00014,OTU007341:0.01275)0.798:0.0133)0.772:0.01305)0.772:0.0133)0.845:0.01308)0.955:0.02672)0.753:0.00014)0.794:0.0131,(((OTU034806:0.00014,(((OTU034162:0.00014,OTU035342:0.00014)0.875:0.00015,(OTU027068:0.00715,((OTU039901:0.00015,OTU041595:0.01285)0.768:0.01287,(OTU027217:0.01289,(OTU025208:0.00016,(OTU045979:0.00015,(OTU028035:0.00014,(OTU036912:0.00014,((OTU035209:0.00014,(OTU041719:0.01289,(OTU034688:0.00015,OTU030808:0.01289)0.154:0.00014)0.359:0.01279)0.851:0.01289,OTU028301:0.00014)0.858:0.01289)0.847:0.01279)0.865:0.01289)0.848:0.01278)0.276:0.00016)0.797:0.01276)0.871:0.0244)0.781:0.0071)0.804:0.01294,OTU027029:0.01288)0.793:0.01303)0.894:0.00014,OTU009656:0.0262)0.926:0.02621,OTU018633:0.00016)0.868:0.02652)0.781:0.01299)0.862:0.01296)0.882:0.00016,OTU007350:0.05572)0.125:0.02544,(OTU034154:0.05621,(((OTU037291:0.0373,(OTU008513:0.01262,((OTU006729:0.02783,(OTU006453:0.02612,OTU006783:0.00014)0.956:0.05639)0.655:0.00015,(((OTU014126:0.0422,OTU036991:0.00014)0.985:0.05633,((OTU007527:0.00016,(OTU006934:0.00015,OTU009405:0.01309)0.860:0.01289)0.847:0.01301,(OTU007474:0.00014,OTU008642:0.01278)0.930:0.02654)0.896:0.00015)0.744:0.01248,(OTU006919:0.04056,OTU007456:0.00015)0.788:0.01393)0.841:0.02698)0.908:0.04108)0.787:0.02256)0.865:0.03728,(((OTU025369:0.01241,(OTU015370:0.01309,(OTU011976:0.00015,OTU025919:0.01289)0.464:0.00016)0.780:0.01374)0.798:0.01749,(OTU033030:0.01356,(OTU011070:0.00016,(OTU015139:0.00013,(OTU015151:0.00014,OTU003407:0.0128)0.853:0.01289)0.878:0.01309)0.770:0.0133)0.677:0.01016)0.790:0.02777,(OTU006477:0.0672,OTU059346:0.05341)0.587:0.04501)0.640:0.00014)0.927:0.04546,(OTU007619:0.03784,((OTU006970:0.00016,OTU028762:0.04176)0.540:0.02688,(OTU007630:0.00016,(OTU042397:0.00015,(OTU026572:0.01325,((OTU032317:0.01279,OTU040648:0.00014)0.840:0.01282,(OTU008621:0.00013,(OTU008800:0.00014,(((OTU036855:0.01277,OTU006890:0.00016)0.982:0.04088,(OTU007505:0.00015,OTU036132:0.0128)0.051:0.00014)0.876:0.0128,OTU009277:0.01309)0.178:0.00014)0.921:0.0128)0.300:0.00015)0.855:0.02674)0.908:0.00014)0.959:0.02598)0.583:0.00015)0.833:0.03611)0.857:0.03635)0.805:0.00014)0.898:0.02756)0.755:0.01399,(OTU053919:0.00014,(OTU053855:0.03183,(((((OTU019599:0.00014,OTU033730:0.01289)0.824:0.01294,(OTU020350:0.00016,((OTU036623:0.00014,OTU006379:0.0128)0.758:0.00014,OTU059523:0.04072)0.840:0.01293)0.000:0.00016)0.937:0.00863,OTU010358:0.00863)0.176:0.00276,OTU009649:0.00708)0.859:0.03169,OTU008315:0.00918)0.802:0.01559)0.238:0.0249)0.899:0.02673)0.779:0.00804,((OTU016301:0.08869,(OTU007025:0.00016,(OTU007003:0.00016,OTU008298:0.0131)0.893:0.01309)0.773:0.01425)0.514:0.02733,(OTU008466:0.00014,OTU006896:0.09906)0.850:0.02757)0.733:0.00689)0.859:0.02595)0.356:0.0136,(((((OTU010802:0.00014,((OTU016340:0.07223,(OTU045371:0.00015,(OTU013692:0.0128,OTU015213:0.00014)0.957:0.04223)0.784:0.02143)0.755:0.0206,((OTU015019:0.00014,((OTU044054:0.01273,OTU011402:0.00015)0.857:0.02735,((OTU028641:0.01284,OTU033623:0.00015)0.855:0.01273,(OTU013795:0.00014,OTU048112:0.0128)0.066:0.00015)0.866:0.02734)0.750:0.01363)0.850:0.01274,OTU035401:0.00015)0.728:0.00014)0.015:0.01287)0.758:0.01793,OTU038499:0.00897)0.770:0.02853,(OTU015062:0.00016,(OTU033270:0.00015,(((OTU012246:0.02696,OTU012653:0.01392)0.923:0.04274,OTU048693:0.00014)0.865:0.0128,OTU011719:0.00016)0.883:0.0128)0.887:0.01288)0.860:0.04194)0.944:0.05042,(((OTU029389:0.02788,((OTU019970:0.00015,((OTU014664:0.00014,OTU047976:0.01273)0.956:0.04175,OTU053515:0.02712)0.784:0.01308)0.779:0.00014,(OTU009803:0.02767,(OTU007324:0.02669,OTU010351:0.00014)0.776:0.01355)0.880:0.02771)0.871:0.02767)0.798:0.02882,(OTU014593:0.0128,OTU018060:0.00015)0.761:0.02767)0.891:0.046,OTU047544:0.02651)0.357:0.00016)0.432:0.00016,((((OTU006705:0.00012,(((OTU006742:0.00015,(OTU009825:0.01301,OTU006765:0.00014)0.871:0.01289)0.427:0.01277,(OTU006426:0.00015,(OTU006826:0.01276,OTU008954:0.00014)0.853:0.01278)0.439:0.00015)0.878:0.01289,OTU045685:0.01285)0.924:0.00014)0.801:0.00015,((OTU008601:0.00016,OTU038247:0.04084)0.919:0.00848,OTU007314:0.00847)0.919:0.00847)0.572:0.00015,((OTU040801:0.05064,OTU007423:0.05499)0.825:0.04674,(OTU020309:0.01306,(OTU019995:0.00014,OTU053518:0.0558)0.497:0.01345)0.309:0.02131)0.739:0.00705)0.872:0.0128,(((((OTU027413:0.00014,(OTU033926:0.00016,OTU042508:0.02618)0.843:0.01309)0.868:0.01309,OTU046572:0.00014)0.805:0.02159,(OTU025855:0.01087,OTU031273:0.04473)0.825:0.02548)0.800:0.02202,OTU039299:0.00014)0.736:0.00016,(OTU031511:0.00014,(OTU029200:0.01273,(OTU028324:0.01273,OTU038480:0.00014)0.163:0.01272)0.905:0.00016)0.881:0.00016)0.909:0.00015)0.779:0.05728)0.914:0.0549)0.798:0.01985)0.598:0.00015,(((OTU007583:0.01309,OTU008950:0.00015)0.939:0.02608,(((((((((OTU007526:0.00015,(OTU006920:0.00015,OTU007346:0.01309)0.934:0.02689)0.852:0.0128,(OTU008250:0.00016,OTU008253:0.01309)0.849:0.01281)0.934:0.00015,OTU045676:0.02632)0.075:0.0272,OTU006389:0.00014)0.921:0.03953,(((OTU014830:0.00014,OTU047475:0.01289)0.954:0.04111,OTU007018:0.00015)0.905:0.01278,OTU006967:0.00015)0.090:0.0069)0.771:0.00698,(((OTU017749:0.00015,OTU025348:0.04238)0.969:0.05638,(OTU041739:0.00014,(OTU015372:0.00014,OTU039486:0.02681)0.861:0.01289)0.762:0.0136)0.845:0.02636,OTU008243:0.089)0.814:0.00015)0.809:0.0132,((((OTU002902:0.00014,OTU031191:0.01289)0.765:0.0071,(OTU046973:0.01331,OTU011617:0.01337)0.768:0.00754)0.909:0.02272,((OTU007012:0.06031,((OTU019558:0.00014,OTU007521:0.0128)0.760:0.01354,OTU010404:0.05847)0.704:0.0105)0.883:0.03079,(((((OTU007247:0.00014,((OTU017788:0.00016,((((OTU018672:0.00014,OTU045425:0.01279)0.554:0.00016,(OTU006475:0.00014,(OTU043767:0.0131,((OTU020010:0.01275,OTU006684:0.00014)0.300:0.00015,OTU006772:0.01278)0.848:0.01309)0.645:0.00016)0.855:0.01289)0.424:0.01276,OTU037741:0.00016)0.857:0.01288,OTU051607:0.00015)0.867:0.01289)0.153:0.01285,(OTU006758:0.00016,OTU006889:0.01278)0.910:0.01289)0.872:0.00015)0.918:0.00016,(OTU018251:0.01285,OTU042649:0.00014)0.849:0.02617)0.554:0.01292,OTU006785:0.01299)0.789:0.01251,(((OTU013579:0.00016,(OTU011619:0.01289,OTU027308:0.00014)0.866:0.01285)0.839:0.01301,(((((OTU001737:0.00015,OTU024591:0.01289)0.861:0.01278,((OTU032937:0.0214,OTU044159:0.05398)0.791:0.02041,(OTU003699:0.01312,(OTU016951:0.00014,((OTU033958:0.05136,OTU042674:0.0375)0.484:0.03744,(OTU040329:0.016,((OTU025755:0.0128,OTU002846:0.00015)0.994:0.00015,(OTU013094:0.01289,(OTU003780:0.01289,OTU013250:0.00014)0.168:0.00014)0.855:0.01293)0.963:0.07207)0.478:0.01306)0.966:0.07596)0.542:0.02749)0.801:0.01337)0.428:0.00014)0.813:0.00014,(OTU017933:0.01285,(OTU018467:0.01289,OTU050809:0.02628)0.234:0.00014)0.874:0.01279)0.387:0.01276,(OTU032234:0.00015,(((OTU014458:0.01309,OTU016348:0.00016)0.759:0.01299,(OTU018449:0.01336,OTU010882:0.01291)0.796:0.01373)0.811:0.01336,(OTU034279:0.01309,OTU043274:0.00014)0.856:0.01283)0.926:0.00016)0.894:0.00015)0.859:0.01279,OTU028019:0.00015)1.000:0.00015)0.000:0.01284,((OTU047692:0.00014,(OTU025728:0.01285,OTU002701:0.00014)0.971:0.07158)0.567:0.01395,((OTU002996:0.04116,OTU030903:0.0133)0.763:0.01886,(OTU018624:0.0187,(((OTU045500:0.0249,(OTU034133:0.02676,(OTU042663:0.0462,OTU044902:0.0215)0.879:0.05014)0.861:0.02974)0.760:0.01544,((OTU017873:0.01309,OTU002920:0.00016)0.769:0.01257,((OTU012849:0.00014,(((OTU002208:0.01289,OTU023670:0.00014)0.169:0.00015,OTU001391:0.04151)0.925:0.00842,OTU030760:0.00858)0.925:0.00843)0.091:0.00014,(OTU033381:0.01285,(OTU012289:0.00014,OTU031127:0.0128)0.221:0.00014)0.867:0.01293)0.873:0.02701)0.932:0.04186)0.790:0.01329,OTU025492:0.01304)0.769:0.02065)0.709:0.02715)0.771:0.02061)0.737:0.02649)0.771:0.0137)0.907:0.02623,(((OTU038270:0.01365,((((OTU030249:0.01308,OTU045419:0.00014)0.795:0.0461,(OTU050740:0.00016,(OTU025596:0.00014,OTU045159:0.01337)0.999:0.21525)0.699:0.06524)0.959:0.14559,(OTU041481:0.02131,(OTU017938:0.0134,OTU027584:0.04163)0.840:0.03603)0.874:0.0577)0.738:0.02832,((OTU026645:0.00016,OTU042176:0.01288)0.907:0.06254,(OTU025557:0.01335,OTU038278:0.00014)0.984:0.11739)0.668:0.0001)0.828:0.0241)0.313:0.02651,(OTU032733:0.01289,(OTU015253:0.01278,OTU053808:0.01289)0.860:0.00015)0.871:0.01287)0.989:0.00015,(((OTU043301:0.00015,(OTU018974:0.02616,(OTU041996:0.01289,(OTU025879:0.04176,((OTU003902:0.01294,(OTU014329:0.01294,((OTU012842:0.00014,(OTU015263:0.01289,((OTU055804:0.00014,OTU011114:0.00015)0.373:0.00014,(OTU013464:0.00014,OTU016929:0.01294)0.836:0.01282)0.861:0.01427)0.533:0.00015)0.305:0.00016,(OTU019561:0.00016,OTU002992:0.01289)0.832:0.01285)0.413:0.00016)0.137:0.01437)0.700:0.00014,OTU011533:0.00015)0.689:0.00016)0.864:0.01425)0.059:0.00014)0.412:0.00015)0.432:0.00016,OTU036221:0.01279)0.705:0.00015,OTU025857:0.02699)0.860:0.01438)0.023:0.00015)0.740:0.01308)0.746:0.01199)0.705:0.00796,((OTU018820:0.00014,OTU024595:0.02709)0.888:0.02785,(OTU026523:0.01294,OTU041117:0.00016)0.895:0.04119)0.756:0.0139)0.753:0.01394)0.788:0.01481,OTU008285:0.0128)0.495:0.00014,OTU008256:0.00016)0.498:0.00015)0.725:0.00015,(OTU041655:0.02623,((OTU043179:0.00015,(((((OTU023816:0.00014,(OTU017597:0.05579,OTU013838:0.03715)0.775:0.02214)0.877:0.04153,(((OTU046050:0.02671,OTU040835:0.00014)0.000:0.00014,(OTU018993:0.00015,OTU044430:0.02731)0.377:0.01293)0.894:0.06292,((((OTU024839:0.00016,(OTU013304:0.01294,(OTU018431:0.00016,OTU003691:0.01294)0.394:0.0128)0.333:0.00015)0.830:0.01285,OTU014041:0.00015)0.919:0.04798,(OTU029126:0.03251,(OTU030286:0.00015,OTU033373:0.01281)0.815:0.01673)0.014:0.00014)0.780:0.02445,((OTU013903:0.027,OTU025119:0.01348)0.841:0.03045,((OTU048318:0.0326,(OTU031629:0.02625,(OTU013262:0.00014,OTU028033:0.01276)0.128:0.00015)0.857:0.03756)0.416:0.01246,((OTU003155:0.00016,((OTU017639:0.02659,OTU003152:0.00015)0.846:0.01293,OTU028942:0.01289)0.597:0.00014)0.652:0.00016,(((OTU002164:0.01289,OTU046191:0.00014)0.889:0.02835,((OTU017862:0.01276,OTU035952:0.00014)0.398:0.00016,((OTU040802:0.02713,(OTU016295:0.00014,(OTU024814:0.01293,OTU003448:0.00014)0.029:0.01294)0.819:0.01294)0.206:0.00016,OTU040873:0.00014)0.861:0.01289)0.738:0.01273)0.858:0.02814,(OTU002181:0.00015,(OTU030781:0.0128,(((((OTU017682:0.00014,OTU028330:0.01294)0.742:0.01326,((OTU017883:0.00015,(OTU014945:0.00014,OTU014088:0.02628)0.825:0.01285)0.970:0.00014,(OTU027205:0.00014,(OTU024822:0.01207,(OTU030171:0.04118,OTU030439:0.00015)0.384:0.02892)0.842:0.02913)0.847:0.02719)0.820:0.02829)0.775:0.01341,((OTU003782:0.01294,OTU044663:0.00015)0.131:0.00016,(OTU013525:0.00015,(OTU017827:0.00016,OTU040439:0.0131)0.836:0.0131)0.377:0.01283)0.828:0.01309)0.866:0.00016,OTU017929:0.00016)0.902:0.01279,OTU016754:0.00014)0.180:0.00016)0.881:0.01282)0.697:0.00016)0.849:0.01309)0.764:0.01752)0.795:0.02303)0.800:0.03208)0.882:0.03666)0.845:0.05143)0.785:0.02359,(OTU018176:0.06593,(OTU017657:0.07365,(OTU018310:0.01617,(OTU018149:0.07216,(OTU041244:0.01054,OTU045797:0.03074)0.862:0.03336)0.344:0.01618)0.839:0.05099)0.976:0.15173)0.505:0.00383)0.837:0.02712,(OTU035327:0.0284,(OTU012342:0.00015,(OTU042079:0.04024,OTU017016:0.00016)0.421:0.01279)0.915:0.04126)0.752:0.01314)0.852:0.02567,(((OTU018342:0.00016,(OTU018210:0.0267,(OTU032141:0.00015,OTU026036:0.02681)0.674:0.01281)0.946:0.00016)0.901:0.00015,(OTU044302:0.00014,(OTU045383:0.01309,OTU036624:0.01294)0.028:0.00016)0.856:0.01294)0.796:0.00712,(OTU034119:0.01285,OTU043067:0.00014)0.881:0.02483)0.053:0.00169)0.801:0.00709)0.777:0.01279,(((OTU012843:0.00014,(((OTU030845:0.00014,(((OTU016975:0.013,(OTU028143:0.013,OTU040523:0.00015)0.568:0.01278)0.409:0.00016,OTU034859:0.00014)0.861:0.01283,((OTU033268:0.00015,(OTU025973:0.02667,(OTU044382:0.01285,OTU044598:0.00014)0.786:0.00015)0.909:0.02631)0.916:0.02716,OTU047476:0.01308)0.595:0.00014)0.838:0.01288)0.755:0.00016,OTU035036:0.05579)0.912:0.0406,(OTU011971:0.00014,OTU031024:0.01285)0.632:0.00014)0.829:0.01293)0.805:0.00735,OTU013635:0.00707)0.782:0.02464,(OTU042423:0.02774,((OTU002075:0.0263,OTU002889:0.00014)0.782:0.01384,(OTU013835:0.01249,OTU002819:0.02846)0.764:0.01428)0.759:0.01201)0.958:0.0573)0.924:0.00014)0.663:0.00016)0.915:0.0273)0.905:0.02954)0.891:0.04493)0.741:0.01484,(((OTU011566:0.01285,(OTU017010:0.01309,OTU041406:0.00015)0.872:0.01289)0.471:0.00015,OTU002648:0.00014)0.543:0.00015,(OTU047504:0.0104,(OTU000308:0.00015,(OTU037884:0.01309,(OTU001699:0.00014,OTU023426:0.01301)0.252:0.00016)0.900:0.02688)0.990:0.07476)0.782:0.0158)0.907:0.028)0.780:0.01583)0.547:0.00014,((OTU024751:0.00014,OTU029430:0.09447)0.759:0.08012,(OTU018141:0.02161,(OTU030361:0.00014,(OTU012353:0.00014,OTU024599:0.01294)0.835:0.01294)0.573:0.00561)0.959:0.08575)0.880:0.04823)0.805:0.03719,((((((OTU038857:0.06126,OTU003854:0.04118)0.195:0.00014,(OTU040062:0.00015,(OTU045241:0.00015,(OTU038961:0.01301,OTU044242:0.00016)0.819:0.01308)0.982:0.05623)0.839:0.013)0.948:0.05384,(OTU015215:0.07364,OTU008648:0.04414)0.797:0.00014)0.466:0.02727,((OTU020255:0.05416,OTU023434:0.02409)0.771:0.01963,(((OTU019138:0.00016,OTU046429:0.01278)0.832:0.01294,OTU053519:0.00015)0.868:0.0128,OTU025985:0.00014)0.810:0.02335)0.776:0.01853)0.996:0.00014,((((OTU011633:0.02604,OTU028934:0.00016)0.915:0.04192,(OTU006468:0.08593,(OTU006764:0.02608,OTU008268:0.00015)0.823:0.05954)0.784:0.02654)0.879:0.0272,OTU010360:0.01414)0.354:0.00016,OTU053500:0.04537)0.888:0.02821)0.737:0.01392,((((OTU007478:0.00014,(OTU007483:0.01399,OTU010641:0.01398)0.824:0.01394)0.978:0.06213,(OTU006718:0.05827,(OTU059477:0.00015,(OTU008279:0.02834,((OTU006404:0.00014,(OTU006378:0.00014,OTU042175:0.04051)0.845:0.01289)0.758:0.01343,OTU053525:0.04604)0.752:0.01236)0.951:0.05709)0.143:0.00015)0.792:0.02635)0.881:0.00014,(OTU007026:0.00016,OTU007348:0.03986)0.845:0.01323)0.754:0.01148,(OTU017655:0.02909,OTU006930:0.05757)0.766:0.01395)0.881:0.03039)0.908:0.04863)0.646:0.01758)0.947:0.07568,((OTU035797:0.04188,(((OTU006949:0.00015,OTU007485:0.01309)0.940:0.02732,(((OTU007316:0.00864,(OTU008551:0.0131,OTU009682:0.00015)0.908:0.00864)0.908:0.00863,((OTU029857:0.0131,OTU009673:0.00015)0.834:0.01278,OTU009658:0.00016)0.021:0.00016)0.871:0.01289,OTU047039:0.00015)0.772:0.00015)0.743:0.01447,((OTU059709:0.12313,OTU009644:0.07433)0.791:0.04478,((((OTU006941:0.00014,OTU009693:0.01309)0.849:0.01305,((OTU007543:0.01309,OTU044029:0.02693)0.490:0.00014,(OTU007560:0.00015,(OTU032755:0.02781,(OTU040053:0.00821,(OTU042539:0.02803,OTU006840:0.01334)0.796:0.0092)0.765:0.00762)0.882:0.02789)0.840:0.01297)0.875:0.013)0.855:0.00015,(OTU017603:0.04178,(OTU017748:0.00016,((OTU018925:0.02673,OTU007582:0.04159)0.949:0.00016,((OTU019019:0.00016,OTU041108:0.01308)0.972:0.04198,(OTU011163:0.00014,OTU008188:0.026)0.770:0.00015)0.475:0.01314)0.824:0.01318)0.689:0.01844)0.870:0.04109)0.251:0.02675,(OTU006722:0.00692,OTU010343:0.00624)0.907:0.06123)0.796:0.03754)0.111:0.02183)0.743:0.0115)0.743:0.01489,(((OTU030655:0.01279,OTU009632:0.00014)0.916:0.0513,((OTU008934:0.05762,OTU009283:0.03661)0.781:0.02721,(OTU009576:0.03349,OTU053514:0.16158)0.728:0.02105)0.807:0.02759)0.860:0.06164,(OTU007667:0.03945,((((OTU002966:0.01334,(OTU003239:0.0263,OTU003256:0.00014)0.918:0.04184)0.748:0.0133,(OTU052584:0.01348,OTU006449:0.02723)0.776:0.01334)0.768:0.01351,(OTU006712:0.01277,OTU007000:0.0134)0.765:0.014)0.811:0.02725,OTU006682:0.00015)0.891:0.04997)0.757:0.02697)0.712:0.03025)0.571:0.02758)0.700:0.00015)0.824:0.01323)0.810:0.03765,((((OTU008881:0.01467,OTU009686:0.02634)0.962:0.06371,((OTU019549:0.00015,OTU059795:0.01289)0.818:0.02536,(OTU059476:0.12281,(OTU001831:0.00543,OTU043571:0.03614)0.958:0.14062)0.769:0.07176)0.553:0.00016)0.896:0.02941,OTU045318:0.02694)0.808:0.00014,((((OTU025805:0.01294,(OTU010328:0.00015,(OTU043321:0.01285,(((((((OTU029144:0.00016,(OTU037978:0.00864,((OTU032570:0.01309,OTU047362:0.00015)0.688:0.01281,(OTU036431:0.01289,OTU033863:0.00014)0.060:0.00016)0.908:0.00863)0.908:0.00864)0.561:0.01295,(OTU039292:0.00015,(OTU048007:0.01309,OTU046610:0.01281)0.650:0.00015)0.694:0.00014)0.908:0.00864,(((OTU036401:0.00014,OTU041619:0.02646)0.863:0.02665,(OTU031371:0.01328,OTU009131:0.01359)0.797:0.01327)0.119:0.00014,OTU009507:0.00015)0.908:0.00864)0.908:0.00863,(OTU039395:0.00016,((OTU037490:0.01309,OTU037474:0.00015)0.846:0.013,(OTU043316:0.01309,((((OTU006671:0.00016,(OTU008914:0.00014,OTU008947:0.013)0.267:0.01289)0.846:0.01301,(OTU028695:0.00729,OTU008236:0.02518)0.789:0.0073)0.383:0.00015,OTU007306:0.00016)0.808:0.00721,OTU036459:0.00721)0.874:0.02464)0.247:0.00015)0.816:0.00014)0.890:0.00014)0.887:0.01281,OTU031387:0.00015)0.863:0.01289,OTU008304:0.00014)0.094:0.00015,OTU045543:0.01309)0.842:0.01294)0.105:0.00014)0.869:0.0128)0.871:0.00015,OTU009675:0.00016)0.925:0.00014,(OTU006759:0.00014,(OTU008535:0.04243,OTU008608:0.00016)0.708:0.01293)0.912:0.02666)0.832:0.01292,((((OTU008580:0.0269,((OTU031365:0.00016,(OTU037720:0.0139,OTU047330:0.00014)0.999:0.09658)0.836:0.01291,(OTU008637:0.00016,OTU006700:0.04131)0.831:0.01291)0.695:0.00015)0.879:0.02682,(OTU040912:0.00016,(OTU006452:0.02857,OTU008650:0.0134)0.507:0.01408)0.852:0.02677)0.943:0.00014,((OTU018187:0.0128,(OTU038371:0.00014,(OTU017978:0.04141,OTU009811:0.01327)0.791:0.01324)0.853:0.02756)0.871:0.02752,(OTU025696:0.0128,OTU008627:0.00014)0.587:0.00015)0.831:0.01287)0.223:0.00015,(OTU020450:0.01319,(OTU007271:0.01309,OTU007273:0.00014)0.775:0.01293)0.812:0.01311)0.841:0.01313)0.375:0.00015)0.779:0.02028)0.808:0.04717)0.560:0.06863)0.888:0.00016)0.986:0.15246)0.852:0.03941)0.887:0.04009,(OTU012446:0.05071,(((((OTU012152:0.06299,OTU043062:0.00015)0.909:0.00854,(OTU045175:0.00015,OTU042517:0.01311)0.909:0.00857)0.909:0.00855,OTU037992:0.00016)0.937:0.0459,(OTU049479:0.0565,(OTU014237:0.00014,(OTU003662:0.00015,OTU044850:0.01301)0.873:0.01289)0.639:0.00015)0.809:0.02344)0.766:0.0135,((((OTU031229:0.05617,(OTU031773:0.08877,(OTU035873:0.00015,OTU050803:0.01282)0.785:0.01464)0.365:0.00015)0.891:0.04244,(((OTU011395:0.00014,((OTU013070:0.00014,OTU044805:0.01289)0.873:0.01285,(OTU039160:0.0131,OTU033155:0.0131)0.645:0.00014)0.927:0.00015)0.946:0.00015,(OTU013191:0.00016,OTU032189:0.01289)0.825:0.01294)0.490:0.00014,((OTU013962:0.02748,(OTU013825:0.00015,OTU042500:0.04085)0.227:0.01313)0.809:0.01337,OTU050922:0.00015)0.871:0.02712)0.791:0.01331)0.811:0.01333,(OTU025863:0.05477,((OTU043471:0.00016,OTU048127:0.01309)0.836:0.02703,OTU038888:0.0425)0.569:0.02679)0.775:0.00014)0.425:0.00015,(OTU006833:0.07312,((OTU051188:0.00787,((OTU049729:0.00014,OTU049730:0.04044)0.858:0.01289,(OTU011445:0.00014,(OTU048751:0.02645,OTU051250:0.01309)0.729:0.00016)0.542:0.00015)0.763:0.00651)0.769:0.0227,(OTU013020:0.01289,OTU014200:0.00015)0.534:0.00246)0.841:0.07031)0.890:0.05814)0.772:0.01661)0.917:0.07989)0.849:0.04558)0.777:0.01605)0.916:0.00015)0.845:0.02844)0.864:0.0284,((OTU042773:0.02674,((((OTU032279:0.00015,(OTU047793:0.00016,OTU048156:0.0128)0.847:0.01285)0.715:0.00015,(OTU028614:0.00014,((OTU036104:0.00016,OTU053553:0.01289)0.721:0.01325,OTU026660:0.04307)0.381:0.01321)0.998:0.14734)0.792:0.01594,OTU040005:0.08626)0.003:0.00014,((((OTU039346:0.00014,OTU027207:0.04072)0.833:0.01289,(OTU030995:0.00015,OTU041712:0.02602)0.069:0.00015)0.886:0.02659,(OTU041819:0.00015,(OTU039448:0.00015,(OTU034711:0.02604,OTU043430:0.00014)0.861:0.01285)0.840:0.0128)0.919:0.00016)0.290:0.01316,OTU040565:0.01335)0.805:0.02474)0.971:0.05645)0.956:0.00015,OTU044473:0.04714)0.673:0.00016)0.726:0.0412)0.865:0.06572,(OTU053588:0.02846,(OTU032420:0.00015,(OTU030896:0.00014,OTU031900:0.04205)0.934:0.0264)0.979:0.06123)0.450:0.00701)0.790:0.02053,(((OTU042813:0.01323,((OTU018892:0.07181,OTU038717:0.00015)0.797:0.02725,(OTU031442:0.01285,OTU041725:0.00014)0.797:0.01338)0.766:0.01273)0.791:0.01307,(((((((OTU030396:0.00016,((((OTU030036:0.04266,OTU044123:0.01337)0.207:0.01308,((OTU026419:0.0133,(OTU030811:0.00016,OTU047493:0.01309)0.808:0.01315)0.808:0.01346,OTU030934:0.00015)1.000:0.00015)0.762:0.00664,(OTU035503:0.02713,(OTU029952:0.00015,(OTU036277:0.04068,OTU008730:0.00015)0.834:0.01288)0.729:0.00015)0.889:0.02542)0.729:0.00698,((OTU039794:0.00014,(OTU032215:0.01288,OTU034400:0.10354)1.000:0.00015)0.928:0.00014,(OTU040209:0.00015,(OTU044883:0.00015,(OTU032082:0.01301,OTU029177:0.01294)0.181:0.00015)0.840:0.01285)0.859:0.01309)0.776:0.0142)0.936:0.04239)0.786:0.01318,((OTU018546:0.05026,((OTU007588:0.05095,((OTU042534:0.10848,(((OTU003386:0.06166,(OTU042095:0.01356,(OTU025171:0.12968,OTU039763:0.02596)0.176:0.00015)0.615:0.05814)0.774:0.02259,(OTU053649:0.01996,OTU059117:0.03755)0.773:0.02142)0.810:0.0376,OTU028327:0.0785)0.860:0.00016)0.009:0.00016,OTU045955:0.06862)0.812:0.03897)0.276:0.00014,((((((OTU008407:0.00015,(OTU033688:0.01309,OTU034242:0.00015)0.895:0.01277)0.840:0.0129,(((OTU009408:0.00014,(OTU010296:0.01309,(OTU008534:0.00015,OTU008542:0.0131)0.868:0.02637)0.060:0.00014)0.853:0.01309,OTU035224:0.00014)0.872:0.01295,OTU033134:0.02731)0.067:0.00015)0.861:0.01286,(((OTU027812:0.00015,((OTU038305:0.00708,OTU044149:0.00647)0.970:0.05885,OTU043228:0.01402)0.697:0.01254)0.797:0.01305,(OTU028337:0.02722,(OTU027636:0.01293,OTU030475:0.00015)0.773:0.01344)0.765:0.01277)0.802:0.01305,(OTU047591:0.00014,(OTU009833:0.0268,(OTU008474:0.04279,(OTU006983:0.00014,(OTU032229:0.01332,OTU009688:0.0434)0.830:0.02761)0.357:0.01447)0.060:0.00014)0.827:0.026)0.870:0.0129)0.141:0.00016)0.788:0.02861,(OTU043492:0.01537,OTU008494:0.04018)0.629:0.01544)0.876:0.0482,OTU039838:0.06029)0.918:0.00015,(OTU048239:0.05788,((OTU041496:0.00015,OTU045215:0.02729)0.868:0.02673,(OTU035048:0.00015,OTU035854:0.04186)0.678:0.01462)0.682:0.01919)0.884:0.04717)0.869:0.03249)0.786:0.01544)0.773:0.01755,((((OTU044060:0.05652,OTU045473:0.04266)0.626:0.01237,(OTU058660:0.1017,(OTU018275:0.00014,((OTU037457:0.00014,(OTU014817:0.00015,OTU028605:0.01316)0.833:0.01289)0.775:0.01353,((OTU039317:0.01263,OTU015048:0.00014)0.855:0.00015,(OTU013390:0.00015,(OTU013408:0.00015,OTU018245:0.01294)0.838:0.01294)0.836:0.01283)0.800:0.01327)0.901:0.02812)0.924:0.07837)0.781:0.03355)0.761:0.02185,((OTU036040:0.01969,((OTU030838:0.01356,(OTU041081:0.00015,(OTU039230:0.00014,((OTU041092:0.00014,(((OTU031035:0.00016,(OTU003303:0.00015,(OTU043065:0.01285,OTU043560:0.013)0.271:0.00015)0.844:0.01282)0.940:0.02628,OTU025373:0.0267)0.731:0.00014,(OTU043526:0.00014,OTU044603:0.01289)0.858:0.01285)0.788:0.00015)0.931:0.00016,OTU031743:0.01301)0.835:0.01289)0.841:0.01301)0.776:0.01247)0.844:0.04696,(((((((OTU018631:0.00014,((OTU028210:0.01311,(OTU036192:0.00014,((OTU028075:0.00014,OTU047494:0.01294)0.923:0.02625,OTU036766:0.013)0.361:0.00016)0.809:0.013)0.798:0.01307,OTU038473:0.00014)0.864:0.01289)0.325:0.00015,(OTU012873:0.0128,(OTU012049:0.00014,OTU017574:0.01279)0.250:0.00015)0.832:0.01293)0.956:0.04154,OTU003868:0.00016)0.824:0.01309,OTU001379:0.00014)0.891:0.00015,(OTU035347:0.03891,(OTU028618:0.00768,OTU010851:0.00752)0.797:0.01512)0.856:0.05504)0.901:0.05561,(OTU012047:0.00015,(OTU027771:0.01279,OTU039553:0.00014)0.899:0.01277)0.751:0.00687)0.749:0.0068,((OTU037398:0.00016,((((OTU040104:0.00016,OTU044413:0.01279)0.845:0.01285,((OTU048028:0.01253,((OTU029996:0.00715,OTU039622:0.00713)0.836:0.02515,OTU042730:0.04234)0.781:0.01297)0.798:0.01343,OTU033828:0.00015)0.159:0.00015)0.847:0.01288,((OTU037099:0.00015,(OTU013632:0.00016,(OTU014271:0.00014,(OTU030180:0.00014,OTU030982:0.01282)0.854:0.013)0.973:0.04076)0.836:0.01279)0.855:0.01293,(OTU003824:0.02692,OTU003695:0.00016)0.871:0.01286)0.084:0.00015)0.860:0.02606,((((OTU010879:0.00014,(((((((OTU032035:0.01301,(((OTU049397:0.01309,OTU010820:0.00014)0.848:0.01301,OTU016383:0.02633)0.145:0.00014,((OTU038583:0.01281,(OTU023279:0.00014,(OTU035539:0.0414,OTU035017:0.0128)0.069:0.00014)0.895:0.01279)0.924:0.00014,(OTU011240:0.00014,(OTU041773:0.01289,OTU031006:0.01294)0.929:0.00014)0.196:0.00014)0.891:0.00014)0.857:0.01289)0.313:0.00015,OTU045534:0.00016)0.925:0.01276,OTU040662:0.00014)0.171:0.00016,OTU029074:0.01289)0.865:0.01277,OTU012686:0.00014)0.691:0.00016,OTU036170:0.01301)0.233:0.01289,((OTU042626:0.02688,OTU039403:0.00014)0.907:0.01277,OTU003700:0.00015)0.852:0.013)0.906:0.00014)0.382:0.00015,(OTU017498:0.01289,(OTU015204:0.00016,(OTU014463:0.01294,OTU037685:0.00014)0.883:0.01278)0.829:0.01309)0.285:0.00016)0.861:0.01279,(OTU026191:0.01289,(OTU038672:0.00016,(((OTU026426:0.00014,OTU039117:0.01277)0.631:0.00015,(OTU043981:0.00852,(OTU026125:0.00852,OTU031764:0.00852)0.716:0.00416)0.917:0.00852)0.435:0.01279,OTU044576:0.01285)0.881:0.00014)0.926:0.00015)0.877:0.01285)0.885:0.00016,OTU026311:0.00014)0.921:0.00015)0.948:0.02687)0.835:0.01285,((OTU031613:0.01285,OTU033722:0.00014)0.931:0.02611,((OTU029487:0.00014,(OTU016366:0.02643,((OTU017497:0.01289,OTU025971:0.00015)0.807:0.01285,(OTU003688:0.00015,(OTU037012:0.01282,(OTU018936:0.01276,OTU003798:0.00014)0.461:0.00014)0.865:0.01289)0.805:0.01283)0.783:0.01315)0.836:0.02652)0.941:0.0466,OTU030435:0.06152)0.628:0.00865)0.452:0.00016)0.164:0.00015)0.894:0.04438)0.248:0.05165)0.905:0.06413,(OTU050293:0.00014,OTU053199:0.013)0.751:0.01994)0.861:0.0375)0.587:0.01692,(OTU033849:0.02835,((OTU029353:0.00014,(OTU044363:0.0128,(OTU044179:0.00014,((OTU039297:0.00013,((OTU028710:0.0129,OTU040830:0.00015)0.860:0.01285,(OTU035173:0.00014,(OTU033579:0.01281,OTU027833:0.01309)0.205:0.00014)0.878:0.01279)0.870:0.00014)0.945:0.00015,(OTU037754:0.01294,OTU039488:0.00014)0.970:0.04152)0.849:0.0128)0.000:0.00014)0.855:0.01289)0.994:0.00014,((((((OTU042291:0.02782,(((((OTU018322:0.00015,OTU042550:0.01406)0.887:0.02749,(((OTU003352:0.00016,OTU036307:0.01431)0.864:0.01407,OTU018900:0.01397)0.776:0.00015,(((((OTU015162:0.0,OTU026824:0.0):0.00014,(OTU001392:0.01431,OTU046720:0.01412)0.427:0.00014)0.883:0.01397,OTU043382:0.0142)0.697:0.00016,OTU002994:0.00015)0.925:0.00015,((OTU047194:0.02727,((((OTU001359:0.00014,OTU042729:0.01294)0.000:0.00014,(OTU034443:0.02714,(OTU040100:0.00014,(OTU033438:0.01289,OTU046968:0.01289)0.881:0.00015)0.898:0.00016)0.467:0.01309)0.848:0.02359,((OTU050219:0.00016,(OTU011618:0.01087,OTU033059:0.02915)0.991:0.00227)0.858:0.0131,(OTU046560:0.00016,(((OTU025671:0.00014,OTU018314:0.02646)0.838:0.01299,OTU018175:0.02657)0.766:0.00016,OTU003826:0.00014)0.922:0.0128)0.000:0.00014)0.000:0.00422)0.784:0.02463,(OTU013175:0.0242,OTU025830:0.00305)0.777:0.02332)0.550:0.00285)0.820:0.01459,OTU012062:0.00014)0.859:0.0133)0.845:0.01315)0.785:0.00778)0.142:0.00757,OTU034597:0.01298)0.783:0.01379,(((((OTU042695:0.00015,((OTU013874:0.00016,(OTU007960:0.01289,OTU008931:0.00016)0.876:0.01289)0.788:0.01319,(OTU016254:0.01309,OTU042394:0.00015)0.813:0.0131)0.792:0.0129)0.421:0.01347,((OTU011897:0.00015,(OTU006779:0.00058,OTU007006:0.02745)0.513:0.02764)0.782:0.00664,OTU037848:0.00874)0.911:0.02477)0.772:0.01305,(((OTU026005:0.00014,(OTU025706:0.00015,OTU043289:0.02689)0.832:0.01301)0.870:0.01309,(OTU026019:0.01311,(OTU037234:0.0131,(OTU035480:0.00016,OTU047213:0.01309)0.130:0.01303)0.310:0.00016)0.887:0.01292)0.991:0.00014,OTU027590:0.00015)0.896:0.00014)0.946:0.02741,((OTU012262:0.00015,OTU047925:0.04508)0.827:0.01398,OTU031750:0.00015)0.767:0.00014)0.849:0.01296,OTU047754:0.00014)0.319:0.00015)0.193:0.02677,(OTU031785:0.00015,(OTU012344:0.01289,OTU043728:0.00015)0.301:0.0131)0.980:0.00015)0.899:0.04224)0.721:0.01214,OTU047903:0.00016)0.734:0.00016,(OTU029967:0.00014,((((OTU007032:0.04038,OTU011132:0.04526)0.760:0.01489,(OTU007512:0.07229,((OTU018108:0.02649,OTU031308:0.00016)0.852:0.02662,((OTU014657:0.01289,(OTU018980:0.00014,OTU030407:0.01294)0.852:0.013)0.185:0.00016,OTU018031:0.00014)0.959:0.00012)0.936:0.02483)0.785:0.00014)0.910:0.0308,OTU059259:0.00015)0.803:0.02722,((((OTU048544:0.02644,(((OTU012848:0.00016,((OTU043250:0.02618,OTU017864:0.00014)0.933:0.00853,OTU016890:0.00853)0.933:0.00853)0.612:0.00015,((OTU017693:0.05633,OTU018330:0.02988)0.916:0.00014,OTU040050:0.00014)0.836:0.01294)0.715:0.01227,OTU049785:0.01411)0.941:0.04256)0.907:0.00015,(OTU027155:0.05566,(OTU042461:0.00015,(OTU043818:0.00016,(OTU026529:0.02661,OTU038218:0.02703)0.956:0.00016)0.875:0.0128)0.270:0.00014)0.869:0.01321)0.798:0.01337,((OTU045469:0.01281,OTU046824:0.00015)0.789:0.01298,(OTU029125:0.00015,OTU041057:0.02989)0.805:0.01333)0.788:0.01337)0.993:0.00016,(((((OTU009672:0.02623,((((OTU007329:0.01342,OTU030769:0.0579)0.790:0.01277,(OTU007469:0.00016,OTU007487:0.01309)0.907:0.01289)0.881:0.00015,((OTU044591:0.01309,(OTU023671:0.00013,(OTU015199:0.00014,OTU050766:0.01282)0.831:0.01293)0.093:0.00016)0.871:0.01301,(((OTU046918:0.04177,(OTU024463:0.00014,(OTU040751:0.01295,OTU031611:0.01305)0.810:0.01295)0.857:0.01294)0.501:0.00014,OTU000928:0.00014)0.918:0.00853,OTU019907:0.00853)0.918:0.00853)0.892:0.00015)0.888:0.00015,(OTU016410:0.01289,((OTU034407:0.00016,(OTU034005:0.00721,(OTU031296:0.01282,OTU033289:0.00015)0.886:0.02453)0.793:0.0072)0.874:0.02633,(OTU018405:0.00853,((OTU015917:0.00014,(OTU027626:0.01289,OTU037857:0.00014)0.874:0.01301)0.841:0.01309,OTU025337:0.00015)0.918:0.00853)0.918:0.00853)0.295:0.00014)0.840:0.01286)0.941:0.02632)0.811:0.00016,((((OTU013176:0.01307,((OTU000311:0.00016,OTU028601:0.05829)0.790:0.02693,(((OTU001526:0.00014,(OTU034553:0.0132,OTU011231:0.00015)0.867:0.01312)0.939:0.02743,(OTU047180:0.02697,(((OTU018884:0.01333,(OTU018774:0.00014,OTU047843:0.01325)0.234:0.00015)0.886:0.01343,OTU016132:0.00016)0.816:0.01341,OTU015936:0.00014)0.929:0.04198)0.932:0.00014)0.752:0.02654,OTU023519:0.04617)0.882:0.02997)0.936:0.00014)0.760:0.01325,(((OTU015513:0.00015,(OTU015949:0.04182,(OTU044588:0.00016,(OTU015930:0.00015,OTU003291:0.01309)0.867:0.01283)0.875:0.02611)0.969:0.00016)0.938:0.00015,((OTU047271:0.02732,(OTU046564:0.01292,(OTU040862:0.00014,OTU042595:0.0128)0.935:0.00015)0.928:0.04235)0.917:0.00014,((OTU000320:0.01302,(OTU001407:0.02625,(OTU015743:0.0128,OTU016305:0.00014)0.744:0.00015)0.815:0.013)0.784:0.00744,((OTU044371:0.02649,(OTU042419:0.01279,(OTU017898:0.01279,OTU000370:0.00014)0.000:0.00015)0.850:0.01289)0.195:0.00015,OTU015950:0.00014)0.784:0.00703)0.810:0.02448)0.907:0.04066)0.811:0.01949,OTU004414:0.01327)0.798:0.02058)0.128:0.00014,(((((OTU019010:0.02652,OTU035140:0.02627)0.472:0.00016,(OTU016859:0.04322,((OTU018368:0.00016,(OTU023673:0.00014,OTU025991:0.01312)0.856:0.01333)0.861:0.01313,OTU041762:0.00016)0.944:0.00014)0.921:0.04187)0.642:0.00149,((OTU024376:0.00016,((OTU030349:0.00016,OTU039657:0.01334)0.817:0.01334,OTU023509:0.01334)0.644:0.00016)0.843:0.01305,OTU026012:0.00014)0.909:0.02796)0.804:0.01402,(OTU040915:0.00014,(OTU048092:0.01312,OTU016389:0.02725)0.878:0.00016)0.852:0.00016)0.825:0.03877,((OTU023465:0.00016,(OTU018354:0.00016,(OTU026896:0.00014,(OTU018003:0.00014,OTU026473:0.0128)0.860:0.01289)0.846:0.01289)0.836:0.0128)0.070:0.00014,((((OTU017565:0.03063,OTU017972:0.01093)0.935:0.05555,(OTU006849:0.02031,OTU013309:0.12025)0.732:0.01333)0.862:0.02822,(((OTU040065:0.01367,((OTU018147:0.00013,((OTU045542:0.00011,(OTU016271:0.00014,(OTU028787:0.00014,OTU036309:0.01281)0.872:0.01289)0.851:0.01289)0.847:0.01286,OTU004496:0.01294)0.849:0.00016)0.919:0.00014,(((((OTU016288:0.02681,OTU023804:0.00015)0.861:0.02705,OTU046840:0.00015)0.788:0.01278,OTU014294:0.00015)0.908:0.00854,((OTU044803:0.00015,((OTU023682:0.00864,((OTU014928:0.00014,(((OTU002375:0.00865,(OTU032819:0.00014,OTU043439:0.01285)0.908:0.00865)0.124:0.00417,(OTU035670:0.02634,OTU048062:0.00016)0.908:0.00864)0.908:0.00866,(OTU003329:0.00859,(OTU031333:0.0131,OTU034264:0.00016)0.921:0.0086)0.921:0.00859)0.878:0.00014)0.726:0.00015,OTU024824:0.01295)0.920:0.00864)0.920:0.00864,OTU029506:0.00014)0.896:0.01309)0.837:0.01287,(OTU017522:0.01291,OTU002989:0.01296)0.377:0.00014)0.907:0.00854)0.772:0.00823,(OTU034193:0.00015,(OTU018669:0.00015,OTU032131:0.01277)0.869:0.01309)0.782:0.0138)0.912:0.02773)0.795:0.01318)0.010:0.01327,((OTU006592:0.0132,((OTU008739:0.02639,(((OTU007557:0.00015,(OTU008734:0.01279,OTU007638:0.00014)0.886:0.01281)0.840:0.01311,OTU007980:0.01302)0.836:0.00015,OTU007882:0.00014)0.943:0.00014)0.923:0.02622,OTU007953:0.00016)0.778:0.0132)0.980:0.07653,OTU020229:0.00014)0.902:0.02662)0.921:0.00016,(((((((OTU018462:0.01277,OTU047023:0.00015)0.432:0.00016,((((((OTU026313:0.01351,OTU039131:0.01286)0.768:0.01348,((((OTU043484:0.01285,((OTU018992:0.00016,OTU027700:0.01301)0.855:0.01281,OTU018211:0.00014)0.168:0.00015)0.849:0.01299,OTU033231:0.00014)0.114:0.01297,(OTU027375:0.00014,OTU031378:0.01289)0.870:0.01301)0.204:0.00016,OTU046929:0.01309)0.801:0.01322)0.792:0.01359,OTU002947:0.01356)0.774:0.00855,((OTU023652:0.0131,OTU044463:0.02788)0.864:0.02781,OTU018715:0.00016)0.884:0.00834)0.913:0.00427,(((OTU017805:0.00016,(OTU047007:0.02663,OTU002168:0.00015)0.826:0.01294)0.893:0.00016,OTU028434:0.02676)0.759:0.01326,OTU032023:0.01327)0.791:0.00835)0.908:0.00858,(OTU023656:0.00014,(OTU011697:0.00014,OTU018826:0.01277)0.843:0.01285)0.239:0.00015)0.856:0.01294)0.844:0.01285,OTU002903:0.00016)0.882:0.01289,(OTU013624:0.00015,OTU014714:0.01285)0.243:0.00014)0.862:0.01301,(OTU037665:0.00014,(((((OTU016062:0.00015,((OTU059841:0.01289,OTU000828:0.00014)0.821:0.01296,(OTU045650:0.01291,((OTU016202:0.00014,((OTU011173:0.00014,(OTU023500:0.01309,OTU001364:0.01294)0.161:0.00016)0.910:0.01283,((OTU019030:0.01289,OTU004487:0.00014)0.857:0.01294,(OTU016706:0.00015,OTU042227:0.01294)0.394:0.0128)0.416:0.00014)0.881:0.00015)0.882:0.00015,((OTU013747:0.00014,((OTU044897:0.00016,OTU032945:0.013)0.370:0.01286,OTU014235:0.013)0.158:0.00015)0.832:0.01294,(OTU031619:0.01294,OTU003360:0.00014)0.166:0.01285)0.625:0.00015)0.807:0.01297)0.769:0.01307)0.777:0.01301)0.440:0.00016,OTU040874:0.01289)0.404:0.0128,OTU039960:0.01289)0.250:0.00015,OTU023610:0.01289)0.905:0.00015,(((OTU018589:0.00014,((OTU016263:0.00016,OTU027639:0.01311)0.134:0.01302,OTU023608:0.01311)0.132:0.00014)0.863:0.0131,(OTU017674:0.00016,OTU002258:0.01289)0.828:0.01309)0.225:0.00015,(((OTU011634:0.00015,(OTU015406:0.00864,OTU035047:0.00865)0.920:0.00865)0.402:0.0131,OTU028953:0.01311)0.234:0.00014,OTU012784:0.00015)0.920:0.01293)0.926:0.00014)0.000:0.00015)0.931:0.00014)0.870:0.01289,(((OTU039136:0.00015,OTU042866:0.01284)0.908:0.00866,OTU003908:0.00866)0.908:0.00866,OTU039439:0.00016)0.881:0.01289)0.447:0.00016,((OTU030265:0.00016,(OTU023577:0.00014,(OTU036454:0.01325,OTU045038:0.01318)0.785:0.01309)0.858:0.01289)0.841:0.01309,((((OTU018790:0.00015,(OTU018079:0.01294,(((OTU017866:0.00015,(OTU044001:0.01285,OTU018214:0.00015)0.892:0.01281)0.840:0.01301,OTU018201:0.00015)0.152:0.00014,(OTU002866:0.01289,OTU032841:0.00015)0.835:0.01294)0.137:0.01289)0.883:0.00015)0.898:0.00016,OTU029543:0.01289)0.842:0.01285,(OTU013626:0.00014,OTU059831:0.01294)0.833:0.01301)0.512:0.00014,OTU017895:0.00016)0.631:0.00014)0.848:0.01286)0.438:0.00016)0.893:0.03412)0.772:0.01994,OTU018599:0.00014)0.846:0.01281)0.904:0.05676)0.842:0.03655)0.824:0.02815,((OTU033503:0.0269,((OTU011593:0.00016,(OTU003205:0.00016,OTU046662:0.01289)0.843:0.0128)0.746:0.00016,(OTU029596:0.01341,(OTU040058:0.01289,OTU048231:0.00015)0.795:0.01359)0.772:0.01343)0.616:0.00014)0.929:0.04285,(OTU018097:0.02937,((OTU013594:0.05571,OTU035712:0.00015)0.925:0.05259,(OTU038158:0.03104,(((OTU014019:0.00015,OTU014453:0.01282)0.865:0.01289,OTU032528:0.00016)0.848:0.01289,OTU029210:0.00014)0.876:0.03675)0.786:0.03001)0.799:0.02879)0.838:0.02726)0.766:0.01451)0.843:0.02579)0.783:0.01555,((OTU034457:0.05762,(OTU047309:0.00015,(((OTU034634:0.02671,OTU038303:0.00016)0.800:0.01505,(OTU042680:0.01289,(OTU011100:0.00014,(OTU044890:0.0128,OTU039744:0.02638)0.922:0.00014)0.833:0.00014)0.761:0.01505)0.942:0.05459,(OTU029897:0.01301,(OTU044456:0.05368,(OTU034033:0.04119,(OTU035770:0.01302,OTU047862:0.01304)0.887:0.00014)0.775:0.0189)0.877:0.03764)0.248:0.00015)0.836:0.01299)0.746:0.01275)0.927:0.05502,(((((((OTU018338:0.00015,(OTU016413:0.02725,(((OTU013939:0.00014,((OTU011630:0.00014,OTU015760:0.01289)0.852:0.01289,(OTU018568:0.00864,(OTU018461:0.00015,(OTU015717:0.0267,OTU031858:0.00015)0.859:0.01289)0.908:0.00864)0.908:0.00864)0.691:0.00014)0.887:0.00014,OTU016165:0.0131)0.999:0.00016,(OTU013968:0.01301,OTU040964:0.00014)0.856:0.01281)0.696:0.02729)0.780:0.01256)0.309:0.00015,OTU034725:0.0131)0.830:0.0131,(((OTU000103:0.00014,(OTU033076:0.01289,OTU011429:0.01301)0.280:0.00016)0.872:0.0128,((OTU015755:0.0128,OTU016275:0.00014)0.825:0.00016,(OTU049056:0.00015,OTU043623:0.01293)0.123:0.01289)0.831:0.01294)0.891:0.00015,OTU017960:0.00014)0.892:0.00015)0.327:0.00014,(OTU022638:0.04341,OTU027892:0.00015)0.961:0.05422)0.834:0.01283,((OTU038042:0.00016,((((((OTU023760:0.01301,OTU000829:0.00014)0.769:0.00728,OTU044829:0.02492)0.769:0.00727,OTU028038:0.00014)0.073:0.00016,OTU037546:0.02622)0.835:0.01309,OTU000726:0.00014)0.869:0.0131,OTU039669:0.00014)0.886:0.01309)0.849:0.01289,OTU010822:0.00014)0.217:0.00014)0.853:0.0126,(((OTU025494:0.01309,(OTU015641:0.00733,(OTU024474:0.00014,OTU034280:0.04085)0.892:0.02546)0.071:0.00732)0.581:0.00015,(OTU041160:0.00014,(OTU031741:0.01328,(OTU035801:0.00015,(OTU017742:0.00015,(OTU034847:0.01239,OTU016653:0.02717)0.772:0.01368)0.844:0.01285)0.795:0.01322)0.788:0.01286)0.847:0.01301)0.892:0.00016,OTU015910:0.00015)0.641:0.00015)0.788:0.01288,(((OTU041248:0.00015,((((OTU038175:0.00014,((((((OTU023621:0.00014,((((OTU000164:0.00832,((OTU003092:0.00015,(OTU015926:0.01551,OTU015932:0.01588)0.782:0.01528)0.862:0.01506,OTU003102:0.00016)0.781:0.00838)0.885:0.02848,(OTU000265:0.00016,OTU029948:0.0275)0.403:0.02691)0.104:0.00015,((OTU030636:0.0128,(OTU000388:0.00014,(OTU036652:0.0131,OTU028884:0.02672)0.778:0.01293)0.854:0.01289)0.888:0.00016,(OTU047134:0.013,(OTU018441:0.00015,(((((OTU016041:0.00015,OTU016259:0.04111)0.834:0.02691,(OTU029537:0.00015,((OTU041615:0.01318,((OTU015750:0.01294,(((OTU038907:0.01289,OTU040377:0.00016)0.395:0.01285,((((OTU015499:0.00014,OTU029481:0.01294)0.471:0.01276,(OTU000704:0.00014,((OTU000273:0.00015,(OTU016783:0.01276,OTU023679:0.00014)0.891:0.01309)0.861:0.01289,OTU003522:0.0128)0.894:0.00014)0.891:0.00015)0.868:0.01294,(OTU018922:0.00014,(OTU026785:0.01294,OTU014527:0.01279)0.867:0.00015)0.905:0.00014)0.933:0.00853,(OTU023399:0.00016,(OTU015736:0.00016,((OTU000342:0.00014,OTU048065:0.01279)0.933:0.00853,OTU018940:0.00853)0.933:0.00853)0.177:0.01309)0.933:0.00854)0.933:0.00853)0.903:0.00015,OTU000379:0.00015)0.893:0.00015)0.891:0.0128,OTU016764:0.00014)0.766:0.01284)0.891:0.02777,(OTU029312:0.00015,OTU003328:0.04101)0.793:0.02706)0.776:0.01266)0.780:0.00015)0.896:0.02716,(OTU016962:0.00015,((OTU016274:0.00014,OTU031184:0.0553)0.954:0.04161,OTU017755:0.00016)0.339:0.01309)0.747:0.01275)0.799:0.01395,OTU001874:0.01277)0.803:0.01314,(OTU023590:0.0131,(OTU016733:0.01289,OTU029956:0.00015)0.795:0.0131)0.774:0.01284)0.516:0.00015)0.902:0.01281)0.882:0.00014)0.940:0.00015)0.953:0.0265,((((OTU000464:0.00014,(((OTU014313:0.01286,(OTU002366:0.00014,OTU032165:0.02675)0.580:0.01311)0.865:0.00901,(((OTU046492:0.0072,(OTU015334:0.00015,OTU040977:0.01309)0.774:0.00718)0.898:0.02452,((((OTU032093:0.01328,(OTU015331:0.01281,OTU034728:0.00014)0.783:0.01295)0.787:0.01333,(OTU016924:0.01282,OTU047269:0.00014)0.108:0.00015)0.895:0.01309,(OTU027682:0.01301,OTU003834:0.00014)0.852:0.0131)0.941:0.00016,OTU001575:0.00014)0.921:0.00015)0.394:0.0128,OTU018460:0.00014)0.903:0.00838)0.903:0.00838,OTU015332:0.00014)0.883:0.0128)0.863:0.01299,(OTU025595:0.01301,OTU044254:0.00015)0.351:0.01282)0.739:0.00016,OTU016264:0.00015)0.718:0.00014,(OTU026035:0.00014,((OTU016824:0.00853,OTU027469:0.00853)0.933:0.00853,(OTU030768:0.01289,OTU018473:0.00015)0.131:0.01301)0.240:0.00016)0.922:0.0128)0.828:0.00014)0.852:0.01309)0.846:0.0131,(OTU013141:0.00014,((OTU018923:0.01294,(OTU004417:0.01279,(OTU000126:0.00014,(OTU002556:0.0128,OTU016341:0.01282)0.920:0.00014)0.879:0.00014)0.300:0.00015)0.851:0.01309,(OTU029643:0.01309,OTU000050:0.00015)0.274:0.0129)0.665:0.00014)0.693:0.00016)0.745:0.0069,((OTU015551:0.01294,OTU015734:0.00014)0.552:0.00016,(OTU043858:0.00016,(OTU003496:0.00014,(OTU015756:0.00016,OTU015923:0.0267)0.391:0.01289)0.865:0.01309)0.946:0.02713)0.939:0.03917)0.745:0.00689,OTU012349:0.00014)0.760:0.00698,OTU031292:0.04118)0.760:0.00699,OTU025665:0.01294)0.143:0.00014)0.863:0.0128,(OTU051262:0.00014,((OTU013937:0.00014,OTU001564:0.01282)0.512:0.00014,(OTU048727:0.00014,OTU017633:0.02628)0.202:0.01285)0.856:0.01289)0.852:0.01289)0.890:0.00014,OTU046038:0.00016)0.923:0.00015,(OTU046638:0.01289,(((OTU030388:0.00014,((OTU045459:0.02731,OTU046105:0.00015)0.896:0.01281,(OTU018498:0.00014,OTU045787:0.0128)0.037:0.00016)0.858:0.01309)0.857:0.01301,OTU042636:0.00016)0.836:0.01285,OTU011171:0.00011)0.330:0.00014)0.886:0.01289)0.842:0.01301)0.788:0.00014,((((((OTU028088:0.01393,OTU017649:0.02789)0.752:0.01267,(OTU000054:0.00014,(OTU023532:0.01289,OTU000736:0.01309)0.635:0.00016)0.903:0.00014)0.916:0.02629,OTU016151:0.00016)0.963:0.04194,(((OTU055837:0.00088,(OTU056218:0.00014,(OTU023475:0.00014,OTU055944:0.00014)0.901:0.01107)0.513:0.01081)0.822:0.01768,OTU010443:0.00016)0.843:0.00014,OTU003227:0.02681)0.952:0.06732)0.970:0.00014,(((OTU042166:0.00015,((((OTU043768:0.00016,OTU043100:0.01289)0.310:0.00016,(OTU018730:0.02646,(OTU018334:0.00016,(OTU018345:0.00016,OTU023589:0.01289)0.847:0.0128)0.523:0.00014)0.864:0.01293)0.961:0.04181,(OTU047478:0.00014,((OTU002172:0.00015,(OTU030138:0.00014,(OTU018203:0.00014,(OTU036002:0.0267,OTU017987:0.02613)0.057:0.00015)0.851:0.01289)0.400:0.01279)0.846:0.01288,OTU044415:0.0128)0.233:0.00015)0.892:0.00016)0.882:0.01289,(OTU016820:0.00016,((OTU030844:0.01285,(OTU018566:0.00014,(OTU003503:0.00849,(OTU004407:0.00014,OTU051359:0.01275)0.919:0.00849)0.919:0.00848)0.796:0.00014)0.841:0.02662,(OTU017973:0.01289,(((((OTU023861:0.00014,(OTU035061:0.01289,OTU000382:0.01289)0.598:0.00014)0.832:0.01276,OTU036591:0.0128)0.879:0.00016,OTU018311:0.00014)0.907:0.00015,(OTU039592:0.00014,OTU045279:0.01285)0.839:0.013)0.846:0.01279,OTU018654:0.00015)0.827:0.00015)0.885:0.0263)0.954:0.00016)0.897:0.01279)0.867:0.00015)0.915:0.00016,((OTU018486:0.00014,((OTU023547:0.00015,((OTU017982:0.00014,(OTU042518:0.04086,OTU000819:0.00015)0.856:0.02613)0.858:0.0128,OTU029551:0.00016)0.861:0.0128)0.911:0.04307,OTU018543:0.01394)0.622:0.02713)0.997:0.14108,(OTU018158:0.0085,(((OTU003816:0.0128,OTU013946:0.00015)0.324:0.00014,(OTU015924:0.00014,((OTU015547:0.00014,(OTU015552:0.00014,OTU003533:0.0128)0.850:0.01279)0.000:0.00015,(OTU051428:0.01289,(OTU028094:0.00014,OTU003815:0.01289)0.783:0.01307)0.793:0.013)0.835:0.01279)0.824:0.01309)0.573:0.0129,(((((OTU042217:0.00015,(OTU015486:0.02713,OTU035201:0.00014)0.852:0.01281)0.483:0.00014,((OTU014280:0.0128,OTU048014:0.00016)0.872:0.01301,OTU010890:0.00014)0.888:0.01309)0.792:0.01347,(OTU028136:0.00016,((OTU000812:0.01319,(OTU015758:0.00016,OTU042431:0.02624)0.335:0.01327)0.798:0.00854,(OTU015198:0.00016,(OTU045934:0.00014,(OTU010808:0.02671,((OTU011692:0.0267,(((OTU016435:0.00849,(OTU018733:0.00015,((OTU015515:0.0128,OTU016652:0.00015)0.844:0.0128,OTU014452:0.02699)0.509:0.00015)0.919:0.00849)0.919:0.00848,OTU000730:0.00014)0.282:0.00015,OTU011484:0.01279)0.846:0.013)0.882:0.00016,OTU016797:0.00015)0.900:0.00014)0.383:0.01288)0.855:0.0131)0.920:0.00858)0.920:0.00858)0.770:0.01315)0.783:0.01331,(((OTU001471:0.00014,OTU041556:0.01285)0.548:0.00014,(OTU014312:0.0128,(OTU015495:0.00014,(OTU002634:0.00014,OTU043598:0.01294)0.833:0.01279)0.191:0.00014)0.875:0.01301)0.842:0.01309,(OTU014536:0.0267,OTU042658:0.00015)0.240:0.01295)0.242:0.00014)0.855:0.01283,OTU016815:0.00015)0.154:0.00014)0.908:0.0085)0.191:0.00103)0.444:0.0212)0.983:0.05617,((OTU015584:0.013,(OTU013438:0.00014,OTU016343:0.0128)0.404:0.00014)0.785:0.0129,(OTU016158:0.00015,(((OTU016484:0.01311,OTU050556:0.01346)0.792:0.01326,OTU016753:0.00014)0.854:0.01309,OTU003375:0.01289)0.063:0.00015)0.775:0.01293)0.509:0.01312)0.759:0.00015)0.869:0.01193,(((OTU016677:0.00852,(OTU000049:0.00015,(OTU016125:0.02611,OTU043925:0.00014)0.841:0.01301)0.933:0.00853)0.933:0.00853,(OTU015749:0.00016,OTU049838:0.01289)0.437:0.01285)0.892:0.00014,((((((OTU023454:0.00014,OTU027911:0.02609)0.580:0.00016,OTU049442:0.04051)0.838:0.01289,(((OTU031885:0.00851,OTU034516:0.00851)0.917:0.00851,(OTU001517:0.01283,OTU049319:0.01309)0.141:0.00016)0.417:0.00014,OTU001536:0.00014)0.913:0.00014)0.864:0.013,(((((OTU045392:0.0128,OTU004389:0.00014)0.857:0.0128,OTU003515:0.00014)0.233:0.00015,OTU015752:0.01285)0.848:0.013,(OTU003507:0.00014,((OTU014025:0.00015,(OTU015503:0.00014,OTU018844:0.0128)0.871:0.01289)0.408:0.0128,OTU015560:0.00016)0.849:0.01289)0.840:0.01309)0.135:0.00014,OTU000640:0.00015)0.851:0.01294)0.287:0.00016,(OTU013923:0.00014,(OTU015268:0.013,OTU029507:0.0129)0.138:0.00014)0.931:0.0128)0.917:0.00016,OTU015477:0.00014)0.928:0.00015)0.983:0.00015)0.866:0.01205)0.754:0.01212,OTU030825:0.02682)0.781:0.01175)0.824:0.01172)0.716:0.01258)0.920:0.0447,(OTU044865:0.03418,OTU059337:0.05899)0.345:0.01541)0.876:0.04605,(OTU036325:0.00015,((OTU044259:0.06393,OTU007645:0.06478)0.443:0.02298,OTU047223:0.02784)0.912:0.00014)0.976:0.00016)0.857:0.01212)0.783:0.01212)0.789:0.01241)0.854:0.01216)0.756:0.00015,(OTU037087:0.05662,(((OTU006925:0.00015,OTU059157:0.05638)0.823:0.02569,((((OTU029127:0.00014,OTU045839:0.01281)0.786:0.01324,(OTU047251:0.02949,(OTU034010:0.12927,((OTU026227:0.00015,(OTU029827:0.01305,(OTU026392:0.00015,(OTU028921:0.00864,OTU034548:0.00864)0.920:0.00864)0.819:0.01301)0.803:0.01301)0.650:0.01581,(OTU053589:0.0411,(OTU008211:0.01598,OTU008839:0.04383)0.788:0.03098)0.715:0.03142)0.149:0.00157)0.880:0.05237)0.915:0.00015)0.920:0.02698,OTU031115:0.00016)0.789:0.0151,(((OTU040281:0.06039,(OTU043393:0.05775,((OTU038423:0.00015,OTU045116:0.02657)0.946:0.0743,(OTU048343:0.07817,OTU008485:0.01412)0.552:0.04643)0.747:0.01716)0.330:0.04156)0.655:0.01533,(OTU030936:0.02744,(OTU029038:0.00014,(OTU037294:0.00014,(OTU009697:0.02693,((OTU009628:0.02845,(OTU046225:0.01289,OTU009666:0.00014)0.801:0.02704)0.864:0.02758,(((OTU028928:0.00016,OTU030962:0.05709)0.830:0.01281,OTU042104:0.01294)0.161:0.00015,OTU040914:0.01281)0.928:0.00015)0.858:0.0263)0.879:0.0268)0.859:0.01289)0.771:0.00015)0.408:0.00015)0.915:0.06105,(OTU029945:0.02666,(OTU024836:0.05778,OTU047285:0.01679)0.821:0.03156)0.746:0.02213)0.869:0.05012)0.751:0.01328)0.813:0.03723,(OTU008803:0.02842,(OTU030083:0.04648,OTU032848:0.11739)0.747:0.01204)0.518:0.05276)0.379:0.00721)0.414:0.00015)0.836:0.02589,OTU037951:0.02825)0.765:0.01245,OTU018363:0.00014)0.946:0.02457)0.755:0.01282)0.711:0.01128)0.463:0.01577)0.661:0.01162)0.771:0.01291,((((OTU019031:0.00014,OTU035043:0.01279)0.767:0.01319,(OTU059262:0.05633,(OTU008493:0.0128,OTU008649:0.00014)0.760:0.01326)0.790:0.01354)0.776:0.01319,((OTU029513:0.00865,(OTU044675:0.00865,OTU042110:0.00866)0.238:0.00417)0.908:0.00865,(OTU040814:0.00016,((OTU045016:0.00014,(OTU012628:0.00014,(((OTU037186:0.01289,OTU014457:0.00015)0.128:0.00014,OTU014831:0.01294)0.415:0.01279,OTU033539:0.01294)0.127:0.00014)0.862:0.01289)0.863:0.01309,(OTU013568:0.00015,(((OTU025722:0.00014,OTU030042:0.01294)0.774:0.00724,(OTU013253:0.01294,OTU011217:0.00014)0.895:0.02477)0.774:0.00725,((((OTU029905:0.01309,(OTU013988:0.00014,((OTU038451:0.0131,OTU011384:0.00015)0.521:0.01301,(OTU015194:0.00864,(OTU042354:0.00014,(OTU014346:0.00014,(OTU012597:0.01309,OTU040637:0.00014)0.875:0.01295)0.818:0.01294)0.908:0.00864)0.908:0.00864)0.225:0.00015)0.870:0.01294)0.106:0.00014,OTU014012:0.00014)0.933:0.01288,OTU012487:0.00015)0.059:0.00016,((OTU004524:0.00016,(OTU037176:0.0131,(OTU030470:0.0131,OTU014904:0.00015)0.193:0.01294)0.156:0.00016)0.908:0.00864,(((OTU011596:0.00014,(OTU013658:0.01309,OTU031187:0.027)0.680:0.00015)0.859:0.01294,OTU011142:0.00015)0.902:0.01281,OTU032855:0.00016)0.908:0.00864)0.908:0.00864)0.867:0.01294)0.260:0.00014)0.857:0.01279)0.644:0.00014)0.723:0.00014)0.883:0.01295)0.882:0.00015,OTU018232:0.00016)0.895:0.00014)0.995:0.00015,((((OTU032748:0.01301,(((OTU012796:0.01279,OTU046045:0.00014)0.145:0.00015,((((OTU013563:0.00015,OTU018962:0.01294)0.773:0.01343,(OTU047669:0.01294,OTU010965:0.00015)0.794:0.01357)0.775:0.01341,(OTU028862:0.02739,(OTU037697:0.06744,OTU046108:0.04915)0.726:0.03958)0.775:0.03015)0.963:0.00014,OTU011262:0.00014)0.849:0.01295)0.908:0.00864,(OTU014666:0.00015,(OTU029437:0.00859,OTU038667:0.00859)0.921:0.00859)0.908:0.00864)0.908:0.00864)0.696:0.00016,OTU028051:0.00016)0.908:0.00014,((OTU025467:0.00014,(((OTU030850:0.00866,OTU044411:0.00865)0.714:0.00417,((OTU017023:0.01309,OTU042030:0.02639)0.113:0.00014,OTU018863:0.00014)0.908:0.00865)0.908:0.00865,((OTU046859:0.00015,(OTU030970:0.0131,(OTU017011:0.00016,OTU015389:0.01301)0.398:0.00015)0.876:0.0131)0.769:0.00672,OTU047416:0.05605)0.769:0.00689)0.884:0.00014)0.882:0.00014,(OTU027960:0.0416,OTU011407:0.00015)0.421:0.01281)0.858:0.01294)0.857:0.01289,((OTU014916:0.01289,(OTU029987:0.00016,(((OTU013177:0.01294,OTU014514:0.00015)0.813:0.00015,(((OTU010973:0.00016,(((OTU027142:0.00014,(OTU015366:0.00014,(OTU013066:0.00015,OTU011380:0.01289)0.384:0.0128)0.851:0.01289)0.908:0.00864,OTU011417:0.00864)0.908:0.00864,(OTU013398:0.00015,(OTU025783:0.02492,OTU035012:0.00725)0.769:0.00729)0.806:0.01295)0.224:0.00015)0.921:0.00859,(OTU011013:0.00014,(OTU018177:0.01311,(OTU038741:0.0128,OTU011024:0.0001)0.858:0.01294)0.092:0.00015)0.921:0.00859)0.921:0.00859,OTU016909:0.00014)0.835:0.01309)0.841:0.01282,((OTU010981:0.01311,(OTU010979:0.00014,(OTU013412:0.00016,(OTU013122:0.00015,OTU036804:0.01301)0.842:0.01279)0.858:0.0128)0.628:0.00014)0.917:0.02658,(((OTU041866:0.00888,(OTU011902:0.0134,OTU012789:0.00015)0.911:0.00888)0.911:0.00889,((OTU011253:0.0135,((OTU003445:0.0,OTU010928:0.0):0.00016,OTU011447:0.01349)0.375:0.0134)0.914:0.00015,OTU011012:0.00014)0.809:0.00015)0.611:0.00015,(OTU028700:0.00014,OTU045303:0.01373)0.860:0.0135)0.863:0.01369)0.551:0.00014)0.896:0.0128)0.840:0.01301)0.905:0.00015,OTU039278:0.00014)0.872:0.00015)0.703:0.013)0.437:0.01287,(OTU048227:0.07235,OTU059260:0.00015)0.813:0.01313)0.724:0.01828,(OTU014837:0.00015,(OTU059720:0.04303,OTU008257:0.12219)0.480:0.06105)0.905:0.05716)0.780:0.02245,((((((OTU048351:0.02637,((OTU027025:0.01283,OTU046143:0.0276)0.917:0.04264,(OTU045140:0.04416,(OTU053961:0.00016,OTU009522:0.04173)0.987:0.09283)0.699:0.01092)0.905:0.00016)0.850:0.01296,((OTU023810:0.00016,((((OTU037548:0.02646,OTU049435:0.00014)0.771:0.01298,(OTU040506:0.0273,((OTU014736:0.02715,OTU043467:0.05793)0.756:0.01357,OTU049395:0.02683)0.743:0.01252)0.769:0.01418)0.788:0.01341,(OTU026346:0.04004,OTU040008:0.00014)0.908:0.04238)0.711:0.01358,OTU036229:0.05647)0.904:0.00014)0.876:0.00016,OTU003579:0.01289)0.853:0.01295)0.851:0.00015,(OTU028830:0.02637,OTU038936:0.00015)0.956:0.05562)0.811:0.03728,((OTU031816:0.00015,(OTU027753:0.02669,OTU035304:0.02645)0.515:0.00014)0.926:0.06743,(OTU038655:0.11356,(OTU038824:0.02708,OTU042347:0.00015)0.882:0.05925)0.502:0.00797)0.913:0.09205)0.907:0.05673,((OTU033937:0.04126,(OTU031176:0.01257,(OTU028409:0.00014,OTU029950:0.05634)0.019:0.0139)0.825:0.03044)0.932:0.06119,((OTU031057:0.02148,OTU031475:0.1241)0.749:0.02174,((OTU050582:0.23739,OTU053953:0.04785)0.876:0.04178,(OTU030798:0.01264,(OTU032511:0.0409,OTU038310:0.01998)0.780:0.01995)0.941:0.05836)0.774:0.01388)0.891:0.03834)0.210:0.00015)0.827:0.01386,(OTU008219:0.04013,((OTU031064:0.05587,OTU035674:0.01658)0.831:0.03071,((OTU017808:0.01396,(OTU050808:0.02683,OTU030538:0.02807)0.749:0.01384)0.871:0.02615,(((OTU041759:0.01288,OTU047586:0.00015)0.880:0.06625,(OTU034271:0.06547,OTU040222:0.06111)0.972:0.12169)0.733:0.02295,(OTU002448:0.00015,(OTU001720:0.02889,(((OTU001683:0.01358,OTU050769:0.07566)0.749:0.0131,OTU040095:0.01328)0.793:0.01306,OTU029434:0.00015)0.713:0.01203)0.732:0.02884)0.893:0.0276)0.605:0.00014)0.793:0.0243)0.772:0.01631)0.743:0.01423)0.788:0.0148)0.175:0.00015)0.951:0.00015,((((((OTU030863:0.13292,(OTU026360:0.04294,(OTU009573:0.09271,OTU009598:0.00014)0.899:0.06266)0.800:0.03914)0.770:0.04885,((OTU043148:0.00015,(OTU019550:0.00015,OTU019565:0.02699)0.841:0.01281)0.752:0.01361,(OTU035213:0.04246,OTU047225:0.03679)0.887:0.06128)0.763:0.01668)0.842:0.02619,(((((((OTU012190:0.00014,(OTU011215:0.00015,(OTU039451:0.01289,OTU040054:0.00016)0.944:0.02671)0.846:0.01294)0.749:0.00695,OTU051795:0.00678)0.884:0.04998,(OTU027030:0.0495,OTU028163:0.07158)0.421:0.00015)0.828:0.04281,((((((OTU026957:0.00015,(OTU049526:0.09084,OTU046333:0.00016)0.847:0.01294)0.965:0.04007,OTU023717:0.01288)0.326:0.00014,OTU037626:0.02646)0.975:0.04029,(OTU039142:0.07191,(OTU030012:0.01313,OTU035294:0.00014)0.755:0.01204)0.236:0.01399)0.826:0.00016,((((OTU038493:0.00014,((OTU043141:0.00016,((OTU028297:0.00014,OTU040042:0.01294)0.857:0.01309,OTU009132:0.00015)0.883:0.01289)0.774:0.01293,OTU026770:0.01294)0.776:0.0129)0.180:0.00014,OTU036239:0.01294)0.846:0.01289,(OTU016215:0.00014,(OTU037574:0.01285,OTU030786:0.01294)0.924:0.00015)0.887:0.00015)0.684:0.00014,(((OTU033323:0.02717,(OTU038046:0.01309,(OTU036238:0.00014,OTU043472:0.01289)0.697:0.00014)0.911:0.04171)0.946:0.00014,(((((OTU025793:0.00721,OTU037438:0.02479)0.796:0.00723,OTU042046:0.00015)0.453:0.0128,OTU039749:0.00015)0.900:0.01289,OTU024396:0.00014)0.873:0.01347,(OTU032411:0.01414,OTU043420:0.01271)0.778:0.01332)0.256:0.00015)0.807:0.01342,(OTU038264:0.00014,OTU045009:0.01294)0.814:0.01389)0.781:0.01245)0.925:0.02653)0.794:0.01417,(OTU013498:0.01321,((OTU032698:0.0273,OTU052687:0.00014)0.966:0.05671,OTU014021:0.00014)0.611:0.02719)0.861:0.02846)0.743:0.01551)0.924:0.05305,((OTU034544:0.09646,OTU051295:0.03201)0.906:0.00015,(OTU029641:0.07043,((((OTU016746:0.00015,OTU025515:0.07193)0.825:0.02649,(((OTU002730:0.00014,((OTU002067:0.00864,(OTU001446:0.00016,OTU028317:0.01294)0.937:0.00864)0.937:0.00864,(OTU002118:0.00016,(OTU001718:0.00853,(OTU018646:0.01301,(OTU002022:0.00014,OTU043678:0.01279)0.052:0.00014)0.933:0.00853)0.933:0.00853)0.279:0.00014)0.878:0.01294)0.838:0.01294,OTU032710:0.00016)0.850:0.01289,OTU015163:0.00014)0.313:0.00016)0.831:0.01306,(OTU031838:0.00014,(OTU018188:0.02629,OTU036610:0.00016)0.882:0.01309)0.769:0.01296)0.088:0.00016,OTU007993:0.07198)0.793:0.04993)0.151:0.03286)0.839:0.06075)0.666:0.0214,(((OTU013202:0.00015,((OTU029993:0.0131,(OTU003283:0.00014,OTU003894:0.01283)0.848:0.01309)0.612:0.00014,((((((OTU044750:0.01277,(OTU018612:0.00014,(OTU001775:0.01309,OTU033844:0.02657)0.999:0.00015)0.628:0.00016)0.891:0.01309,(OTU027579:0.00014,((OTU023665:0.01302,OTU043930:0.0132)0.811:0.01319,(OTU025723:0.02777,(OTU018762:0.00015,OTU039775:0.01277)0.764:0.01296)0.758:0.01342)0.992:0.00015)0.877:0.00016)0.864:0.01309,OTU017823:0.0128)0.294:0.00015,OTU039013:0.01277)0.731:0.00014,OTU000307:0.00014)0.601:0.00014,((OTU034559:0.00014,(OTU023834:0.00014,OTU017531:0.01285)0.870:0.01293)0.131:0.01289,(OTU002867:0.00016,(OTU025913:0.01294,OTU046789:0.00015)0.847:0.01285)0.084:0.00015)0.833:0.01293)0.870:0.01285)0.917:0.00015)0.880:0.00015,((OTU015681:0.00016,(OTU018874:0.0131,(((((OTU046011:0.00015,(OTU033692:0.01309,OTU042139:0.00014)0.845:0.01294)0.392:0.00014,OTU051327:0.01309)0.928:0.02658,(OTU002755:0.00014,(OTU025329:0.01277,(OTU016373:0.01283,OTU014099:0.01309)0.108:0.00014)0.364:0.00015)0.895:0.00014)0.833:0.01294,OTU012095:0.00015)0.846:0.00831,((OTU012319:0.00015,OTU038864:0.02689)0.763:0.01488,OTU009839:0.07451)0.688:0.0077)0.846:0.00831)0.232:0.00015)0.842:0.01284,(((OTU016053:0.02713,((OTU016469:0.00016,(((OTU012233:0.01289,(OTU010997:0.00014,(OTU051818:0.01275,OTU045968:0.01289)0.780:0.00014)0.945:0.00015)0.934:0.02732,OTU015097:0.00016)0.895:0.01297,((OTU042946:0.00014,((OTU015368:0.01309,OTU033972:0.00015)0.752:0.01278,(OTU011492:0.00014,OTU040232:0.01277)0.798:0.01405)0.851:0.02804)0.418:0.02686,(OTU010929:0.00014,(OTU039361:0.00015,OTU017935:0.01294)0.828:0.0131)0.852:0.01309)0.618:0.00016)0.857:0.01298)0.846:0.0131,OTU017470:0.00015)0.125:0.00014)0.049:0.01309,(OTU047743:0.00014,OTU049111:0.01295)0.825:0.01311)0.886:0.00014,OTU003408:0.00014)0.889:0.00014)0.863:0.01288)0.756:0.00014,(((OTU003257:0.02814,(OTU039825:0.01289,OTU047472:0.00015)0.895:0.04178)0.746:0.01438,(((((OTU047819:0.0128,OTU048360:0.00015)0.942:0.00014,(((OTU014004:0.00016,OTU051136:0.04157)0.781:0.02665,OTU028675:0.07389)0.914:0.00015,(OTU027680:0.0128,OTU038428:0.00014)0.822:0.01317)0.791:0.01317)0.785:0.01344,((OTU003304:0.02732,OTU034487:0.00016)0.853:0.01309,OTU033365:0.00016)0.775:0.01307)0.774:0.01384,OTU028651:0.01338)0.945:0.00015,OTU033610:0.02702)0.841:0.02609)0.799:0.0143,((OTU009938:0.0312,(OTU038190:0.04034,(OTU046527:0.05709,(OTU018321:0.00015,OTU050208:0.04197)0.329:0.00013)0.888:0.06756)0.653:0.03498)0.867:0.06258,((((OTU036808:0.00016,(OTU047809:0.00016,OTU010932:0.01289)0.843:0.01289)0.874:0.01289,OTU049909:0.00015)0.834:0.01309,(((OTU044432:0.00016,(OTU025499:0.02506,(OTU032890:0.01309,OTU046822:0.00015)0.140:0.00725)0.801:0.00726)0.756:0.00015,(((OTU011186:0.00014,OTU050994:0.01301)0.933:0.00853,(OTU026802:0.00014,OTU036268:0.01285)0.933:0.00853)0.933:0.00853,OTU043355:0.00015)0.873:0.01308)0.918:0.0274,(OTU026086:0.00857,(OTU026162:0.01289,OTU027945:0.00015)0.921:0.00857)0.921:0.00869)0.024:0.00015)0.852:0.02657,((OTU035729:0.00015,(((OTU036395:0.0129,((OTU028508:0.00014,(OTU026382:0.02698,(OTU013071:0.01309,(((OTU010947:0.00014,(OTU011912:0.01309,OTU010980:0.01294)0.694:0.00015)0.993:0.00015,OTU015276:0.02714)0.825:0.01309,OTU034700:0.00014)0.097:0.00016)0.911:0.02647)0.939:0.00014)0.614:0.00016,(OTU013514:0.01301,OTU037838:0.00014)0.855:0.01281)0.838:0.01301)0.120:0.00014,(OTU038962:0.00015,OTU047710:0.01289)0.842:0.01284)0.908:0.00864,(((OTU038129:0.00014,OTU028715:0.02688)0.668:0.01278,OTU047456:0.00014)0.876:0.01309,OTU012069:0.00015)0.908:0.00864)0.908:0.00864)0.861:0.01308,((OTU018343:0.00853,(OTU026407:0.00016,((OTU033472:0.00734,(OTU011194:0.01342,OTU049026:0.01341)0.760:0.00719)0.921:0.04363,(OTU015236:0.01294,OTU029929:0.00015)0.759:0.01349)0.727:0.01349)0.933:0.00853)0.933:0.00853,(((OTU040257:0.00016,(((OTU031465:0.00015,(OTU027329:0.02731,OTU027929:0.00016)0.851:0.01289)0.518:0.00015,(OTU030126:0.00864,OTU039934:0.00864)0.937:0.00864)0.407:0.0131,(OTU001362:0.00016,OTU028144:0.0131)0.303:0.00014)0.872:0.01309)0.846:0.01288,((OTU023836:0.01309,OTU043091:0.00015)0.871:0.01294,(OTU014864:0.00016,(OTU040304:0.00016,OTU027118:0.01289)0.826:0.01294)0.833:0.01309)0.108:0.00014)0.850:0.00015,OTU012794:0.00015)0.912:0.00015)0.842:0.01291)0.656:0.00014)0.843:0.02694)0.797:0.00016)0.903:0.00015)0.798:0.01381)0.789:0.01425,(((OTU002821:0.03915,(((OTU045475:0.00015,OTU049926:0.04133)0.847:0.01309,(OTU037699:0.00016,(OTU046175:0.00016,(OTU031735:0.00016,OTU012432:0.02731)0.697:0.01283)0.930:0.0273)0.839:0.01286)0.358:0.00016,OTU034572:0.01309)0.756:0.01528)0.784:0.02804,(OTU029141:0.01286,(OTU037320:0.02699,OTU044910:0.00015)0.800:0.01325)0.770:0.01769)0.563:0.02459,(((((OTU008483:0.02662,(OTU013416:0.01319,OTU052703:0.02697)0.768:0.0133)0.769:0.01291,((OTU013707:0.00015,(OTU015442:0.00014,OTU015608:0.02609)0.838:0.01283)0.794:0.00668,(OTU031369:0.00014,OTU043859:0.01277)0.794:0.00679)0.985:0.07016)0.628:0.00014,(OTU004471:0.01309,(OTU012386:0.00014,(OTU033080:0.01282,OTU040642:0.01277)0.890:0.00016)0.661:0.00015)0.871:0.01281)0.369:0.00014,(OTU039141:0.05772,((OTU046449:0.00015,(OTU029462:0.01293,OTU047414:0.01332)0.831:0.01325)0.692:0.01338,(OTU043673:0.01389,(OTU033469:0.00016,(OTU029595:0.04145,OTU037011:0.00702)0.737:0.007)0.861:0.0275)0.823:0.02756)0.755:0.01291)0.891:0.0279)0.774:0.01315,(OTU036479:0.04098,OTU038311:0.00014)0.784:0.01335)0.773:0.01402)0.755:0.01308)0.759:0.01642)0.882:0.04006,(OTU042321:0.08026,(OTU038221:0.01347,OTU038386:0.01284)0.816:0.02711)0.828:0.02979)0.897:0.00015,((OTU027825:0.00016,OTU037152:0.01294)0.955:0.05988,(((((OTU036684:0.00014,(OTU041797:0.01289,OTU047741:0.00014)0.898:0.02626)0.999:0.16815,((OTU008106:0.04104,(OTU009447:0.00015,(((OTU006435:0.00014,((OTU020098:0.01294,OTU009425:0.00014)0.880:0.01289,(((((OTU008999:0.01278,OTU008993:0.00016)0.925:0.00853,(OTU008377:0.00014,(OTU059116:0.01278,(OTU054032:0.01275,OTU006583:0.00014)0.379:0.00015)0.895:0.01282)0.925:0.00853)0.925:0.00853,OTU020150:0.00016)0.257:0.01294,OTU007078:0.01289)0.135:0.00015,(OTU006620:0.00014,(((OTU006642:0.00849,OTU059192:0.0085)0.924:0.00849,(OTU009113:0.01282,OTU009215:0.00016)0.452:0.01278)0.105:0.00014,OTU059481:0.01289)0.928:0.00016)0.918:0.00015)0.833:0.01285)0.917:0.00016)0.411:0.00014,(OTU019835:0.01294,OTU007819:0.01278)0.868:0.00016)0.895:0.00014,OTU054048:0.0131)0.828:0.01282)0.388:0.00014)0.770:0.00585,(OTU059068:0.00015,OTU007503:0.02632)0.793:0.00761)0.909:0.06147)0.022:0.01036,(((OTU036600:0.00014,OTU037781:0.01289)0.825:0.01298,((OTU034503:0.0909,(OTU012239:0.00015,OTU045745:0.01289)0.807:0.01306)1.000:0.00014,OTU029228:0.00016)0.859:0.01293)0.505:0.00011,(OTU035668:0.01314,(OTU014030:0.00015,(((OTU015047:0.00015,OTU012325:0.01289)0.865:0.01283,OTU026790:0.01296)0.184:0.00016,OTU026028:0.02691)0.833:0.01301)0.775:0.01359)0.799:0.01312)0.838:0.02876)0.809:0.02609,(((((OTU047156:0.01296,((((((OTU026277:0.01285,(OTU032443:0.01285,OTU037065:0.00015)0.788:0.02657)0.902:0.00016,OTU046890:0.00016)0.683:0.00014,((OTU002746:0.01289,(OTU046927:0.01289,OTU000620:0.00016)0.004:0.00014)0.759:0.0129,(OTU030494:0.00015,(OTU014964:0.02786,OTU003289:0.05795)0.641:0.01188)0.923:0.04396)0.764:0.01382)0.392:0.01289,OTU046109:0.02712)0.951:0.00016,OTU000099:0.00015)0.798:0.00014,(OTU037493:0.00014,OTU038066:0.01289)0.864:0.01276)0.778:0.013)0.786:0.01301,OTU003323:0.00014)0.057:0.00015,OTU014337:0.01309)0.861:0.01289,(OTU016206:0.00015,OTU036932:0.01289)0.140:0.00016)0.902:0.02679,(OTU013590:0.01285,OTU043559:0.00014)0.923:0.00015)0.957:0.07285)0.750:0.01781,((OTU039948:0.03907,(OTU001426:0.00881,OTU036860:0.00613)0.897:0.0418)0.862:0.04597,((((OTU007793:0.01288,OTU008968:0.00015)0.874:0.03678,(OTU046545:0.03852,(OTU025642:0.07787,OTU047356:0.10223)0.718:0.03005)0.182:0.02634)0.781:0.0185,((OTU043939:0.03038,(OTU018583:0.02574,(OTU047196:0.01275,OTU047228:0.01309)0.880:0.02998)0.896:0.04783)0.639:0.00905,((OTU034494:0.05763,(OTU019817:0.00015,(OTU007140:0.01309,(OTU019070:0.0129,OTU008360:0.01295)0.847:0.00016)0.785:0.01282)0.885:0.00015)0.768:0.01379,(((((OTU007533:0.02645,((OTU008939:0.02731,(OTU020355:0.04225,OTU008926:0.02922)0.947:0.07625)0.873:0.00015,(((OTU019345:0.01289,OTU006797:0.00014)0.740:0.01283,((OTU009668:0.00014,(OTU009029:0.00016,(OTU002209:0.00016,OTU034510:0.04033)0.408:0.0128)0.860:0.01294)0.239:0.00015,((OTU007363:0.00014,((OTU032818:0.01301,(OTU029004:0.0128,OTU010491:0.00014)0.678:0.00015)0.202:0.01289,(OTU008208:0.00014,(OTU008218:0.01289,OTU009635:0.00015)0.891:0.0128)0.844:0.01301)0.899:0.00014)0.288:0.00016,(OTU010410:0.01289,OTU006924:0.01309)0.000:0.00014)0.841:0.01289)0.783:0.01348)0.887:0.02992,(((OTU006928:0.02637,(OTU006873:0.00014,(OTU008292:0.00016,(OTU020373:0.02609,OTU038343:0.00015)0.949:0.02648)0.841:0.01283)0.866:0.00016)0.881:0.02701,(OTU020374:0.00014,OTU007550:0.01309)0.875:0.01291)0.787:0.00016,((OTU006413:0.02669,OTU006476:0.05932)0.755:0.01316,OTU008255:0.04201)0.730:0.02624)0.866:0.02607)0.162:0.01381)0.889:0.04095)0.768:0.01326,((OTU019753:0.01282,(OTU059300:0.01275,OTU007126:0.00014)0.793:0.01282)0.789:0.01321,(OTU008522:0.05508,(OTU059329:0.01289,(OTU007171:0.00015,(OTU007653:0.02659,OTU008890:0.02602)0.936:0.00015)0.860:0.01299)0.821:0.00016)0.793:0.01272)0.771:0.01326)0.776:0.01357,((OTU031250:0.07482,OTU007528:0.01601)0.727:0.02451,(OTU037591:0.02657,OTU007568:0.01285)0.596:0.00014)0.716:0.01269)0.128:0.02372,(((OTU019710:0.0543,(OTU019754:0.00015,(OTU019442:0.0128,OTU019457:0.00015)0.768:0.01282)0.778:0.0195)0.881:0.03978,OTU019364:0.05093)0.764:0.01375,((((OTU028912:0.01284,(OTU018057:0.05702,(OTU031390:0.14616,((OTU035087:0.0131,(OTU038090:0.00016,(OTU041883:0.0128,OTU020349:0.01294)0.859:0.00014)0.888:0.00015)0.878:0.02649,((OTU042322:0.04346,(OTU014665:0.01279,OTU017678:0.00014)0.724:0.01199)0.839:0.02849,(OTU026585:0.00014,OTU044378:0.02616)0.931:0.00015)0.362:0.01314)0.851:0.02622)0.325:0.00015)0.822:0.01351)0.778:0.01332,OTU059153:0.02688)0.799:0.01274,((((OTU001877:0.01289,OTU026126:0.00014)0.876:0.01279,(OTU044775:0.01289,(OTU042029:0.02715,OTU045965:0.02687)0.776:0.01357)0.385:0.00015)0.885:0.01285,OTU042752:0.01289)0.568:0.00015,(((((OTU017830:0.01282,(OTU007538:0.00015,(((OTU008616:0.00016,(((OTU006458:0.00016,(OTU007612:0.00853,OTU008864:0.00853)0.923:0.00853)0.462:0.01289,OTU006466:0.00016)0.923:0.00853,((OTU006778:0.01289,OTU006990:0.00015)0.928:0.0261,OTU043987:0.00014)0.923:0.00853)0.923:0.00853)0.869:0.01288,OTU033280:0.04044)0.098:0.00015,(OTU007016:0.00014,(OTU029704:0.0128,OTU037696:0.01285)0.920:0.00014)0.896:0.00015)0.946:0.02621)0.847:0.0128)0.897:0.00014,OTU006979:0.00014)0.908:0.00016,(OTU046932:0.00014,(OTU011718:0.01285,OTU007555:0.0129)0.112:0.01298)0.865:0.02613)0.840:0.01289,OTU030338:0.01289)0.392:0.00015,OTU018380:0.00014)0.936:0.01277)0.579:0.00015)0.647:0.00881,(OTU019606:0.01374,OTU006819:0.01269)0.855:0.03314)0.763:0.01496)0.821:0.028)0.895:0.00015,(((((OTU019538:0.01289,OTU007541:0.00016)0.763:0.00015,(OTU008795:0.00721,(OTU006460:0.00015,(OTU008871:0.01309,(OTU019771:0.00014,OTU019889:0.02688)0.869:0.02629)0.868:0.00016)0.785:0.00723)0.902:0.02489)0.919:0.02478,(OTU013636:0.00014,OTU018221:0.01309)0.802:0.00722)0.802:0.00721,OTU033981:0.00015)0.885:0.03934,(OTU006727:0.04868,(OTU042711:0.04066,(OTU006971:0.02621,(OTU018022:0.00014,OTU034637:0.01301)0.857:0.01296)0.347:0.00015)0.617:0.00744)0.674:0.01873)0.767:0.01726)0.803:0.0166)0.874:0.02862)0.411:0.01456)0.999:0.00015,((OTU039544:0.00015,OTU048135:0.02712)0.888:0.04107,(OTU034406:0.00016,OTU036339:0.01306)0.981:0.0921)0.339:0.01485)0.754:0.01102)0.747:0.01494)0.726:0.01169)0.697:0.0133)0.990:0.00015,(((((((((((OTU013960:0.01294,OTU003810:0.00015)0.415:0.00016,((((((OTU049279:0.02688,OTU039784:0.00014)0.838:0.01289,(((OTU033633:0.00015,((OTU036935:0.00865,(OTU026447:0.00865,OTU012409:0.00866)0.000:0.00417)0.908:0.00866,(OTU036384:0.00726,(OTU032682:0.00014,OTU036680:0.01289)0.923:0.02493)0.767:0.00729)0.886:0.00014)0.740:0.00015,(OTU035120:0.00014,OTU011460:0.0131)0.863:0.0131)0.847:0.01294,((OTU023691:0.01301,(OTU028396:0.00864,OTU041634:0.00864)0.908:0.00864)0.691:0.00016,((OTU014648:0.01309,OTU016518:0.00014)0.279:0.0129,OTU003460:0.01309)0.774:0.00016)0.889:0.00015)0.886:0.01289)0.872:0.00014,OTU003286:0.00015)0.943:0.00015,((OTU027774:0.01266,OTU034505:0.01318)0.945:0.04666,(OTU051746:0.01789,(OTU039730:0.00704,OTU051479:0.00643)0.964:0.0682)0.761:0.01623)0.694:0.00962)0.839:0.01298,OTU012616:0.00014)0.908:0.00854,(OTU012054:0.00016,(((OTU034255:0.00865,((OTU042204:0.00014,(OTU016260:0.00014,OTU034720:0.01294)0.846:0.01289)0.920:0.00865,((OTU003337:0.00014,((OTU031004:0.01294,OTU000618:0.00014)0.839:0.01309,(OTU016722:0.01309,OTU042383:0.00016)0.304:0.0129)0.644:0.00014)1.000:0.00014,OTU049287:0.02625)0.920:0.00865)0.717:0.00417)0.920:0.00865,OTU025846:0.00015)0.373:0.0131,OTU015414:0.01309)0.308:0.00016)0.907:0.0087)0.908:0.00853)0.947:0.02614,(((OTU002391:0.00014,((OTU013359:0.02605,(OTU013982:0.00014,OTU024384:0.02664)0.837:0.02723)0.066:0.00015,OTU018728:0.01294)0.189:0.00016)0.724:0.00016,((OTU018297:0.0128,(OTU047561:0.00014,(((OTU043252:0.00014,(OTU002195:0.01293,OTU031943:0.04044)0.227:0.00014)0.857:0.01288,OTU017491:0.00014)0.870:0.01289,OTU031023:0.01294)0.915:0.00015)0.864:0.00016)0.645:0.00015,OTU043663:0.0131)0.837:0.01309)0.864:0.01291,(((OTU026631:0.00014,((OTU028687:0.00016,OTU050828:0.02689)0.842:0.01301,(OTU045487:0.01309,OTU047220:0.00014)0.861:0.01278)0.904:0.00014)0.000:0.00016,(((((OTU018840:0.00015,(OTU013595:0.00016,(OTU023378:0.00016,OTU037131:0.01309)0.883:0.02689)0.895:0.02667)0.577:0.01278,((OTU016509:0.01289,((OTU013627:0.00865,((OTU051786:0.02692,OTU051863:0.01293)0.765:0.01324,OTU013212:0.00014)0.908:0.00865)0.733:0.00417,((OTU017466:0.00014,(OTU035848:0.01294,OTU018960:0.00014)0.860:0.01309)0.519:0.01295,OTU018763:0.00015)0.908:0.00865)0.908:0.00865)0.701:0.00014,OTU002872:0.00014)0.705:0.00015)0.849:0.01309,(OTU003480:0.00864,OTU044136:0.00864)0.908:0.00864)0.126:0.00015,OTU002102:0.00016)0.870:0.01289,(OTU034830:0.00864,OTU047806:0.00864)0.920:0.00864)0.726:0.00014)0.950:0.00016,(((((OTU034948:0.01321,(OTU024585:0.0128,OTU026235:0.00014)0.795:0.01338)0.803:0.01295,((((OTU010924:0.00015,(OTU038408:0.04161,(OTU013966:0.0131,OTU032707:0.00015)0.843:0.01308)0.983:0.00016)0.917:0.01286,OTU003299:0.00016)0.885:0.00014,OTU041601:0.0416)0.050:0.01309,OTU029294:0.00014)0.857:0.01309)0.638:0.00014,OTU003288:0.00014)0.853:0.01289,(OTU002840:0.00016,(OTU012145:0.01311,((OTU010751:0.00014,((OTU030156:0.00014,OTU036975:0.01279)0.471:0.00016,(OTU042525:0.00729,OTU037339:0.02518)0.764:0.0073)0.866:0.0131)0.764:0.00728,(OTU032622:0.02636,OTU000887:0.00061)0.945:0.02455)0.764:0.00728)0.729:0.00015)0.727:0.00015)0.908:0.00864,(OTU003075:0.0131,(OTU016432:0.00015,(OTU031463:0.00016,OTU043131:0.01309)0.847:0.01279)0.249:0.00011)0.908:0.00864)0.908:0.00863)0.880:0.01281)0.613:0.00016)0.915:0.02679,(((OTU034574:0.00014,((OTU003434:0.00014,(OTU029789:0.0131,(((((OTU011575:0.00016,OTU035976:0.01294)0.937:0.00864,OTU034059:0.00864)0.937:0.00864,OTU040992:0.01289)0.704:0.00015,OTU024804:0.00014)0.884:0.00015,(OTU023387:0.00864,OTU044070:0.00864)0.908:0.00864)0.842:0.0131)0.522:0.00015)0.848:0.01294,(OTU029738:0.03995,((((OTU015029:0.04143,OTU012065:0.0131)0.772:0.02346,(OTU025273:0.01279,OTU037089:0.00014)0.737:0.01718)0.030:0.01408,((((OTU013814:0.00771,OTU032722:0.00693)0.868:0.02548,((OTU003857:0.00014,(((((OTU013698:0.00011,OTU026462:0.01289)0.077:0.00016,OTU023606:0.01309)0.845:0.01289,OTU046085:0.00016)0.187:0.00014,OTU016384:0.0131)0.859:0.01309,OTU029005:0.02639)0.000:0.00015)0.780:0.0077,((OTU047622:0.00015,(OTU039970:0.00014,(OTU043322:0.00014,((OTU031906:0.01277,OTU011603:0.00014)0.870:0.01289,OTU040831:0.01309)0.010:0.00015)0.829:0.01289)0.091:0.01289)0.830:0.01289,OTU002105:0.00014)0.780:0.00693)0.870:0.02508)0.661:0.01381,((((OTU041048:0.02623,OTU008935:0.00016)0.886:0.01283,(OTU002169:0.01361,(OTU036634:0.00847,(OTU025744:0.00014,(OTU044781:0.00016,(OTU023592:0.00014,OTU041241:0.01289)0.397:0.0128)0.859:0.01289)0.915:0.00847)0.777:0.00867)0.741:0.02775)1.000:0.00016,OTU020033:0.00016)0.844:0.013,(OTU032587:0.00015,OTU037786:0.02671)0.851:0.01299)0.940:0.00014)0.844:0.02569,(OTU012354:0.0256,((((OTU050746:0.00014,(OTU018959:0.02681,OTU029924:0.00014)0.900:0.02639)0.940:0.04066,((OTU037204:0.01277,OTU039004:0.00014)0.772:0.01317,(OTU011685:0.00015,OTU034311:0.01289)0.794:0.01381)0.107:0.00715)0.748:0.0072,OTU026626:0.00016)0.834:0.01288,OTU013620:0.00016)0.818:0.03016)0.760:0.01547)0.786:0.02526)0.745:0.0185,(OTU027279:0.01286,OTU049828:0.02756)0.202:0.01318)0.844:0.00014)0.859:0.01304)0.855:0.00014)0.919:0.00014,((OTU029199:0.00016,(OTU047373:0.00014,(OTU045535:0.02689,OTU027215:0.01309)0.936:0.00015)0.922:0.01279)0.934:0.00015,((OTU032592:0.01294,(OTU038980:0.00014,(OTU029172:0.0131,(OTU042685:0.00016,OTU026347:0.02688)0.278:0.01294)0.921:0.00016)0.907:0.00014)0.717:0.00015,OTU033138:0.04076)0.889:0.02723)0.880:0.02681)0.795:0.01344,(((((((OTU041268:0.01319,(OTU038446:0.01294,(OTU045883:0.00014,OTU036001:0.0128)0.797:0.00014)0.889:0.02727)0.803:0.01319,OTU006879:0.01294)0.319:0.00016,OTU032124:0.00016)0.922:0.01279,OTU034533:0.00015)0.435:0.00015,OTU029688:0.01289)0.920:0.00855,(OTU030967:0.00015,OTU008937:0.01294)0.920:0.00855)0.774:0.00722,(OTU038669:0.05909,OTU032283:0.02969)0.761:0.01366)0.798:0.0155)0.770:0.01293)0.865:0.00014,((((((((OTU035529:0.04205,OTU037888:0.00014)0.953:0.02616,((OTU032007:0.0267,OTU012670:0.0267)0.943:0.00016,OTU016255:0.00015)0.885:0.00015)0.880:0.01294,(OTU042121:0.0001,((OTU030499:0.00014,OTU015425:0.01278)0.842:0.01289,OTU024392:0.01309)0.639:0.00015)0.913:0.00016)0.725:0.0132,((OTU003802:0.00015,(OTU038959:0.00014,OTU051660:0.02591)0.827:0.01294)0.721:0.01434,(OTU028946:0.02587,(OTU025344:0.00014,OTU025761:0.12576)0.667:0.01609)0.792:0.02737)0.316:0.01666)0.902:0.04117,OTU040273:0.00014)0.293:0.00016,(OTU036549:0.02736,((OTU044436:0.02746,((OTU046394:0.04163,OTU048316:0.04509)0.741:0.02968,((OTU030932:0.00014,(((OTU010416:0.01278,OTU010380:0.00014)0.888:0.01289,(((OTU011577:0.00014,((OTU037619:0.0131,OTU031578:0.00014)0.288:0.01289,(OTU045420:0.00016,(OTU029368:0.00015,OTU002936:0.01288)0.847:0.01279)0.829:0.01308)0.897:0.00016)0.847:0.00015,OTU044596:0.01277)0.845:0.01282,OTU002881:0.00014)0.246:0.00015)0.859:0.0131,((OTU050771:0.00014,(OTU039679:0.01301,(OTU001335:0.00015,(OTU023854:0.00016,OTU046588:0.02656)0.819:0.01282)0.832:0.01309)0.378:0.00015)0.920:0.01279,OTU016218:0.00015)0.234:0.00016)0.878:0.01289)0.760:0.01337,((((OTU055688:0.00016,(OTU055956:0.00016,(OTU002144:0.00014,(OTU055959:0.01157,OTU047786:0.01277)0.504:0.00015)0.813:0.00016)0.885:0.00865)0.888:0.00014,(((OTU032482:0.01289,(OTU051557:0.00015,((OTU011580:0.00015,(OTU042381:0.01309,(OTU036501:0.00014,OTU036751:0.01309)0.429:0.01281)0.081:0.00015)0.849:0.01289,(OTU031153:0.00016,(OTU002120:0.00014,(OTU016197:0.01288,OTU002912:0.00014)0.969:0.04024)0.923:0.02604)0.024:0.00016)0.981:0.04207)0.819:0.01309)0.874:0.00016,(((((OTU033085:0.01289,(OTU042471:0.01278,OTU010967:0.00014)0.221:0.00014)0.845:0.01309,((OTU018416:0.00016,(OTU037102:0.01301,((OTU044479:0.01301,(OTU013544:0.00864,OTU045893:0.00865)0.908:0.00865)0.038:0.00014,OTU010951:0.00015)0.858:0.01289)0.885:0.00014)0.845:0.00015,(OTU037603:0.01281,OTU011137:0.00014)0.841:0.01309)0.434:0.01281)0.636:0.00016,OTU037466:0.00014)0.638:0.00014,(OTU032809:0.00016,OTU048178:0.01309)0.837:0.013)0.835:0.01289,(OTU038216:0.00015,((OTU012478:0.0131,OTU025869:0.00014)0.845:0.0131,OTU041438:0.0131)0.468:0.00015)0.842:0.01301)0.901:0.00015)0.828:0.00015,OTU002952:0.00014)0.926:0.00016)0.860:0.0108,OTU046435:0.00016)0.849:0.01095,(OTU002539:0.00016,((OTU039541:0.02026,OTU010378:0.02307)0.901:0.03956,OTU045408:0.05557)0.925:0.00015)0.983:0.00014)0.885:0.02215)0.822:0.02228)0.216:0.00015)0.763:0.01095,((OTU047095:0.00015,((OTU006918:0.0281,(((OTU053603:0.04363,(OTU043860:0.01331,((OTU012846:0.00016,(OTU027161:0.02729,OTU042439:0.01319)0.783:0.01318)0.767:0.00568,(OTU045287:0.01232,(OTU025581:0.01289,OTU038780:0.00015)0.804:0.01414)0.931:0.04199)0.794:0.00852)0.732:0.01265)0.783:0.01423,OTU043649:0.00016)0.895:0.01294,OTU031148:0.00014)0.746:0.01293)0.774:0.01374,(OTU025901:0.01309,OTU030784:0.00015)0.953:0.0273)0.978:0.00015)0.864:0.01294,OTU035353:0.00014)0.808:0.01366)0.768:0.01065)0.778:0.01137)0.059:0.00014,OTU047365:0.07342)0.780:0.01099,OTU000705:0.01351)0.812:0.01129)0.803:0.006,OTU052706:0.0254)0.798:0.00577,(((((OTU048832:0.01294,OTU011103:0.00014)0.657:0.00572,OTU040612:0.06608)0.836:0.03394,((OTU029649:0.01277,OTU003867:0.00014)0.980:0.00015,(OTU026099:0.01357,((OTU013577:0.01848,(OTU035916:0.01307,OTU051000:0.04237)0.796:0.02398)0.211:0.03923,OTU038203:0.03217)0.780:0.03273)0.916:0.04291)0.807:0.02474)0.485:0.03382,((((((OTU003509:0.00016,(OTU012624:0.01307,OTU049886:0.05513)0.995:0.00016)0.783:0.01285,OTU028998:0.01309)0.680:0.00014,OTU012286:0.00014)0.899:0.00015,(((OTU010897:0.00016,(OTU033862:0.00015,OTU042594:0.01288)0.402:0.01277)0.844:0.01288,OTU000733:0.00015)0.129:0.00014,(OTU043267:0.00015,(OTU025445:0.01277,OTU046319:0.00014)0.862:0.01285)0.839:0.01301)0.857:0.01294)0.858:0.01294,(((OTU030127:0.07375,(OTU033564:0.07128,OTU016721:0.03229)0.267:0.02693)0.764:0.01759,OTU051738:0.0286)0.811:0.02549,(((OTU017803:0.00014,OTU013623:0.02825)0.847:0.01279,OTU041486:0.00015)0.840:0.01301,OTU014464:0.00016)0.239:0.00015)0.835:0.01311)0.192:0.00016,(((OTU033696:0.01301,OTU036833:0.00015)0.972:0.01195,(OTU035118:0.02771,OTU044368:0.00015)0.858:0.02748)0.978:0.00091,OTU023669:0.00015)0.814:0.0131)0.901:0.02673)0.832:0.00015,((OTU030656:0.01277,OTU040091:0.00014)0.680:0.00015,((((((OTU035435:0.00014,OTU037669:0.01289)0.438:0.01277,OTU047883:0.01289)0.914:0.00015,OTU001641:0.00014)0.701:0.00016,(OTU010766:0.0131,(OTU032325:0.0131,OTU045109:0.00015)0.131:0.01301)0.329:0.00014)0.765:0.00732,((((OTU010719:0.00016,(OTU039312:0.01277,(OTU013425:0.01299,(OTU011945:0.00015,OTU036828:0.01277)0.591:0.00014)0.932:0.02638)0.867:0.00016)0.903:0.00016,OTU017705:0.04206)0.240:0.01301,OTU017740:0.01309)0.156:0.00016,OTU029054:0.00016)0.765:0.00733)0.895:0.02546,(OTU012250:0.00015,(OTU012408:0.01353,(((OTU045208:0.00014,OTU046241:0.01289)0.977:0.04098,((OTU044114:0.00014,(OTU029185:0.03007,OTU047360:0.0107)0.930:0.0467)0.422:0.00015,OTU014729:0.04276)0.662:0.02524)0.579:0.00014,OTU037153:0.0133)0.284:0.00016)0.858:0.01269)0.806:0.00015)0.594:0.01281)0.828:0.01302)0.816:0.01301)0.796:0.0108,(OTU049818:0.05407,((OTU035830:0.02667,(OTU028447:0.01306,(OTU012183:0.00014,OTU048222:0.01277)0.904:0.02768)0.402:0.01355)0.905:0.00016,OTU010779:0.00016)0.774:0.0208)0.792:0.02132)0.937:0.00014,((((OTU001682:0.00014,((OTU018324:0.00015,OTU055671:0.00014)0.311:0.01781,OTU055748:0.00014)0.646:0.00015)0.804:0.01041,((OTU033440:0.00015,OTU034994:0.01293)0.893:0.02839,OTU044592:0.02841)0.714:0.0118)0.822:0.01049,(OTU017729:0.00014,(OTU037771:0.01285,OTU018581:0.01289)0.896:0.00016)0.973:0.00014)0.893:0.02107,(((((OTU017728:0.01289,OTU018686:0.00016)0.765:0.01298,(OTU045594:0.00015,(OTU029593:0.00015,OTU046711:0.01309)0.862:0.01289)0.938:0.04123)0.897:0.02857,(OTU010412:0.02657,(OTU032660:0.01289,OTU036731:0.00014)0.794:0.00015)0.744:0.01319)0.761:0.01322,OTU007627:0.02661)0.709:0.00015,((OTU010377:0.00014,OTU010406:0.01278)0.832:0.02721,(((OTU029234:0.00015,(OTU002913:0.01287,(OTU036368:0.00015,(OTU042707:0.0131,OTU041192:0.0131)0.483:0.00016)0.763:0.01301)0.902:0.02661)0.758:0.01335,(((((((OTU018521:0.00014,OTU027969:0.01292)0.995:0.09732,(OTU008504:0.00015,(OTU042410:0.04314,((((OTU002938:0.00014,((OTU001703:0.00016,(OTU033444:0.02639,OTU001648:0.01289)0.552:0.00016)0.913:0.0128,(OTU018006:0.00014,(((OTU001413:0.00014,((OTU030837:0.01309,OTU030947:0.00014)0.915:0.02681,(OTU059293:0.0263,(OTU017609:0.00014,OTU028709:0.0128)0.339:0.00016)0.482:0.0128)0.945:0.00015)0.899:0.00016,OTU039393:0.01289)0.831:0.01285,(OTU002842:0.01285,OTU033013:0.00014)0.863:0.01282)0.913:0.00015)0.902:0.00014)0.849:0.01289)0.982:0.00016,((OTU045640:0.01352,(OTU026318:0.00016,OTU028351:0.01309)0.787:0.01303)0.728:0.01697,(OTU038963:0.04341,OTU045755:0.06802)0.680:0.0219)0.826:0.02421)0.991:0.08864,((OTU018402:0.00015,(((OTU015457:0.01311,(OTU031878:0.00016,(OTU046982:0.01294,(OTU010791:0.00014,(OTU041975:0.01277,OTU011110:0.01289)0.885:0.00016)0.911:0.00015)0.884:0.01289)0.839:0.01311)0.992:0.00015,((OTU035283:0.02773,(((OTU017956:0.01303,(OTU055727:0.00014,(OTU023574:0.00014,OTU055664:0.00015)0.322:0.01784)0.652:0.00016)0.930:0.00787,OTU035817:0.00909)0.936:0.00769,(OTU031222:0.00014,OTU002877:0.02624)0.610:0.00015)0.791:0.01232)0.752:0.01187,OTU028527:0.00015)0.851:0.01193)0.824:0.01204,(OTU013975:0.00014,(OTU033193:0.01309,OTU033924:0.01277)0.628:0.00015)0.995:0.00014)0.851:0.01186)0.840:0.01203,(((OTU030370:0.00014,OTU018425:0.02731)0.844:0.013,(OTU003108:0.0131,(OTU018747:0.01289,OTU010696:0.00014)0.607:0.00015)0.859:0.0131)0.890:0.00015,(OTU001705:0.00015,((OTU002070:0.01309,(OTU003785:0.00014,OTU048354:0.01277)0.864:0.01289)0.123:0.00015,(OTU034300:0.00016,((OTU049853:0.00014,(OTU001636:0.01328,OTU028502:0.01296)0.805:0.01332)0.880:0.01294,(OTU003771:0.00014,OTU043754:0.01277)0.855:0.00016)0.949:0.02688)0.850:0.01285)0.919:0.00015)0.883:0.00015)0.959:0.00015)0.534:0.00015)0.857:0.02651,(OTU018522:0.02818,(OTU002540:0.00015,(OTU027114:0.01309,(OTU018642:0.00015,(OTU023340:0.00014,OTU032615:0.01277)0.924:0.02646)0.140:0.00014)0.943:0.02657)0.775:0.01297)0.769:0.0134)0.901:0.03936)0.195:0.01144)0.938:0.04437)0.871:0.00015,((OTU045374:0.0326,(((OTU001723:0.01296,(OTU034447:0.04198,((OTU034584:0.02628,((OTU023826:0.00016,(OTU024464:0.01371,OTU030253:0.01269)0.841:0.02759)0.835:0.02704,OTU045729:0.00016)0.838:0.02647)0.915:0.00014,OTU048041:0.0432)0.806:0.01425)0.913:0.00015)0.842:0.01287,OTU002875:0.00014)0.921:0.03808,OTU042298:0.03887)0.820:0.00015)0.855:0.02846,((OTU040459:0.02708,(OTU002757:0.01285,(OTU042353:0.04127,(OTU014285:0.00014,(OTU012332:0.00014,OTU033019:0.01309)0.648:0.01281)0.689:0.01832)0.880:0.04231)0.866:0.02815)0.766:0.01324,OTU031377:0.04213)0.785:0.01881)0.763:0.02058)0.827:0.02117,(((OTU012484:0.01289,(OTU030565:0.04286,((OTU047902:0.00014,(OTU034983:0.02505,(OTU037086:0.01294,OTU045119:0.00014)0.806:0.00725)0.806:0.00724)0.822:0.02441,(OTU031693:0.02224,OTU032498:0.03786)0.793:0.02021)0.600:0.00799)0.855:0.04234)0.461:0.00015,(OTU037058:0.07707,OTU044346:0.04485)0.807:0.02543)0.885:0.02674,OTU042751:0.04133)0.090:0.00015)0.783:0.01198,(OTU033299:0.01285,OTU008492:0.02677)0.561:0.00015)0.819:0.01203,((((OTU040265:0.00015,((OTU037340:0.00016,((OTU018600:0.01309,OTU027404:0.00014)0.840:0.02669,OTU009627:0.05701)0.759:0.01331)0.905:0.02679,(OTU025427:0.00016,((OTU026773:0.00014,(OTU047093:0.00014,(OTU036566:0.01277,OTU010691:0.00014)0.883:0.01289)0.838:0.01282)0.847:0.01289,OTU031820:0.00015)0.889:0.01286)0.835:0.01309)0.372:0.00015)0.970:0.00014,((OTU011703:0.00014,(OTU044187:0.00014,((OTU028532:0.00732,OTU038879:0.02547)0.765:0.00732,OTU048157:0.00015)0.862:0.013)0.854:0.01285)0.465:0.00014,OTU034139:0.01294)0.949:0.0267)0.958:0.04064,OTU040354:0.01298)0.523:0.00016,OTU027015:0.01291)0.759:0.01305)0.791:0.01241,((((OTU013457:0.02159,(OTU033554:0.15092,OTU014270:0.00015)0.397:0.02152)0.959:0.05776,OTU059785:0.00014)0.958:0.05673,OTU040534:0.04097)0.877:0.00014,((((OTU036033:0.0129,OTU043023:0.0128)0.156:0.00016,(OTU041505:0.01309,(OTU036269:0.00016,(((OTU032379:0.01308,(OTU027244:0.00014,OTU028181:0.01301)0.908:0.00016)0.979:0.05688,((((OTU008280:0.00014,((OTU018379:0.00014,OTU024450:0.01289)0.926:0.02633,OTU038381:0.01294)0.884:0.00014)0.894:0.00015,OTU033485:0.01309)0.831:0.01296,(OTU007250:0.01294,(OTU001936:0.00014,(OTU007245:0.01294,OTU006864:0.00015)0.865:0.01289)0.350:0.00016)0.857:0.0131)0.267:0.00016,OTU007322:0.0131)0.864:0.01291)0.739:0.00015,OTU053669:0.01281)0.843:0.0128)0.172:0.00016)0.842:0.0129)0.973:0.04261,OTU019595:0.00016)0.892:0.02803,((OTU002104:0.02618,OTU029889:0.00016)0.206:0.01572,OTU009674:0.07589)0.646:0.00991)0.835:0.01395)0.771:0.01391)0.845:0.02513)0.788:0.01215,(OTU030726:0.00016,(((((OTU032096:0.01295,OTU041998:0.01331)0.879:0.02711,OTU039983:0.02717)0.448:0.00016,OTU032758:0.01299)0.831:0.0266,OTU030006:0.04091)0.932:0.00014,(((OTU026868:0.00014,OTU029940:0.01289)0.689:0.00014,(OTU045834:0.02654,OTU006862:0.01454)0.924:0.04288)0.798:0.01289,(OTU030493:0.04162,(OTU035180:0.02688,(OTU037789:0.00014,OTU044321:0.01285)0.894:0.00015)0.796:0.01285)0.789:0.01357)0.439:0.01338)0.817:0.00015)0.980:0.00016)0.851:0.02455)0.851:0.00014)0.773:0.01221)0.783:0.01012)0.826:0.02673,((OTU043921:0.01406,(OTU049832:0.05663,((((OTU009806:0.00591,((OTU019653:0.04215,OTU030661:0.00016)0.830:0.0284,(OTU007264:0.11174,(OTU010414:0.01307,(OTU053908:0.01289,OTU008846:0.00014)0.961:0.00015)0.696:0.01243)0.772:0.01552)0.893:0.03973)0.734:0.00306,(OTU008853:0.00014,OTU009613:0.02612)0.747:0.00621)0.925:0.02456,((OTU035826:0.00014,OTU041074:0.01282)0.703:0.01124,OTU031937:0.13395)0.836:0.0309)0.548:0.00015,(OTU042006:0.00015,OTU044884:0.05785)0.903:0.02705)0.269:0.03779)0.847:0.05831)0.705:0.02897,OTU009398:0.01405)0.898:0.0571)0.764:0.01681,((((OTU029263:0.00016,(OTU038317:0.00725,(OTU044974:0.00015,(OTU047046:0.00856,(OTU015441:0.00015,(OTU010837:0.00859,(OTU040266:0.00015,(OTU031739:0.01301,OTU038149:0.00015)0.627:0.01281)0.921:0.00858)0.921:0.0086)0.920:0.00855)0.920:0.00856)0.773:0.00726)0.813:0.02495)0.960:0.02693,(OTU033383:0.12778,OTU036665:0.00015)0.500:0.00015)0.876:0.05542,((((OTU002238:0.05913,OTU047957:0.02862)0.754:0.01167,(((OTU011474:0.00015,(OTU037217:0.01289,OTU039228:0.00015)0.857:0.01289)0.161:0.00015,(((OTU011594:0.01295,((OTU019009:0.01317,OTU026251:0.01298)0.868:0.02535,(OTU053929:0.00014,(((((OTU020369:0.00016,(OTU053922:0.04107,OTU059156:0.00015)0.838:0.0128)0.487:0.00014,((OTU030397:0.02664,OTU044057:0.02724)0.940:0.00014,OTU019366:0.00015)0.741:0.01289)0.862:0.01308,OTU034661:0.00014)0.914:0.02675,(((OTU008809:0.00015,((OTU040406:0.02676,((OTU002784:0.02675,(OTU034872:0.02252,(OTU003715:0.00014,OTU042044:0.01309)0.813:0.02213)0.354:0.02256)0.937:0.00015,OTU007593:0.01308)0.788:0.01328)0.776:0.01293,((OTU033364:0.00015,OTU059339:0.02693)0.446:0.02726,OTU040730:0.0418)0.313:0.00016)0.833:0.01301)0.881:0.00015,(OTU008577:0.00014,OTU059483:0.02689)0.844:0.01307)0.775:0.01565,((OTU039495:0.0567,OTU019583:0.00014)0.789:0.01548,((OTU053617:0.00015,(OTU046237:0.07205,(OTU053891:0.02489,((((OTU008342:0.00015,(((OTU044773:0.02358,(OTU044015:0.01309,(OTU029195:0.01323,OTU040919:0.00014)0.898:0.00015)0.773:0.02318)0.806:0.02313,OTU035386:0.00016)0.912:0.01281,OTU019635:0.00016)0.880:0.01309)0.862:0.01289,OTU026600:0.00015)0.386:0.00015,OTU020069:0.01308)0.932:0.03199,((OTU007605:0.00015,OTU008481:0.01309)0.715:0.0243,(OTU023355:0.02659,OTU030384:0.00014)0.920:0.05181)0.791:0.02485)0.747:0.00016)0.635:0.03543)0.567:0.00385)0.751:0.02695,(((OTU012375:0.00014,OTU002858:0.01282)0.588:0.00015,(OTU041879:0.00014,((OTU045281:0.01309,(OTU014915:0.013,OTU003808:0.00014)0.196:0.00014)0.849:0.01309,(OTU025760:0.00015,(OTU026275:0.01289,(OTU032256:0.00014,OTU049157:0.01275)0.431:0.00015)0.859:0.01279)0.635:0.00014)0.366:0.01289)0.908:0.02689)0.842:0.01293,(OTU014579:0.01309,OTU018680:0.00015)0.855:0.01285)0.673:0.00016)0.731:0.0115)0.818:0.02875)0.862:0.0267)0.125:0.00016,((OTU043595:0.05876,OTU006834:0.01457)0.856:0.02659,(OTU043659:0.01495,(OTU009516:0.00014,OTU009738:0.01428)0.799:0.01385)0.795:0.01477)0.767:0.01406)0.912:0.02688)0.763:0.00718)0.763:0.00725)0.208:0.00014,(OTU026342:0.04052,OTU025152:0.00014)0.848:0.01309)0.835:0.01311,(((OTU029136:0.00014,(((OTU047980:0.01281,OTU028743:0.00014)0.885:0.01309,OTU043288:0.00016)0.863:0.01294,(OTU030102:0.01295,(OTU030668:0.00015,OTU034063:0.02731)0.797:0.01305)0.805:0.01295)0.880:0.00014)1.000:0.00014,(OTU008235:0.05682,OTU015123:0.0137)0.344:0.02635)0.809:0.01286,(((OTU035877:0.01289,OTU041933:0.00014)0.873:0.01294,(OTU018331:0.01309,OTU045517:0.00014)0.880:0.01289)0.914:0.00014,OTU031087:0.00016)0.870:0.00014)0.536:0.00015)0.879:0.01301)0.787:0.01339,((OTU019544:0.00014,(OTU007175:0.0131,OTU008899:0.00015)0.142:0.01301)0.801:0.01313,(OTU029449:0.02623,OTU050844:0.05628)0.889:0.00014)0.812:0.01316)0.769:0.01351)1.000:0.00016,(((OTU042682:0.00016,(((OTU016530:0.0131,OTU019597:0.00016)0.921:0.0086,(((OTU019888:0.01294,((OTU025530:0.01309,(OTU047479:0.00014,OTU049890:0.01282)0.305:0.00016)0.282:0.0129,OTU026242:0.01309)0.142:0.00014)0.300:0.00015,OTU008555:0.00015)0.905:0.00014,((OTU036911:0.01309,OTU009809:0.00014)0.873:0.013,(OTU008056:0.00014,(OTU059168:0.01289,OTU059397:0.01309)0.643:0.00015)0.884:0.00016)0.224:0.0131)0.921:0.00859)0.921:0.00859,(((OTU053694:0.02284,OTU044530:0.02324)0.771:0.02211,OTU046839:0.04128)0.920:0.00014,OTU008920:0.00014)0.214:0.00016)0.863:0.01294)0.844:0.0131,OTU013272:0.02613)0.967:0.00014,((OTU028545:0.00015,OTU041196:0.01289)0.805:0.01342,(((OTU010115:0.00016,(OTU042891:0.00016,(OTU029772:0.00014,OTU039058:0.02617)0.852:0.01308)0.906:0.02699)0.850:0.01287,((OTU033055:0.00015,OTU009692:0.02628)0.743:0.01271,(OTU038227:0.01445,(OTU025436:0.00839,OTU031964:0.00839)0.776:0.00864)0.645:0.01465)0.788:0.01443)0.617:0.00014,((((OTU017669:0.00016,((((((OTU017612:0.00014,(OTU018337:0.0263,OTU016874:0.02648)0.946:0.00015)0.868:0.01309,((((OTU037260:0.01285,OTU038550:0.00014)0.792:0.00014,(OTU012690:0.02723,OTU045093:0.00016)0.883:0.02705)0.915:0.02626,(((OTU015116:0.01346,(OTU012195:0.01298,OTU018382:0.00014)0.125:0.01342)0.771:0.00814,((OTU018731:0.0131,OTU035406:0.00016)0.782:0.00714,OTU002549:0.02535)0.030:0.0009)0.864:0.02611,OTU027896:0.01364)0.756:0.01289)0.922:0.00015,OTU015280:0.00015)0.656:0.00016)0.857:0.01281,(((OTU002822:0.01281,OTU001675:0.00014)0.908:0.00863,(OTU002127:0.01283,(OTU002283:0.00014,((OTU017896:0.01309,OTU010900:0.00014)0.866:0.01301,OTU037651:0.01275)0.796:0.00014)0.858:0.00014)0.908:0.00864)0.908:0.00864,(OTU042408:0.00016,((OTU012875:0.01345,(OTU044893:0.00687,OTU038823:0.02543)0.755:0.0077)0.704:0.0134,(OTU013503:0.00863,((OTU050716:0.01281,OTU033581:0.02807)0.800:0.01386,(OTU014988:0.01294,OTU041100:0.00016)0.952:0.00014)0.908:0.00864)0.908:0.00862)1.000:0.00015)0.821:0.0131)0.542:0.00014)0.351:0.00014,OTU001850:0.00016)0.974:0.00015,((((OTU000522:0.00853,OTU048050:0.00853)0.754:0.00837,OTU055793:0.00014)1.000:0.00015,((((OTU010773:0.01289,(OTU013922:0.00016,OTU027685:0.01294)0.838:0.01289)0.462:0.00014,OTU001724:0.00014)0.831:0.01282,(OTU012869:0.01335,OTU043380:0.01333)0.812:0.01359)0.911:0.00015,OTU010817:0.00016)0.969:0.00015)0.855:0.01076,OTU045081:0.00015)0.870:0.01062)0.898:0.01061,((OTU027957:0.00014,(((OTU013527:0.01294,(OTU015027:0.00015,OTU046629:0.0267)0.917:0.02633)0.386:0.00016,OTU033077:0.00014)0.951:0.02605,(OTU001797:0.00015,(OTU026864:0.01289,OTU042607:0.02638)0.588:0.00015)0.824:0.01282)0.899:0.00015)0.526:0.00015,((OTU034539:0.05729,OTU035383:0.00015)0.861:0.02704,(((OTU028919:0.02681,(OTU029910:0.027,OTU023806:0.00016)0.845:0.01309)0.770:0.00015,(OTU013439:0.00016,((OTU032401:0.01294,(OTU032783:0.01285,OTU018286:0.00013)0.127:0.00014)0.874:0.01309,((((OTU031379:0.02689,(OTU035363:0.00015,((OTU034132:0.02713,(OTU027490:0.02699,OTU016311:0.00014)0.840:0.01309)0.703:0.00014,OTU039770:0.00016)0.855:0.01289)0.828:0.01308)0.987:0.00016,OTU018270:0.00016)0.888:0.00014,(OTU043583:0.00015,OTU045746:0.01289)0.867:0.013)0.913:0.0355,(OTU018768:0.00014,(OTU017562:0.00014,OTU035432:0.01285)0.850:0.01289)0.799:0.01531)0.799:0.01531)0.226:0.00014)0.925:0.01289)0.721:0.00014,OTU013615:0.00015)0.912:0.00016)0.834:0.01294)0.966:0.00015)0.940:0.02209)0.851:0.01061,OTU025380:0.00015)0.801:0.02104,(OTU012839:0.03942,OTU032600:0.05539)0.760:0.02248)0.776:0.01284,((OTU047070:0.01291,(OTU033157:0.04144,((OTU044105:0.00015,(OTU036740:0.0416,(OTU012978:0.0128,OTU018374:0.00014)0.753:0.00015)0.454:0.01288)0.960:0.04199,((OTU012134:0.01298,((OTU034509:0.02663,(((OTU045569:0.02705,OTU030327:0.0411)0.935:0.00014,OTU036226:0.00014)0.841:0.01289,OTU036207:0.00014)0.583:0.02693)0.845:0.00014,OTU003292:0.01299)0.401:0.01285)0.964:0.00016,OTU014095:0.00014)0.767:0.01255)0.799:0.01365)0.839:0.00015)0.960:0.00015,(((((OTU049931:0.00015,(OTU041953:0.01287,((OTU003238:0.00016,(OTU043094:0.01277,OTU038500:0.00015)0.844:0.01289)0.928:0.02642,((OTU016544:0.00015,((((OTU002013:0.00014,OTU031913:0.01277)0.867:0.01294,(OTU023815:0.01294,(OTU043862:0.01294,OTU043392:0.00014)0.366:0.00014)0.145:0.01289)0.868:0.00014,OTU013512:0.00015)0.890:0.00015,OTU003885:0.0131)0.425:0.01281)0.854:0.0131,OTU013543:0.00014)0.827:0.01307)0.755:0.00014)0.862:0.0128)0.914:0.00016,((OTU002716:0.00014,(OTU025540:0.01294,OTU038330:0.00014)0.875:0.01309)0.738:0.01252,((((OTU036315:0.00015,(OTU035279:0.01309,OTU011222:0.00015)0.860:0.01281)0.420:0.02698,(OTU030272:0.00016,((OTU028915:0.00015,OTU042007:0.04088)0.849:0.01289,OTU040240:0.01289)0.640:0.00016)0.833:0.0128)0.570:0.00015,OTU043145:0.00016)0.823:0.01276,(OTU011077:0.00015,((OTU034515:0.00014,((OTU034520:0.00015,(OTU031257:0.01289,OTU011181:0.00016)0.871:0.01309)0.848:0.01286,(((OTU013517:0.00014,(((OTU038072:0.00016,OTU026964:0.0128)0.829:0.01285,OTU040937:0.00014)0.888:0.01309,OTU026440:0.00015)0.899:0.01281)0.883:0.01289,OTU043458:0.00014)0.921:0.02731,OTU023857:0.01289)0.085:0.00015)0.526:0.00015)0.933:0.00015,(OTU031219:0.0267,OTU044984:0.00015)0.932:0.02713)0.854:0.01289)1.000:0.00016)0.420:0.0282)0.900:0.04325)0.786:0.01285,(OTU013619:0.00016,((OTU055689:0.00014,(OTU034459:0.00015,(OTU023653:0.00014,OTU055687:0.00015)0.562:0.0136)0.791:0.01349)0.601:0.00015,((((OTU014265:0.00016,((((OTU037824:0.00015,OTU043118:0.01282)0.919:0.01277,OTU041740:0.02699)0.891:0.00014,OTU023830:0.00014)0.987:0.00015,(OTU052668:0.02662,(OTU048364:0.01283,(OTU031052:0.01293,(OTU001794:0.01285,OTU040280:0.00015)0.761:0.01319)0.804:0.01339)0.834:0.00015)0.935:0.0263)0.164:0.01309)0.647:0.00016,OTU055840:0.00016)0.928:0.0179,OTU043192:0.00015)0.213:0.00015,OTU056097:0.00014)0.915:0.00865)0.879:0.00015)0.784:0.01055)0.882:0.02124,((OTU040140:0.02781,(OTU019852:0.02843,OTU054046:0.00016)0.653:0.01396)0.748:0.01264,OTU012306:0.01291)0.929:0.00015)0.916:0.01034,(OTU010675:0.00014,(OTU014305:0.01289,(OTU012162:0.03102,OTU050197:0.01351)0.770:0.01295)0.919:0.00016)0.972:0.00014)0.834:0.01045)0.746:0.01016)0.889:0.02223)0.790:0.01089)0.801:0.01062)0.850:0.01046)0.425:0.0254,(((OTU030443:0.00015,OTU032321:0.01309)0.917:0.02617,(OTU010768:0.05613,(OTU006350:0.00014,(OTU027149:0.01309,OTU008854:0.02611)0.320:0.00016)0.831:0.01289)0.052:0.00016)0.787:0.00846,(OTU046002:0.13954,((((((OTU033810:0.00014,(OTU055958:0.00014,(OTU023706:0.00014,OTU055820:0.01161)0.351:0.00014)0.861:0.01055)0.841:0.01073,(OTU049801:0.02713,OTU002955:0.00014)0.946:0.00016)0.871:0.01062,OTU028394:0.00015)0.789:0.01056,(OTU040848:0.02688,OTU040888:0.00015)0.796:0.01287)0.882:0.02141,(OTU028128:0.00014,((OTU018667:0.00016,OTU039936:0.05681)0.763:0.0128,OTU032685:0.05555)0.556:0.00014)0.983:0.00014)0.864:0.01072,((OTU044278:0.01282,OTU037076:0.02671)0.904:0.00015,OTU047465:0.00014)0.984:0.00016)0.790:0.01148)0.715:0.0047)0.792:0.01756)0.753:0.01378)0.914:0.05162,OTU027135:0.08037)0.638:0.00892)0.865:0.02356)0.842:0.01035)0.778:0.01026)0.766:0.01021,(((((OTU018632:0.10746,(OTU039957:0.00015,(OTU011037:0.02649,(OTU032236:0.00016,(OTU032759:0.00014,(OTU037952:0.01309,OTU033927:0.01295)0.210:0.00016)0.835:0.01285)0.896:0.01293)0.000:0.00015)0.750:0.00715)0.758:0.00612,(OTU036190:0.01304,OTU042441:0.01297)0.780:0.01333)0.772:0.01518,((OTU037111:0.01352,((OTU039313:0.00016,(OTU035023:0.00016,OTU011122:0.01309)0.835:0.01294)0.581:0.00015,(OTU031119:0.00709,OTU045572:0.03996)0.766:0.00687)0.940:0.04131)0.848:0.02936,(OTU014836:0.0266,((OTU037815:0.00015,(OTU040433:0.01285,OTU046690:0.02669)0.769:0.01309)0.846:0.01309,((OTU011020:0.00015,(OTU011264:0.02681,(OTU030871:0.01277,OTU028246:0.0129)0.450:0.00014)0.855:0.01294)0.949:0.02687,(OTU039497:0.00014,(OTU015146:0.00014,(OTU031796:0.01309,OTU011151:0.01294)0.096:0.00015)0.933:0.01289)0.809:0.00016)0.897:0.02626)0.282:0.00015)0.699:0.01106)0.767:0.0142)0.938:0.05737,(OTU019018:0.02689,(((((OTU025731:0.00015,(OTU028179:0.00015,OTU036287:0.04057)0.522:0.02662)0.808:0.01317,(OTU043751:0.00016,(OTU025803:0.01289,OTU036943:0.00015)0.974:0.04089)0.792:0.01287)0.772:0.01312,((OTU046581:0.04196,((OTU033544:0.00015,(OTU027827:0.00014,(OTU015080:0.00016,OTU035229:0.01309)0.861:0.01309)0.840:0.01313)0.943:0.04031,(OTU013727:0.01258,(OTU010927:0.00015,(OTU031242:0.02752,OTU010943:0.00015)0.837:0.0134)0.799:0.01532)0.200:0.01393)0.115:0.00015)0.944:0.02852,((OTU010944:0.01294,(OTU010955:0.00014,(OTU052690:0.01294,OTU010931:0.00016)0.887:0.01289)0.844:0.01289)0.234:0.00015,(OTU035399:0.00014,((OTU042368:0.09654,(((OTU020177:0.00015,(OTU043305:0.0131,OTU040036:0.01301)0.889:0.00015)0.776:0.00015,((OTU007345:0.01301,OTU007415:0.00014)0.809:0.01301,(((OTU053494:0.00016,OTU053477:0.01309)0.817:0.01289,OTU053549:0.00015)0.767:0.01328,OTU026542:0.01328)0.777:0.01381)0.784:0.01314)0.882:0.01308,((OTU038949:0.01309,OTU044702:0.00016)0.862:0.01281,(OTU047515:0.00014,(OTU032423:0.01289,(OTU048245:0.01294,OTU048102:0.01309)0.118:0.00014)0.877:0.00014)0.905:0.00014)0.747:0.00014)0.692:0.01234)0.541:0.01425,OTU040231:0.04177)0.916:0.00014)0.915:0.01285)0.515:0.00016)0.908:0.02712)0.595:0.00016,((OTU027839:0.00014,OTU031031:0.01294)0.920:0.00852,((OTU029665:0.00016,((OTU038145:0.00014,(OTU028155:0.01301,OTU039972:0.01294)0.046:0.00015)0.872:0.01279,OTU010958:0.01301)0.528:0.00016)0.983:0.00014,OTU053522:0.09021)0.920:0.00852)0.920:0.00856)0.863:0.01296,OTU042559:0.00014)0.235:0.00014)0.834:0.013)0.506:0.00014,(((OTU040557:0.00015,(OTU018023:0.00015,((OTU050550:0.02797,(OTU030692:0.0071,OTU042024:0.00632)0.979:0.07477)0.755:0.01233,OTU042388:0.0404)0.889:0.00014)0.911:0.0128)0.167:0.00014,(OTU038594:0.00014,OTU045288:0.0128)0.870:0.01289)0.823:0.01304,((((OTU014777:0.04225,((OTU025981:0.01289,OTU034881:0.00014)0.851:0.0131,(((OTU004511:0.04063,OTU048166:0.0266)0.500:0.00016,OTU015242:0.00015)0.925:0.01289,OTU028728:0.00016)0.517:0.00015)0.761:0.0138)0.726:0.01245,(OTU025160:0.01145,((OTU006966:0.00014,OTU008476:0.01281)0.550:0.00348,(OTU007652:0.03471,((OTU020097:0.01294,(OTU019906:0.00015,OTU033075:0.01275)0.343:0.00014)0.838:0.01297,(OTU008930:0.00014,(OTU006987:0.01309,OTU008512:0.00016)0.946:0.027)0.935:0.00015)0.878:0.04021)0.891:0.05284)0.944:0.07254)0.906:0.04381)0.488:0.00014,(OTU044628:0.01353,((OTU037851:0.02631,((OTU026384:0.01335,OTU032439:0.01283)0.799:0.01332,(((OTU027298:0.00015,(OTU018455:0.00016,OTU047422:0.01309)0.871:0.01289)0.803:0.01359,((OTU033431:0.00014,(OTU013257:0.00015,OTU042499:0.01286)0.555:0.02689)0.916:0.02688,OTU045568:0.00015)0.779:0.01328)0.782:0.01327,OTU047729:0.00015)0.780:0.01295)0.787:0.01316)0.745:0.00014,(OTU041054:0.07366,(OTU034840:0.03969,((OTU015016:0.0131,(OTU031849:0.00014,(OTU059772:0.05581,OTU003721:0.00015)0.829:0.01281)0.325:0.00015)0.863:0.01285,((OTU028914:0.00015,(((OTU025907:0.01296,(OTU034293:0.01308,(OTU015131:0.00014,OTU035824:0.01289)0.998:0.00015)0.750:0.01302)0.931:0.00016,(OTU013665:0.00015,OTU028362:0.0269)0.830:0.02664)0.047:0.01171,OTU038395:0.05949)0.792:0.01484)0.858:0.01278,((OTU038764:0.01294,OTU042178:0.00014)0.940:0.02671,((OTU012245:0.00014,(OTU032964:0.01294,OTU037185:0.01279)0.877:0.00015)0.936:0.00015,(OTU043146:0.0131,(OTU044480:0.00014,(OTU025559:0.01311,OTU039709:0.0129)0.893:0.00015)0.785:0.00016)0.848:0.0129)0.937:0.02733)0.716:0.00014)0.839:0.00015)0.883:0.02878)0.329:0.01287)0.772:0.01499)0.894:0.02754)0.734:0.0128)0.834:0.02691,(((OTU013540:0.02669,((((OTU006859:0.0128,OTU007498:0.00016)0.937:0.05694,((OTU009160:0.00014,(OTU046056:0.01309,(OTU026882:0.00016,(OTU003717:0.01294,(((((OTU018430:0.01226,OTU031844:0.01508)0.780:0.01456,(OTU029668:0.01322,OTU011128:0.01323)0.719:0.0117)0.809:0.01507,((OTU003724:0.01289,OTU011097:0.00015)0.947:0.0267,OTU028652:0.00016)0.731:0.00015)0.790:0.01332,(OTU015275:0.00015,OTU011193:0.0128)0.806:0.01333)0.773:0.01298,(OTU018466:0.00015,(OTU012203:0.00015,OTU011085:0.01288)0.956:0.03992)0.834:0.02645)0.469:0.00016)0.762:0.00016)0.690:0.00015)0.857:0.01281)0.411:0.00015,(OTU036939:0.00014,(OTU040575:0.01301,(OTU018357:0.00014,((OTU014814:0.01311,(OTU010998:0.00014,(((OTU026112:0.01289,(OTU032298:0.00014,OTU040037:0.05551)0.024:0.01288)0.587:0.00014,OTU039898:0.00015)0.861:0.0128,OTU011184:0.00016)0.871:0.0131)0.223:0.01294)0.688:0.00014,OTU014120:0.00014)0.911:0.0128)0.280:0.00016)0.834:0.01294)0.932:0.02663)0.768:0.01559)0.197:0.01164,OTU036820:0.04003)0.778:0.0157,OTU040921:0.0132)0.763:0.01301)0.696:0.00014,OTU028082:0.02651)0.785:0.01311,((OTU039423:0.01293,(OTU038615:0.00015,(OTU033264:0.07322,(OTU045019:0.01328,OTU041008:0.06091)0.304:0.02681)0.959:0.00016)0.447:0.00014)0.988:0.09376,OTU030467:0.00916)0.754:0.01732)0.614:0.02676)0.934:0.00015)0.813:0.01304)0.803:0.01324)0.807:0.01005,(((((((((OTU010605:0.03614,(OTU029224:0.0462,OTU003306:0.03303)0.864:0.05039)0.787:0.02458,(OTU059654:0.09649,(OTU001827:0.01288,OTU002157:0.00015)0.872:0.0412)0.758:0.01615)0.867:0.00014,(OTU009504:0.00016,(OTU053814:0.04273,OTU009498:0.13076)0.850:0.04949)0.970:0.09774)0.852:0.03667,OTU059119:0.09449)0.880:0.05136,OTU046864:0.05687)0.702:0.00014,OTU018236:0.04323)0.933:0.05611,((((OTU008498:0.0742,(OTU017757:0.10859,OTU040711:0.07129)0.542:0.01205)0.635:0.0046,((((OTU029495:0.01819,((OTU017997:0.01243,(OTU018393:0.01282,OTU041984:0.00016)0.944:0.05816)0.951:0.07697,OTU042980:0.03676)0.791:0.03211)0.857:0.03224,(OTU015128:0.04028,((OTU026446:0.00014,OTU037411:0.01285)0.731:0.00016,(OTU040475:0.02834,OTU040563:0.07614)0.768:0.01194)0.835:0.01959)0.819:0.00016)0.905:0.04652,(OTU052474:0.06162,(OTU048525:0.01295,OTU051944:0.00015)0.915:0.0666)0.745:0.05485)0.907:0.00016,OTU039113:0.03016)0.784:0.01365)0.976:0.07536,((((((OTU008598:0.06869,OTU008879:0.0238)0.769:0.01785,(OTU046111:0.09259,(OTU036483:0.00014,OTU036510:0.01543)0.987:0.22368)0.720:0.07464)0.698:0.02051,(((OTU033275:0.0442,(OTU038558:0.01281,(OTU030764:0.00014,(OTU027109:0.01294,(OTU037719:0.01294,OTU039472:0.00014)0.968:0.04078)0.782:0.00016)0.525:0.00016)0.809:0.02881)0.744:0.01239,(OTU027042:0.01347,(((OTU040502:0.01295,(OTU031949:0.02625,OTU032000:0.00015)0.845:0.02729)0.889:0.02965,((OTU031213:0.02532,(OTU015289:0.00016,OTU037151:0.01289)0.768:0.0073)0.768:0.0073,OTU027853:0.00015)0.777:0.01364)0.750:0.0129,(OTU034435:0.01253,(OTU035144:0.00015,(((OTU041805:0.01294,(OTU029321:0.00014,(OTU027304:0.00014,OTU046041:0.02628)0.823:0.0128)0.212:0.00016)0.753:0.01253,OTU027642:0.01368)0.896:0.02741,OTU043572:0.00015)0.914:0.02695)0.211:0.0139)0.847:0.02914)0.740:0.01378)0.999:0.00015)0.806:0.02584,((OTU037773:0.00014,(OTU029416:0.01558,(OTU047346:0.01309,(OTU042242:0.00015,(OTU025398:0.02688,OTU041785:0.00014)0.846:0.01294)0.404:0.00015)0.832:0.01561)0.907:0.03644)0.886:0.03582,OTU028585:0.00015)0.764:0.02624)0.830:0.03521)0.924:0.00015,OTU004361:0.11702)0.809:0.03273,(((((((((OTU015729:0.00014,OTU002232:0.0128)0.691:0.02623,(OTU023855:0.02217,(((OTU035490:0.07771,OTU036752:0.00014)0.772:0.01469,(OTU038008:0.02854,(OTU035351:0.00014,OTU050908:0.01374)0.951:0.00015)0.832:0.02846)0.839:0.02929,(((OTU025948:0.00016,(OTU040402:0.02771,OTU003887:0.00015)0.850:0.02771)0.845:0.00015,OTU024955:0.07648)0.809:0.01368,((OTU001903:0.00015,((OTU023600:0.00016,((OTU037835:0.00015,(OTU041071:0.02657,(OTU013550:0.00014,OTU043466:0.01364)0.772:0.0077)0.772:0.00769)0.933:0.00902,(OTU024793:0.00014,OTU044645:0.01369)0.933:0.00902)0.933:0.00902)0.833:0.01369,OTU030483:0.02777)0.902:0.00016)0.914:0.00014,(OTU036572:0.00015,(((OTU002329:0.00015,(OTU040261:0.00015,(OTU025638:0.01464,OTU036119:0.01316)0.887:0.02894)0.821:0.02794)0.814:0.01365,OTU010745:0.01385)0.820:0.01388,OTU010834:0.00015)0.846:0.01369)0.848:0.01364)0.794:0.01386)0.778:0.01626)0.891:0.05686)0.793:0.03658)0.907:0.06882,((((((OTU042124:0.04274,(OTU002800:0.01293,OTU038116:0.00016)0.889:0.02903)0.096:0.00015,(OTU025292:0.02915,OTU002890:0.02752)0.896:0.05859)0.846:0.02663,(((OTU033488:0.00015,(OTU037989:0.013,(OTU012347:0.00016,(OTU015252:0.00015,((OTU011717:0.00014,OTU017966:0.01279)0.763:0.00732,(OTU013440:0.01567,OTU050218:0.03661)0.835:0.01381)0.763:0.00733)0.870:0.01281)0.209:0.00016)0.868:0.01286)0.852:0.01309,(OTU014033:0.00014,OTU018893:0.01285)0.135:0.00015)0.857:0.0129,(OTU027338:0.0128,OTU040217:0.00014)0.260:0.00016)0.838:0.01309)0.936:0.00015,(((OTU032926:0.02691,OTU044219:0.00014)0.939:0.03997,(((OTU003883:0.00014,(OTU017608:0.01289,OTU039933:0.00014)0.298:0.01281)0.829:0.01288,OTU012156:0.01289)0.820:0.00014,(OTU012385:0.00014,(OTU012199:0.01277,(OTU031890:0.01289,OTU045889:0.0128)0.401:0.00014)0.937:0.00014)0.933:0.00015)0.765:0.00688)0.765:0.00697,((OTU044531:0.00016,(OTU002949:0.02727,(OTU013730:0.01309,OTU003856:0.00015)0.865:0.02721)0.767:0.01295)0.833:0.01299,(OTU017698:0.01405,((OTU030479:0.01309,(OTU028648:0.00014,(OTU013392:0.01284,OTU012352:0.01284)0.802:0.0129)0.188:0.00016)0.857:0.01289,OTU037071:0.00015)0.876:0.02786)0.730:0.01258)0.864:0.00014)0.845:0.01283)0.992:0.00015,(((OTU018846:0.00016,(OTU034199:0.01309,(OTU044337:0.0128,OTU035745:0.00016)0.034:0.00016)0.839:0.01281)0.991:0.05804,((OTU000673:0.00014,(OTU034919:0.00014,OTU041894:0.01282)0.970:0.0406)0.827:0.01289,(OTU010346:0.01317,(OTU028139:0.00707,(OTU017701:0.01303,((OTU017447:0.00016,OTU018040:0.01282)0.932:0.02639,OTU026560:0.0266)0.929:0.00016)0.765:0.00769)0.827:0.02553)0.780:0.01348)0.342:0.00014)0.927:0.02791,((((OTU025226:0.00015,((OTU013377:0.02622,OTU018283:0.00016)0.884:0.01288,((OTU010717:0.00015,(OTU050729:0.01309,((OTU034800:0.01289,((OTU000708:0.00014,(OTU010341:0.04061,((((((OTU031055:0.02825,OTU037066:0.01364)0.762:0.01314,OTU025759:0.00014)0.842:0.01315,(OTU018645:0.00014,OTU045994:0.02661)0.826:0.01295)0.923:0.00015,OTU013252:0.02707)0.592:0.01385,(((OTU023638:0.04252,OTU040707:0.0138)0.842:0.02703,(OTU018448:0.01285,OTU003859:0.00014)0.926:0.00014)0.958:0.04175,OTU041168:0.00016)0.894:0.02758)0.775:0.00834,((OTU025313:0.00015,OTU042890:0.0273)0.909:0.02646,OTU042068:0.00016)0.919:0.00852)0.919:0.00851)0.726:0.00016)0.790:0.00728,((OTU037827:0.02545,OTU049223:0.00735)0.789:0.00734,(OTU049203:0.01308,(OTU016536:0.00692,OTU038990:0.04017)0.182:0.00699)0.099:0.00014)0.870:0.02539)0.790:0.00728)0.150:0.00015,OTU013943:0.00015)0.855:0.01282)0.096:0.00014)0.849:0.01277,((OTU010785:0.00014,(OTU032820:0.01285,OTU013899:0.0128)0.924:0.00014)0.914:0.00016,(OTU012280:0.01301,OTU025591:0.01294)0.232:0.00015)0.842:0.01282)0.336:0.00014)0.865:0.01299)0.853:0.013,((((OTU027910:0.00014,((OTU016296:0.01316,(OTU035355:0.00841,(OTU018107:0.00016,(OTU018630:0.01309,OTU003101:0.00016)0.888:0.01283)0.914:0.00841)0.897:0.00895)0.793:0.01298,OTU046930:0.00016)0.868:0.01281)0.801:0.01525,(((OTU042857:0.00015,(OTU003090:0.02617,((OTU026794:0.00014,(OTU010736:0.01285,OTU026927:0.01277)0.762:0.00016)1.000:0.00016,(OTU039167:0.00015,OTU010718:0.01294)0.838:0.01308)0.985:0.0567)0.899:0.00014)0.778:0.01367,((OTU023596:0.05541,OTU025939:0.04401)0.587:0.03715,(OTU026256:0.00015,OTU059799:0.05718)0.876:0.05776)0.849:0.04963)0.740:0.01153,(OTU037584:0.00015,(((OTU012561:0.01309,OTU035758:0.00015)0.836:0.01289,OTU011694:0.00014)1.000:0.00016,OTU012297:0.01308)0.991:0.05756)0.970:0.07575)0.843:0.02866)0.737:0.01144,(OTU002351:0.0131,(OTU023647:0.00014,OTU025982:0.01287)0.994:0.00016)0.973:0.07487)0.759:0.01328,((((OTU025925:0.01058,(((((OTU002140:0.02518,(OTU023575:0.00014,(OTU002272:0.00014,OTU032290:0.01285)0.841:0.01286)0.789:0.0073)0.789:0.00729,OTU003701:0.0131)0.181:0.00015,OTU017901:0.00014)0.915:0.01284,OTU042899:0.00014)0.173:0.00015,OTU023594:0.0129)0.603:0.02984)0.778:0.04449,(OTU000890:0.00015,(OTU039307:0.04187,(OTU018518:0.00016,OTU023633:0.01282)0.833:0.02691)0.918:0.00015)0.897:0.02605)0.395:0.00015,(OTU013771:0.01309,OTU038274:0.00014)0.915:0.02714)0.944:0.00015,OTU029225:0.00015)0.901:0.00015)0.928:0.02615)0.706:0.00016,OTU002585:0.04178)0.784:0.0137,(OTU003684:0.02989,(OTU016969:0.01465,(OTU040363:0.05458,(((((OTU016121:0.00014,OTU000684:0.00014)0.814:0.01338,((((OTU023526:0.00015,(OTU027539:0.02531,OTU038514:0.00726)0.782:0.00731)0.866:0.0131,OTU036225:0.00015)0.501:0.01281,(OTU016307:0.00014,(OTU031089:0.0128,OTU027690:0.01309)0.630:0.00014)0.670:0.00016)0.857:0.0131,((OTU000716:0.04094,OTU023867:0.00016)0.838:0.01284,OTU026344:0.00016)0.263:0.00015)0.773:0.01323)0.832:0.00893,OTU000664:0.00847)0.708:0.00419,(((OTU002704:0.00014,OTU023654:0.02624)0.854:0.01289,OTU043205:0.00014)0.402:0.00015,OTU055682:0.00014)0.938:0.03785)0.734:0.00483,OTU045390:0.00016)0.633:0.01427)0.631:0.02779)0.262:0.01192)0.795:0.02341)0.768:0.01339)0.753:0.01071)0.920:0.02409,(OTU001826:0.01301,OTU038096:0.00016)0.675:0.00016)0.827:0.01024)0.723:0.00205,(OTU027807:0.0131,OTU033146:0.00016)0.948:0.00015)0.779:0.01297,((OTU039792:0.03197,((OTU018408:0.00014,OTU042852:0.01289)0.764:0.01729,(OTU034987:0.00015,(OTU038133:0.02629,OTU040734:0.00016)0.358:0.05891)0.873:0.03997)0.753:0.02617)0.890:0.05901,(OTU026797:0.00016,(OTU043852:0.01289,OTU010659:0.00014)0.316:0.02625)0.919:0.07103)0.812:0.04073)0.739:0.01178,(OTU046837:0.08137,((((OTU048330:0.00014,(((OTU034740:0.00016,(OTU001812:0.00779,OTU028945:0.00762)0.918:0.02629)0.943:0.04519,(OTU035922:0.0286,((OTU040488:0.02805,OTU029646:0.00014)0.789:0.01374,(OTU013497:0.00015,OTU047684:0.04387)0.787:0.0137)0.795:0.01422)0.774:0.01391)0.685:0.00016,((OTU023648:0.0136,((OTU034950:0.01385,OTU038659:0.01414)0.791:0.0143,((OTU038708:0.02872,OTU035587:0.00015)0.911:0.00904,OTU026265:0.00904)0.911:0.00904)0.106:0.00014)0.695:0.00015,OTU037430:0.00014)0.918:0.00015)0.924:0.01366)0.984:0.00015,(OTU012658:0.04646,OTU044467:0.01391)0.881:0.03)0.726:0.01117,OTU003330:0.03267)0.778:0.01664,((OTU036877:0.01175,(OTU016433:0.00015,(OTU018845:0.05928,OTU034655:0.00016)0.311:0.01364)0.910:0.03057)0.885:0.03223,((OTU016239:0.05915,OTU051653:0.0448)0.862:0.00016,OTU049842:0.01417)0.770:0.01519)0.737:0.01061)0.779:0.00016)0.920:0.04879)0.864:0.03536,(OTU018132:0.03769,(((((OTU011202:0.01581,((OTU040353:0.04062,(OTU011246:0.0413,(OTU035373:0.00016,(OTU003714:0.02744,OTU038037:0.00016)0.860:0.01367)0.744:0.01631)0.731:0.02718)0.722:0.01277,OTU050812:0.01574)0.708:0.04256)0.875:0.03741,(OTU012241:0.00015,(OTU011817:0.00011,OTU050679:0.01309)0.886:0.01289)0.787:0.02258)0.778:0.02154,OTU033702:0.01228)0.851:0.02821,(OTU023662:0.00016,((((OTU025334:0.00015,OTU044196:0.01289)0.811:0.01284,(((OTU014663:0.00014,(OTU040804:0.02807,(OTU049844:0.01344,((OTU039225:0.00014,(OTU018475:0.01358,(OTU018500:0.00015,(((OTU001853:0.00014,OTU023661:0.01367)0.884:0.02799,(OTU031493:0.02821,OTU045653:0.01411)0.883:0.02887)0.771:0.01358,((OTU032882:0.02737,OTU036737:0.00014)0.834:0.01338,OTU017826:0.00014)0.843:0.01367)0.998:0.00014)0.866:0.00015)0.867:0.01341)0.835:0.0135,(OTU002268:0.00015,(((OTU016222:0.01341,((OTU030174:0.00014,OTU043078:0.01358)0.270:0.01345,OTU004480:0.00014)0.867:0.01358)0.142:0.00016,OTU001386:0.00015)0.844:0.01332,(OTU017983:0.00016,(OTU035812:0.04398,(OTU031244:0.00879,(OTU030252:0.01345,(OTU011571:0.00014,OTU023659:0.01335)0.165:0.00015)0.920:0.00878)0.797:0.00894)0.780:0.01392)0.862:0.01344)0.922:0.00016)0.827:0.00015)0.691:0.00016)0.766:0.01385)0.894:0.02793)0.937:0.04515,OTU001837:0.01419)0.752:0.01219,OTU035950:0.00014)0.913:0.02689)0.433:0.01303,((OTU017992:0.00014,OTU018100:0.0134)0.794:0.01375,(((OTU028146:0.0278,(OTU050807:0.01346,(OTU012181:0.0135,OTU014933:0.00015)0.848:0.01338)0.303:0.00016)0.861:0.01358,(OTU030999:0.01434,OTU033384:0.02927)0.744:0.01345)0.140:0.00014,OTU001697:0.00015)0.781:0.01376)0.885:0.02848)1.000:0.00016,(OTU013516:0.00016,(OTU015376:0.01199,OTU017964:0.02893)0.835:0.02885)0.848:0.01277)0.509:0.00016)0.962:0.00015)0.896:0.02821,(OTU044409:0.05994,(OTU025093:0.01368,(OTU017865:0.02705,OTU031110:0.00014)0.858:0.02777)0.695:0.01164)0.736:0.01432)0.773:0.02129)0.793:0.02889)0.751:0.01627,((OTU026009:0.00014,((OTU015710:0.01301,(OTU035451:0.00014,((OTU045551:0.00015,(OTU013264:0.01301,OTU040709:0.00015)0.901:0.01281)0.835:0.01309,OTU003405:0.00014)0.868:0.01301)0.847:0.01289)0.425:0.00015,((OTU041482:0.00016,OTU045963:0.02714)0.821:0.01309,OTU036306:0.02664)0.888:0.00016)0.936:0.0128)0.748:0.00014,OTU035938:0.01289)0.840:0.03549)0.285:0.01342,((((((OTU036233:0.00016,OTU001881:0.01301)0.854:0.01281,OTU042786:0.00014)0.813:0.00014,OTU047208:0.04087)0.842:0.01293,OTU038995:0.00015)0.478:0.00015,((((((OTU046583:0.00015,OTU041449:0.04044)0.915:0.02624,(OTU002189:0.00016,(OTU018389:0.00015,OTU033877:0.01309)0.844:0.01281)0.604:0.00014)0.847:0.01289,OTU002650:0.00014)0.809:0.00015,OTU047240:0.02731)0.836:0.02634,(OTU027399:0.00014,OTU029427:0.02628)0.129:0.00015)0.146:0.01309,OTU040766:0.00014)0.936:0.02671)0.908:0.04702,((OTU028546:0.0267,(OTU026872:0.00014,OTU031164:0.01308)0.753:0.01406)0.856:0.03324,(OTU032971:0.05393,(OTU007905:0.01587,(OTU001836:0.02597,OTU037957:0.01658)0.496:0.01339)0.391:0.00236)0.322:0.0052)0.741:0.01465)0.880:0.0486)0.869:0.03372)0.773:0.01281,((((OTU026999:0.0403,(OTU031136:0.00014,OTU036133:0.0128)0.749:0.01306)0.893:0.02816,(((((OTU020271:0.01713,(OTU009456:0.00014,OTU009828:0.05572)0.886:0.04167)0.849:0.04318,(OTU026958:0.00015,OTU028364:0.01304)0.910:0.06047)0.782:0.02654,OTU012445:0.0299)0.744:0.0319,((OTU050081:0.07117,(OTU016940:0.00015,OTU051496:0.01282)0.764:0.0136)0.756:0.01491,((OTU039139:0.00015,OTU045581:0.02662)0.775:0.01575,((OTU015106:0.00014,OTU018682:0.01294)0.794:0.01419,(OTU038151:0.00015,(OTU002039:0.00016,OTU030114:0.04045)0.449:0.01288)0.833:0.0261)0.942:0.0566)0.408:0.0126)0.720:0.02653)0.791:0.02926,((((OTU036767:0.0129,(((OTU025877:0.00015,OTU034797:0.01279)0.224:0.00016,((OTU029265:0.00014,((OTU041334:0.00015,OTU031098:0.01279)0.851:0.01281,OTU044930:0.00016)0.878:0.01309)0.390:0.01289,(OTU027808:0.00014,OTU035765:0.01279)0.659:0.00016)0.879:0.0131)0.848:0.01294,OTU046194:0.00016)0.254:0.00014)0.819:0.01286,OTU040746:0.01292)0.914:0.00016,((OTU030380:0.00016,(OTU028191:0.00015,OTU053689:0.0128)0.955:0.02632)0.910:0.02793,(OTU041407:0.01294,(OTU027044:0.0128,OTU039132:0.00014)0.893:0.0281)0.739:0.0129)0.859:0.02783)0.784:0.02918,(OTU042845:0.02577,OTU059588:0.09653)0.818:0.02727)0.859:0.03045)0.787:0.02549)0.721:0.01147,(((OTU026074:0.00015,(OTU025214:0.00014,OTU038602:0.01285)0.839:0.01294)0.903:0.01308,((OTU029858:0.01289,OTU042148:0.00016)0.195:0.00014,(OTU042968:0.00016,OTU037557:0.02699)0.822:0.01293)0.912:0.02661)0.789:0.00014,(OTU029314:0.07492,(OTU045703:0.03946,((OTU047728:0.00015,(OTU031684:0.00016,(OTU031347:0.00652,OTU048339:0.00759)0.926:0.04149)0.813:0.02684)0.708:0.04144,(OTU044010:0.05509,(OTU018470:0.01421,OTU035091:0.0311)0.756:0.0165)0.681:0.0296)0.488:0.08733)0.821:0.11814)0.843:0.0783)0.914:0.04155)0.472:0.01392,(OTU019936:0.01422,((OTU008111:0.00014,(OTU059061:0.00015,OTU019801:0.04193)0.387:0.01287)0.961:0.04143,((OTU007243:0.01282,OTU008500:0.00014)0.339:0.00015,(OTU019144:0.02618,(OTU008589:0.00014,((OTU006493:0.00864,(((OTU019861:0.00015,(OTU020189:0.00014,OTU020289:0.01289)0.858:0.01289)0.813:0.01309,OTU009485:0.00015)0.738:0.01277,(OTU054019:0.01275,OTU007614:0.00014)0.301:0.00016)0.908:0.00863)0.908:0.00864,(OTU007089:0.01309,OTU009315:0.00014)0.646:0.0129)0.706:0.00015)0.905:0.00016)0.860:0.01289)0.918:0.00015)0.842:0.02637)0.925:0.04226)0.917:0.00015)0.845:0.00015)0.637:0.01674,((OTU020167:0.00679,OTU009046:0.00643)0.926:0.11626,(((OTU011616:0.00015,(OTU029865:0.03967,(OTU047546:0.01285,((OTU006807:0.00014,OTU006851:0.02652)0.950:0.04128,(OTU019546:0.01285,OTU006842:0.01294)0.586:0.00016)0.917:0.02707)0.783:0.00863)0.745:0.00557)0.829:0.01307,OTU001742:0.00016)0.837:0.03181,(OTU019201:0.06187,OTU006750:0.04345)0.772:0.02743)0.765:0.04052)0.845:0.07034)0.478:0.02019)0.833:0.00033,((((((((OTU033487:0.15149,(OTU033385:0.06943,((OTU041973:0.00015,(OTU035434:0.0074,OTU047072:0.00725)0.910:0.02532)0.713:0.01335,(OTU038300:0.0418,OTU048139:0.00014)0.559:0.01291)0.931:0.09713)0.808:0.03803)0.788:0.06484,((((((OTU059497:0.05013,((OTU028509:0.00014,OTU029617:0.01289)0.546:0.00016,(OTU033022:0.02815,OTU029209:0.07626)0.832:0.02706)0.961:0.14426)0.859:0.0809,(OTU020121:0.10073,OTU037881:0.06882)0.912:0.10932)0.739:0.02665,((OTU053894:0.10728,((((OTU040184:0.00014,((OTU040484:0.012,(OTU037458:0.01507,OTU057873:0.01227)0.784:0.01456)0.792:0.01509,(OTU042077:0.00014,(OTU059464:0.00014,OTU059465:0.01276)0.867:0.01277)0.852:0.01309)0.656:0.00016)0.199:0.00015,OTU001228:0.01289)0.475:0.00014,((OTU028208:0.01277,OTU028866:0.00014)0.809:0.02678,(((OTU052454:0.01341,(OTU051950:0.01282,(OTU052221:0.00014,(OTU052500:0.01289,OTU052325:0.01285)0.904:0.00014)0.902:0.00014)0.778:0.01276)0.649:0.00015,(OTU049557:0.01985,OTU052487:0.05525)0.642:0.02251)0.397:0.05707,OTU048954:0.00014)0.984:0.14995)0.190:0.00016)0.886:0.04159,OTU026427:0.04234)0.776:0.0822)0.886:0.10371,(((((OTU007942:0.08768,(OTU019255:0.03775,OTU010533:0.16812)0.343:0.01666)0.657:0.00016,((OTU007679:0.00014,(OTU059219:0.11149,((OTU039249:0.02311,OTU042954:0.00595)0.961:0.17005,(OTU020026:0.00016,(OTU041062:0.00014,((OTU027359:0.0,OTU050777:0.0):0.00015,OTU037730:0.01276)0.994:0.06124)0.997:0.10262)0.430:0.04308)0.792:0.0602)0.900:0.09413)0.198:0.0281,OTU054091:0.07872)0.823:0.03881)0.909:0.07199,((OTU049451:0.27096,((OTU001605:0.00015,((OTU001308:0.00016,((OTU008440:0.00014,(OTU059036:0.01309,OTU059690:0.01283)0.616:0.00014)0.881:0.00015,(OTU016302:0.00015,OTU051484:0.04067)0.816:0.01293)0.851:0.01301)0.904:0.01293,((OTU050903:0.01293,OTU010780:0.00016)0.759:0.02656,(OTU017034:0.02688,(OTU001606:0.00014,OTU002358:0.0128)0.937:0.02639)0.793:0.00016)0.921:0.02656)0.532:0.00016)0.816:0.01301,(((OTU001951:0.04535,(OTU003136:0.01294,(OTU001167:0.00014,(OTU001483:0.01275,(OTU003551:0.01278,OTU001220:0.0128)0.393:0.00014)0.893:0.0001)0.939:0.00015)0.097:0.00016)0.835:0.01292,OTU027900:0.04209)0.752:0.00014,OTU001170:0.00015)0.811:0.01301)0.667:0.00783)0.000:0.00016,(OTU001196:0.00014,(OTU059725:0.0128,(OTU001601:0.00014,(OTU059746:0.0128,(OTU059724:0.01309,OTU059726:0.00014)0.854:0.01275)0.868:0.00014)0.897:0.00014)0.882:0.01294)0.733:0.0055)0.892:0.04873)0.620:0.01826,((((OTU049040:0.1371,OTU051596:0.04181)0.784:0.02829,(OTU026655:0.02783,OTU051124:0.14193)0.850:0.04231)0.867:0.05836,OTU050232:0.0298)0.830:0.0324,OTU049062:0.05822)0.434:0.02004)0.784:0.05535,((OTU047542:0.00016,(OTU042827:0.02713,((OTU034034:0.01397,OTU037101:0.00015)0.864:0.01276,(OTU034474:0.00014,(OTU027765:0.01285,(OTU031822:0.01309,OTU034992:0.00014)0.861:0.01294)0.923:0.00014)0.899:0.00014)0.953:0.00015)0.949:0.02639)0.000:0.00015,(OTU030377:0.12802,OTU008254:0.12479)0.766:0.06389)0.917:0.06508)0.348:0.01805)0.000:0.00014)0.839:0.03681,(((((OTU004955:0.05381,OTU011325:0.07283)0.880:0.06019,(OTU015222:0.06529,((OTU021242:0.04091,((OTU006168:0.00014,(OTU051841:0.0406,OTU006294:0.01288)0.633:0.00015)0.924:0.01282,OTU005743:0.00016)0.532:0.00015)0.618:0.01246,OTU051220:0.00108)0.775:0.02403)0.471:0.0794)0.044:0.00014,(OTU044962:0.1149,((((((OTU059608:0.00859,(OTU027562:0.12451,((OTU046416:0.0269,((OTU041544:0.00014,(OTU013820:0.00014,OTU038954:0.01283)0.864:0.01309)0.773:0.01294,(OTU050920:0.02604,(OTU013112:0.01281,((((((OTU004485:0.00014,((((OTU041123:0.00015,(OTU043142:0.01294,OTU047860:0.00014)0.896:0.0128)0.856:0.01279,OTU040139:0.00016)0.284:0.00015,(OTU036871:0.0263,((OTU002216:0.00016,((OTU042805:0.00014,(OTU029412:0.00014,((OTU014991:0.00014,OTU044783:0.01283)0.841:0.01309,OTU042651:0.01285)0.141:0.00016)0.931:0.0128)0.750:0.00014,OTU046562:0.01285)0.141:0.01282)0.827:0.01285,OTU016971:0.00014)0.415:0.00015)0.838:0.01294)0.829:0.0131,(OTU042449:0.0131,OTU027386:0.00014)0.514:0.01281)0.905:0.00016)0.881:0.00016,OTU033517:0.0128)0.846:0.01285,(OTU017908:0.00015,OTU047848:0.01309)0.871:0.01289)0.530:0.00014,(OTU041202:0.00015,((OTU013064:0.04116,OTU044999:0.00016)0.300:0.01288,OTU041445:0.00015)0.938:0.02601)0.837:0.01279)0.119:0.00015,OTU012563:0.00014)0.906:0.00016,(((OTU018878:0.00015,(((OTU046450:0.00015,OTU038673:0.02604)0.776:0.01295,OTU035982:0.01328)0.781:0.01331,(OTU010886:0.01301,(OTU004491:0.00014,(OTU034771:0.05623,(OTU016161:0.01347,OTU025636:0.01275)0.902:0.02746)0.919:0.00016)0.757:0.00014)0.852:0.01276)0.905:0.00015)0.000:0.00016,((((OTU042886:0.05602,OTU013831:0.00016)0.830:0.0128,(OTU031592:0.01286,(OTU026421:0.00855,OTU046020:0.00856)0.920:0.00855)0.090:0.00015)0.044:0.00014,OTU046285:0.01285)0.844:0.0128,(OTU012057:0.01289,((OTU012226:0.01289,OTU014448:0.00014)0.128:0.00014,(OTU013561:0.00016,OTU004432:0.01294)0.885:0.01289)0.380:0.0128)0.632:0.00014)0.891:0.00015)0.949:0.00014,OTU047991:0.0128)0.865:0.0128)0.854:0.01289)0.353:0.00015)0.774:0.01326)0.792:0.01384)0.881:0.00014,(OTU030119:0.05957,OTU036816:0.16019)0.751:0.02848)0.856:0.03103)0.063:0.01429)0.743:0.01814,(((((((OTU043817:0.00014,((OTU017715:0.00014,OTU041270:0.05553)0.920:0.00848,((((OTU017496:0.01265,OTU023267:0.0132)0.924:0.02659,OTU059769:0.0727)0.592:0.00016,OTU015723:0.00016)0.875:0.0128,OTU014750:0.00016)0.920:0.00848)0.920:0.00847)0.949:0.03966,OTU015618:0.00696)0.755:0.00692,OTU013063:0.00014)0.980:0.05588,(((OTU039470:0.01233,(OTU028797:0.00015,OTU018713:0.0416)0.782:0.01371)0.864:0.02702,(OTU013430:0.00014,(OTU033372:0.01294,OTU012643:0.01309)0.706:0.00015)0.940:0.00014)0.895:0.02629,(OTU040946:0.00016,OTU049394:0.05731)0.920:0.02655)0.338:0.00015)0.824:0.01294,(OTU028619:0.00015,OTU012513:0.04113)0.656:0.01299)0.893:0.00014,OTU035218:0.02622)0.916:0.04299,((OTU035652:0.00949,(OTU030504:0.08272,((((OTU019480:0.01101,OTU019486:0.0157)0.834:0.05416,((OTU008064:0.00015,(OTU010087:0.01294,(OTU019701:0.01289,OTU009322:0.00015)0.117:0.00014)0.839:0.01294)0.761:0.017,(OTU019998:0.00014,(OTU008775:0.02761,OTU009465:0.01243)0.725:0.01386)0.966:0.07289)0.870:0.05819)0.938:0.0788,((((OTU016787:0.04543,(OTU036979:0.02618,OTU045876:0.01378)0.739:0.01076)0.737:0.01373,(OTU032608:0.02946,(OTU044101:0.00015,OTU047323:0.08826)0.824:0.02478)0.843:0.02675)0.923:0.04532,OTU040166:0.00015)0.642:0.02665,OTU013625:0.0731)0.811:0.00015)0.740:0.01406,((((OTU016823:0.02479,OTU044035:0.00723)0.768:0.00723,(OTU018638:0.00015,((OTU012450:0.00864,OTU013078:0.00864)0.908:0.00864,((OTU014279:0.01294,OTU017718:0.00015)0.840:0.01281,(((OTU032800:0.00855,OTU013863:0.00856)0.920:0.00856,(OTU004346:0.02649,(OTU026914:0.00014,(OTU044496:0.01301,((OTU012830:0.00014,OTU048766:0.01309)0.860:0.01281,OTU046622:0.00014)0.557:0.00016)0.847:0.01309)0.130:0.00014)0.828:0.0131)0.915:0.00014,OTU004445:0.00016)0.000:0.00016)0.000:0.00014)0.864:0.01281)0.501:0.00016)0.752:0.02665,OTU032112:0.00016)0.099:0.00016,(OTU015216:0.00015,(OTU047899:0.00015,OTU050754:0.01309)0.913:0.01281)0.864:0.02672)0.852:0.02703)0.607:0.00688)0.708:0.04095)0.835:0.04368,(((OTU025673:0.02793,(OTU041506:0.00016,OTU042264:0.04111)0.763:0.02796)0.864:0.03324,((OTU044640:0.00015,(OTU038252:0.05962,((OTU059215:0.00016,(OTU010470:0.02713,OTU010269:0.00015)0.835:0.01291)0.932:0.05627,(OTU059487:0.01312,OTU009826:0.02629)0.863:0.02955)0.832:0.04527)0.661:0.01069)0.744:0.01696,((((OTU042304:0.01305,(OTU044315:0.00016,(OTU059540:0.01286,(OTU020208:0.02732,(OTU042477:0.00703,(OTU010532:0.0276,(OTU041133:0.00014,((OTU029765:0.02652,(((OTU031637:0.00016,(OTU019501:0.04053,OTU037046:0.00014)0.984:0.04117)0.811:0.01308,OTU045772:0.00015)0.874:0.01289,OTU047770:0.00015)0.861:0.01293)0.357:0.00014,OTU032386:0.00016)0.840:0.01285)0.768:0.01352)0.797:0.0078)0.868:0.02487)0.349:0.00015)0.830:0.01296)0.876:0.01308)0.600:0.00015,(OTU042334:0.01318,(OTU040542:0.01318,(OTU034189:0.00016,(OTU044275:0.00016,(OTU007194:0.02699,(OTU043422:0.00016,(OTU041598:0.01309,(OTU034825:0.00014,(OTU030091:0.01309,(OTU029930:0.0128,OTU032503:0.00014)0.865:0.01279)0.615:0.00014)0.694:0.00015)0.896:0.01281)0.944:0.00016)0.947:0.04105)0.794:0.04206)0.797:0.01303)0.874:0.02843)0.776:0.01365)0.870:0.02753,OTU043258:0.01451)0.802:0.0235,(OTU028620:0.00015,(OTU034140:0.05737,OTU040904:0.00698)0.759:0.00672)0.811:0.02645)0.431:0.00014)0.564:0.01433)0.390:0.00015,(OTU008776:0.02155,OTU009471:0.01994)0.988:0.1226)0.818:0.01892)0.476:0.00177)0.813:0.0151)0.787:0.01295,((OTU041207:0.00015,(((OTU049371:0.0113,((OTU034124:0.0501,OTU011468:0.02168)0.214:0.00014,(OTU003862:0.04093,(OTU016059:0.01289,OTU046404:0.00014)0.797:0.03061)0.908:0.08499)0.923:0.07256)0.494:0.0287,(OTU028214:0.00014,((((OTU016138:0.01283,OTU023847:0.01296)0.813:0.01293,OTU029977:0.00014)0.310:0.00016,OTU014559:0.01309)0.627:0.01277,OTU028273:0.01309)0.776:0.00015)1.000:0.00016)0.851:0.01286,OTU001543:0.00014)0.895:0.01276)0.859:0.01289,((((((OTU010303:0.09107,OTU010653:0.01208)0.951:0.05729,((OTU010475:0.0718,((OTU010290:0.01338,OTU010608:0.02735)0.921:0.06597,OTU040093:0.07983)0.515:0.01102)0.725:0.00016,(OTU008819:0.00016,(OTU053958:0.02469,(OTU010282:0.04776,OTU010598:0.02133)0.241:0.04228)0.861:0.04496)0.836:0.01335)0.912:0.00014)0.530:0.02784,OTU034220:0.01316)0.852:0.02768,(((((OTU019725:0.02661,(OTU019712:0.00015,OTU008786:0.0128)0.940:0.00014)0.224:0.02007,(((OTU019492:0.01289,(OTU059393:0.01301,((OTU019720:0.03217,((OTU019742:0.02723,OTU009529:0.04164)0.780:0.01326,(OTU020386:0.00014,(OTU019738:0.00014,(OTU019731:0.0262,(OTU019724:0.00014,OTU019728:0.013)0.900:0.02621)0.942:0.00015)0.980:0.04152)0.904:0.02702)0.751:0.01292)0.780:0.01347,((OTU019423:0.00014,OTU008038:0.01289)0.505:0.00015,(OTU007391:0.00014,OTU007460:0.02598)0.903:0.02638)0.767:0.01284)0.776:0.0141)0.799:0.01344)0.149:0.00015,OTU019514:0.00014)0.805:0.01301,(OTU020389:0.00016,((OTU009355:0.0128,(OTU008055:0.00015,(OTU009220:0.00014,OTU009497:0.01294)0.840:0.0128)0.129:0.00014)0.808:0.01322,(OTU019705:0.00014,OTU054043:0.03968)0.789:0.01332)0.780:0.0129)0.782:0.01302)0.780:0.02025)0.331:0.02678,(OTU019841:0.02648,OTU059128:0.00015)0.807:0.01999)0.780:0.02085,(((OTU008832:0.00014,OTU009884:0.01293)0.182:0.01292,(OTU010364:0.02659,OTU019122:0.04011)0.130:0.00016)0.872:0.0263,((((OTU008726:0.0401,(OTU054126:0.026,((OTU019848:0.00016,(((OTU020292:0.00016,OTU007832:0.01288)0.398:0.01281,((OTU009363:0.02656,OTU008155:0.00015)0.189:0.01285,OTU006542:0.00015)0.840:0.01289)0.775:0.00014,OTU020392:0.01289)0.852:0.01281)0.854:0.01279,OTU009528:0.01281)0.844:0.00014)0.277:0.02661)0.123:0.00016,(OTU019713:0.0413,(OTU009462:0.01294,(OTU054182:0.01281,(OTU006622:0.00014,(OTU019429:0.0128,OTU019503:0.04131)0.935:0.00015)0.882:0.00015)0.830:0.013)0.217:0.00016)0.898:0.02649)0.805:0.0129,((((OTU019434:0.00015,(OTU019112:0.01277,OTU019126:0.00014)0.818:0.02594)0.832:0.01278,OTU020308:0.01289)0.909:0.00016,(OTU019432:0.00014,(OTU059230:0.01309,OTU019464:0.00014)0.000:0.00014)0.000:0.00014)0.912:0.00015,(((OTU019744:0.01275,((OTU019269:0.01294,OTU019717:0.01294)0.937:0.00015,((OTU009193:0.01294,((OTU019083:0.00014,OTU019119:0.01278)0.832:0.01301,OTU009472:0.01309)0.120:0.00014)0.922:0.00016,OTU020301:0.00014)0.764:0.00016)0.849:0.00015)0.877:0.01289,(OTU059225:0.01275,OTU008406:0.00014)0.449:0.00015)0.782:0.01281,((((OTU020039:0.01311,(OTU019491:0.00014,OTU059623:0.02681)0.815:0.01301)0.773:0.01295,(OTU009430:0.00014,(OTU008404:0.013,OTU019109:0.05552)0.823:0.00016)0.859:0.01293)0.921:0.00016,OTU008792:0.00014)0.845:0.00016,((OTU059585:0.04142,((((OTU019727:0.01294,OTU020410:0.01292)0.911:0.00867,(OTU007411:0.02614,(OTU019714:0.00014,(OTU019711:0.04013,OTU019735:0.0273)0.679:0.00015)0.783:0.01286)0.876:0.00841)0.906:0.0085,(OTU007197:0.04075,((OTU059326:0.08744,((OTU008045:0.01286,OTU019736:0.07444)0.611:0.00014,(OTU009467:0.00015,((OTU059130:0.00014,(OTU019445:0.01247,(OTU008049:0.00014,OTU009463:0.01294)0.925:0.04159)0.733:0.0273)0.823:0.01296,(OTU019722:0.00014,(OTU019734:0.0129,(OTU054122:0.01278,OTU054127:0.00015)0.797:0.01305)0.801:0.0129)0.917:0.02625)0.760:0.00015)0.909:0.0128)0.000:0.00014)0.000:0.01301,OTU010304:0.0265)0.570:0.02649)0.413:0.00015)0.766:0.01356,OTU059400:0.04102)0.744:0.01192)0.792:0.01356,OTU008168:0.00016)0.862:0.01294)0.780:0.01287)0.800:0.01281)0.920:0.00014)0.940:0.02656,(OTU054142:0.01279,(OTU019721:0.02617,(OTU053812:0.01278,OTU010626:0.00014)0.986:0.0698)0.506:0.00014)0.255:0.00014)0.785:0.01318)0.791:0.01296)0.932:0.04153,(OTU038743:0.00016,(OTU028872:0.00015,(((((OTU042842:0.00015,(OTU044863:0.0128,(OTU037810:0.01301,(OTU039624:0.00014,((OTU008780:0.05808,OTU039609:0.00015)0.852:0.013,OTU046781:0.01309)0.282:0.00014)0.882:0.01289)0.160:0.00015)0.872:0.00014)0.950:0.00016,((OTU019623:0.15665,OTU019733:0.03338)0.435:0.04563,OTU008065:0.00895)0.784:0.01721)0.848:0.01279,OTU029220:0.00015)0.574:0.00016,(OTU033353:0.02217,OTU036862:0.0226)0.793:0.02282)0.857:0.01289,OTU037351:0.01294)0.519:0.00015)0.875:0.0128)0.862:0.01305)0.608:0.00016)0.999:0.0016,OTU010365:0.05824)0.948:0.01141,(OTU059559:0.04181,(OTU015335:0.00016,((((OTU049139:0.01309,(OTU016145:0.00014,OTU016850:0.0128)0.860:0.00015)0.930:0.02671,OTU035739:0.0128)0.950:0.00014,OTU016996:0.00014)0.925:0.00016,((OTU013010:0.00014,((((OTU035766:0.01294,(OTU017005:0.00014,OTU033467:0.10475)0.812:0.01291)0.429:0.00016,OTU013640:0.00014)0.847:0.01289,OTU014926:0.01301)0.431:0.00014,OTU012575:0.00015)0.931:0.0128)0.307:0.00016,((OTU013476:0.00016,((OTU011923:0.01289,(OTU049358:0.00014,(OTU001463:0.0131,OTU016152:0.00014)0.869:0.01309)0.915:0.02682)0.712:0.00015,OTU043227:0.00014)0.923:0.01281)0.352:0.00015,((OTU040712:0.00014,((OTU012673:0.00014,OTU050850:0.01289)0.852:0.0128,OTU037093:0.01285)0.888:0.00015)0.890:0.00016,OTU016005:0.02689)0.837:0.013)0.846:0.01289)0.891:0.01285)0.943:0.02668)0.819:0.02633)0.765:0.01411)0.053:0.00014)0.760:0.0141)0.899:0.04285,(OTU038781:0.03085,(OTU029071:0.00818,OTU036082:0.03699)0.829:0.03529)0.866:0.02897)0.759:0.01545,(OTU025968:0.04221,((OTU030284:0.02688,(((OTU008489:0.02628,OTU009719:0.00014)0.813:0.01332,(((OTU032397:0.01294,(OTU034759:0.00014,OTU046969:0.01294)0.851:0.013)0.890:0.00014,OTU033881:0.00014)0.977:0.00016,(((((OTU007354:0.00014,OTU008062:0.02638)0.077:0.00014,OTU009676:0.013)0.935:0.02671,(OTU036086:0.00016,OTU042872:0.0413)0.830:0.02681)0.169:0.00015,OTU042988:0.00014)0.908:0.00864,(OTU030621:0.00014,(OTU039044:0.00016,OTU027515:0.05638)0.912:0.04191)0.908:0.00863)0.908:0.00864)0.810:0.01337)0.766:0.01306,OTU042256:0.00014)0.866:0.02715)0.803:0.01352,OTU032930:0.00016)0.279:0.02808)0.761:0.01194)0.824:0.03357,(OTU036614:0.01594,((OTU013630:0.02621,(OTU045290:0.00014,(OTU026052:0.01309,OTU045702:0.00014)0.879:0.02681)0.816:0.02833)0.773:0.02221,(OTU013500:0.03209,(OTU038801:0.00015,OTU046030:0.01294)0.000:0.00873)0.958:0.05929)0.575:0.00322)0.974:0.11106)0.694:0.02761)0.767:0.01732)0.806:0.02518,((OTU032103:0.00014,(OTU025935:0.01358,OTU040401:0.0292)0.864:0.02906)0.961:0.15607,(OTU033683:0.20208,OTU036071:0.0467)0.863:0.07792)0.328:0.02659)0.790:0.03492,((OTU037850:0.11927,(OTU033479:0.01324,(OTU018948:0.00015,(((((((((OTU032618:0.00014,OTU035225:0.01294)0.416:0.01294,(OTU039867:0.00855,OTU049257:0.00856)0.920:0.00856)0.443:0.00014,OTU035903:0.01276)0.870:0.00014,OTU010868:0.00014)0.950:0.00015,OTU046371:0.01281)0.847:0.0128,OTU012701:0.00016)0.807:0.00014,(OTU012515:0.01294,OTU013565:0.00014)0.938:0.02639)0.839:0.013,OTU036250:0.00015)0.278:0.00015,(OTU013424:0.02761,OTU002813:0.01384)0.745:0.01252)0.946:0.02639)0.268:0.01286)0.763:0.02603)0.890:0.0473,((OTU020434:0.06902,(OTU010651:0.16251,OTU054124:0.04733)0.565:0.03157)0.955:0.16903,(OTU019625:0.04049,OTU053586:0.00015)0.999:0.27899)0.287:0.00015)0.822:0.04989)0.875:0.04743)0.764:0.01794,(OTU058996:0.10712,(((((((((OTU019128:0.01285,OTU053722:0.00016)0.881:0.01288,(OTU009155:0.00015,(OTU020302:0.01285,OTU020118:0.02656)0.174:0.00014)0.889:0.0128)0.911:0.00014,OTU009016:0.00014)0.947:0.00016,(OTU020384:0.02731,OTU059535:0.0128)0.918:0.00014)0.997:0.00015,OTU059095:0.01309)0.888:0.02639,OTU059411:0.00014)0.856:0.02789,OTU020419:0.01238)0.901:0.04728,(OTU008444:0.01312,(OTU008491:0.01316,OTU009262:0.00015)0.066:0.00015)0.961:0.07741)0.798:0.0364,(((OTU019574:0.013,((OTU009690:0.00014,(OTU044234:0.02607,(OTU019188:0.00873,((OTU026940:0.01335,((OTU020096:0.02659,OTU053848:0.00016)0.401:0.01289,OTU020371:0.00015)0.771:0.01312)0.360:0.0136,((OTU019522:0.01291,OTU019488:0.01277)0.249:0.00016,OTU030419:0.04114)0.891:0.00014)0.702:0.00854)0.908:0.00854)0.447:0.00014)0.909:0.01294,OTU006447:0.00016)0.380:0.00015)0.913:0.02657,OTU033570:0.00015)0.860:0.02901,((OTU007665:0.01288,(OTU019563:0.00015,(((OTU006388:0.00014,OTU008891:0.0131)0.854:0.0131,(OTU020414:0.00016,(OTU054128:0.01422,((OTU009909:0.01289,((OTU059373:0.01294,(OTU053724:0.01299,OTU010170:0.01335)0.795:0.01376)0.783:0.01335,OTU009448:0.00014)0.002:0.00015)0.881:0.01309,OTU059640:0.00015)0.810:0.02631)0.899:0.04189)0.818:0.02603)0.373:0.00016,OTU006761:0.00015)0.808:0.01293)0.763:0.01332)0.793:0.01624,((OTU059137:0.00015,(((OTU059240:0.00728,((OTU007102:0.00015,(OTU059057:0.02689,(OTU019152:0.01289,OTU019679:0.00014)0.647:0.00015)0.439:0.013)0.788:0.00728,(OTU007115:0.00016,((OTU006394:0.00014,(OTU008087:0.02667,OTU009714:0.00015)0.852:0.01289)0.254:0.00015,OTU007053:0.02647)0.824:0.01309)0.788:0.00729)0.948:0.02264)0.802:0.00728,OTU009138:0.00014)0.476:0.00016,OTU007643:0.01294)0.972:0.041)0.780:0.0262,OTU059271:0.04551)0.728:0.01375)0.739:0.02546)0.810:0.02164)0.262:0.0138)0.864:0.06122)0.714:0.01956,((OTU029085:0.17316,(OTU034039:0.07114,OTU042943:0.14214)0.572:0.06175)0.716:0.06076,OTU010226:0.21229)0.126:0.03232)0.772:0.02393)0.635:0.00015,((((((((OTU003882:0.05381,OTU010099:0.13234)0.837:0.04035,((OTU035895:0.07734,(OTU031674:0.10994,OTU039011:0.02143)0.522:0.02949)0.893:0.06811,((OTU030181:0.02654,((OTU036102:0.02684,(OTU043505:0.00015,OTU037914:0.02714)0.873:0.00015)0.805:0.01306,OTU001565:0.04056)0.806:0.00016)0.950:0.12202,(OTU032863:0.00014,(OTU017584:0.10976,(((OTU036797:0.0137,(((OTU045909:0.02667,(OTU013140:0.01289,OTU016221:0.00014)0.013:0.00015)0.891:0.01295,(((OTU014799:0.01324,OTU011405:0.02669)0.843:0.02483,(((((OTU017974:0.0565,((((OTU018991:0.00848,(OTU035073:0.01289,OTU003477:0.00016)0.922:0.00848)0.922:0.00848,OTU045190:0.00014)1.000:0.00016,OTU017602:0.01302)0.650:0.01309,((OTU017556:0.00014,(OTU034724:0.0852,(OTU029972:0.01275,OTU017535:0.00014)1.000:0.00015)0.863:0.01297)0.972:0.05532,OTU018917:0.00015)0.916:0.0268)0.870:0.00015)0.691:0.01367,(OTU026428:0.00015,(OTU014984:0.01289,OTU018016:0.00016)0.766:0.04222)0.879:0.02775)0.855:0.02714,(OTU017547:0.00015,((OTU003474:0.00014,(OTU059979:0.00846,OTU028576:0.00847)0.918:0.00847)0.492:0.00014,OTU047662:0.01279)0.848:0.01289)0.893:0.01294)0.246:0.00015,OTU018776:0.00016)0.865:0.01289,(OTU011400:0.00014,(OTU017853:0.01279,(OTU028355:0.00015,(OTU029447:0.0085,(OTU004479:0.00014,(OTU011555:0.00864,(OTU018014:0.01301,OTU011280:0.00014)0.920:0.00864)0.920:0.00864)0.918:0.00852)0.918:0.00852)0.854:0.01301)0.883:0.00015)0.717:0.00016)0.773:0.00736)0.771:0.00709,((OTU013137:0.00015,(OTU011592:0.01298,OTU013136:0.01286)0.787:0.01294)0.789:0.01337,((((OTU013977:0.00016,OTU014465:0.04085)0.810:0.01311,(OTU017744:0.00014,OTU043246:0.01282)0.784:0.01301)0.902:0.00877,OTU011370:0.00845)0.923:0.00846,OTU003696:0.00015)0.858:0.02692)0.625:0.01295)0.876:0.00014)0.855:0.01299,OTU011583:0.00016)0.942:0.05636)0.748:0.01824,((OTU031354:0.05291,(OTU017761:0.00016,OTU043738:0.06932)0.315:0.01583)0.253:0.01607,(OTU044891:0.0927,(OTU035774:0.00015,OTU043665:0.17405)0.873:0.08729)0.915:0.0852)0.815:0.05638)0.883:0.04039,((((OTU044938:0.05623,((((OTU039822:0.04202,((((((OTU053997:0.01326,OTU006634:0.00014)0.267:0.00015,(OTU059143:0.0131,(OTU006551:0.00016,(OTU008428:0.00014,(OTU009708:0.00015,OTU054023:0.02656)0.429:0.01278)0.854:0.01294)0.262:0.00014)0.859:0.01309)0.874:0.01282,(OTU009426:0.00014,OTU019510:0.01289)0.401:0.00016)0.924:0.03911,(OTU019562:0.04234,(OTU020102:0.02684,(((OTU008084:0.0128,OTU008764:0.00014)0.762:0.00016,(OTU009481:0.01278,((OTU059089:0.01309,(OTU007050:0.00014,(OTU006529:0.01286,(OTU019805:0.01285,(OTU006544:0.00016,(OTU020263:0.0268,(OTU019381:0.01286,((OTU019071:0.01284,OTU019779:0.01274)0.775:0.01284,OTU020045:0.00014)0.808:0.01271)0.613:0.01294)0.937:0.00015)0.404:0.00016)0.187:0.01269)0.707:0.00014)0.646:0.00015)0.845:0.01277,(OTU008681:0.01289,OTU020200:0.00013)0.002:0.01289)0.436:0.00014)0.884:0.01269)0.838:0.01267,(OTU019704:0.02643,OTU020089:0.01285)0.901:0.00014)0.998:0.00015)0.701:0.02714)0.733:0.00659)0.760:0.00657,(OTU059333:0.02646,((OTU019662:0.01289,OTU007106:0.00016)0.872:0.01289,(OTU010633:0.00014,(OTU009286:0.01282,OTU053718:0.01289)0.925:0.00014)0.901:0.00015)0.778:0.01315)0.879:0.02666)0.347:0.01314,OTU007416:0.00016)0.871:0.02705)0.769:0.01236,OTU036502:0.02676)0.783:0.01309,(OTU049440:0.07247,((OTU043286:0.05678,(((OTU043605:0.01305,((OTU051511:0.02667,(((OTU017802:0.00015,(OTU035994:0.00016,OTU036678:0.02605)0.935:0.02632)0.845:0.02644,(OTU027271:0.0262,OTU037769:0.05578)0.892:0.00016)0.792:0.01312,OTU018352:0.01317)0.869:0.02682)0.877:0.02683,(OTU037476:0.01279,(OTU029259:0.01279,OTU032252:0.00016)0.867:0.01278)0.787:0.00015)0.791:0.013)0.746:0.01144,(((OTU018172:0.00015,OTU018287:0.0273)0.939:0.04235,(((OTU018495:0.00014,(OTU017636:0.00014,OTU018294:0.01285)0.847:0.01289)0.868:0.01296,(OTU032323:0.00014,OTU050439:0.01289)0.822:0.01295)0.931:0.00014,(OTU041078:0.00015,OTU050408:0.04087)0.964:0.05703)0.884:0.03946)0.778:0.01444,(((OTU037526:0.07429,((OTU041834:0.02751,OTU050404:0.04274)0.876:0.02938,((((OTU018323:0.04135,((OTU025391:0.01357,(OTU038146:0.00014,(OTU017694:0.04077,(OTU018271:0.03036,((OTU036639:0.04029,(OTU015943:0.01289,OTU018029:0.00014)0.677:0.00015)0.967:0.04111,(((OTU018703:0.00016,OTU035021:0.0131)0.874:0.0129,(OTU038862:0.02671,OTU035577:0.01317)0.791:0.01281)0.869:0.00016,OTU018577:0.00015)0.983:0.00014)0.814:0.03108)0.922:0.05104)0.659:0.00015)0.753:0.01355)0.747:0.01303,OTU003222:0.02746)0.075:0.01358)0.938:0.00015,OTU030805:0.00014)1.000:0.00015,(OTU033628:0.02631,(OTU030488:0.0128,OTU050458:0.01291)0.455:0.00015)0.702:0.01303)0.765:0.01224,(OTU001776:0.02869,OTU046012:0.02546)0.880:0.02844)0.192:0.01462)0.628:0.00014)0.714:0.02029,((OTU018496:0.02621,OTU034134:0.00014)0.919:0.00015,((OTU034660:0.00693,OTU027564:0.05634)0.022:0.00078,OTU042689:0.00693)0.898:0.0414)0.955:0.05772)0.740:0.02329,((((OTU046247:0.07396,OTU023835:0.05783)0.123:0.01322,OTU046820:0.02628)0.930:0.00015,OTU040933:0.04127)0.719:0.01233,OTU041627:0.02791)0.794:0.01313)0.781:0.01565)0.779:0.01262)0.972:0.06193,(((OTU007975:0.01398,(OTU009024:0.0289,(((OTU043193:0.01295,(((OTU046749:0.0,OTU007677:0.0):0.00014,(OTU018381:0.0129,(OTU006858:0.0,OTU008003:0.0):0.01283)0.896:0.00012)0.767:0.00014,(OTU009282:0.00722,OTU007432:0.02473)0.799:0.00722)0.934:0.0262)0.898:0.00016,OTU045686:0.02627)0.966:0.05994,(OTU026493:0.01388,((OTU007248:0.04016,((OTU038922:0.01283,((OTU007434:0.01299,OTU007489:0.01295)0.809:0.01288,OTU006989:0.00015)0.849:0.01281)0.685:0.00015,OTU034159:0.00016)0.972:0.00016)0.929:0.05826,(OTU006689:0.00015,(OTU006717:0.00014,(OTU019447:0.01282,(OTU019264:0.01277,OTU019459:0.00014)0.957:0.04039)0.577:0.00015)0.833:0.01279)0.893:0.04279)0.790:0.02615)0.801:0.02724)0.810:0.02768)0.799:0.02685)0.858:0.02955,OTU017683:0.04411)0.138:0.02564,((OTU053261:0.0264,(OTU038531:0.18602,(((OTU006528:0.00014,((((OTU009217:0.01289,((OTU006784:0.01311,(OTU059603:0.02643,((OTU020393:0.00016,OTU059144:0.0129)0.890:0.01281,(OTU008009:0.02666,(OTU040371:0.01305,(OTU008030:0.00014,(OTU007974:0.00015,(OTU007666:0.00014,OTU006831:0.0129)0.847:0.0129)0.913:0.01279)0.910:0.02674)0.752:0.01264)0.776:0.01316)0.799:0.00014)0.791:0.01296)0.788:0.01308,OTU020124:0.01298)0.803:0.01301)0.920:0.00014,OTU007137:0.00014)0.796:0.00015,(OTU007881:0.0131,OTU006606:0.026)0.213:0.00015)0.838:0.01301,OTU059480:0.01286)0.358:0.00014)0.902:0.0128,OTU009105:0.00014)0.000:0.00016,OTU019829:0.01306)0.755:0.00746)0.447:0.00673)0.846:0.02739,(OTU007356:0.04261,((OTU007128:0.00014,((OTU007074:0.00015,(OTU009065:0.01282,OTU020282:0.00014)0.256:0.01278)0.820:0.01281,(((OTU019923:0.01289,OTU007142:0.00014)0.870:0.01289,OTU007920:0.01275)0.905:0.00014,OTU006513:0.00014)0.570:0.00015)0.919:0.02617)0.931:0.06517,((OTU034325:0.0547,(OTU018250:0.03154,(OTU048363:0.00014,(OTU000315:0.00014,OTU000831:0.01294)0.970:0.04068)0.569:0.0102)0.920:0.07218)0.868:0.09358,(OTU007661:0.07275,(OTU006841:0.01289,OTU007002:0.00014)0.889:0.04731)0.675:0.03805)0.050:0.0181)0.767:0.01999)0.650:0.02847)0.858:0.00015)0.916:0.04483)0.706:0.01186)0.916:0.00014,(OTU030256:0.12297,(OTU007566:0.00016,(OTU006881:0.00014,((OTU044098:0.01294,(OTU039653:0.01279,OTU045052:0.00014)0.888:0.00014)0.961:0.04063,OTU007611:0.01289)0.556:0.00015)0.930:0.0261)0.827:0.04391)0.774:0.02664)0.815:0.02595)0.604:0.00014)0.649:0.00016,((OTU059381:0.01267,((((OTU010139:0.00015,(OTU019253:0.00015,OTU059618:0.02639)0.494:0.02646)0.759:0.01357,OTU007399:0.02709)0.863:0.02691,OTU008233:0.00015)0.789:0.01287,((OTU010627:0.01209,OTU009518:0.07648)0.613:0.02818,OTU059359:0.01281)0.832:0.00015)0.875:0.02737)0.957:0.05751,OTU001848:0.00016)0.854:0.01289)0.793:0.01245)0.776:0.0136,(((OTU039580:0.00015,(OTU025664:0.02656,OTU002467:0.00016)0.946:0.04067)0.969:0.05498,((((OTU025473:0.00015,(((((((OTU045796:0.02605,OTU028544:0.00014)0.872:0.01289,OTU050984:0.01311)0.233:0.00016,(OTU033800:0.00014,(OTU025795:0.02245,OTU000637:0.022)0.789:0.02245)0.863:0.01281)0.692:0.00014,OTU023618:0.00015)0.926:0.00014,(OTU016833:0.00016,OTU013475:0.01289)0.899:0.01289)0.937:0.02655,(OTU018406:0.02641,(((OTU042399:0.00016,OTU026016:0.04117)0.668:0.01314,(OTU046303:0.02661,(((((OTU018046:0.00015,OTU026512:0.01311)0.818:0.01302,(OTU049272:0.04089,(((OTU016320:0.01301,OTU049348:0.02681)0.620:0.00016,OTU016315:0.00014)0.933:0.01288,OTU028422:0.00016)0.188:0.00016)0.788:0.01278)0.788:0.01297,OTU000467:0.013)0.686:0.00014,OTU016236:0.00011)0.907:0.00016,(OTU049315:0.01294,(OTU049324:0.00014,(OTU057035:0.03971,(OTU033246:0.00015,OTU044077:0.01294)0.779:0.00695)0.779:0.00687)0.257:0.00016)0.891:0.0128)0.786:0.0131)0.775:0.01283)0.801:0.01289,(OTU031766:0.01456,OTU033117:0.01161)0.986:0.07388)0.334:0.00014)0.842:0.01286)0.911:0.00016,(OTU027292:0.00015,OTU038916:0.0128)0.828:0.01279)0.734:0.00015)0.962:0.00014,((((OTU013584:0.00014,OTU046465:0.01289)0.823:0.01343,OTU039873:0.04065)0.495:0.00015,(OTU013687:0.02843,OTU040321:0.05791)0.829:0.0271)0.794:0.02678,(((OTU014034:0.01289,(OTU023842:0.0128,OTU045273:0.00014)0.325:0.00016)0.766:0.00725,(OTU015660:0.01328,OTU023530:0.01283)0.846:0.02508)0.769:0.00726,((((((OTU023678:0.00014,((OTU016042:0.01301,((OTU045666:0.00016,(OTU041550:0.00016,OTU049930:0.01301)0.842:0.01283)0.105:0.00014,OTU023503:0.01301)0.864:0.01289)0.170:0.00014,(OTU016265:0.00016,OTU046849:0.01301)0.836:0.01286)0.904:0.00015)0.882:0.00015,((OTU040836:0.01373,((OTU015920:0.03996,((OTU016441:0.00015,((OTU014555:0.01309,OTU010878:0.00014)0.926:0.02682,(OTU016126:0.01311,OTU015725:0.01326)0.560:0.01358)0.897:0.00014)0.919:0.01294,OTU004395:0.00015)0.958:0.00015)0.600:0.04198,OTU042670:0.04144)0.451:0.01367)0.798:0.01216,((OTU044779:0.00014,(OTU028929:0.0126,((OTU017725:0.00015,(OTU042355:0.01296,OTU018293:0.01311)0.314:0.00015)0.844:0.0128,((OTU035593:0.00014,OTU003262:0.05517)0.828:0.0128,OTU041502:0.00015)1.000:0.00014)0.420:0.01353)0.893:0.0269)0.769:0.01277,OTU001918:0.05738)0.876:0.02709)0.792:0.00014)0.996:0.00016,(OTU051918:0.00725,((OTU016822:0.0599,((OTU023332:0.04062,(OTU017708:0.00015,(((OTU029535:0.00014,(OTU018225:0.01289,OTU017846:0.02624)0.805:0.00014)0.913:0.01279,OTU023382:0.00015)0.567:0.00016,((OTU041705:0.01279,OTU002933:0.00014)0.717:0.01274,OTU055962:0.00014)1.000:0.00014)0.893:0.01247)0.986:0.00014)0.912:0.00819,(OTU030055:0.01289,OTU024508:0.00014)0.909:0.00868)0.708:0.0066)0.791:0.015,((OTU035618:0.04072,OTU048190:0.01268)0.847:0.00014,(OTU024600:0.04298,OTU028600:0.01218)0.889:0.04325)0.771:0.04147)0.755:0.00732)0.878:0.0237)0.823:0.01263,OTU023401:0.00016)0.892:0.01245,(((OTU029354:0.00016,((OTU031441:0.01285,OTU033122:0.00014)0.865:0.01295,((OTU013932:0.00016,OTU018280:0.01309)0.842:0.01285,(OTU023587:0.00015,((OTU018679:0.00014,OTU033205:0.01283)0.847:0.01308,(OTU016699:0.00015,OTU028399:0.0131)0.885:0.02617)0.104:0.00016)0.831:0.01309)0.518:0.00014)0.859:0.0129)0.843:0.01285,((OTU016802:0.00014,((OTU031133:0.12405,(((OTU023389:0.00016,OTU004482:0.0131)0.794:0.01295,((OTU016906:0.01289,OTU004478:0.00014)0.775:0.01332,OTU018727:0.02697)0.753:0.01308)0.834:0.02657,(OTU038694:0.0427,OTU008289:0.02753)0.870:0.00014)0.901:0.02622)0.968:0.00016,OTU028658:0.0128)0.931:0.00015)0.908:0.00014,(OTU012572:0.01309,((OTU024602:0.00016,(((OTU016084:0.00014,OTU018272:0.02609)0.851:0.0128,(OTU023597:0.00014,OTU023674:0.01279)0.189:0.00014)0.921:0.00859,(((((OTU002837:0.00016,OTU036699:0.01289)0.849:0.013,(((OTU038006:0.01309,OTU016223:0.02614)0.436:0.00012,OTU023697:0.01285)0.764:0.00014,OTU045435:0.00014)0.902:0.00015)0.865:0.0128,OTU016655:0.01282)0.867:0.00014,OTU033751:0.00014)1.000:0.00014,(OTU003413:0.013,OTU044635:0.00016)0.923:0.02629)0.921:0.00858)0.921:0.00859)0.875:0.01289,OTU011705:0.00016)0.409:0.00015)0.879:0.013)0.850:0.01294)0.879:0.00015,OTU013307:0.00015)0.965:0.00015)0.830:0.01264,OTU048144:0.00014)0.363:0.00014)0.761:0.0124)0.774:0.01298)0.449:0.00016,(((((((((OTU017806:0.00016,(OTU013669:0.02621,OTU040825:0.00014)0.374:0.01309)0.824:0.00014,(OTU033892:0.02644,(OTU027339:0.02681,((OTU023384:0.00015,(OTU031419:0.0128,(OTU013466:0.00014,(OTU023628:0.01293,(OTU025408:0.01294,(OTU018085:0.00014,OTU040875:0.01289)0.131:0.00014)0.377:0.01279)0.885:0.00014)0.900:0.00015)0.859:0.01279)0.948:0.02638,OTU036206:0.00015)0.863:0.02703)0.854:0.02803)0.719:0.02696)0.781:0.04032,(((OTU027010:0.00015,OTU044619:0.01289)0.506:0.00015,(OTU035416:0.01377,((OTU018676:0.00015,((OTU018247:0.01292,OTU000805:0.01287)0.822:0.01303,OTU036744:0.00015)0.838:0.01279)0.826:0.00016,(OTU004490:0.00015,(OTU048152:0.00014,OTU007337:0.01279)0.923:0.02624)0.850:0.01289)0.921:0.02737)0.741:0.01245)0.790:0.01306,OTU045053:0.02693)0.795:0.02701)0.902:0.00014,OTU039551:0.00015)0.722:0.00016,(((OTU028221:0.00016,((OTU025342:0.02669,OTU018325:0.07157)0.599:0.00014,OTU029986:0.00014)0.849:0.01289)0.854:0.01289,OTU038664:0.00016)0.000:0.00014,(OTU018262:0.01282,OTU011203:0.00016)0.862:0.013)0.846:0.01289)0.838:0.01309,((OTU014338:0.00014,(OTU023823:0.00851,OTU001791:0.00851)0.917:0.00851)0.504:0.00014,OTU047757:0.01289)0.854:0.01289)0.534:0.00016,OTU011727:0.00014)0.999:0.00015,((OTU023563:0.01289,OTU038902:0.00015)0.628:0.00808,OTU037946:0.0472)0.787:0.0472)0.808:0.01302,((OTU025097:0.00014,((OTU016462:0.01289,(OTU013111:0.00016,((OTU013524:0.00014,OTU023611:0.01289)0.812:0.01309,(OTU023619:0.00015,OTU045246:0.01289)0.137:0.00014)0.865:0.01289)0.373:0.0128)0.595:0.00014,OTU023558:0.01282)0.233:0.00015)0.917:0.00014,OTU040949:0.01289)0.802:0.013)0.820:0.01299)0.915:0.02653,((OTU001586:0.00014,(OTU036122:0.01294,(OTU029208:0.00014,OTU042093:0.01277)0.371:0.00016)0.834:0.0128)0.222:0.00015,(OTU034302:0.00016,OTU041012:0.02646)0.849:0.01282)0.763:0.0125)0.332:0.01286)0.804:0.00015,((OTU012167:0.00644,(((OTU012689:0.04074,OTU016740:0.04094)0.292:0.00016,(OTU041587:0.00015,OTU051296:0.02633)0.734:0.02642)0.809:0.01295,(OTU015079:0.00015,OTU025556:0.01307)0.385:0.01311)0.821:0.02014)0.784:0.01469,(OTU043479:0.02063,(OTU013276:0.01837,OTU042101:0.11429)0.586:0.00099)0.770:0.01418)0.847:0.02673)0.808:0.01289)0.810:0.01248,(((((OTU033858:0.01415,(OTU026839:0.01371,OTU030296:0.01244)0.897:0.04137)0.745:0.01499,(OTU036638:0.02767,(OTU033136:0.00014,OTU033140:0.02628)0.743:0.01317)0.756:0.01519)0.906:0.04074,OTU008477:0.01289)0.783:0.00016,OTU007514:0.00015)0.837:0.0128,((((OTU059138:0.02634,(((OTU054017:0.01281,OTU010556:0.01309)0.198:0.00014,((OTU009908:0.01298,OTU053730:0.01305)0.877:0.00866,(OTU059716:0.04079,OTU019405:0.00014)0.918:0.00847)0.918:0.00847)0.300:0.00013,OTU006536:0.00014)0.948:0.00015)0.907:0.01269,OTU008490:0.00015)0.818:0.01273,(OTU037264:0.00014,OTU007244:0.01311)0.831:0.01286)0.753:0.00553,(((((((((OTU035685:0.00015,OTU037014:0.01309)0.920:0.00872,((OTU028730:0.02642,(OTU039396:0.02779,OTU047803:0.02696)0.886:0.00014)0.861:0.02649,(OTU016723:0.02675,((OTU026635:0.00015,((OTU018914:0.00016,OTU023814:0.0128)0.804:0.01296,OTU031362:0.01296)0.801:0.01286)0.922:0.02674,(OTU017008:0.01278,OTU023480:0.00014)0.918:0.0269)0.070:0.00014)0.792:0.01358)0.805:0.00812)0.913:0.00829,(((OTU007524:0.0128,(OTU006818:0.00016,((((((OTU011561:0.00014,(((((OTU012264:0.00014,(OTU011324:0.00015,((OTU012174:0.00014,OTU012533:0.01294)0.852:0.0128,(OTU026345:0.01278,OTU018056:0.00014)0.250:0.00014)0.856:0.01293)0.841:0.01285)0.097:0.00014,OTU043630:0.01301)0.836:0.01294,OTU011187:0.00014)0.096:0.00014,(OTU010894:0.02679,OTU049643:0.00014)0.373:0.01288)0.830:0.0131,OTU029084:0.01289)0.873:0.00015)0.868:0.00015,((OTU019200:0.00014,OTU028415:0.0128)0.966:0.05455,(OTU030773:0.00015,(OTU011969:0.01281,((OTU043635:0.02714,OTU051297:0.01311)0.806:0.01312,OTU011947:0.01308)0.846:0.00016)0.906:0.01279)0.787:0.00675)0.787:0.00679)0.419:0.01285,OTU018913:0.05522)0.893:0.00015,OTU004477:0.00014)0.691:0.00014,(OTU012284:0.00015,(((OTU017860:0.00014,OTU037617:0.01278)0.917:0.02615,(OTU018059:0.00014,OTU003747:0.02636)0.839:0.01309)0.712:0.00014,OTU017573:0.00014)0.852:0.01281)0.833:0.01309)0.850:0.01294,((OTU018947:0.01282,OTU025349:0.01306)0.891:0.02653,((OTU017981:0.0128,(OTU013344:0.00016,OTU003141:0.0128)0.836:0.01278)0.891:0.00015,OTU042616:0.00014)0.928:0.00014)0.156:0.01289)0.917:0.00015)0.778:0.00014)0.243:0.00015,OTU015747:0.01294)0.825:0.01309,(OTU000830:0.00014,(((OTU007355:0.00014,(OTU007607:0.01279,(OTU018919:0.01279,OTU017819:0.01309)0.134:0.00014)0.725:0.00014)0.963:0.00016,OTU009533:0.05592)0.838:0.01277,OTU016805:0.01278)0.880:0.00016)0.668:0.00015)0.863:0.01279)0.665:0.00014,OTU014766:0.00014)0.915:0.00014,(OTU045225:0.00014,((OTU009269:0.00015,((OTU047549:0.00015,(OTU024465:0.00015,OTU023300:0.02638)0.820:0.01294)0.863:0.00016,((OTU013507:0.00015,(OTU034331:0.00014,(OTU026385:0.0269,(OTU019041:0.0128,OTU030716:0.00014)0.851:0.01285)0.257:0.00015)0.924:0.01282)0.561:0.00014,OTU010821:0.0131)0.842:0.01308)0.977:0.04005)0.938:0.04053,(OTU027848:0.00015,OTU026039:0.01294)0.886:0.00016)0.347:0.01307)0.911:0.02699)0.846:0.01279,(((OTU036801:0.01284,(OTU011573:0.02673,(OTU029781:0.00015,OTU023453:0.0269)0.506:0.01308)0.726:0.00016)0.879:0.01292,((((OTU034023:0.01289,((OTU026121:0.00015,OTU006442:0.02638)0.832:0.01285,OTU032912:0.00015)0.386:0.00015)0.864:0.01289,OTU048180:0.00014)0.868:0.01294,OTU036338:0.01301)0.737:0.00016,OTU035793:0.00014)0.892:0.00015)0.848:0.0128,(((OTU020354:0.00015,(((OTU033249:0.01298,(OTU030941:0.00014,OTU042894:0.01311)0.790:0.01295)0.907:0.0088,(OTU044907:0.00014,(OTU040780:0.00015,OTU053260:0.02646)0.845:0.01294)0.912:0.00836)0.905:0.00857,(OTU036345:0.00016,OTU045599:0.01309)0.804:0.01286)0.791:0.0129)0.881:0.00016,(((((OTU032178:0.00015,(OTU026164:0.00014,OTU028805:0.01289)0.870:0.01279)0.919:0.00848,OTU039856:0.00848)0.919:0.00849,((OTU037662:0.00014,OTU028406:0.01279)0.908:0.00864,OTU006429:0.00864)0.908:0.00864)0.693:0.00016,OTU019862:0.00015)0.900:0.00014,OTU039676:0.02575)0.841:0.01277)0.923:0.02635,(((OTU006375:0.00016,(OTU020262:0.02623,OTU006503:0.00015)0.860:0.0129)0.851:0.0131,(((OTU009437:0.04,OTU027820:0.04417)0.765:0.01434,(OTU039457:0.00015,((((OTU026103:0.01297,OTU039570:0.00014)0.937:0.04009,OTU008299:0.00015)0.366:0.01299,OTU009252:0.01285)0.803:0.01288,(OTU047278:0.00014,(((OTU020190:0.00014,((OTU026321:0.00016,(OTU030976:0.01264,OTU036259:0.00014)0.845:0.01273)0.265:0.01269,OTU026624:0.00014)0.831:0.01273)0.107:0.00016,(OTU007446:0.00014,(OTU030303:0.05608,OTU007454:0.01283)0.412:0.01309)0.928:0.04072)0.815:0.01273,(OTU047904:0.00016,((OTU025204:0.01277,OTU009618:0.01277)0.634:0.00015,(OTU008286:0.01267,(OTU035183:0.00014,OTU048301:0.01264)0.484:0.00015)0.860:0.01269)0.784:0.00014)0.917:0.00014)0.846:0.0127)0.760:0.00016)0.915:0.02612)0.903:0.02936)0.834:0.02465,((((OTU010892:0.02625,(OTU017717:0.00014,OTU023546:0.01282)0.308:0.00015)0.991:0.07182,OTU008117:0.00016)0.330:0.02649,(((((OTU008163:0.00014,(OTU020261:0.01289,OTU006558:0.01289)0.529:0.00016)0.922:0.01279,((OTU020288:0.00015,(OTU019961:0.00015,((((OTU040379:0.00718,OTU044431:0.00677)0.931:0.04013,OTU045609:0.00014)0.834:0.01288,(OTU038670:0.00014,((OTU035379:0.00016,OTU044350:0.07436)0.945:0.04077,OTU019900:0.01293)0.949:0.00016)0.828:0.00016)0.912:0.00016,OTU020077:0.0407)0.831:0.02599)0.843:0.01289)0.404:0.0128,((((OTU007161:0.00014,(OTU019688:0.01286,OTU007705:0.01289)0.846:0.00015)0.913:0.00848,OTU008116:0.00848)0.913:0.00847,OTU006539:0.00014)0.502:0.00014,OTU020396:0.01281)0.913:0.01289)0.750:0.00014)0.830:0.00015,OTU006516:0.00014)0.000:0.00016,((((OTU035945:0.01279,((OTU018319:0.00014,(OTU025332:0.01294,(OTU045612:0.00016,OTU032837:0.02638)0.398:0.01279)0.864:0.00015)0.749:0.00016,OTU034573:0.0131)0.871:0.0129)0.317:0.00015,OTU019571:0.00014)0.781:0.00716,OTU053870:0.02426)0.781:0.00716,OTU007622:0.01282)0.917:0.00015)0.901:0.00016,(OTU009296:0.00015,OTU059223:0.01289)0.839:0.01285)0.732:0.00016)0.161:0.01304,(OTU030105:0.00016,(((((OTU033552:0.00014,OTU043172:0.00014)0.602:0.00015,(((OTU008325:0.00016,(((OTU043532:0.02639,OTU026043:0.00015)0.867:0.01309,OTU046231:0.00014)0.249:0.01294,(OTU036656:0.05554,(OTU028252:0.01289,OTU042087:0.00014)0.915:0.00014)0.886:0.02681)0.503:0.00014)0.849:0.01289,OTU041815:0.00015)0.870:0.01279,OTU031021:0.00015)0.892:0.01289)0.847:0.01368,(OTU029158:0.00014,OTU036177:0.0128)0.858:0.01277)0.507:0.00014,OTU036849:0.00014)0.628:0.00015,(OTU023829:0.02835,(OTU018080:0.05573,(OTU045024:0.00015,OTU047028:0.02608)0.746:0.00578)0.429:0.00615)0.913:0.02856)0.611:0.01368)0.922:0.02848)0.650:0.00015)0.854:0.01368)0.457:0.00015,(((OTU008313:0.0131,((OTU006743:0.01309,OTU007278:0.00015)0.871:0.01288,OTU019640:0.00014)0.122:0.00015)0.813:0.0131,((((OTU059478:0.00015,((OTU007209:0.00016,OTU008296:0.01277)0.851:0.01285,(OTU006821:0.00014,OTU008888:0.01279)0.499:0.00014)0.884:0.01289)0.851:0.01289,(OTU009272:0.00015,(OTU006406:0.00016,((OTU019646:0.01289,OTU006464:0.00014)0.651:0.02667,OTU043130:0.05537)0.943:0.00014)0.916:0.01277)0.491:0.00015)0.865:0.01294,(OTU010420:0.01289,((OTU008880:0.00016,(((OTU009886:0.00014,OTU019547:0.01278)0.808:0.00014,OTU006906:0.01294)0.137:0.01289,OTU006343:0.01294)0.397:0.00016)0.853:0.01289,((OTU053939:0.00014,(OTU019604:0.01279,OTU008913:0.00014)0.875:0.01294)0.847:0.0128,OTU010422:0.00014)0.814:0.00015)0.358:0.01279)0.895:0.00014)0.789:0.01322,OTU007547:0.01321)0.773:0.01277)0.270:0.00014,OTU008283:0.00016)0.914:0.0128)0.926:0.00015)0.946:0.0444)0.111:0.00016)0.163:0.00016,OTU038051:0.0128)0.848:0.01355,OTU042919:0.00015)0.846:0.00015,(OTU003762:0.01378,(OTU006885:0.02704,((OTU013443:0.0131,OTU004317:0.02649)0.845:0.00826,(OTU047915:0.02671,OTU029218:0.01303)0.850:0.00867)0.850:0.00942)0.741:0.01215)0.931:0.02743)0.955:0.04292)0.784:0.00864)0.886:0.00015)0.736:0.01316,(OTU034357:0.08176,(OTU028624:0.00565,OTU041122:0.00941)0.795:0.02556)0.840:0.0456)0.736:0.01452)0.765:0.02366)0.749:0.01831)0.700:0.02226)0.849:0.03818)0.734:0.01341)0.822:0.08623,(((((OTU035136:0.04362,(OTU042150:0.00014,(OTU024563:0.00015,(OTU012574:0.00016,OTU056801:0.01275)0.841:0.01294)0.827:0.01306)0.935:0.058)0.873:0.05442,(((OTU025634:0.00734,OTU047485:0.02556)0.768:0.0074,OTU032911:0.00015)0.776:0.00571,OTU044568:0.00764)0.984:0.11473)0.776:0.0306,(OTU052594:0.02083,((OTU046714:0.0226,(OTU032412:0.02712,(OTU040579:0.01286,OTU046567:0.00016)0.811:0.02745)0.361:0.02144)0.908:0.11095,((((OTU019392:0.01331,OTU019682:0.02872)0.790:0.01481,(OTU019952:0.00015,((OTU009107:0.00016,(OTU006563:0.00016,((OTU020211:0.01333,OTU007090:0.00014)0.937:0.00893,OTU010462:0.00894)0.937:0.00894)0.851:0.01355)0.808:0.01336,OTU008108:0.01351)0.805:0.01336)0.819:0.01388)0.877:0.00015,(OTU007719:0.00015,(OTU019797:0.00016,OTU008382:0.01338)0.864:0.01345)0.903:0.0277)0.931:0.06731,(OTU007864:0.0531,((OTU007992:0.00016,(OTU007132:0.01338,(OTU007816:0.00014,OTU053999:0.02691)0.855:0.01332)0.236:0.00014)0.855:0.01332,OTU006601:0.00016)0.901:0.06911)0.761:0.02093)0.946:0.17071)0.801:0.10743)0.880:0.0699)0.682:0.00015,(((((((OTU019798:0.00014,OTU006641:0.01332)0.779:0.04381,(((OTU006598:0.00014,OTU010241:0.02723)0.851:0.01332,OTU007900:0.00015)0.838:0.01325,OTU054002:0.00016)0.841:0.06868)0.971:0.17193,((OTU019702:0.07643,((OTU008720:0.00015,(OTU006524:0.00016,OTU009169:0.04222)0.831:0.01286)0.676:0.00016,((((OTU008963:0.00015,((OTU019414:0.00016,OTU019402:0.02689)0.520:0.01281,OTU010192:0.00014)0.888:0.01309)0.425:0.01289,OTU007794:0.00016)0.895:0.02523,(OTU009216:0.01294,(OTU007045:0.00014,(((OTU059132:0.02671,(OTU007112:0.00015,(OTU009188:0.00015,(OTU009121:0.00864,OTU009871:0.00864)0.937:0.00864)0.854:0.01281)0.970:0.00015)0.789:0.00727,OTU020266:0.02496)0.789:0.00727,OTU007715:0.00014)0.864:0.01288)0.075:0.00016)0.762:0.00722)0.725:0.00741,OTU019945:0.014)0.810:0.02763)0.347:0.02818)0.893:0.07224,((OTU019409:0.01279,OTU007899:0.00014)0.916:0.17643,(OTU010211:0.07496,(((OTU006547:0.00015,(OTU009145:0.01272,(OTU007107:0.01496,OTU007808:0.03313)0.928:0.08885)1.000:0.00016)0.853:0.00016,OTU009875:0.02644)0.909:0.08584,(((OTU059572:0.00014,OTU020235:0.01289)0.852:0.01294,(((OTU019057:0.01289,OTU008669:0.00014)0.134:0.01309,(OTU006548:0.00852,OTU007169:0.00853)0.933:0.00853)0.897:0.00016,OTU007093:0.00015)0.882:0.00016)0.794:0.0128,((OTU019426:0.01294,(OTU019795:0.00014,OTU059201:0.01309)0.862:0.01289)0.894:0.00015,OTU007756:0.00014)0.585:0.00015)0.924:0.11834)0.893:0.10147)0.569:0.01455)0.925:0.09046)0.819:0.06591)0.780:0.04696,(OTU019966:0.04071,OTU006633:0.01616)0.932:0.11745)0.686:0.03514,((OTU032383:0.02677,((((OTU032042:0.04969,OTU015249:0.15442)0.236:0.01907,(OTU027174:0.01431,OTU041065:0.02889)0.591:0.00277)0.859:0.03775,((((OTU036372:0.00014,(OTU027906:0.00014,OTU045847:0.0131)0.843:0.0131)0.712:0.01191,(OTU038620:0.00014,OTU039456:0.02711)0.954:0.04231)0.783:0.01455,((OTU027993:0.01289,OTU047869:0.00016)0.672:0.01019,(OTU029067:0.00981,(OTU025608:0.01359,((OTU040684:0.02712,OTU047386:0.00014)0.957:0.02613,OTU026670:0.00015)0.773:0.01257)0.898:0.0335)0.718:0.01561)0.801:0.01839)0.676:0.00056,OTU045931:0.02614)0.790:0.02612)0.893:0.00015,OTU035113:0.01308)0.908:0.00014)0.900:0.04077,((((OTU053809:0.09004,OTU010418:0.00014)0.935:0.05645,(OTU036410:0.01372,(OTU032562:0.00016,((OTU040748:0.00016,(OTU028584:0.01373,(OTU034201:0.00016,(OTU040599:0.01397,OTU041299:0.01398)0.802:0.01361)0.421:0.01343)0.893:0.00016)0.874:0.00015,OTU025635:0.01362)0.836:0.01346)0.594:0.00014)0.835:0.02842)0.346:0.00016,((((OTU025233:0.00014,(OTU007590:0.00014,(OTU043521:0.00014,OTU045350:0.01325)0.913:0.02659)0.949:0.04039)0.926:0.02635,OTU027879:0.00016)0.848:0.02649,(OTU043457:0.0262,(OTU006823:0.01529,(OTU008909:0.00015,(OTU035892:0.00015,OTU029735:0.0951)0.846:0.02648)0.925:0.05775)0.835:0.03825)0.877:0.03778)0.776:0.01331,((OTU025831:0.01405,(OTU041032:0.0331,(OTU029411:0.01075,(OTU039399:0.05525,(OTU033961:0.01356,(OTU018516:0.00898,OTU033526:0.00899)0.921:0.00905)0.877:0.00014)0.819:0.00827)0.633:0.00493)0.935:0.04694)0.725:0.01067,((OTU039033:0.00014,(OTU031510:0.01975,OTU038901:0.04075)0.911:0.04032)0.935:0.05878,(OTU025987:0.0,OTU039107:0.0):0.01529)0.771:0.01402)0.742:0.02897)0.675:0.00016)0.327:0.00016,(((((((((((((OTU025092:0.00014,(OTU018525:0.00014,((OTU028566:0.01357,(OTU037468:0.01332,OTU037627:0.01378)0.756:0.01354)0.780:0.01357,OTU033344:0.02702)0.221:0.01354)0.960:0.07241)0.266:0.00047,OTU029863:0.02742)0.808:0.02636,(OTU033797:0.0918,(OTU039390:0.02827,OTU042092:0.02627)0.874:0.02996)0.848:0.00015)0.930:0.06687,((OTU018524:0.05264,(OTU002256:0.00437,OTU038817:0.05311)0.817:0.03357)0.923:0.06179,(((((((OTU049787:0.00015,(OTU027868:0.15696,OTU035093:0.02687)0.465:0.13999)0.883:0.0527,(((OTU018110:0.00014,OTU032917:0.01294)0.640:0.00937,((OTU034214:0.01308,OTU035241:0.00014)0.893:0.03221,((OTU018400:0.00014,OTU027574:0.0263)0.773:0.02418,OTU031942:0.01757)0.000:0.01275)0.715:0.01411)0.873:0.05518,(OTU001900:0.14784,(OTU033528:0.00015,OTU033959:0.02727)0.775:0.05183)0.301:0.05671)0.514:0.0072)0.314:0.04986,(((OTU006573:0.01303,(OTU007927:0.02763,OTU008172:0.00014)0.000:0.00014)1.000:0.19956,((OTU033219:0.00015,(OTU044528:0.08729,OTU038787:0.01514)0.764:0.01551)0.890:0.03277,(((OTU001796:0.00014,(OTU016981:0.01543,OTU002773:0.00014)0.871:0.01515)0.899:0.00014,(OTU002695:0.00014,(OTU056006:0.00051,(((((OTU016680:0.00697,(OTU017939:0.00014,OTU003777:0.01286)0.939:0.04)0.773:0.00699,OTU015133:0.01346)0.975:0.00014,OTU016703:0.00014)0.964:0.00014,((OTU012545:0.00014,(OTU012579:0.00865,(OTU012554:0.01312,OTU011216:0.00014)0.908:0.00866)0.908:0.00865)0.965:0.00014,((OTU055825:0.00015,(OTU013178:0.00014,OTU011071:0.01312)0.939:0.00014)0.851:0.00908,OTU011079:0.00014)0.863:0.00908)0.849:0.00897)0.800:0.00368,(OTU003588:0.01312,(OTU011265:0.00014,((OTU047879:0.00016,OTU059788:0.01345)0.133:0.00014,OTU045325:0.01373)0.846:0.01346)0.110:0.00015)0.840:0.0103)0.468:0.01021)0.965:0.08179)0.844:0.01291)0.865:0.01265,(OTU046040:0.01502,OTU046366:0.00015)0.933:0.00016)0.796:0.01353)0.381:0.01091)0.188:0.00014,(((((OTU044497:0.01686,(OTU015058:0.03223,(OTU014124:0.00954,OTU041315:0.01004)0.764:0.01002)0.879:0.03339)0.662:0.0119,OTU030513:0.03591)0.821:0.03634,OTU040749:0.01603)0.799:0.04597,OTU015170:0.10162)0.798:0.04222,(OTU001828:0.04303,OTU028165:0.02795)0.833:0.00014)0.146:0.00015)0.893:0.09171)0.428:0.02538,(OTU030931:0.09159,((((OTU027908:0.00016,OTU037710:0.01331)0.947:0.10973,OTU046817:0.04203)0.728:0.04328,(((((OTU002072:0.00014,OTU041851:0.133)0.025:0.01376,OTU032671:0.02643)0.841:0.0396,((OTU029783:0.00016,(OTU039787:0.0131,((OTU044407:0.03935,OTU032922:0.03913)0.772:0.0214,OTU044374:0.01311)0.092:0.00014)0.364:0.01306)0.899:0.02726,OTU043265:0.00014)0.864:0.05383)0.778:0.02316,OTU018778:0.04587)0.816:0.02482,(((OTU017003:0.0131,(((OTU028579:0.00014,OTU042237:0.00014)0.941:0.00015,OTU040362:0.02693)0.832:0.01301,(OTU001716:0.00014,OTU001668:0.02735)0.828:0.01287)0.122:0.00015)0.886:0.01293,(OTU045671:0.04031,(OTU043085:0.05796,OTU038698:0.00689)0.791:0.00672)0.527:0.00015)0.967:0.00015,(OTU028130:0.00016,(OTU040893:0.06765,((OTU036013:0.00015,OTU036380:0.0404)0.757:0.02843,(OTU037772:0.00014,OTU042521:0.04154)0.905:0.04285)0.824:0.02815)0.714:0.01284)0.980:0.07406)0.928:0.04804)0.618:0.00016)0.771:0.03604,OTU046134:0.06135)0.818:0.07836)0.834:0.08006)0.642:0.0115,(OTU017998:0.01357,OTU001762:0.13609)0.918:0.11771)0.789:0.02153,(((OTU023637:0.00014,OTU030037:0.01283)0.765:0.00725,((OTU028559:0.00014,OTU034640:0.01285)0.998:0.00015,OTU036745:0.08736)0.884:0.02527)0.765:0.00719,(OTU044292:0.01301,(OTU035164:0.00015,((OTU014268:0.0074,OTU040703:0.00725)0.880:0.02532,(OTU023693:0.01289,OTU002804:0.00016)0.417:0.00015)0.891:0.01309)0.920:0.02706)0.383:0.00015)0.957:0.07327)0.772:0.01522,((((OTU019661:0.04154,(OTU001780:0.1461,((OTU009379:0.00014,((OTU008835:0.00014,OTU009350:0.01323)0.914:0.02802,OTU019706:0.01357)0.784:0.01358)0.493:0.01277,(((((((OTU059212:0.02815,((((OTU020239:0.01333,(OTU020247:0.00014,OTU007654:0.01321)0.304:0.00015)0.884:0.01346,((OTU006951:0.00014,(OTU054022:0.01321,(OTU010451:0.0088,((OTU008154:0.00014,(OTU059209:0.01323,OTU059203:0.01332)0.895:0.00014)0.692:0.00014,OTU019079:0.01355)0.915:0.0088)0.915:0.00879)0.632:0.00014)0.790:0.00015,((OTU020005:0.00016,(OTU019810:0.00014,OTU020416:0.01329)0.850:0.01355)0.831:0.01355,OTU009101:0.01322)0.866:0.00014)0.890:0.00016)0.780:0.00754,((OTU059226:0.0259,(OTU007983:0.02729,OTU006644:0.00014)0.778:0.00753)0.778:0.00753,OTU020242:0.00015)0.780:0.00755)0.920:0.02607,OTU019397:0.00014)0.846:0.01326)0.285:0.00015,OTU019377:0.01336)0.777:0.01386,(((OTU019072:0.00014,OTU019373:0.02723)0.816:0.02579,(OTU020228:0.0,OTU008983:0.0):0.00749)0.777:0.00749,(((((OTU020131:0.01318,OTU009071:0.00014)0.227:0.00014,OTU010640:0.01355)0.847:0.01329,OTU009869:0.00014)0.418:0.00014,(OTU019065:0.0,OTU019453:0.0):0.01355)0.647:0.01325,(OTU019177:0.00016,OTU053881:0.01345)0.917:0.02762)0.192:0.00016)0.797:0.01374)0.734:0.01128,(((OTU007425:0.01657,(OTU019950:0.01335,OTU019959:0.00014)0.879:0.04295)0.861:0.03389,OTU059238:0.00778)0.798:0.01659,OTU059081:0.0179)0.760:0.01582)0.789:0.01592,(OTU059199:0.0242,((OTU059054:0.01323,OTU008085:0.04607)0.950:0.07244,((OTU059121:0.00015,(OTU008605:0.05998,(OTU007565:0.01332,OTU008685:0.00015)0.985:0.06004)0.992:0.00016)0.982:0.04137,((OTU020298:0.00014,(OTU019927:0.01325,OTU020188:0.02736)0.933:0.00014)0.927:0.00015,(OTU007551:0.00014,(OTU059526:0.00015,((OTU059245:0.01342,OTU009716:0.04271)0.766:0.01343,OTU009309:0.00014)0.832:0.01328)0.396:0.01318)0.815:0.01328)0.520:0.00015)0.601:0.0372)0.388:0.00015)0.741:0.01588)0.541:0.00453,((((((OTU020029:0.00015,(((OTU020411:0.02707,OTU008156:0.00015)0.855:0.01321,(OTU020209:0.0,OTU007060:0.0):0.00016)0.075:0.00015,(OTU059125:0.04119,OTU020251:0.00711)0.779:0.00718)0.876:0.01338)0.844:0.01333,OTU059649:0.00016)0.428:0.00014,(((OTU008061:0.00016,(OTU008975:0.01338,OTU008766:0.00016)0.863:0.01322)0.899:0.02638,(OTU007741:0.00015,(OTU054058:0.01332,(((OTU008718:0.0,OTU009208:0.0):0.00014,OTU059064:0.05896)0.837:0.01322,OTU009226:0.00014)0.067:0.00014)0.900:0.01322)0.765:0.00757)0.765:0.00757,OTU009190:0.00015)0.787:0.01338)0.631:0.00908,OTU059237:0.04747)0.878:0.03206,OTU019553:0.02709)0.793:0.00016,((OTU010554:0.05039,(OTU019935:0.00015,OTU010567:0.02731)0.929:0.06993)0.742:0.01616,((OTU019997:0.02622,OTU020000:0.01646)0.986:0.14877,OTU019943:0.018)0.784:0.03244)0.883:0.03787)0.893:0.03333)0.855:0.03007,((((OTU019078:0.00014,(OTU020206:0.01328,OTU007660:0.00015)0.863:0.01328)0.888:0.01324,OTU008992:0.00015)0.879:0.04301,(((OTU019180:0.00015,((((OTU007096:0.0,OTU007156:0.0):0.02765,(OTU007358:0.00011,(OTU059154:0.01328,OTU009222:0.00014)0.852:0.01318)0.594:0.00014)0.365:0.01332,OTU020221:0.00014)0.847:0.01355,((OTU019074:0.00016,(((((OTU020425:0.00015,OTU054021:0.01338)0.826:0.01355,(OTU008981:0.00016,(((OTU059210:0.01352,OTU009424:0.01335)0.848:0.02583,(((OTU053865:0.01322,(OTU020156:0.01329,OTU020401:0.01334)0.793:0.01356)0.810:0.01324,OTU019775:0.00014)0.362:0.00015,OTU007181:0.01332)0.794:0.00746)0.794:0.00745,((OTU019816:0.0,OTU020265:0.0):0.00014,(OTU020268:0.00016,(OTU007789:0.0137,OTU008021:0.01374)0.806:0.0133)0.862:0.01333)0.847:0.01324)0.588:0.00016)0.858:0.00016)0.915:0.00881,(OTU054041:0.01355,(((OTU019917:0.00014,OTU008625:0.01328)0.905:0.01323,(OTU019992:0.0269,OTU006640:0.00015)0.173:0.01321)0.883:0.00016,(OTU019161:0.0,OTU007040:0.0):0.00014)0.881:0.00015)0.915:0.00881)0.218:0.00429,OTU059091:0.00881)0.915:0.00882,(OTU020237:0.01355,OTU009319:0.00014)0.860:0.01355)0.879:0.00014)0.888:0.00015,((OTU054180:0.0,OTU010642:0.0):0.00016,(OTU019831:0.01355,OTU020234:0.02758)0.713:0.00016)0.860:0.01332)0.859:0.01323)0.685:0.00016)0.974:0.00015,(OTU008174:0.02055,OTU059100:0.05794)0.760:0.02349)0.837:0.01373,(OTU006512:0.00015,OTU059479:0.01317)0.849:0.01363)0.893:0.00016)0.809:0.01501,(OTU053866:0.00014,OTU054030:0.01337)0.939:0.04121)0.051:0.00016)0.933:0.04637)0.803:0.01469)0.093:0.00016)0.753:0.01605,OTU053847:0.11345)0.268:0.01573,(((OTU026389:0.02895,OTU039718:0.08025)0.863:0.04627,OTU007594:0.02863)0.843:0.02894,OTU053857:0.00015)0.720:0.01171)0.907:0.04394,(OTU003489:0.07744,(OTU003582:0.03558,(OTU050776:0.02662,(OTU018001:0.0131,OTU018284:0.00014)0.907:0.00016)0.845:0.03843)0.869:0.04557)0.783:0.02577)0.837:0.02823)0.839:0.02732)0.819:0.04527)0.421:0.00015,(((OTU047052:0.00015,(OTU030956:0.0268,OTU018260:0.13204)0.762:0.01313)0.946:0.08927,(OTU038410:0.01341,(OTU044627:0.01356,OTU003742:0.00014)0.853:0.00015)0.880:0.0588)0.438:0.0169,(OTU029077:0.00014,OTU032134:0.01269)0.984:0.18333)0.789:0.02444)0.778:0.01458,((OTU010495:0.10404,OTU003892:0.079)0.713:0.01582,OTU018135:0.06007)0.814:0.02316)0.846:0.0287,((((((OTU042953:0.00015,((OTU038032:0.02726,(OTU035500:0.01355,(OTU015145:0.00016,((OTU027855:0.01321,OTU043003:0.00016)0.878:0.01319,((OTU013872:0.027,OTU036228:0.00015)0.852:0.01351,((OTU033917:0.01311,(OTU034427:0.02686,(OTU031260:0.00015,OTU039574:0.01294)0.826:0.01315)0.245:0.00014)0.951:0.04127,(OTU033079:0.01331,OTU033868:0.02808)0.515:0.02806)0.700:0.00016)0.374:0.01307)0.987:0.00014)0.614:0.00014)0.853:0.01309)0.044:0.00014,(OTU016376:0.00016,(((OTU032517:0.02898,OTU038196:0.01366)0.755:0.01369,(OTU037642:0.01323,OTU029639:0.00016)0.845:0.01353)0.905:0.00015,OTU043979:0.01322)0.900:0.00014)0.881:0.00014)0.921:0.01292)0.414:0.00014,(OTU031931:0.01236,OTU038762:0.04374)0.883:0.0288)0.773:0.00651,OTU041444:0.00821)0.839:0.02497,OTU015250:0.01464)0.816:0.03872,((OTU044726:0.01338,(((OTU028302:0.04312,(((OTU018229:0.02754,((OTU029836:0.01357,OTU033711:0.01346)0.769:0.01344,(OTU050986:0.01293,(OTU025310:0.0128,OTU033311:0.00014)0.864:0.01298)0.881:0.00016)0.780:0.01335)0.751:0.01288,OTU043763:0.00015)0.075:0.00015,(OTU041052:0.03902,(OTU026801:0.01289,OTU029602:0.00014)0.788:0.02239)0.782:0.02122)0.703:0.01219)0.869:0.02991,(OTU045596:0.01295,(OTU042107:0.02663,(OTU035444:0.01311,(OTU038161:0.01473,(OTU016196:0.00714,OTU036168:0.00651)0.928:0.0527)0.804:0.01504)0.404:0.00014)0.819:0.01319)0.732:0.01266)0.919:0.04259,(OTU044561:0.00016,(OTU028126:0.00016,(OTU045766:0.00014,OTU046348:0.01276)0.854:0.01278)0.831:0.013)0.862:0.01294)1.000:0.00014)0.763:0.01304,(OTU026133:0.00016,((OTU046017:0.00016,(OTU043494:0.02611,OTU045008:0.00016)0.948:0.02632)0.769:0.01288,((((OTU034774:0.00015,OTU038814:0.01294)0.792:0.01308,(OTU026726:0.02633,OTU028089:0.00015)0.899:0.02695)0.744:0.01275,OTU026937:0.05633)0.788:0.00855,((OTU045923:0.02634,(OTU030854:0.01301,(OTU037159:0.04025,((OTU036800:0.05676,OTU038157:0.00014)0.655:0.00998,(OTU028095:0.0267,OTU040172:0.0422)0.864:0.03142)0.597:0.04578)0.944:0.00015)0.604:0.01301)0.867:0.00014,OTU041119:0.01295)0.769:0.00627)0.853:0.02533)0.871:0.02709)0.782:0.01297)0.759:0.02005)0.976:0.10244,(OTU053792:0.06547,((OTU047279:0.13517,(OTU025415:0.01281,(OTU044361:0.02757,OTU057252:0.00016)0.810:0.02946)0.720:0.025)0.872:0.07446,(((OTU033989:0.06032,(OTU029150:0.0172,(OTU041780:0.08512,((((OTU028670:0.01354,OTU038768:0.00015)0.932:0.04256,(((OTU030610:0.00014,(OTU035651:0.01345,OTU041379:0.00015)0.859:0.01326)0.714:0.01273,(OTU042490:0.00015,OTU012096:0.1197)0.097:0.01518)0.964:0.08441,(((((((OTU030644:0.00015,(OTU035027:0.01379,OTU036941:0.01385)0.778:0.01351)0.776:0.01357,((((OTU030736:0.01346,OTU042693:0.00016)0.285:0.01429,((OTU018351:0.00016,OTU031343:0.01355)0.127:0.00014,(OTU034015:0.01637,OTU034196:0.05407)0.815:0.01415)0.866:0.02738)0.754:0.04255,OTU048281:0.00015)0.673:0.02715,OTU035868:0.00015)0.873:0.02763)0.798:0.01384,OTU027370:0.01382)0.854:0.00861,((((OTU027320:0.00014,OTU034668:0.01355)0.910:0.02752,OTU028113:0.01333)0.901:0.00014,OTU025410:0.00016)0.999:0.00016,(OTU043476:0.02777,(OTU045684:0.00015,(OTU026837:0.01351,((OTU035151:0.01411,((OTU032857:0.00014,OTU044119:0.02812)0.937:0.00889,((OTU038910:0.00748,OTU041646:0.02564)0.775:0.0075,OTU044719:0.00014)0.937:0.00889)0.797:0.0084)0.361:0.01377,((OTU043480:0.01356,OTU043752:0.00014)0.937:0.00894,OTU041345:0.00894)0.955:0.0086)1.000:0.00015)0.826:0.01381)0.007:0.00015)0.948:0.02797)0.848:0.00853)0.796:0.00829,OTU031443:0.01467)0.802:0.01368,((((OTU036127:0.07629,(OTU040368:0.01292,(OTU018741:0.00015,OTU033871:0.01289)0.568:0.00014)0.902:0.03772)0.754:0.01733,(((OTU028777:0.02418,OTU031675:0.02306)0.931:0.06642,((OTU032665:0.0128,OTU043575:0.00014)0.921:0.05856,OTU048012:0.0432)0.717:0.01757)0.143:0.00016,OTU038940:0.00015)0.783:0.0157)0.724:0.01374,OTU029112:0.03145)0.892:0.04135,(OTU026733:0.07523,OTU038939:0.03518)0.809:0.02774)0.864:0.00015)0.800:0.0155,((OTU036396:0.06103,OTU039827:0.01572)0.881:0.04434,((OTU023614:0.01354,OTU036550:0.01355)0.938:0.00015,OTU013106:0.11267)0.286:0.02644)0.876:0.00014)0.792:0.01347)0.761:0.01461)0.739:0.00014,((OTU042833:0.00015,(OTU032505:0.04395,OTU046607:0.01357)0.861:0.02833)0.378:0.0282,(OTU023573:0.00016,OTU041335:0.04268)0.261:0.00015)0.906:0.02879)0.783:0.01721,OTU030518:0.02707)0.753:0.03112)0.848:0.04673)0.792:0.02475)0.942:0.00016,OTU030082:0.01348)0.836:0.0295,(OTU027443:0.00015,OTU032114:0.01332)0.813:0.02806)0.742:0.05077)0.926:0.09943)0.280:0.01621)0.212:0.00015)0.810:0.01939,((((OTU036000:0.02879,(OTU025781:0.01289,(OTU034496:0.01282,OTU037409:0.00014)0.140:0.00015)0.737:0.01192)0.884:0.02886,((OTU045511:0.00014,(OTU018604:0.02619,((OTU042008:0.00015,(OTU027372:0.0128,(OTU038736:0.00014,OTU044343:0.01279)0.218:0.00014)0.846:0.01289)0.276:0.00016,OTU039097:0.02657)0.388:0.01293)0.149:0.00015)0.851:0.01289,(OTU018975:0.00014,(OTU015363:0.0131,OTU039651:0.0131)0.931:0.00014)0.878:0.00016)0.864:0.01289)0.921:0.00015,OTU018494:0.00014)0.594:0.00016,((OTU047167:0.05659,OTU018668:0.01285)0.766:0.00014,OTU018296:0.00016)0.836:0.01278)0.913:0.03549)0.591:0.00551,((OTU039082:0.00014,((OTU035167:0.01309,OTU036845:0.00015)0.900:0.02494,(OTU027326:0.00683,(OTU017891:0.01289,OTU017979:0.00015)0.930:0.0408)0.003:0.00138)0.774:0.00717)0.846:0.01283,((((OTU023601:0.00015,(((OTU044102:0.02105,OTU046584:0.0265)0.705:0.01777,OTU046396:0.02616)0.573:0.00924,OTU034850:0.01399)0.939:0.05314)0.459:0.01324,(((((OTU013573:0.00016,((((OTU040458:0.01289,OTU043020:0.0001)0.979:0.05684,(OTU037953:0.00015,OTU045270:0.04244)0.825:0.01304)0.572:0.00016,OTU039590:0.01293)0.320:0.01287,OTU039074:0.01287)0.992:0.00015)0.901:0.00016,(OTU036397:0.01289,OTU040289:0.00015)0.901:0.0131)0.763:0.00729,OTU051416:0.0251)0.763:0.00729,OTU018562:0.00015)0.918:0.0085,(OTU018658:0.00016,OTU030230:0.01309)0.918:0.00845)0.806:0.0089)0.678:0.01339,(((((((OTU048362:0.07964,(OTU035749:0.01298,OTU040824:0.00016)0.771:0.03714)0.766:0.07346,(OTU018316:0.00014,(OTU036363:0.07196,OTU032388:0.04263)0.724:0.00016)0.887:0.04556)0.526:0.01562,(OTU026361:0.00016,(OTU044807:0.04139,OTU046149:0.02822)0.923:0.00014)0.773:0.01348)0.779:0.0133,OTU045623:0.02688)0.728:0.01159,OTU044214:0.04712)0.777:0.01366,(OTU031556:0.00015,(OTU034673:0.00016,OTU045162:0.04117)0.966:0.05713)0.961:0.07559)0.179:0.00015,(OTU011134:0.00016,(OTU017824:0.007,OTU030906:0.00631)0.806:0.04814)0.997:0.12272)0.939:0.0558)0.553:0.00015,(OTU018442:0.04101,OTU032541:0.00699)0.774:0.00702)1.000:0.00015)0.741:0.02713)0.786:0.01451,(((OTU008750:0.00014,(OTU010375:0.05585,(OTU014706:0.02445,OTU052689:0.01699)0.916:0.06635)0.894:0.04911)0.738:0.00015,(OTU007482:0.00348,(OTU018661:0.00014,(OTU037495:0.02807,OTU032026:0.01375)0.785:0.01292)0.942:0.05627)0.943:0.03953)0.616:0.02857,(((((OTU033949:0.01278,(OTU011148:0.00016,(OTU030907:0.00015,((OTU014950:0.00014,(OTU012840:0.01276,OTU013116:0.00015)0.882:0.0128)0.778:0.01293,((OTU029122:0.01309,(OTU011700:0.0128,OTU036726:0.00014)0.977:0.04008)0.005:0.00016,(((OTU038656:0.04127,OTU011072:0.00016)0.817:0.0131,((OTU011052:0.01333,(OTU045720:0.01294,OTU010971:0.00015)0.799:0.01298)0.810:0.01333,((OTU035415:0.027,((OTU015101:0.00014,OTU012186:0.02713)0.862:0.01288,OTU028698:0.00016)0.670:0.00016)0.847:0.01309,OTU011255:0.00016)0.859:0.01309)0.788:0.00016)0.968:0.00016,((OTU014828:0.0131,OTU017540:0.00015)0.897:0.02885,((OTU044757:0.00014,(OTU027056:0.00015,OTU011263:0.04217)0.846:0.01355)0.721:0.00558,OTU009279:0.04102)0.727:0.00735)0.875:0.02888)0.825:0.01306)0.785:0.0132)0.817:0.013)0.929:0.02665)0.404:0.01276)0.878:0.00015,((OTU038078:0.01289,OTU040865:0.00014)0.038:0.01289,(OTU013351:0.02745,OTU027729:0.02776)0.781:0.01344)0.934:0.00014)0.722:0.00015,(OTU045549:0.00015,((OTU015144:0.00014,(OTU031408:0.01279,OTU011204:0.00014)0.893:0.01289)0.823:0.01294,OTU017925:0.01309)0.144:0.00015)0.923:0.01279)0.737:0.00016,((((OTU039826:0.01354,(OTU029911:0.00015,OTU028282:0.05626)0.787:0.01355)0.793:0.00905,(OTU037156:0.01376,(OTU033227:0.00015,OTU041047:0.04154)0.870:0.02767)0.788:0.00823)0.798:0.00805,OTU034776:0.01323)0.164:0.01323,OTU014846:0.04074)0.742:0.00016)0.649:0.01193,(((((((OTU039038:0.03659,OTU047634:0.03594)0.864:0.0375,(OTU036351:0.01285,(OTU013558:0.01288,(((OTU030772:0.01301,(OTU039110:0.01311,OTU041826:0.02778)0.794:0.01383)0.936:0.00015,((OTU039643:0.01442,((((OTU046955:0.00014,(OTU029130:0.00078,(OTU038363:0.02111,(OTU032774:0.00016,OTU046712:0.01308)0.888:0.04018)0.839:0.02218)0.939:0.02653)0.856:0.02708,OTU034835:0.00015)0.932:0.00843,OTU029502:0.00844)0.795:0.0087,((OTU036490:0.00015,OTU037413:0.01309)0.951:0.02672,OTU028519:0.00015)0.778:0.01406)0.732:0.0139)0.914:0.04376,((OTU052136:0.02733,(OTU030687:0.02684,OTU043363:0.00016)0.688:0.02738)0.770:0.0132,((OTU017807:0.00014,OTU044274:0.01282)0.910:0.00015,((OTU034949:0.00014,(OTU032453:0.01289,OTU038999:0.00016)0.830:0.01309)0.807:0.02211,(OTU034393:0.00015,(OTU027805:0.02639,OTU038404:0.00016)0.774:0.02731)0.781:0.02167)0.895:0.03936)0.132:0.0131)0.790:0.01345)0.503:0.01318)0.870:0.02672,OTU036090:0.00014)0.189:0.00016)0.761:0.0128)0.774:0.01331)0.786:0.01248,(OTU016268:0.00014,((OTU017615:0.00016,(OTU017679:0.013,OTU017916:0.00011)0.891:0.01279)0.781:0.00718,(OTU015364:0.00016,(OTU018411:0.01289,OTU017897:0.01279)0.380:0.00016)0.781:0.00717)0.875:0.02434)0.800:0.01317)0.890:0.02643,OTU015153:0.00014)0.901:0.02677,OTU042821:0.01306)0.776:0.01328,((OTU039967:0.03042,(OTU038486:0.01479,(OTU035620:0.00015,(OTU033880:0.00014,OTU046947:0.01289)0.838:0.01294)0.778:0.01102)0.645:0.00221)0.001:0.00015,OTU018189:0.01298)0.906:0.0273)0.762:0.01379,OTU037304:0.01313)0.876:0.02983)0.744:0.01372)0.592:0.01303)0.574:0.01123,((((OTU035754:0.04809,((OTU033619:0.00015,(OTU032529:0.03935,OTU038219:0.03979)0.629:0.00758)0.855:0.01324,OTU035646:0.00015)0.964:0.10238)0.777:0.02356,((OTU014726:0.14981,(OTU034603:0.02674,OTU041093:0.07387)0.354:0.02731)0.488:0.00014,(((((((OTU027099:0.0131,OTU029829:0.00014)0.184:0.00016,(OTU014834:0.01338,OTU018690:0.00016)0.934:0.02668)0.530:0.01309,OTU040467:0.02768)0.259:0.00016,((OTU002942:0.00015,OTU043378:0.02606)0.992:0.08799,((OTU043360:0.03848,(OTU018058:0.04202,OTU027341:0.00014)0.761:0.02252)0.779:0.02124,OTU041103:0.00015)0.820:0.01307)0.491:0.00014)0.809:0.02638,((OTU003708:0.00014,(OTU014914:0.00015,OTU030861:0.013)0.834:0.02675)0.815:0.03215,(OTU030428:0.00016,OTU047255:0.02659)0.805:0.03041)0.790:0.03141)0.925:0.00015,(OTU015149:0.00015,OTU041099:0.01332)0.870:0.01329)0.831:0.01377,(OTU030032:0.044,OTU011019:0.04293)0.655:0.00016)0.867:0.02906)0.871:0.03007)0.767:0.01784,(OTU013347:0.05545,(((((OTU034817:0.00945,(OTU016771:0.00015,(OTU037807:0.01309,OTU045857:0.00015)0.930:0.027)0.806:0.01838)0.145:0.01118,OTU015064:0.1538)0.634:0.0133,(OTU017923:0.02825,OTU044319:0.0587)0.823:0.02779)0.769:0.01389,(OTU050781:0.01118,((((OTU027672:0.00016,(((OTU039135:0.01279,OTU046865:0.00014)0.840:0.02737,(OTU032998:0.09139,OTU042192:0.00016)0.490:0.02727)0.761:0.01395,((OTU028385:0.0267,OTU042660:0.00014)0.920:0.02711,(OTU034583:0.01289,OTU037105:0.00014)0.852:0.01305)0.442:0.00016)0.819:0.01302)0.855:0.00016,OTU047066:0.02696)0.763:0.01456,OTU014826:0.02552)0.939:0.06257,OTU051364:0.07395)0.539:0.01472)0.856:0.02941)0.780:0.01359,OTU012215:0.00015)0.752:0.01469)0.900:0.05178)0.740:0.01584,(((((OTU025207:0.0131,OTU011082:0.02657)0.000:0.00015,((OTU047458:0.00014,(OTU045939:0.01294,((OTU047767:0.00014,OTU028118:0.01276)0.249:0.00016,OTU028681:0.01289)0.852:0.01294)0.285:0.00014)0.840:0.01283,OTU030487:0.00015)0.906:0.02735)0.901:0.02694,(((OTU037171:0.00015,((OTU037417:0.00014,(OTU028041:0.0131,OTU032421:0.01336)0.931:0.04287)0.851:0.01289,OTU039845:0.01285)0.000:0.00014)0.923:0.00014,(OTU014823:0.01309,(OTU010986:0.00014,(OTU011042:0.01291,OTU011116:0.01287)0.801:0.013)0.488:0.00015)0.863:0.02693)0.846:0.02659,OTU036858:0.00014)0.751:0.01284)0.858:0.03037,(((((OTU030170:0.00015,OTU038362:0.04055)0.535:0.02772,((OTU032893:0.04422,(OTU027864:0.01452,(OTU047564:0.00014,(OTU048182:0.00016,(OTU034618:0.00016,OTU038230:0.02752)0.825:0.01354)0.870:0.02619)0.766:0.01229)0.895:0.03008)0.752:0.01449,(OTU033866:0.02687,OTU040114:0.00014)0.793:0.01522)0.710:0.01125)0.803:0.01502,(OTU034187:0.02687,OTU046487:0.02647)0.939:0.00014)0.745:0.01378,(OTU028575:0.05605,OTU044533:0.00016)0.785:0.01364)0.841:0.043,(OTU028305:0.00016,(OTU029962:0.01334,OTU041956:0.00015)0.802:0.0133)0.985:0.11417)0.756:0.01508)0.775:0.02494,(OTU042002:0.07725,OTU031311:0.05955)0.840:0.0461)0.777:0.03909)0.852:0.0337)0.783:0.01333,(((((OTU018697:0.07792,(OTU032441:0.00704,OTU037338:0.00694)0.987:0.05777)0.992:0.00016,OTU046257:0.00016)0.861:0.01291,OTU039247:0.01284)0.522:0.00015,((OTU041963:0.01731,OTU043853:0.0264)0.933:0.06511,(OTU037181:0.00015,(OTU059691:0.01386,(OTU043367:0.03863,(((OTU017601:0.00014,(OTU032792:0.01355,OTU047115:0.02733)0.869:0.00015)0.857:0.00015,(OTU017796:0.00015,(OTU031562:0.00757,((OTU037154:0.00015,(OTU033635:0.01332,OTU040515:0.00014)0.847:0.01322)0.748:0.00016,((OTU047067:0.01356,(OTU015371:0.01321,OTU047600:0.00015)0.330:0.00015)0.821:0.01356,((OTU018376:0.00014,(OTU043473:0.02639,OTU030429:0.00756)0.789:0.00758)0.878:0.01335,OTU049544:0.01323)0.459:0.00015)0.830:0.01355)0.768:0.00757)0.975:0.0263)0.880:0.02775)0.952:0.04338,((OTU028859:0.01338,OTU041442:0.00015)0.404:0.00015,(((OTU013118:0.00016,(OTU018391:0.01327,OTU018512:0.0133)0.800:0.01327)0.839:0.01325,(OTU011200:0.00014,(OTU011185:0.0132,(OTU042976:0.02731,OTU035290:0.02696)0.892:0.00014)0.930:0.00014)0.913:0.00016)0.763:0.00781,(OTU025572:0.0299,OTU033197:0.04372)0.941:0.06095)0.743:0.00592)0.766:0.0143)0.800:0.01433)0.824:0.01623)0.783:0.02777)0.808:0.02962)0.655:0.01245)0.927:0.02696,((OTU025990:0.11004,OTU026471:0.04145)0.855:0.05186,((OTU030420:0.07135,(OTU029489:0.00015,OTU042434:0.01309)0.992:0.00014)0.968:0.09007,((((OTU031374:0.01309,OTU037924:0.00016)0.795:0.01311,(((OTU035615:0.00015,((((((OTU017616:0.00014,((OTU017949:0.01279,OTU041437:0.00015)0.866:0.013,OTU018954:0.00014)0.882:0.01279)0.774:0.0134,((OTU018077:0.02834,(OTU017617:0.00016,((OTU007437:0.00015,(OTU006467:0.00014,OTU007646:0.01294)0.861:0.01309)0.968:0.04054,(OTU035512:0.00014,OTU036798:0.01289)0.588:0.00016)0.449:0.02677)0.894:0.02758)0.925:0.00014,OTU043211:0.04262)0.816:0.0264)0.583:0.01295,(OTU044678:0.04673,OTU001885:0.11787)0.768:0.05962)0.157:0.00014,(OTU045531:0.00014,((OTU017555:0.00016,OTU027456:0.01301)0.849:0.01281,OTU014841:0.01289)0.894:0.00015)0.944:0.00014)0.854:0.02816,((((OTU018579:0.01289,(OTU050921:0.01435,OTU035016:0.04219)0.733:0.01182)0.669:0.00014,OTU027272:0.00016)0.662:0.00016,((OTU030981:0.04084,((OTU035726:0.02232,((OTU014117:0.00014,OTU014820:0.01279)0.871:0.00015,OTU039429:0.04242)0.815:0.02343)0.792:0.02275,OTU037739:0.00015)0.777:0.01261)0.778:0.01373,(OTU046224:0.02684,((OTU014119:0.00014,(OTU026812:0.04069,OTU014832:0.00016)0.200:0.01288)0.873:0.01293,(OTU018857:0.00014,((OTU041141:0.00016,OTU030081:0.01279)0.770:0.00719,((OTU041476:0.00016,(OTU018714:0.00014,OTU028336:0.01301)0.709:0.0131)0.770:0.00719,(OTU043950:0.00014,OTU028813:0.01279)0.770:0.00719)0.822:0.0234)0.770:0.00719)0.346:0.00014)0.841:0.027)0.954:0.00016)0.825:0.01338)0.948:0.02631,((((OTU041560:0.00014,(((OTU035022:0.00014,OTU043411:0.0128)0.858:0.01289,OTU036371:0.00015)0.786:0.00727,OTU043773:0.00727)0.919:0.02493)0.893:0.02674,OTU045076:0.00015)0.852:0.02706,(OTU017570:0.00014,(OTU040805:0.02329,OTU046624:0.07407)0.691:0.01879)0.840:0.01309)0.445:0.00015,(OTU018819:0.00014,((OTU051414:0.01285,((OTU045831:0.00014,OTU050985:0.01289)0.998:0.00014,((OTU018540:0.08908,OTU028140:0.00014)0.421:0.02882,OTU015286:0.04388)0.695:0.01156)0.823:0.01309)0.699:0.00014,(OTU015176:0.01279,(OTU018070:0.00015,((OTU038909:0.02665,(OTU039690:0.02998,OTU039218:0.03776)0.775:0.02112)0.754:0.01382,OTU046519:0.015)0.738:0.01164)0.855:0.01288)0.571:0.00014)0.844:0.00016)0.907:0.00015)0.257:0.00015)0.838:0.02546)0.963:0.05788,(OTU044733:0.013,OTU011038:0.02679)0.903:0.00014)0.856:0.02632)0.839:0.01289,(OTU032219:0.00015,OTU047058:0.0715)0.843:0.01289)0.176:0.00015,OTU010233:0.02626)0.765:0.01295)0.819:0.01302,((OTU010968:0.0262,(OTU026634:0.03213,(OTU044130:0.01021,OTU046621:0.0175)0.776:0.01555)0.654:0.01011)0.884:0.00015,((OTU036793:0.027,(OTU026449:0.00015,OTU010956:0.01309)0.049:0.00016)0.855:0.01309,(OTU011225:0.01289,(OTU015238:0.00015,OTU018278:0.0128)0.354:0.00016)0.915:0.02652)0.626:0.00015)0.840:0.0128)0.372:0.00014,((((OTU027975:0.02664,(OTU027165:0.0128,OTU039558:0.00015)0.913:0.00015)0.768:0.02242,(OTU040267:0.03081,((((OTU050349:0.0067,(OTU050318:0.01354,OTU050397:0.00015)0.934:0.04555)0.749:0.00784,OTU050364:0.00014)0.911:0.05209,(OTU015810:0.01314,(OTU027451:0.01372,OTU039083:0.01383)0.690:0.01495)0.823:0.03268)0.837:0.05478,(((OTU017993:0.00016,(OTU002931:0.01322,(OTU030233:0.01321,OTU039237:0.00014)0.000:0.00015)0.937:0.02796)0.806:0.01345,(OTU026092:0.01355,OTU041261:0.00015)0.789:0.01357)0.764:0.01337,OTU002138:0.00014)0.792:0.01739)0.749:0.01537)0.776:0.02584)0.812:0.03515,(((OTU040409:0.01309,(OTU017968:0.00015,(OTU042337:0.00015,(OTU011106:0.01289,(OTU029297:0.00014,OTU046031:0.01289)0.374:0.0128)0.781:0.00015)0.916:0.01279)0.377:0.00014)0.887:0.01289,OTU010974:0.00015)0.847:0.01279,OTU034537:0.00014)0.751:0.01992)0.659:0.00758,(OTU048124:0.03897,(OTU045395:0.00014,OTU047101:0.01288)0.969:0.07772)0.864:0.03204)0.999:0.00016)0.775:0.01331)0.589:0.01343)0.756:0.01361)0.794:0.01284)0.926:0.00016,(OTU006872:0.03319,(OTU044845:0.15975,(OTU002873:0.10265,(OTU034256:0.02425,OTU044957:0.07781)0.887:0.04422)0.812:0.04367)0.422:0.0361)0.143:0.05413)0.896:0.02511)0.735:0.04059)0.862:0.02944)0.071:0.01119,((OTU039692:0.03439,OTU041607:0.02214)0.975:0.20784,OTU042745:0.09486)0.668:0.0355)0.772:0.00014,(((OTU043909:0.11813,((OTU057215:0.01301,OTU057230:0.00014)0.963:0.13877,((OTU042219:0.02621,(OTU043106:0.00014,(OTU030879:0.00016,OTU042483:0.01285)0.866:0.01289)0.733:0.00015)0.817:0.03317,((((((OTU041051:0.00015,(OTU051141:0.01288,OTU051650:0.01298)0.804:0.01296)0.527:0.00015,(OTU042269:0.00014,OTU059961:0.01289)0.778:0.02718)0.719:0.02942,((OTU018847:0.08897,OTU049289:0.05065)0.816:0.063,OTU026101:0.06517)0.394:0.01606)0.792:0.03006,(((((OTU045387:0.08064,(((((OTU059946:0.00015,OTU059949:0.01283)0.627:0.02333,OTU059791:0.26084)0.912:0.14377,OTU059962:0.00694)0.649:0.01961,(OTU051969:0.00014,OTU051385:0.10775)0.713:0.00163)0.330:0.00075,(OTU016142:0.16321,OTU049354:0.0092)0.754:0.02943)0.969:0.09076)0.788:0.02818,(OTU036474:0.08491,(OTU038607:0.00014,OTU041035:0.01279)0.919:0.06596)0.719:0.02578)0.067:0.00014,(OTU034769:0.02011,(OTU029081:0.02814,OTU047207:0.02735)0.778:0.02212)0.970:0.09044)0.824:0.03725,((((OTU012863:0.00015,OTU018194:0.0128)0.882:0.05647,(OTU051652:0.05677,(OTU031758:0.06129,OTU059786:0.01707)0.936:0.09138)0.825:0.05332)0.670:0.0101,OTU033492:0.13456)0.875:0.03626,OTU042268:0.01335)0.637:0.03236)0.165:0.00016,OTU043914:0.15566)0.717:0.03154)0.296:0.00016,((((OTU024637:0.02594,OTU051353:0.00014)0.633:0.00014,(OTU032599:0.04127,(OTU057222:0.00685,OTU057225:0.04015)0.183:0.00114)0.749:0.00679)0.775:0.01647,(OTU057210:0.03535,((OTU045771:0.11021,OTU051352:0.00014)0.971:0.1081,(OTU049794:0.00014,(OTU012859:0.02622,OTU051360:0.00014)0.860:0.01288)0.887:0.0844)0.388:0.00363)0.904:0.05457)0.744:0.01655,(OTU057244:0.10922,OTU035517:0.11407)0.629:0.01622)0.886:0.03698)0.781:0.01897,((OTU057251:0.05503,((OTU028202:0.00015,OTU045307:0.013)0.818:0.06588,(((OTU051384:0.00014,(((OTU052091:0.06868,(OTU059778:0.00015,(OTU051467:0.03632,OTU059793:0.03636)0.659:0.00873)0.438:0.05778)0.961:0.09975,OTU057242:0.00016)0.288:0.02488,OTU057226:0.08156)0.961:0.12199)0.338:0.03947,OTU051493:0.12846)0.259:0.00077,OTU047687:0.19359)0.827:0.07319)0.950:0.09863)0.761:0.02304,(OTU046122:0.17286,(((OTU051342:0.11259,(((OTU036252:0.00014,(OTU043980:0.01321,((OTU036590:0.01301,((OTU030290:0.01288,OTU041006:0.01287)0.845:0.0262,((((OTU044911:0.00014,OTU039915:0.01301)0.827:0.01309,OTU034662:0.01294)0.686:0.00015,OTU047030:0.00015)0.557:0.00014,((((OTU034507:0.00015,OTU032702:0.01289)0.863:0.01294,OTU041608:0.00014)0.830:0.00806,(OTU025368:0.00015,OTU036711:0.01294)0.838:0.00812)0.777:0.01139,((OTU040089:0.00016,(OTU032110:0.00015,OTU035737:0.01294)0.305:0.01289)0.913:0.02822,(OTU028757:0.05994,(OTU035257:0.03825,OTU044931:0.02367)0.747:0.01839)0.119:0.00015)0.896:0.02895)0.707:0.01168)0.924:0.02617)0.934:0.00013)0.664:0.01299,(OTU051411:0.03959,((OTU057218:0.05928,OTU057237:0.00014)0.997:0.21116,(OTU057235:0.19285,(OTU057246:0.07342,OTU057221:0.00014)0.534:0.00015)0.502:0.0029)0.110:0.02972)0.976:0.09356)0.875:0.00014)0.893:0.01311)0.625:0.0159,OTU051159:0.22811)0.559:0.00749,(((OTU059964:0.1333,OTU057243:0.09244)0.909:0.10484,OTU032126:0.00015)0.792:0.00788,((OTU032580:0.00016,OTU016235:0.04176)0.744:0.01348,OTU050518:0.01322)0.760:0.00617)0.809:0.0301)0.839:0.03343)0.757:0.03603,(OTU035575:0.01381,(OTU035324:0.00014,OTU057228:0.08866)0.828:0.02653)0.862:0.05258)0.746:0.02616,OTU057238:0.08046)0.762:0.02065)0.709:0.01517)0.910:0.04008)0.680:0.01078)0.804:0.04426)0.850:0.05758)0.766:0.0286,(((OTU059770:0.00015,(((OTU012212:0.00014,(((OTU012562:0.00014,((OTU026991:0.00015,(OTU013308:0.01433,(OTU003398:0.00014,OTU048236:0.0132)0.907:0.0286)0.751:0.01292)0.846:0.01313,(OTU040849:0.02698,OTU039424:0.0274)0.598:0.00016)0.871:0.01325)0.809:0.01344,(OTU043116:0.04243,(OTU010154:0.00016,((((((OTU046494:0.01354,OTU049242:0.02736)0.774:0.013,OTU013431:0.00014)0.893:0.0132,OTU002718:0.00014)0.847:0.01342,(OTU014594:0.00015,OTU035430:0.01342)0.408:0.01317)0.320:0.00014,OTU010910:0.00014)0.914:0.0131,(OTU003528:0.01343,(OTU045497:0.01343,OTU049841:0.00015)0.280:0.01321)0.345:0.00014)0.540:0.00014)0.906:0.00015)0.802:0.01329)0.809:0.01321,(OTU003308:0.00015,(OTU014944:0.01281,OTU050231:0.02735)0.931:0.00016)0.900:0.00014)0.901:0.0128)0.886:0.00014,(((((((OTU026015:0.00015,OTU040854:0.01323)0.845:0.01285,(OTU041398:0.00015,(OTU029832:0.02666,(OTU017553:0.00015,(OTU018721:0.01311,OTU026677:0.00014)0.859:0.01282)0.752:0.00015)0.865:0.0129)0.842:0.01283)0.908:0.00016,((OTU014748:0.00014,(OTU051283:0.0128,(OTU018937:0.00014,(OTU011540:0.00015,(OTU001733:0.00014,OTU004382:0.01312)0.845:0.01282)0.855:0.01286)0.845:0.01282)0.906:0.00015)0.881:0.00015,(((OTU013822:0.01362,((OTU018237:0.0,OTU002197:0.0):0.00014,(OTU041916:0.05614,OTU033823:0.00016)0.839:0.01319)0.916:0.02749)0.815:0.00857,(((OTU030203:0.05742,(OTU018760:0.00014,(OTU016442:0.00014,OTU018916:0.01296)0.819:0.01295)0.778:0.01322)0.768:0.01287,(OTU015558:0.00015,(OTU016369:0.00014,OTU018136:0.0128)0.880:0.01296)0.769:0.01295)0.591:0.01316,OTU013696:0.01333)0.824:0.00855)0.916:0.00838,(((OTU048750:0.04196,OTU048995:0.00016)0.890:0.02773,(((OTU036548:0.00015,OTU041226:0.01342)0.729:0.02711,(OTU036866:0.02883,(OTU033639:0.01325,OTU046625:0.00014)0.900:0.04694)0.231:0.02899)0.948:0.00015,(OTU037918:0.00014,OTU039711:0.01333)0.506:0.00016)0.897:0.02773)0.780:0.01241,(OTU012177:0.0,OTU011458:0.0):0.00015)0.662:0.01279)0.416:0.00015)0.850:0.01282)0.690:0.01172,OTU031407:0.02908)0.883:0.02878,((((OTU028322:0.00016,OTU037235:0.0129)0.845:0.01287,OTU037464:0.00016)0.455:0.00015,(OTU029322:0.01223,OTU041252:0.02879)0.854:0.02877)0.741:0.0122,OTU031391:0.02839)0.729:0.01392)0.936:0.00015,(OTU012104:0.01272,((OTU012382:0.01301,(OTU032077:0.02635,(OTU018476:0.02616,(OTU002978:0.01167,OTU049809:0.02926)0.842:0.02843)0.914:0.00015)0.826:0.01326)0.794:0.01308,((((OTU027835:0.00014,(OTU041669:0.01334,(OTU002142:0.00015,OTU012064:0.02717)0.830:0.01287)0.243:0.00016)0.000:0.00016,OTU013621:0.00014)0.934:0.00012,((OTU018836:0.00014,(OTU018358:0.0411,(OTU034943:0.02732,(OTU012473:0.00014,OTU010355:0.0132)0.448:0.00015)0.860:0.01341)0.647:0.00016)0.942:0.02726,OTU036986:0.02736)0.957:0.00016)0.914:0.01279,(OTU013571:0.00014,OTU044866:0.00011)0.836:0.00016)0.291:0.00014)0.777:0.01339)0.790:0.01329)0.877:0.00015,(OTU018724:0.00014,((OTU006892:0.04142,(OTU036050:0.01129,(OTU034047:0.12806,OTU045645:0.00015)0.888:0.04325)0.821:0.02937)0.033:0.01393,(OTU039509:0.00014,(OTU051850:0.04287,OTU051719:0.01432)0.794:0.01197)0.991:0.12075)0.773:0.01778)0.877:0.01293)0.940:0.02646)0.690:0.04122,OTU013060:0.00015)0.980:0.08974)0.925:0.04504,((OTU030398:0.0156,(OTU032326:0.07251,(OTU034684:0.00014,OTU049597:0.04218)0.920:0.08977)0.975:0.24889)0.451:0.08175,((OTU018164:0.00015,((OTU015919:0.00014,(((OTU018602:0.0266,OTU023696:0.00014)0.889:0.04899,OTU036468:0.08315)0.613:0.00596,(OTU000925:0.01286,(OTU008447:0.02631,(OTU000919:0.00016,((OTU000931:0.00014,(OTU034705:0.00015,(OTU004419:0.00015,(OTU018196:0.01377,(OTU047753:0.00671,(OTU029086:0.00015,OTU033393:0.01294)0.712:0.00675)0.971:0.05523)0.745:0.01212)0.922:0.0128)0.914:0.02609)0.842:0.0128,(OTU018882:0.00014,OTU003488:0.02713)0.854:0.01281)0.813:0.00014)0.953:0.00014)0.850:0.04214)0.877:0.03014)0.943:0.04325)0.887:0.02667,((OTU017811:0.05636,OTU023539:0.01377)0.820:0.02364,(((OTU017842:0.01297,(OTU018008:0.01294,OTU018098:0.00014)0.924:0.00014)0.804:0.02898,((OTU015937:0.04077,(OTU018084:0.01289,OTU003364:0.00014)0.864:0.00016)0.793:0.01412,OTU037118:0.05639)0.846:0.02928)0.495:0.04643,OTU028770:0.13515)0.546:0.00356)0.824:0.02396)0.688:0.01339)0.797:0.05493,(OTU033847:0.18014,OTU044731:0.09634)0.886:0.1461)0.035:0.01696)0.910:0.06946)0.499:0.00015,(OTU001760:0.02964,(OTU018628:0.01477,(OTU037370:0.07342,OTU016123:0.00016)0.108:0.01247)0.765:0.01433)0.942:0.07577)0.881:0.05938)0.867:0.08055,((((OTU025461:0.05391,OTU018705:0.06943)0.817:0.03424,((OTU046018:0.08999,(((OTU048113:0.04035,(OTU045833:0.00286,(OTU032849:0.02832,OTU038778:0.01365)0.864:0.02744)0.434:0.00015)0.791:0.02867,(((OTU029682:0.02142,OTU035931:0.00481)0.833:0.06491,(OTU014819:0.15546,(OTU059292:0.34388,((((OTU028759:0.00016,OTU033893:0.02638)0.984:0.07315,(OTU014822:0.00015,(OTU014849:0.01289,OTU046373:0.00016)0.904:0.01289)0.993:0.00015)0.833:0.04232,(OTU015130:0.01295,(OTU037053:0.00015,(OTU025466:0.02241,((OTU046710:0.00015,(OTU025891:0.01291,OTU026215:0.01291)0.787:0.01305)0.201:0.00015,(OTU045861:0.00016,(OTU040394:0.01286,OTU043643:0.01306)0.772:0.01297)0.881:0.01279)0.772:0.02206)0.814:0.02208)0.836:0.01292)0.013:0.00015)0.778:0.01289,((((((OTU038485:0.02625,OTU032791:0.00016)0.053:0.01289,(OTU015132:0.00014,(OTU038509:0.07464,OTU025209:0.00015)0.920:0.01277)0.925:0.02618)0.081:0.00014,OTU028463:0.00014)0.854:0.01289,(OTU042641:0.00015,(OTU030820:0.01292,OTU031228:0.01318)0.109:0.01306)0.852:0.02624)0.896:0.00015,OTU033618:0.00014)0.887:0.00016,OTU011060:0.01279)0.805:0.00014)0.810:0.10103)0.300:0.00015)0.762:0.05043)0.879:0.10474,(OTU032187:0.05116,((OTU044789:0.02606,OTU047936:0.00015)0.743:0.01296,((OTU029642:0.02851,OTU046718:0.01226)0.767:0.01429,((OTU038331:0.00014,OTU042523:0.01326)0.924:0.02679,OTU039464:0.02783)0.766:0.00015)0.781:0.01386)0.866:0.03785)0.720:0.0191)0.094:0.03594)0.843:0.0566,(OTU020595:0.10294,(OTU048299:0.02689,(OTU058575:0.01299,OTU058750:0.00014)0.929:0.08047)0.240:0.03659)0.874:0.05926)0.758:0.02401)0.265:0.05427,((((OTU012559:0.0267,((((OTU016526:0.00014,(OTU010803:0.02768,OTU017469:0.01354)0.778:0.01337)0.000:0.00014,OTU002175:0.04337)0.268:0.01289,((OTU045849:0.00014,(OTU013434:0.01349,OTU017512:0.01373)0.875:0.02734)0.851:0.01283,(((OTU035705:0.00014,((OTU035844:0.0,OTU003543:0.0):0.0442,(OTU029068:0.00015,OTU041867:0.01341)0.645:0.02898)0.732:0.01264)0.921:0.02655,(OTU017582:0.01338,OTU010816:0.00015)0.110:0.00015)0.923:0.00839,((OTU029244:0.01328,OTU033208:0.00014)0.801:0.01341,(((OTU024922:0.01338,OTU010800:0.00014)0.128:0.01333,OTU026239:0.01338)0.399:0.00016,OTU012679:0.00016)0.810:0.01335)0.885:0.00907)0.925:0.0084)0.382:0.00015)0.817:0.04905,(OTU018048:0.11419,OTU029872:0.00016)0.814:0.05272)0.826:0.05264)0.970:0.12647,(((((((OTU031507:0.00015,((((OTU030559:0.01289,((OTU033957:0.00016,OTU038757:0.04205)0.851:0.02626,(OTU029374:0.00015,OTU033651:0.0128)0.886:0.00016)0.854:0.01308)0.144:0.00014,(OTU029178:0.01283,(OTU030596:0.01287,OTU047256:0.01308)0.250:0.00015)0.844:0.01281)0.109:0.00014,OTU038625:0.01282)0.792:0.01359,(((OTU040598:0.00015,(OTU034399:0.01316,OTU027129:0.02783)0.782:0.01347)0.856:0.02723,OTU048317:0.00015)0.502:0.02668,OTU033946:0.00015)0.782:0.01323)0.812:0.01323)0.793:0.01318,((((OTU034212:0.0264,(((OTU000999:0.00016,(OTU015302:0.00015,(OTU052450:0.05623,OTU050435:0.0069)0.794:0.00672)0.859:0.01289)0.478:0.00015,OTU050019:0.01292)0.985:0.05691,OTU026889:0.00015)0.829:0.01414)0.264:0.00016,(OTU043168:0.00014,OTU048509:0.02623)0.976:0.07239)0.592:0.02833,(OTU050413:0.00014,(OTU048600:0.00014,OTU052343:0.0128)0.968:0.04115)0.969:0.05883)0.747:0.00903,((OTU027002:0.00014,(OTU027616:0.01544,(OTU045177:0.01313,(OTU018333:0.00014,OTU029281:0.02731)0.796:0.01329)0.824:0.01607)0.929:0.03691)0.853:0.01305,(OTU032745:0.04103,(OTU026747:0.01287,OTU044877:0.01358)0.544:0.01346)0.864:0.00016)0.741:0.00599)0.889:0.02504)0.420:0.01287,OTU029753:0.05624)0.913:0.00014,OTU028117:0.00015)0.897:0.00016,((OTU035695:0.00302,OTU044019:0.02543)0.787:0.0184,OTU011238:0.03948)0.862:0.0389)0.820:0.01316,(((((OTU013557:0.00015,OTU011466:0.01282)0.911:0.00014,(OTU001390:0.01328,(((((OTU012299:0.00014,(((OTU026018:0.00014,((OTU013089:0.00014,OTU043219:0.01363)0.555:0.00016,((((OTU036272:0.00016,(OTU047854:0.0737,((OTU017631:0.00016,(OTU017426:0.00014,(((OTU015645:0.00015,OTU017767:0.01326)0.859:0.01341,(OTU015094:0.01325,OTU015599:0.00014)0.304:0.00016)0.941:0.02683,((OTU015632:0.01342,(((OTU012201:0.00014,(OTU012140:0.01307,((OTU018852:0.02751,((((OTU036496:0.00016,OTU032006:0.05812)0.786:0.01316,OTU041390:0.00016)0.915:0.02804,((OTU047160:0.00016,OTU048348:0.01342)0.409:0.01317,(OTU047212:0.00014,(OTU043739:0.00015,OTU031019:0.01316)0.832:0.01325)0.113:0.00015)0.864:0.01343)0.154:0.00014,OTU012664:0.00016)0.773:0.01334)0.764:0.01344,(OTU013706:0.00014,(OTU027940:0.01343,OTU018078:0.01321)0.726:0.00014)1.000:0.00016)0.847:0.01342)0.685:0.00014)0.889:0.00015,(((OTU041938:0.02993,OTU012151:0.02992)0.743:0.00799,((OTU016855:0.01307,OTU035914:0.00014)0.904:0.00016,(OTU016792:0.02696,(OTU028721:0.00016,(((OTU041942:0.00016,(OTU013080:0.01321,OTU013487:0.00015)0.865:0.01307)0.211:0.00014,OTU013779:0.01321)0.847:0.01325,(OTU012111:0.00014,OTU018165:0.01309)0.140:0.00016)0.844:0.01317)0.042:0.00014)0.854:0.0132)0.879:0.0085)0.790:0.00861,(OTU016493:0.00016,(OTU013942:0.00014,OTU017452:0.0132)0.844:0.01314)0.795:0.01368)0.802:0.01369)0.779:0.01389,OTU042349:0.05947)0.782:0.01298)0.862:0.00016,OTU016153:0.01327)0.254:0.00016)0.871:0.01342)0.832:0.01343)0.887:0.00015,OTU035861:0.02671)0.869:0.05717)0.977:0.00015)0.997:0.0068,OTU012519:0.02804)0.995:0.00631,OTU013633:0.00016)0.779:0.01339,OTU043756:0.01408)0.799:0.0131)0.767:0.00016)0.314:0.00014,OTU027400:0.01375)0.892:0.0264,(OTU014276:0.00014,OTU025090:0.0283)0.921:0.02857)0.548:0.00016)0.749:0.00014,OTU034371:0.00015)0.912:0.00014,((OTU016322:0.00014,(OTU043613:0.00014,((OTU028637:0.00014,OTU010767:0.00016)0.968:0.0555,OTU013085:0.02761)0.591:0.00015)0.756:0.00015)0.925:0.00014,(OTU017462:0.00015,(OTU010919:0.01356,OTU010701:0.00014)1.000:0.00014)0.854:0.01308)0.876:0.0277)0.997:0.13849,OTU017651:0.08059)0.645:0.0089,(OTU010865:0.00015,OTU059950:0.02618)0.936:0.00015)0.784:0.01314)0.805:0.01347)0.897:0.02874,((((((((OTU047444:0.04275,OTU028595:0.02787)0.236:0.01295,(((OTU029782:0.00015,(OTU036949:0.02766,((OTU040375:0.00014,OTU040979:0.01289)0.743:0.00717,(OTU035483:0.0069,(OTU015259:0.00015,(OTU033690:0.00014,OTU040997:0.01294)0.859:0.0131)0.043:0.00701)0.918:0.03923)0.702:0.00629)0.808:0.01403)0.912:0.02534,OTU043774:0.00737)0.763:0.00737,(OTU018174:0.00016,OTU031727:0.01288)0.793:0.01306)0.271:0.00016)0.874:0.02812,OTU045985:0.01401)0.738:0.01229,(OTU038458:0.00014,(OTU027688:0.0131,(OTU018365:0.00014,OTU039537:0.01296)0.234:0.00015)0.852:0.013)0.915:0.02732)0.786:0.01368,(OTU017909:0.0128,OTU028404:0.00015)0.899:0.00014)0.861:0.00015,(OTU014296:0.05785,OTU039697:0.00015)1.000:0.19001)0.771:0.02049,OTU031886:0.03819)0.895:0.05408,OTU040781:0.04012)0.757:0.0194)0.730:0.01323,((((OTU034600:0.0397,OTU045401:0.0273)0.162:0.00015,OTU047419:0.00014)0.934:0.02639,OTU031331:0.00016)0.630:0.00933,OTU026093:0.03172)0.952:0.06422)0.736:0.01395,OTU053873:0.07604)0.880:0.04213)0.105:0.00014,((OTU026510:0.00014,(OTU027956:0.00016,(OTU014039:0.04035,OTU040740:0.04036)0.709:0.01743)0.873:0.04138)0.304:0.01353,((OTU044806:0.00015,(OTU034282:0.0133,(OTU018309:0.00014,OTU018472:0.01279)0.783:0.01305)0.867:0.02715)0.947:0.05943,(OTU032384:0.00014,OTU048179:0.07195)0.014:0.02654)0.733:0.01526)0.345:0.02696)0.794:0.02208)0.355:0.00015,((OTU028574:0.11338,((OTU026110:0.00014,(OTU037074:0.0131,OTU041314:0.00015)0.853:0.01309)0.902:0.04131,(OTU047014:0.07449,OTU034812:0.00014)0.266:0.00015)0.207:0.03015)0.982:0.13257,(OTU050088:0.05199,(OTU034352:0.01362,((((OTU043182:0.01273,(OTU026108:0.0133,OTU046016:0.01286)0.763:0.01384)0.880:0.02713,OTU035065:0.01341)0.783:0.0128,OTU026959:0.01358)0.921:0.04204,OTU047677:0.00016)0.738:0.01317)0.711:0.02024)0.073:0.00015)0.950:0.04999)0.874:0.0482,(((OTU018533:0.0455,((OTU040337:0.00015,(OTU018315:0.00014,OTU032121:0.0128)0.988:0.04236)0.967:0.0821,(OTU027287:0.01285,OTU041015:0.00014)0.792:0.01902)0.238:0.01401)0.709:0.01897,(OTU026372:0.09028,((((OTU037214:0.01288,OTU046655:0.02758)0.446:0.00016,((((((OTU018527:0.00015,(OTU026686:0.00861,((OTU018151:0.00014,(OTU014011:0.01299,OTU011195:0.00014)0.901:0.01297)0.911:0.00861,OTU029291:0.0086)0.723:0.00421)0.911:0.00861)0.804:0.01327,(OTU033107:0.04724,OTU026874:0.06309)0.639:0.00854)0.799:0.01336,OTU039118:0.00015)0.831:0.01311,OTU028157:0.00015)0.954:0.02664,OTU034290:0.00015)0.911:0.00849,(OTU015375:0.00721,OTU014728:0.02444)0.030:0.00284)0.911:0.00851)0.868:0.01282,OTU046790:0.00016)0.660:0.01032,((OTU030588:0.01309,(OTU047659:0.01375,OTU059800:0.04863)0.950:0.00016)0.563:0.03151,OTU046380:0.17967)0.658:0.03741)0.772:0.02364)0.759:0.02229)0.719:0.0163,((OTU034315:0.04069,(OTU036748:0.03339,OTU044491:0.0322)0.541:0.02933)0.873:0.04355,((((OTU043577:0.01327,(OTU047814:0.00016,OTU053177:0.01289)0.778:0.01293)0.569:0.00191,((((((OTU036305:0.02779,OTU026364:0.05744)0.743:0.01254,OTU029731:0.01359)0.840:0.02646,OTU036679:0.07223)0.848:0.00015,(OTU028171:0.00014,OTU031893:0.02638)0.775:0.01314)0.869:0.02993,OTU046503:0.0242)0.558:0.02833,OTU053541:0.06979)0.519:0.01388)0.968:0.07304,(OTU039900:0.02643,OTU009928:0.00015)0.869:0.00016)0.878:0.04611,(OTU046534:0.06348,OTU046906:0.11487)0.821:0.04909)0.595:0.03556)0.377:0.00014)0.900:0.05279)0.714:0.01619)0.554:0.00015)0.818:0.01405,(((((OTU050147:0.05651,(OTU031043:0.05691,((OTU034541:0.07847,(OTU007966:0.25416,OTU041401:0.32355)0.778:0.06945)0.805:0.0488,OTU037826:0.11452)0.578:0.05831)0.746:0.01727)0.748:0.02107,((OTU044716:0.10582,((OTU036568:0.02796,OTU040891:0.02894)0.810:0.04211,((OTU032798:0.00014,OTU046128:0.02708)0.788:0.02512,(OTU046466:0.0739,(OTU027179:0.03419,(OTU037383:0.11002,OTU036254:0.09523)0.756:0.04803)0.766:0.03675)0.808:0.03843)0.766:0.03442)0.760:0.03526)0.759:0.04585,((OTU043051:0.02324,OTU046332:0.08324)0.986:0.23406,((OTU031097:0.00014,(((OTU046239:0.01366,(OTU042618:0.0385,OTU048118:0.0215)0.802:0.02219)0.683:0.03174,OTU037000:0.06099)0.662:0.00953,OTU030887:0.00014)0.869:0.05588)0.770:0.03167,(((OTU028607:0.00014,(OTU027353:0.01276,OTU038742:0.00015)0.761:0.01278)0.798:0.0528,OTU040295:0.11305)0.893:0.05211,((OTU029663:0.01922,OTU033032:0.03825)0.822:0.05597,(OTU033859:0.21849,OTU039517:0.023)0.961:0.2022)0.602:0.00015)0.925:0.09263)0.742:0.02286)0.901:0.0967)0.911:0.0898)0.741:0.02479,(((OTU026163:0.03298,(OTU047554:0.22193,(OTU007360:0.06889,(OTU019352:0.02223,OTU008343:0.1636)0.899:0.07213)0.869:0.07042)0.000:0.00015)0.000:0.03022,(((OTU060106:0.00015,(OTU060233:0.00015,OTU048852:0.04067)0.822:0.01285)0.592:0.00953,OTU060058:0.01808)0.000:0.00016,(OTU052786:0.0887,(OTU060060:0.01662,(OTU048695:0.00014,((OTU049543:0.01703,OTU051762:0.00016)0.848:0.01267,(OTU048780:0.00014,OTU049563:0.01289)0.861:0.01707)0.662:0.00634)0.787:0.01411)0.862:0.06128)0.818:0.06543)0.976:0.1411)0.859:0.03941,(((((((OTU046165:0.01292,(OTU013388:0.00015,(OTU035397:0.00014,(OTU014532:0.01301,OTU003224:0.01285)0.000:0.00014)0.928:0.01285)0.640:0.00015)0.921:0.09487,(OTU057302:0.00016,((OTU046378:0.04641,(OTU016262:0.01304,(OTU001277:0.00014,((OTU016839:0.00015,OTU026754:0.01284)0.975:0.10296,((OTU035245:0.00014,(OTU043832:0.0131,(OTU034869:0.00014,(OTU028705:0.013,OTU038383:0.00014)0.942:0.02682)0.273:0.01294)0.043:0.00015)0.767:0.00678,OTU044737:0.00689)0.855:0.04776)0.741:0.02329)0.584:0.00016)0.869:0.04477)0.799:0.02688,((OTU032719:0.00014,(OTU044005:0.02105,((OTU001611:0.00014,(OTU059822:0.01283,OTU032913:0.01278)0.125:0.00015)0.840:0.00016,(((OTU042089:0.01276,OTU021504:0.00106)0.000:0.00015,OTU001436:0.00014)0.750:0.00682,OTU021503:0.00172)0.861:0.03098)0.867:0.04494)0.951:0.09018)0.924:0.05411,(OTU014852:0.013,(OTU036281:0.08886,OTU031427:0.04079)0.769:0.00015)0.825:0.01339)0.830:0.00015)0.883:0.0175)0.649:0.01509)0.964:0.13664,(((OTU033198:0.03909,(OTU015297:0.04254,((((OTU046464:0.00015,(OTU037209:0.04086,OTU047184:0.00699)0.765:0.00697)0.963:0.08442,(OTU052353:0.00016,OTU052905:0.02617)0.986:0.08284)0.607:0.00529,(OTU052864:0.00014,OTU052876:0.05568)0.908:0.0423)0.739:0.01287,OTU050302:0.00015)0.732:0.03164)0.928:0.07875)0.837:0.05899,(((OTU034955:0.00014,OTU035025:0.01292)0.949:0.06314,((OTU052433:0.0128,OTU052435:0.00014)0.584:0.01578,(OTU060118:0.08774,((OTU051590:0.00014,OTU052361:0.02661)0.577:0.00016,((OTU048561:0.00015,(OTU052970:0.00014,(OTU015410:0.0131,((OTU050296:0.00014,OTU051972:0.01289)0.233:0.00014,(OTU050347:0.00014,(OTU052422:0.01285,((OTU052378:0.0072,OTU052451:0.02457)0.781:0.00721,OTU052437:0.00014)0.295:0.00014)0.886:0.01289)0.833:0.0131)0.394:0.01289)0.498:0.00015)0.928:0.01285)0.934:0.00015,OTU050092:0.02648)0.980:0.10831)0.747:0.02805)0.973:0.13882)0.752:0.03646)0.553:0.0049,(OTU029937:0.00015,OTU032429:0.09418)0.960:0.10179)0.452:0.05884)0.822:0.03964,(((OTU000851:0.05956,(OTU047934:0.00015,(OTU046403:0.13238,(OTU034884:0.01321,OTU037511:0.00014)0.741:0.01885)0.753:0.02239)0.353:0.04449)0.888:0.06785,OTU031607:0.00763)0.865:0.03809,(((OTU048558:0.03934,((OTU052291:0.00016,(OTU052278:0.00015,OTU053153:0.04039)0.451:0.01285)0.917:0.05679,(OTU053342:0.035,(OTU020468:0.01902,OTU020806:0.0212)0.879:0.03043)0.755:0.02234)0.844:0.04497)0.662:0.0375,((OTU025651:0.00014,((OTU030992:0.00014,OTU028112:0.01289)0.851:0.01289,OTU045398:0.00014)0.848:0.01285)1.000:0.00016,OTU035653:0.01277)0.762:0.05848)0.748:0.02889,OTU043171:0.04434)0.678:0.01452)0.796:0.02473)0.576:0.01868)0.205:0.00953,(((OTU038956:0.25627,(OTU047824:0.01863,(((OTU052331:0.00015,(OTU048374:0.01289,OTU011191:0.01289)0.955:0.00016)0.957:0.00014,(OTU051400:0.02645,((((((OTU012762:0.00015,(OTU012896:0.00014,OTU060016:0.01289)0.855:0.01279)0.366:0.00014,OTU015125:0.01285)0.837:0.02704,OTU052042:0.02659)0.923:0.00014,(OTU012897:0.01287,(OTU051020:0.00014,OTU052478:0.01309)0.848:0.01288)0.480:0.00016)0.878:0.02465,((OTU048485:0.00015,OTU052424:0.01285)0.953:0.04207,((OTU052490:0.01308,(((OTU051045:0.01285,(OTU048439:0.00014,OTU052071:0.01275)0.449:0.00014)0.856:0.013,OTU052434:0.01294)0.152:0.00015,OTU012921:0.00014)0.770:0.01309)0.940:0.04188,(OTU052124:0.00015,(OTU048381:0.02529,(OTU014509:0.00014,(((OTU014771:0.00014,OTU048369:0.01279)0.890:0.01285,OTU060212:0.02656)0.749:0.00014,OTU048442:0.00014)0.890:0.01279)0.790:0.00729)0.790:0.00729)0.361:0.00016)0.715:0.0131)0.758:0.00805)0.757:0.00652,OTU060115:0.00014)0.777:0.01286)0.792:0.01298)0.783:0.00016,(OTU050484:0.02641,((OTU051087:0.01289,(OTU012898:0.01285,OTU051443:0.00014)0.382:0.00016)0.972:0.04148,OTU060048:0.00015)0.927:0.00016)0.904:0.02641)0.915:0.05228)0.702:0.0755)0.494:0.00016,((((OTU039995:0.01309,OTU052373:0.00014)0.871:0.02656,OTU040070:0.02665)0.761:0.0132,OTU044648:0.00015)0.994:0.00015,OTU027416:0.01298)0.905:0.0479)0.767:0.02624,OTU020982:0.00016)0.993:0.11702)0.792:0.02052,(((((((((((OTU019093:0.0128,OTU045145:0.01294)0.855:0.00016,OTU003184:0.00014)0.998:0.00016,((OTU002727:0.00016,(OTU014716:0.00015,OTU038253:0.01294)0.426:0.01279)0.751:0.00698,OTU003876:0.04076)0.751:0.00691)0.865:0.03327,(((OTU003451:0.00014,(OTU037367:0.01301,(((OTU015383:0.01294,OTU034656:0.00014)0.699:0.00014,(OTU010550:0.00014,(((OTU003206:0.013,(OTU001354:0.00014,(OTU048664:0.01294,OTU003676:0.01275)0.797:0.00014)0.891:0.00016)0.775:0.01271,(OTU015114:0.00015,OTU015287:0.01307)0.582:0.01364)0.931:0.04129,(OTU041824:0.01327,OTU033869:0.01325)0.701:0.00693)0.738:0.00675)0.933:0.02683)0.766:0.00731,(OTU001343:0.00015,OTU002009:0.01294)0.766:0.00732)0.863:0.02546)0.885:0.00015)0.767:0.00014,OTU021500:0.00016)0.792:0.01418,OTU021499:0.00014)0.805:0.03601)0.801:0.01498,(OTU021498:0.00014,((OTU003063:0.00014,(OTU045911:0.01301,OTU016256:0.01309)0.888:0.00016)0.501:0.00014,((OTU003657:0.006,OTU021497:0.00014)0.574:0.00657,(OTU003593:0.00014,((OTU010352:0.01301,OTU015110:0.01294)0.239:0.00015,OTU027599:0.01289)0.887:0.00014)0.187:0.00014)0.864:0.01271)0.145:0.00015)0.934:0.0438)0.640:0.01557,((OTU003734:0.00014,(OTU027789:0.00014,OTU037028:0.01289)0.428:0.01277)0.857:0.01288,OTU042772:0.00014)0.761:0.02602)0.962:0.14234,(OTU002018:0.00016,(OTU043997:0.0133,(OTU046411:0.0129,(OTU001178:0.00014,OTU025142:0.01276)0.583:0.00015)0.771:0.01273)0.982:0.09129)0.840:0.07912)0.791:0.05155,(OTU046283:0.07519,((OTU028996:0.06404,(OTU042912:0.04036,(OTU001418:0.00015,(OTU035980:0.01334,OTU003596:0.01359)0.797:0.01334)0.414:0.00014)0.061:0.0248)0.760:0.02587,(OTU024503:0.01157,(OTU037492:0.00579,(((OTU028500:0.00859,OTU041693:0.00859)0.921:0.00859,OTU034517:0.00014)0.836:0.01309,OTU001370:0.00014)0.841:0.0351)0.952:0.08952)0.767:0.03382)0.735:0.02213)0.777:0.02917)0.739:0.03625,((OTU017029:0.10706,(OTU029785:0.00016,(OTU035128:0.04091,OTU045547:0.00016)0.849:0.01281)0.854:0.06503)0.886:0.07497,(OTU029983:0.02997,OTU030447:0.04376)0.960:0.12867)0.024:0.00015)0.821:0.04792,((((OTU053512:0.09922,(OTU053528:0.0583,(OTU053563:0.01712,(OTU053542:0.00014,OTU053520:0.04267)0.794:0.02407)0.831:0.07207)0.888:0.07505)0.809:0.0323,(OTU009079:0.00645,(OTU007335:0.00016,OTU010648:0.04143)0.787:0.02029)0.082:0.00014)0.946:0.06634,((((((((OTU013380:0.03849,((((((OTU045828:0.02657,OTU047963:0.06192)0.845:0.03578,(((OTU045467:0.02635,(OTU009742:0.07429,OTU009821:0.01349)0.851:0.03086)0.743:0.01454,(OTU026524:0.01327,(OTU004522:0.00858,(OTU027419:0.00013,OTU029410:0.01289)0.920:0.00856)0.789:0.00857)0.797:0.01343)0.652:0.00014,OTU031663:0.01305)0.711:0.00967)0.759:0.01743,(OTU032535:0.02696,OTU059312:0.02944)0.712:0.01026)0.836:0.03118,OTU059313:0.00015)0.842:0.0261,(OTU046785:0.02923,OTU053673:0.02043)0.785:0.02063)0.868:0.00015,(OTU044796:0.04205,((OTU033497:0.01331,OTU031793:0.0147)0.779:0.01293,OTU041030:0.00014)0.873:0.00014)0.835:0.01415)0.768:0.02292)0.771:0.02546,OTU011176:0.04639)0.252:0.02541,(OTU044238:0.00014,OTU053935:0.20416)0.350:0.00015)0.488:0.04878,(OTU028841:0.1373,OTU003891:0.02691)0.837:0.04423)0.898:0.05866,((OTU053972:0.04464,(OTU008374:0.0128,OTU008862:0.00014)0.921:0.05803)0.894:0.05718,(((OTU006678:0.00016,OTU007517:0.02645)0.942:0.05545,OTU026981:0.03928)0.739:0.01891,(OTU051940:0.10761,(OTU011781:0.01346,OTU029431:0.0429)0.873:0.00014)0.853:0.02658)0.538:0.00015)0.805:0.01238)0.752:0.00015,((OTU059997:0.00707,((OTU004364:0.04729,(OTU012725:0.00014,(OTU034348:0.01466,OTU060259:0.00014)0.851:0.01288)0.240:0.01281)0.947:0.00014,OTU051019:0.00015)0.748:0.00663)0.908:0.04065,((((OTU053503:0.06543,(OTU029484:0.05385,(OTU047727:0.00014,(OTU029060:0.01309,OTU035186:0.00014)0.823:0.02681)0.669:0.01926)0.886:0.06173)0.876:0.05258,((OTU004332:0.09589,((OTU000014:0.00014,((((OTU022702:0.00014,(((OTU015830:0.01288,OTU002493:0.00014)0.097:0.00014,OTU001067:0.0131)0.871:0.01293,OTU000020:0.00015)0.403:0.00213)0.645:0.02356,(OTU019226:0.04014,OTU024576:0.00014)0.000:0.00014)0.835:0.01251,(OTU022947:0.06116,((OTU021300:0.00015,(OTU022841:0.00014,OTU004561:0.01063)0.939:0.05333)0.795:0.01838,OTU021426:0.00014)0.801:0.0304)0.598:0.00316)0.073:0.00011,OTU017362:0.00014)0.017:0.00124)0.567:0.00214,(OTU051644:0.06997,(((((((OTU026143:0.01304,(OTU037873:0.00016,(OTU013045:0.01289,OTU010149:0.00016)0.866:0.01279)0.798:0.01291)0.815:0.01291,(OTU014202:0.01301,(((OTU023119:0.01845,OTU033478:0.01277)0.490:0.00016,OTU004123:0.00014)0.679:0.00016,OTU023248:0.00016)0.845:0.01385)0.041:0.00014)0.085:0.00016,OTU000021:0.00014)0.150:0.00015,OTU049636:0.01309)0.834:0.01354,OTU019360:0.00015)0.091:0.00015,OTU016834:0.01301)0.815:0.01381,(OTU017395:0.01141,OTU022481:0.03968)0.450:0.00901)0.441:0.00137)0.000:0.00017)0.864:0.04087)0.021:0.00015,(OTU053980:0.12462,(OTU053985:0.01459,OTU053986:0.00014)0.662:0.02043)0.925:0.08247)0.800:0.02153)0.339:0.00014,OTU028577:0.04046)0.816:0.01426,OTU026063:0.00014)0.754:0.01425)0.772:0.01616)0.897:0.03182,((((OTU006973:0.00014,((OTU028096:0.00016,(OTU000010:0.01277,OTU000994:0.00016)0.866:0.01309)0.730:0.01845,((OTU023430:0.01271,OTU000044:0.01313)0.766:0.02075,(OTU000034:0.02716,((OTU000158:0.01324,OTU000036:0.0129)0.773:0.01358,((OTU023335:0.00014,(OTU023383:0.00016,OTU033752:0.0406)0.854:0.01279)0.864:0.01309,OTU000804:0.00015)0.770:0.01298)0.756:0.01284)0.886:0.03461)0.904:0.04314)0.791:0.03556)0.544:0.02792,(OTU009750:0.00016,(OTU009843:0.00014,(OTU025589:0.01301,OTU059311:0.01294)0.292:0.00016)0.842:0.0128)0.961:0.05963)0.839:0.02683,(OTU000015:0.00014,((((OTU004381:0.00014,(OTU032603:0.0267,((((OTU041840:0.01309,(OTU023027:0.00924,OTU023024:0.00015)0.609:0.00542)0.000:0.00015,OTU003010:0.00014)0.077:0.00015,(OTU030347:0.00014,(((OTU057337:0.01214,(OTU057311:0.00016,((OTU012640:0.0894,OTU057322:0.00014)0.924:0.02867,OTU057330:0.01256)0.874:0.00015)0.356:0.00015)0.563:0.01368,OTU057341:0.00015)0.887:0.02946,((OTU033509:0.00014,(OTU022701:0.00015,OTU001064:0.01309)0.333:0.00015)0.315:0.00014,OTU021523:0.00014)0.000:0.00016)0.818:0.02178)0.843:0.02175)0.941:0.03877,OTU057352:0.01141)0.774:0.00016)0.455:0.00015)0.841:0.00015,(OTU057309:0.00014,(OTU017340:0.00014,(OTU057342:0.00835,(OTU057317:0.00014,(OTU004190:0.00015,((OTU057336:0.00014,(OTU057331:0.00015,(((OTU029669:0.02609,OTU043903:0.00014)0.843:0.0128,OTU035441:0.00014)1.000:0.00015,(OTU003132:0.00015,(OTU038284:0.01282,OTU042433:0.00014)0.939:0.02636)0.869:0.01307)0.941:0.04927)0.739:0.01305)0.356:0.00015,OTU017330:0.00014)0.581:0.00016)0.861:0.03747)0.871:0.00726)0.077:0.00016)0.997:0.00707)0.697:0.00014)0.847:0.00928,OTU000247:0.00015)0.871:0.00933,(OTU000248:0.00014,(OTU017397:0.00014,OTU057323:0.00015)0.802:0.00016)0.888:0.00923)0.978:0.00016)0.955:0.00016)0.836:0.03508,(OTU000793:0.00014,(OTU000028:0.02602,(OTU023415:0.00014,(OTU023349:0.01289,OTU000078:0.00015)0.909:0.01279)0.914:0.00015)0.996:0.08821)0.888:0.02845)0.723:0.01469)0.797:0.01289,OTU026910:0.00016)0.906:0.04866)0.696:0.01493,((OTU025558:0.06626,OTU058746:0.06188)0.584:0.07679,(OTU048176:0.2046,(OTU041148:0.00014,OTU046548:0.04245)0.975:0.27279)0.321:0.06061)0.869:0.11746)0.864:0.03777)0.826:0.03813,(((OTU023435:0.08001,(((OTU048366:0.11288,(OTU040327:0.00145,(OTU036043:0.00014,(OTU028176:0.01289,OTU032157:0.00012)0.969:0.05795)0.951:0.0402)0.769:0.01381)0.842:0.05318,OTU031096:0.07081)0.897:0.05745,OTU027598:0.00015)0.959:0.11242)0.603:0.01796,(OTU042584:0.00014,(OTU038652:0.00715,(OTU038026:0.04079,OTU040700:0.00676)0.035:0.0015)0.921:0.0255)0.974:0.06504)0.678:0.01055,(OTU042041:0.00015,((((OTU045503:0.00016,(OTU057536:0.01314,OTU057935:0.00014)0.173:0.01305)0.934:0.02711,OTU041741:0.00016)0.220:0.01313,OTU003981:0.00016)0.895:0.0382,OTU006048:0.02145)0.805:0.02158)0.980:0.07633)0.693:0.00042)0.891:0.03201)0.769:0.01581,((OTU025255:0.01455,OTU037987:0.0257)0.690:0.00015,(OTU025818:0.26356,OTU032119:0.02917)0.982:0.2008)0.950:0.1003)0.349:0.00014,(((((OTU052849:0.01439,(OTU052148:0.00014,(OTU052932:0.00014,OTU052840:0.01429)0.858:0.01419)0.838:0.00016)0.925:0.02977,OTU045037:0.00015)0.818:0.03461,(((OTU036134:0.00015,OTU037966:0.04451)0.899:0.02952,((OTU012726:0.00015,((OTU048988:0.0224,OTU049688:0.03524)0.862:0.0306,(OTU048877:0.00014,OTU051112:0.01421)0.860:0.00016)0.861:0.01406)0.842:0.01443,OTU051873:0.00015)0.015:0.00015)0.899:0.06728,(OTU025561:0.04242,((OTU039459:0.00014,(OTU033426:0.02767,OTU044291:0.04233)0.816:0.02679)0.750:0.01542,((OTU039850:0.0301,((OTU025225:0.03298,(OTU040292:0.02429,OTU045888:0.03193)0.796:0.01646)0.635:0.00832,OTU027364:0.00014)0.807:0.02601)0.837:0.02569,(OTU030874:0.06179,(((OTU037305:0.0334,(OTU034827:0.05276,OTU042327:0.0596)0.352:0.02638)0.871:0.04062,OTU046457:0.00014)0.882:0.00014,OTU026386:0.0408)0.818:0.02849)0.366:0.00014)0.806:0.026)0.561:0.03154)0.795:0.03555)0.882:0.06764)0.629:0.08433,OTU053461:0.00016)0.947:0.17856,OTU030229:0.04075)0.929:0.14849)0.265:0.02071)0.821:0.04122)0.855:0.03531,((OTU041874:0.00016,(OTU042934:0.12576,((OTU038976:0.00014,OTU053069:0.1096)0.946:0.10378,OTU052059:0.03674)0.688:0.01655)0.395:0.01813)0.936:0.05581,(((((((((((OTU052904:0.0269,(((((((OTU003994:0.0301,(OTU035522:0.01294,OTU047901:0.00016)0.695:0.01076)0.894:0.03299,(OTU004024:0.03179,(OTU033899:0.01186,OTU057541:0.04389)0.692:0.01034)0.000:0.00014)0.789:0.02658,((OTU033513:0.00015,OTU040249:0.01307)0.000:0.01362,(OTU039965:0.00016,(OTU033251:0.02939,OTU037302:0.07236)0.843:0.03442)0.919:0.04316)0.599:0.0175)0.766:0.02706,OTU030920:0.02048)0.762:0.02808,OTU012750:0.01003)0.957:0.09914,(OTU033791:0.09202,OTU039576:0.00014)0.807:0.03922)0.297:0.03501,OTU052163:0.0917)0.920:0.00014)0.435:0.00016,(OTU050046:0.06117,OTU060093:0.01175)0.991:0.11618)0.640:0.0239,(((OTU036223:0.04356,(((OTU046113:0.04472,OTU046713:0.02745)0.711:0.01168,OTU042994:0.03113)0.786:0.01473,OTU052954:0.05978)0.772:0.01542)0.793:0.01357,(OTU052799:0.00016,OTU053105:0.01285)0.413:0.00015)0.744:0.00707,(((OTU030592:0.01401,OTU035998:0.01294)0.907:0.02789,OTU060051:0.00016)0.782:0.01351,(OTU053188:0.00015,OTU052796:0.02689)0.810:0.01358)0.730:0.00689)0.874:0.04642)0.261:0.02151,(((OTU051366:0.00014,((OTU032160:0.00015,OTU010010:0.02937)0.964:0.06395,(OTU050130:0.00584,OTU050354:0.0076)0.787:0.031)0.125:0.01748)0.870:0.05157,((((((((OTU029207:0.0134,OTU044823:0.02745)0.926:0.00016,((((((OTU028057:0.00015,OTU029659:0.01292)0.996:0.10834,((OTU038024:0.00014,OTU004328:0.02683)0.420:0.02557,(OTU027983:0.00015,OTU004347:0.11051)0.891:0.04529)0.828:0.03096)0.727:0.00015,(OTU035700:0.06895,OTU050443:0.09513)0.760:0.03219)0.819:0.01464,(OTU014487:0.00015,((OTU050049:0.00016,OTU050067:0.01309)0.898:0.01293,OTU050383:0.02671)0.518:0.00014)0.931:0.00014)0.983:0.04205,(((OTU016647:0.00015,OTU036216:0.01276)0.921:0.0086,(((OTU000500:0.00014,((OTU002325:0.00014,(OTU046501:0.01309,OTU028233:0.01289)0.295:0.00015)0.858:0.01276,(OTU036897:0.01294,OTU045733:0.00014)0.863:0.0128)0.905:0.00014)0.923:0.00014,((OTU015346:0.01372,OTU029895:0.00014)0.893:0.02721,(OTU042278:0.01355,(OTU015897:0.00014,(OTU023971:0.00014,OTU024943:0.01309)0.636:0.01277)0.777:0.01355)0.797:0.01355)0.268:0.00014)0.921:0.0086,(OTU003925:0.00014,(((OTU028042:0.00014,(OTU047507:0.00014,(OTU000590:0.00016,(OTU046026:0.00014,(OTU027730:0.0131,(OTU023963:0.00859,OTU000492:0.00859)0.921:0.00859)0.047:0.00016)0.849:0.01289)0.841:0.01301)0.851:0.01294)0.921:0.00859,OTU048048:0.00859)0.921:0.00859,OTU004017:0.00015)0.640:0.01289)0.921:0.00861)0.000:0.00417)0.921:0.0086,(OTU000092:0.00014,(OTU020635:0.01285,((((((((((((OTU024669:0.03964,OTU024172:0.00695)0.762:0.00699,(((OTU024265:0.00016,(OTU024020:0.01349,OTU015822:0.00014)0.731:0.00014)0.750:0.00016,(OTU004235:0.01294,OTU004237:0.00015)0.857:0.01289)0.235:0.00014,(OTU023764:0.00014,((OTU037733:0.00016,OTU039666:0.01309)0.909:0.02662,OTU045710:0.02699)0.631:0.00015)0.864:0.01295)0.833:0.0131)0.200:0.00016,((((OTU024938:0.00847,OTU033663:0.00847)0.782:0.00918,(OTU032351:0.00015,(OTU047884:0.04115,OTU040124:0.00016)0.229:0.013)0.798:0.01355)0.775:0.01355,OTU046138:0.01301)0.308:0.00016,OTU041586:0.00015)0.923:0.01289)0.910:0.00014,OTU024079:0.00016)0.871:0.00015,((OTU024105:0.00014,(((OTU057861:0.00016,(((OTU057915:0.02671,(OTU005325:0.00016,(OTU058080:0.01309,OTU058182:0.00015)0.638:0.01294)0.944:0.00016)0.867:0.02722,OTU058154:0.00016)0.739:0.00698,OTU057583:0.04072)0.127:0.00702)0.833:0.01311,((OTU057759:0.04058,OTU045862:0.00712)0.765:0.00686,(OTU057494:0.00014,OTU058059:0.01299)0.445:0.01287)0.189:0.00014)0.858:0.01296,OTU058096:0.013)0.907:0.00015)0.187:0.00015,(((OTU024494:0.01357,OTU050329:0.02803)0.773:0.00896,((OTU058256:0.00928,(OTU000159:0.00014,OTU033749:0.01276)0.916:0.00846)0.916:0.00847,(OTU024115:0.00014,OTU057379:0.01349)0.667:0.00015)0.902:0.00844)0.904:0.00842,OTU034284:0.0131)0.729:0.00015)0.935:0.01275)0.692:0.00014,(((OTU028603:0.0131,OTU005802:0.00016)0.921:0.00861,((OTU002468:0.00016,(((((OTU028895:0.013,(OTU001065:0.00016,OTU048146:0.01301)0.823:0.01309)0.135:0.00014,OTU000072:0.00015)0.873:0.01289,(OTU021130:0.00014,(OTU024390:0.01301,OTU006111:0.01289)0.910:0.00015)0.762:0.00016)0.920:0.00863,(OTU028901:0.00016,((OTU004030:0.00014,(OTU042498:0.01294,(OTU024017:0.01309,((OTU024076:0.00014,(OTU043140:0.00853,OTU033884:0.00853)0.918:0.00853)0.424:0.00016,OTU032621:0.01309)0.379:0.0129)0.245:0.00011)0.273:0.00015)0.938:0.00014,(OTU030009:0.02671,OTU048867:0.00014)0.656:0.01282)0.914:0.02713)0.920:0.00864)0.920:0.00863,(OTU011914:0.02207,(OTU003930:0.00016,OTU004041:0.013)0.808:0.02197)0.789:0.02215)0.363:0.00016)0.921:0.00861,OTU004892:0.0086)0.000:0.00417)0.921:0.0086,(((OTU041663:0.00853,(OTU029147:0.00011,(OTU035150:0.0131,OTU027351:0.0131)0.889:0.00016)0.918:0.00853)0.918:0.00853,((OTU004815:0.00014,OTU038726:0.01289)0.089:0.00015,((OTU040988:0.02619,OTU044874:0.00016)0.921:0.00859,(OTU058257:0.01276,(OTU047982:0.00014,((((OTU001084:0.00014,(((OTU015836:0.00014,(OTU016603:0.01301,OTU024043:0.01289)0.907:0.00016)0.687:0.00014,(OTU040918:0.00015,(OTU025613:0.00015,(OTU024867:0.00014,(OTU024550:0.0131,OTU040909:0.00016)0.098:0.0131)0.832:0.01309)0.398:0.01289)0.839:0.01309)0.871:0.01294,(OTU003466:0.00015,OTU043096:0.01294)0.400:0.01281)0.858:0.00014)0.671:0.00014,OTU038142:0.01285)0.920:0.00864,(OTU033236:0.00016,(OTU044978:0.04415,(OTU021018:0.01295,OTU004025:0.00015)0.918:0.00014)0.779:0.02664)0.920:0.00863)0.920:0.00864,((((OTU005738:0.00014,(OTU003975:0.02494,OTU006135:0.00724)0.784:0.0073)0.886:0.01309,(OTU033119:0.00015,(OTU038882:0.01289,OTU005333:0.00014)0.857:0.01309)0.220:0.01296)0.244:0.00014,OTU030314:0.01288)0.837:0.01301,OTU024561:0.00016)0.846:0.0131)0.889:0.00015)0.777:0.00014)0.921:0.00859)0.921:0.00859)0.869:0.01309)0.597:0.00015,OTU004776:0.00015)0.878:0.00015)0.584:0.01294)0.921:0.00859,OTU046184:0.00859)0.921:0.00858,OTU050338:0.02592)0.167:0.00014,(OTU026749:0.00015,OTU043463:0.02713)0.836:0.01294)0.031:0.00014,OTU001123:0.00014)0.719:0.00014,((OTU028485:0.01276,OTU005448:0.00014)0.908:0.00864,((OTU006129:0.00014,(OTU037505:0.00864,OTU005492:0.00864)0.908:0.00864)0.655:0.0131,(OTU005978:0.00014,OTU053033:0.01294)0.206:0.00015)0.908:0.00864)0.908:0.00864)0.652:0.0129,(OTU052293:0.00864,OTU052902:0.00864)0.908:0.00864)0.198:0.00015)0.886:0.00016)0.933:0.00014)0.917:0.00016)0.839:0.01308,((OTU017310:0.00014,((((OTU017379:0.00014,(((((OTU024133:0.00015,((OTU040347:0.00014,(OTU025659:0.00016,(OTU017623:0.00014,OTU025993:0.0268)0.824:0.01293)0.131:0.01289)0.823:0.01294,OTU024249:0.00015)0.893:0.01289)0.783:0.00714,OTU024743:0.00714)0.852:0.02621,(OTU032650:0.01224,((((OTU057917:0.00014,((OTU046573:0.01326,(OTU036957:0.00015,OTU047745:0.01309)0.780:0.01293)0.772:0.01305,(((((OTU057611:0.00014,(OTU057455:0.00729,OTU058227:0.0253)0.784:0.00729)0.213:0.00015,OTU057924:0.01309)0.896:0.02548,OTU057710:0.00732)0.766:0.00733,(OTU057736:0.00016,(OTU057523:0.00015,OTU058078:0.02682)0.825:0.01309)0.862:0.0131)0.655:0.00014,OTU057392:0.00016)0.721:0.00015)0.835:0.013)0.858:0.01294,OTU032806:0.00014)0.143:0.00015,OTU030960:0.01309)0.741:0.01212,OTU044785:0.04101)0.846:0.01696)0.945:0.06972)0.495:0.01287,OTU017159:0.01375)0.000:0.00016,OTU034967:0.0141)0.518:0.00015)0.721:0.00999,(OTU027390:0.00014,(OTU043915:0.00016,(OTU041072:0.00693,OTU032664:0.04014)0.757:0.00702)0.833:0.0131)0.865:0.00014)0.840:0.01082,((OTU029341:0.01309,OTU031183:0.01294)0.738:0.00014,OTU034370:0.00014)0.904:0.00014)0.859:0.01094,((OTU017354:0.00015,(((OTU039300:0.01289,(((OTU033731:0.00014,(OTU030045:0.02767,((((OTU024241:0.00016,OTU034109:0.01372)0.772:0.01382,(OTU042659:0.00014,(OTU043515:0.02803,(OTU031196:0.00015,(OTU030163:0.01309,(OTU031992:0.0128,OTU035092:0.00014)0.145:0.00015)0.867:0.01289)0.764:0.01377)0.016:0.01293)0.865:0.02796)0.783:0.01373,((OTU043651:0.00016,(OTU035694:0.00725,OTU046827:0.0068)0.937:0.04051)0.911:0.04179,OTU004227:0.00016)0.921:0.02708)0.866:0.00014,OTU029736:0.01357)0.936:0.02711)0.055:0.00016)1.000:0.00015,(OTU034181:0.01314,OTU035719:0.00015)1.000:0.10813)0.808:0.01306,OTU042036:0.00014)0.878:0.01281)0.781:0.00015,OTU020731:0.00014)0.908:0.00014,OTU017285:0.00014)0.842:0.01616)0.806:0.01682,OTU030279:0.02682)0.966:0.00016)0.907:0.00015)0.844:0.01155,(OTU017220:0.00014,(OTU010022:0.01327,(OTU057941:0.00016,(OTU057865:0.02731,OTU058099:0.00014)0.851:0.013)0.838:0.02713)0.835:0.03268)0.721:0.01277)0.901:0.01813)0.227:0.00015)0.901:0.0125,(OTU000326:0.00014,(((OTU015837:0.0,OTU025193:0.0,OTU041928:0.0):0.00014,(OTU004109:0.01342,OTU037996:0.01345)0.242:0.00014)0.892:0.0134,OTU031829:0.01362)0.884:0.00016)0.943:0.00014)0.831:0.01282,(OTU027674:0.00727,OTU042059:0.00731)0.870:0.0252)0.224:0.00014,(((((((OTU046612:0.02771,(OTU023326:0.02802,(OTU046215:0.0128,((OTU037421:0.02839,((OTU031985:0.00014,((OTU024722:0.00016,(OTU046644:0.02867,(OTU027327:0.00015,OTU045767:0.03016)0.031:0.02752)0.788:0.00015)0.946:0.00016,OTU044820:0.02751)0.863:0.0267)0.816:0.01321,(OTU031338:0.04801,OTU020710:0.0289)0.742:0.01392)0.243:0.00016)0.939:0.03067,OTU040718:0.00015)0.924:0.05052)0.765:0.01649)0.000:0.00015)0.579:0.00108,((((OTU035392:0.00014,(OTU035360:0.01294,OTU041636:0.02699)0.836:0.00014)0.144:0.00016,(((((OTU030255:0.00015,((OTU042279:0.00015,OTU044915:0.01288)0.949:0.04509,OTU038491:0.03181)0.654:0.01057)0.857:0.01297,OTU024309:0.00016)0.899:0.00016,(((((OTU025022:0.02784,((OTU037869:0.02629,(((OTU024440:0.00014,OTU034191:0.01289)0.935:0.02476,(OTU036826:0.00014,(OTU025450:0.00015,OTU039478:0.01308)0.981:0.05751)0.775:0.00723)0.775:0.00724,OTU032269:0.00015)0.854:0.01309)0.291:0.00014,OTU025109:0.00015)0.777:0.01315)0.801:0.01347,(OTU041503:0.01284,OTU047759:0.02804)0.792:0.01385)0.812:0.00014,OTU024125:0.00014)0.835:0.01289,OTU023898:0.02628)0.077:0.00016,(OTU038283:0.01343,OTU038970:0.01357)0.800:0.01338)0.854:0.02694)0.906:0.02731,(((OTU025269:0.00016,(OTU024158:0.00016,OTU036980:0.04289)0.839:0.02823)0.673:0.00016,OTU024347:0.07595)0.750:0.01479,(OTU033620:0.01877,(OTU034647:0.01663,OTU020725:0.07884)0.705:0.02189)0.169:0.01365)0.780:0.02186)0.568:0.00014,OTU031768:0.00016)0.851:0.01288)0.916:0.0297,OTU035280:0.0116)0.760:0.01425,(OTU034522:0.01706,(((OTU033524:0.00014,OTU032287:0.02767)0.772:0.01415,OTU024068:0.02939)0.735:0.0136,OTU027747:0.00015)0.847:0.04424)0.760:0.04958)0.748:0.04273)0.624:0.04134,((((OTU000462:0.00014,(OTU050325:0.00014,(OTU006133:0.00739,OTU044968:0.01356)0.667:0.00544)1.000:0.00016)0.806:0.00014,(((OTU051318:0.00015,(OTU042911:0.009,OTU057548:0.009)0.921:0.009)0.435:0.00015,((OTU024506:0.01374,(((OTU006199:0.00016,(OTU024578:0.00015,OTU033865:0.01345)0.848:0.01349)0.065:0.00015,(OTU009976:0.01372,(OTU005571:0.00014,(OTU006030:0.02793,OTU005864:0.01355)0.894:0.00014)0.861:0.00014)0.763:0.01346)0.766:0.00767,OTU057641:0.02672)0.069:0.00769)0.907:0.00015,((OTU043936:0.01355,OTU006319:0.00015)0.857:0.00925,(((((OTU005700:0.01349,(OTU005012:0.00014,(OTU025307:0.00015,OTU027410:0.01355)0.860:0.0135)0.000:0.00016)0.928:0.02833,OTU032620:0.01373)0.623:0.00016,(OTU020750:0.00016,(((OTU038215:0.0141,(OTU039951:0.00015,OTU040405:0.01355)0.794:0.01425)0.769:0.01409,OTU029524:0.00014)0.849:0.01362,OTU024348:0.02812)0.390:0.00014)0.909:0.01355)0.873:0.00015,OTU020747:0.00014)0.781:0.00015,(OTU031576:0.00014,(OTU024370:0.01298,(OTU043948:0.01282,OTU004110:0.00015)0.809:0.01284)0.786:0.01296)0.846:0.01293)0.918:0.00848)0.912:0.00854)0.867:0.01317)0.761:0.0071,(OTU028732:0.00799,OTU010036:0.00674)0.970:0.07829)0.728:0.00642)0.839:0.0131,((((OTU027377:0.00016,OTU030653:0.04068)0.914:0.02611,(OTU028807:0.02699,((((OTU024914:0.02714,(OTU024903:0.01289,(OTU015821:0.00014,(OTU043468:0.01282,OTU054155:0.0128)0.923:0.00014)0.907:0.00015)0.771:0.00015)0.853:0.01309,OTU024940:0.00016)0.834:0.01283,OTU015808:0.00014)0.780:0.00015,((OTU029279:0.00014,(OTU036817:0.00014,((OTU005777:0.01285,OTU006179:0.00014)0.889:0.01289,OTU000870:0.00014)0.868:0.01309)0.850:0.0131)0.765:0.01329,(OTU044827:0.00014,OTU005250:0.01309)0.800:0.01359)0.776:0.01326)0.425:0.01291)0.134:0.00014)0.872:0.01291,(OTU053068:0.01363,(OTU026414:0.01289,OTU044356:0.00016)0.920:0.00706)0.920:0.00598)0.869:0.00014,OTU000330:0.00016)0.769:0.00015)0.764:0.0072,OTU029482:0.02751)0.767:0.00719)0.980:0.00015,OTU050333:0.00016)0.857:0.01283,(OTU052035:0.00015,(OTU050440:0.00014,(OTU052527:0.00016,((OTU038164:0.00015,((OTU038647:0.00014,OTU038634:0.02628)0.921:0.00859,OTU005945:0.00859)0.921:0.00859)0.704:0.01277,OTU052964:0.00016)0.845:0.013)0.886:0.01289)0.079:0.01289)0.839:0.0129)0.884:0.00016,((OTU030061:0.00016,((OTU050326:0.01309,OTU052852:0.00014)0.742:0.00683,(OTU052311:0.00016,(OTU015411:0.00016,OTU050396:0.01309)0.862:0.01276)0.049:0.00671)0.973:0.05358)0.868:0.02649,(OTU050059:0.00015,(OTU050411:0.01294,OTU039554:0.01309)0.701:0.00014)0.997:0.00015)0.897:0.01309)0.837:0.01308,(OTU050823:0.02855,((OTU046001:0.02689,OTU050011:0.00014)0.779:0.00677,OTU051354:0.04093)0.759:0.00645)0.771:0.0138)1.000:0.00014)0.920:0.01266,(OTU050036:0.00015,((((OTU050341:0.00016,OTU051365:0.02989)0.188:0.01421,OTU050491:0.01309)0.563:0.00015,OTU052844:0.00015)0.895:0.01281,(OTU045748:0.00864,OTU052514:0.00864)0.937:0.00864)0.551:0.00015)0.995:0.00016)0.078:0.00014,((OTU032701:0.00015,(OTU042835:0.03236,OTU036882:0.10607)0.813:0.05509)0.942:0.07388,(OTU024312:0.01544,OTU039007:0.04245)0.692:0.00016)0.927:0.07198)0.656:0.00014,((OTU050065:0.00015,OTU023333:0.08553)0.832:0.01553,(OTU041522:0.03638,(((OTU048969:0.00014,((OTU038539:0.02617,OTU050330:0.00014)0.841:0.0131,OTU051002:0.0131)0.403:0.00014)0.919:0.0128,OTU050814:0.00015)0.175:0.00016,OTU002472:0.01282)0.803:0.0158)0.554:0.01534)0.877:0.00015)0.835:0.02665)0.739:0.01627,(OTU050954:0.03346,(OTU035233:0.10068,(OTU039880:0.03466,OTU004034:0.02663)0.113:0.00016)0.838:0.03655)0.748:0.02426)0.431:0.02748)0.953:0.09328,(((OTU052056:0.06402,(OTU052749:0.00015,(OTU053030:0.00014,(OTU052505:0.0545,OTU052828:0.03863)0.577:0.00269)0.925:0.04111)0.485:0.03053)0.668:0.01962,(((OTU052053:0.00015,(OTU051983:0.01288,((OTU050095:0.00016,(OTU052556:0.00014,((OTU050064:0.01319,OTU052496:0.01302)0.396:0.02685,(OTU052565:0.02451,(OTU050086:0.00015,OTU052279:0.01289)0.795:0.00711)0.657:0.0071)1.000:0.00016)0.959:0.02638)0.875:0.01288,OTU052088:0.00015)0.972:0.05771)0.511:0.00016)0.780:0.01258,OTU050022:0.01334)0.979:0.08655,(OTU051963:0.00773,(OTU050191:0.07659,OTU052492:0.03207)0.866:0.05284)0.729:0.01944)0.668:0.01512)0.000:0.01621,((OTU044266:0.05905,((((OTU024712:0.01282,OTU024945:0.00014)0.781:0.01335,((OTU034819:0.00015,(OTU048137:0.00014,((OTU040999:0.00015,OTU044934:0.01308)0.963:0.0416,(OTU029184:0.00015,(OTU033441:0.00016,(OTU046055:0.02767,OTU035927:0.00014)0.852:0.01309)0.834:0.01283)0.671:0.00014)0.356:0.01288)0.838:0.013)0.908:0.00852,OTU058764:0.00854)0.782:0.00881)0.803:0.01348,OTU039189:0.00016)0.750:0.01628,(OTU035282:0.02949,OTU042293:0.01188)0.767:0.02696)0.873:0.05727)0.904:0.08532,(OTU042634:0.11184,OTU050133:0.03931)0.834:0.04972)0.307:0.00812)0.938:0.07324)0.000:0.00014,((((OTU020074:0.09664,OTU052480:0.04402)0.836:0.05886,((OTU019416:0.02662,((OTU007780:0.00014,(OTU019825:0.0128,OTU007965:0.01294)0.902:0.00016)0.924:0.00014,((OTU009126:0.01309,(OTU007070:0.00014,OTU006631:0.01289)0.362:0.00014)0.859:0.0131,(OTU020252:0.00014,OTU006618:0.01309)0.086:0.0131)0.912:0.00015)0.698:0.00016)0.951:0.06135,(((OTU007740:0.026,(OTU008722:0.02685,((OTU006538:0.00016,(OTU020222:0.00015,OTU019833:0.01282)0.869:0.01293)0.878:0.0262,OTU009103:0.00015)0.285:0.01298)0.937:0.00016)0.878:0.02628,((OTU007868:0.05752,(OTU008158:0.00014,((OTU020090:0.01289,(OTU059122:0.00014,OTU059631:0.01293)0.910:0.02662)0.207:0.00016,(((((OTU059662:0.00015,(OTU008334:0.00015,(OTU007054:0.00015,(OTU010456:0.00852,(OTU059190:0.01294,OTU009320:0.00014)0.933:0.00853)0.933:0.00854)0.043:0.01309)0.855:0.01289)0.841:0.01276,(OTU007915:0.01282,OTU010088:0.01285)0.545:0.00015)0.508:0.00015,OTU019687:0.01309)0.860:0.01289,((((OTU019043:0.01281,OTU007091:0.00014)0.873:0.00014,OTU010219:0.0131)0.089:0.0131,(OTU007154:0.00014,OTU008700:0.0128)0.477:0.00015)0.830:0.0131,(OTU019793:0.0128,((OTU019787:0.01283,((OTU019427:0.00016,(OTU019425:0.00016,OTU008034:0.01288)0.130:0.01285)0.846:0.01289,OTU054173:0.01309)0.254:0.00014)0.815:0.00016,OTU007733:0.00014)0.901:0.00015)0.862:0.01294)0.036:0.00014)0.770:0.0072,(OTU007716:0.01309,OTU007834:0.00014)0.888:0.0245)0.770:0.0072)0.853:0.01286)0.852:0.04072)0.541:0.02839,OTU009148:0.02601)0.882:0.00016)0.869:0.0295,(OTU007766:0.0268,(((OTU059355:0.01281,(OTU008335:0.00015,OTU009186:0.01291)0.042:0.00016)0.867:0.01309,OTU008772:0.00015)0.856:0.01278,OTU007802:0.00016)0.964:0.05781)0.701:0.00928)0.822:0.02899)0.946:0.0585)0.000:0.00015,(OTU025265:0.17085,(OTU041733:0.0404,OTU046542:0.00015)0.778:0.03953)0.955:0.10788)0.000:0.00016,((OTU052952:0.04964,((OTU043272:0.00612,((OTU025819:0.00627,(OTU024230:0.02748,(OTU036655:0.09076,OTU051123:0.00014)0.832:0.04571)0.744:0.02232)0.857:0.03122,((OTU031330:0.03387,(OTU027814:0.00016,OTU043073:0.01294)0.756:0.02226)0.732:0.02346,OTU025447:0.06574)0.755:0.02367)0.789:0.02038)0.720:0.04011,(OTU052441:0.03299,(OTU048537:0.01293,OTU053143:0.00016)0.861:0.0377)0.973:0.10552)0.617:0.00844)0.793:0.02595,((((((((OTU020672:0.00015,OTU040544:0.01294)0.834:0.03099,(OTU052491:0.04833,OTU045597:0.13125)0.703:0.02474)0.867:0.04122,(OTU038153:0.01357,OTU046059:0.01354)0.738:0.00841)0.664:0.00563,OTU018537:0.00016)0.000:0.00924,OTU014322:0.01872)0.950:0.10219,((OTU051580:0.01096,(OTU011743:0.01285,OTU014684:0.00015)0.753:0.01565)0.901:0.08438,((OTU052055:0.02439,OTU060063:0.03175)0.810:0.03507,(OTU060190:0.0521,OTU038774:0.09476)0.770:0.02279)0.957:0.09037)0.000:0.00015)0.772:0.02445,(OTU053949:0.01279,OTU010083:0.00014)0.817:0.03157)0.899:0.05538,OTU051455:0.07822)0.682:0.01135)0.782:0.01467)0.865:0.00014)0.945:0.05601,((((OTU060274:0.09993,(OTU012949:0.0401,(OTU040589:0.04274,((OTU039260:0.07441,OTU044362:0.07092)0.660:0.0172,(OTU034278:0.08459,(OTU053304:0.01293,OTU053324:0.00014)0.873:0.04268)0.734:0.02008)0.541:0.02585)0.935:0.0815)0.766:0.01699)0.622:0.00743,(OTU048929:0.02554,(OTU058091:0.03384,((OTU004001:0.01178,(OTU050055:0.03947,(OTU036074:0.02853,(OTU027992:0.00016,OTU030214:0.0752)0.564:0.0278)0.876:0.04328)0.788:0.02401)0.763:0.01482,(OTU023993:0.00014,OTU029254:0.0128)0.958:0.00014)0.601:0.00756)0.965:0.082)0.859:0.00016)0.930:0.02905,((OTU053095:0.00016,(OTU050429:0.04509,(OTU050010:0.00014,OTU051086:0.01288)0.726:0.03881)0.941:0.09045)0.860:0.04434,(((((OTU035902:0.00014,OTU053538:0.0446)0.910:0.06161,(OTU050509:0.0114,OTU052542:0.04917)0.971:0.11152)0.714:0.01749,(((OTU052911:0.05882,((OTU052913:0.00016,(OTU052050:0.00016,(OTU060075:0.0291,(OTU051986:0.01291,OTU052860:0.00015)0.959:0.00014)0.990:0.05648)0.845:0.01306)0.913:0.04259,OTU053146:0.09051)0.303:0.00016)0.871:0.02798,(OTU028114:0.02958,OTU052784:0.06533)0.793:0.04651)0.994:0.00015,(OTU052002:0.05855,OTU052275:0.00015)0.955:0.04281)0.803:0.01494)0.736:0.01422,(((((OTU042771:0.00014,((OTU027102:0.00015,(OTU029064:0.04211,OTU034186:0.01302)0.290:0.00016)0.841:0.01294,(OTU031195:0.01203,(OTU029531:0.01294,OTU031523:0.00015)0.857:0.02886)0.872:0.02893)0.890:0.00015)0.807:0.00015,OTU031480:0.02653)0.771:0.00015,OTU051611:0.04114)0.875:0.01302,(OTU038291:0.00014,OTU009168:0.01291)0.998:0.00015)0.682:0.01197,((OTU027505:0.0143,OTU048216:0.00014)0.766:0.01363,((OTU036491:0.00014,(OTU046389:0.01508,(OTU046747:0.01189,OTU047598:0.01491)0.827:0.02858)0.897:0.04227)0.801:0.01326,OTU038889:0.0132)0.769:0.01336)0.819:0.03034)0.855:0.03155)0.958:0.0763,OTU033458:0.00014)0.951:0.0623)0.795:0.02679)0.912:0.00014,(((((OTU042825:0.02652,((OTU048623:0.0,OTU052175:0.0):0.00014,OTU048978:0.0143)0.941:0.02871)0.899:0.00015,((((((OTU052023:0.00016,OTU050040:0.01289)0.857:0.01294,(OTU052171:0.01294,OTU053168:0.00014)0.265:0.01282)0.861:0.00016,(((OTU051684:0.00016,OTU053029:0.01308)0.792:0.01337,(OTU014425:0.00014,(OTU050071:0.00016,OTU051398:0.02733)0.963:0.04095)0.787:0.01319)0.786:0.01347,((OTU040332:0.00016,(OTU042542:0.01294,OTU045835:0.01289)0.888:0.00015)0.949:0.00014,((OTU050441:0.00014,((OTU048859:0.00016,((OTU052357:0.02698,OTU052438:0.00015)0.895:0.02631,((OTU052356:0.01319,(OTU052161:0.00015,(OTU048984:0.00015,(OTU052941:0.02629,(OTU053117:0.00014,(OTU048752:0.01309,OTU053142:0.01285)0.687:0.00015)0.993:0.00015)0.879:0.01308)0.902:0.02633)0.947:0.04118)0.384:0.00014,(OTU052436:0.05609,(OTU060082:0.01321,OTU060155:0.01288)0.772:0.00809)0.757:0.00588)0.904:0.02697)0.711:0.00016)0.906:0.01277,((OTU012907:0.00015,(OTU051186:0.02773,OTU053137:0.01463)0.799:0.01343)0.841:0.01294,OTU048748:0.00014)0.865:0.0128)0.874:0.00015)0.961:0.00014,(OTU052346:0.043,OTU060113:0.01302)0.863:0.02778)0.773:0.02649)0.739:0.02674)0.910:0.00014)0.953:0.00016,OTU014157:0.00015)0.921:0.00014,OTU053136:0.05719)0.324:0.00016,(((OTU034012:0.04083,OTU053139:0.01289)0.442:0.00014,OTU051007:0.00014)0.148:0.00014,((((OTU017645:0.01289,OTU035802:0.00015)0.785:0.01326,OTU034367:0.04208)0.765:0.01298,OTU027208:0.00014)0.578:0.00014,OTU026193:0.04086)0.824:0.01308)0.874:0.01288)0.414:0.0128)0.849:0.01289,((OTU045070:0.02931,(OTU047301:0.05989,(OTU014769:0.00014,OTU052715:0.01307)0.898:0.04595)0.655:0.01091)0.816:0.0264,(((OTU036097:0.00014,(OTU060037:0.01281,(OTU047487:0.00731,OTU037488:0.02532)0.765:0.0073)0.907:0.00014)0.540:0.00016,(((((OTU052769:0.01261,OTU053491:0.05666)0.761:0.01381,((OTU053540:0.00016,(OTU053529:0.00015,(OTU053544:0.01309,OTU053547:0.02726)0.861:0.02739)0.946:0.02639)0.933:0.05756,(OTU052351:0.0292,((OTU014782:0.00015,OTU052428:0.01308)0.856:0.01296,(OTU053111:0.00014,(OTU052463:0.06358,((OTU050385:0.01285,OTU050500:0.00014)0.977:0.00015,(OTU011855:0.00014,(OTU050215:0.00014,OTU052509:0.0268)0.847:0.01289)0.859:0.01299)0.615:0.00975)0.851:0.03196)0.925:0.02666)0.065:0.00015)0.793:0.00016)0.813:0.02685)0.774:0.01313,(OTU021197:0.00015,OTU034690:0.04267)0.945:0.02639)0.506:0.00014,(((OTU028198:0.07272,OTU052086:0.00014)0.718:0.02739,OTU052524:0.01348)0.271:0.01309,OTU041090:0.02676)0.916:0.00016)0.833:0.01294,OTU011888:0.04092)0.302:0.00016)0.933:0.01289,(((OTU039725:0.03696,OTU004188:0.01575)0.811:0.01577,OTU048922:0.01279)0.924:0.00016,OTU044326:0.00014)0.618:0.00015)0.129:0.00015)0.869:0.0128)0.281:0.00014,(((((OTU032038:0.03153,((OTU015388:0.01285,(OTU029856:0.02677,(OTU044464:0.00016,(OTU011873:0.00015,OTU048731:0.02713)0.882:0.01287)0.713:0.01317)0.779:0.0133)0.873:0.03843,(((OTU052833:0.01338,((((OTU053113:0.01327,OTU051084:0.02816)0.788:0.01328,(OTU030101:0.00729,((OTU053106:0.02713,(OTU025102:0.00015,OTU043075:0.01294)0.313:0.00016)0.938:0.02639,OTU035636:0.00015)0.790:0.00728)0.904:0.02529)0.859:0.00016,((OTU043040:0.057,(OTU014149:0.02731,OTU060160:0.00015)0.926:0.00014)0.855:0.02631,(OTU014165:0.00014,OTU047247:0.04126)0.852:0.01288)0.814:0.00016)0.852:0.00014,(((((((OTU038964:0.02086,OTU060071:0.02308)0.879:0.03964,((((OTU036997:0.00014,(OTU025291:0.01317,OTU045704:0.0131)0.890:0.00014)0.902:0.00014,OTU052242:0.01327)0.832:0.01327,((OTU031079:0.0,OTU033913:0.0):0.00016,(((OTU003191:0.00014,((OTU038790:0.01281,(OTU050072:0.02506,(OTU052044:0.00014,(OTU051160:0.02646,((OTU027978:0.00014,OTU051665:0.01299)0.773:0.01329,(OTU033450:0.01306,OTU041769:0.00015)0.783:0.01298)0.928:0.04644)0.899:0.04415)0.926:0.04528)0.880:0.0312)0.783:0.01351,OTU057616:0.00014)0.858:0.01306)0.089:0.00015,((OTU030368:0.0,OTU005975:0.0):0.00015,OTU055234:0.01317)0.654:0.01298)0.921:0.0087,(OTU038773:0.00016,((((OTU004619:0.01295,(OTU003978:0.01318,OTU006170:0.01327)0.561:0.00015)0.096:0.00015,OTU043677:0.01302)0.908:0.00875,((OTU026257:0.01302,OTU033997:0.00014)0.889:0.01318,(OTU011950:0.00015,(OTU042247:0.02476,OTU000506:0.00728)0.771:0.00728)0.335:0.00015)0.908:0.00876)0.908:0.00875,OTU047190:0.01302)0.015:0.00014)0.921:0.0087)0.921:0.0087)0.890:0.01327)0.381:0.00015,(OTU020732:0.0,OTU052153:0.0):0.00015)0.757:0.00693)0.755:0.00695,(OTU026705:0.08115,OTU031568:0.02481)0.844:0.0318)0.598:0.00014,((((OTU033133:0.04022,OTU036149:0.00704)0.763:0.00707,OTU005724:0.00015)0.830:0.01328,((((OTU053132:0.04279,(OTU043406:0.00014,(OTU002722:0.01317,OTU040452:0.02737)0.663:0.00015)0.784:0.01453)0.738:0.01197,OTU051987:0.02653)0.935:0.00014,OTU042632:0.01297)0.767:0.00015,OTU038714:0.00016)0.881:0.00015)0.131:0.00016,((((((OTU030459:0.01317,OTU039081:0.00016)0.880:0.02732,(OTU024164:0.02745,(OTU020909:0.01302,OTU024603:0.00016)0.928:0.00016)0.762:0.01362)0.825:0.02531,((OTU039990:0.01327,(OTU026399:0.02704,OTU048822:0.00016)0.172:0.01318)0.396:0.00014,OTU012910:0.00014)0.778:0.00727)0.778:0.00743,(OTU012988:0.00016,((OTU035554:0.00014,(OTU052711:0.01333,(((OTU048996:0.00015,OTU048935:0.01299)0.857:0.01297,OTU048810:0.00014)0.174:0.00014,(OTU048590:0.00015,((OTU049566:0.01365,((OTU050379:0.0134,OTU051370:0.04293)0.777:0.01364,(OTU053181:0.00015,((OTU049997:0.0,OTU051083:0.0):0.01317,(OTU051330:0.0,OTU053118:0.0):0.00014)0.855:0.01306)0.782:0.0133)0.786:0.01339)0.778:0.01289,(OTU013216:0.01302,OTU014129:0.00014)0.648:0.00016)0.871:0.01327)0.828:0.01299)0.776:0.01315)0.799:0.01337)0.831:0.01299,(OTU060175:0.04167,(OTU060253:0.01265,(OTU053248:0.00014,OTU060032:0.04107)0.910:0.04394)0.125:0.01421)0.963:0.00014)0.894:0.00015)0.900:0.00016)0.548:0.00015,OTU015318:0.01317)0.770:0.01333,(OTU030175:0.02743,OTU031200:0.00014)0.831:0.02733)0.265:0.01348)0.817:0.01314)0.768:0.00717,(OTU010996:0.00014,((OTU032871:0.07511,OTU038304:0.00015)0.667:0.04487,((OTU025355:0.01302,OTU037962:0.00014)0.903:0.02752,((OTU036544:0.01288,OTU009953:0.02805)0.777:0.01396,OTU010033:0.01304)0.674:0.00016)0.713:0.01242)0.768:0.01476)0.768:0.00689)0.945:0.04058,((((OTU043695:0.01275,OTU004644:0.00014)0.778:0.0136,(OTU005421:0.02639,(OTU045944:0.00014,OTU030130:0.01285)0.822:0.00016)0.774:0.01332)0.771:0.01334,OTU004775:0.00016)0.833:0.01309,(OTU000494:0.00014,((OTU052089:0.00014,(OTU047042:0.04162,(OTU041566:0.01285,OTU048228:0.00014)0.867:0.02641)0.943:0.00015)0.427:0.0128,OTU041167:0.01285)0.878:0.00015)0.912:0.00016)0.933:0.00015)0.863:0.02675,(OTU050162:0.00012,OTU052079:0.01289)0.580:0.00014)0.840:0.01309)0.793:0.0133)0.764:0.00745,(OTU025179:0.02682,(OTU004650:0.01285,OTU005595:0.00014)0.928:0.00015)0.893:0.02545)0.769:0.00698,OTU005659:0.00016)0.779:0.02068)0.752:0.02033)0.452:0.02701,OTU039272:0.01703)0.693:0.00015,(OTU052285:0.00015,(OTU050174:0.01345,OTU050485:0.05761)0.240:0.01271)0.941:0.03933)0.857:0.03753,(((OTU051374:0.00014,OTU052733:0.02729)0.849:0.02675,(OTU043580:0.00014,OTU050483:0.05731)0.881:0.02866)0.798:0.02993,(OTU048982:0.0606,OTU048913:0.09595)0.782:0.03285)0.780:0.04496)0.738:0.01878,((OTU024518:0.04268,(OTU005860:0.00014,(OTU051852:0.02723,(OTU011849:0.00016,OTU037658:0.04162)0.319:0.00015)0.922:0.04138)0.801:0.01448)0.750:0.01287,((((((OTU052440:0.01234,OTU052934:0.01514)0.688:0.01163,(OTU005850:0.04525,(OTU031163:0.01294,OTU043164:0.00015)0.893:0.04092)0.735:0.01545)0.732:0.01581,((OTU052544:0.01693,(OTU050105:0.0148,OTU053091:0.01158)0.960:0.06115)0.708:0.01142,(OTU004142:0.01373,OTU003939:0.06185)0.778:0.01567)0.786:0.01422)0.761:0.02344,(OTU028129:0.07242,(OTU046740:0.02376,(OTU044213:0.0244,(OTU012947:0.00708,(OTU048960:0.00014,OTU053072:0.0128)0.887:0.05099)0.870:0.06887)0.593:0.04634)0.765:0.01944)0.756:0.02143)0.654:0.01582,OTU052191:0.13081)0.595:0.01468,(OTU053125:0.07537,((((OTU030155:0.12392,OTU033436:0.03938)0.860:0.08797,(OTU026913:0.03576,(OTU050076:0.02172,OTU052563:0.03995)0.933:0.09088)0.000:0.02536)0.000:0.00014,(OTU050186:0.11297,OTU053055:0.00015)0.458:0.03665)0.941:0.09199,(((OTU037795:0.04163,(((OTU020690:0.05912,(OTU033910:0.01317,(OTU026654:0.00014,(OTU038238:0.00014,OTU057764:0.01302)0.843:0.01306)0.243:0.00015)0.841:0.0131)0.576:0.00015,OTU048264:0.00016)0.928:0.01302,OTU036606:0.00015)0.889:0.00015)0.803:0.01319,((OTU027916:0.0,OTU010066:0.0):0.00014,(OTU044156:0.01317,OTU024170:0.01311)0.478:0.00014)0.647:0.00015)0.872:0.03029,((OTU001095:0.00015,((((OTU000557:0.00012,(OTU004269:0.02649,OTU014415:0.01289)0.873:0.00015)0.826:0.00014,(OTU037537:0.01303,OTU039798:0.01293)0.795:0.01307)0.731:0.01037,(OTU021245:0.01015,OTU024107:0.03262)0.736:0.01595)0.791:0.01772,OTU004042:0.01294)0.746:0.00015)0.568:0.00015,((OTU026924:0.01288,OTU031421:0.00016)0.969:0.07454,OTU020481:0.04247)0.476:0.01256)0.895:0.03906)0.837:0.02845)0.000:0.00014)0.000:0.01454)0.746:0.00015)0.925:0.02826)0.615:0.00014)0.797:0.01329,((OTU037050:0.00015,(OTU031600:0.00014,OTU046208:0.0142)0.402:0.01396)0.924:0.04141,(((((OTU026499:0.00015,((((OTU030416:0.00015,OTU039283:0.0142)0.842:0.01431,OTU037149:0.00014)0.875:0.01294,OTU026915:0.00016)0.795:0.01312,(OTU031025:0.14688,((OTU026309:0.00015,OTU033762:0.01406)0.903:0.02952,OTU039864:0.00016)0.835:0.00016)0.447:0.01512)0.797:0.01352)0.789:0.01329,((OTU052206:0.04577,((OTU033894:0.05826,OTU052233:0.00015)0.855:0.01296,((OTU011891:0.00015,(OTU003944:0.00014,OTU048688:0.08753)0.819:0.01292)0.772:0.01303,(OTU003963:0.00014,OTU048564:0.02638)0.806:0.01311)0.806:0.01319)0.594:0.00016)0.916:0.02746,((OTU036584:0.04324,(OTU003976:0.01424,(OTU002876:0.01287,(OTU003948:0.00014,OTU046576:0.01285)0.613:0.00015)0.962:0.08761)0.066:0.01408)0.759:0.0148,(((OTU058662:0.00016,(OTU058528:0.01331,(OTU058676:0.03135,(OTU058527:0.0902,OTU035876:0.05804)0.539:0.00885)0.778:0.02038)0.777:0.01295)0.729:0.00588,((OTU058608:0.0581,(OTU058569:0.013,(OTU040082:0.00014,(OTU058369:0.00016,(OTU058398:0.00015,OTU037622:0.0131)0.835:0.0131)0.837:0.01294)1.000:0.00015)0.424:0.01447)0.758:0.01346,OTU037407:0.03053)0.618:0.00796)0.909:0.04494,(((((OTU048607:0.01406,((OTU052000:0.00015,(OTU052342:0.01289,(OTU050235:0.00014,(OTU050183:0.00014,OTU050469:0.01294)0.894:0.01289)0.104:0.01289)0.900:0.00014)0.689:0.00016,(OTU011920:0.00015,OTU050866:0.013)0.930:0.02634)1.000:0.00012)0.267:0.00687,OTU052442:0.007)0.952:0.04084,(OTU052368:0.01338,(((OTU048975:0.00014,(OTU048963:0.00014,OTU012768:0.02917)0.857:0.01288)0.870:0.02704,(OTU048957:0.00015,OTU050176:0.01406)0.943:0.00015)0.861:0.02643,(OTU051240:0.04279,(OTU026065:0.03555,OTU044471:0.00973)0.049:0.03434)0.676:0.03687)0.614:0.00015)0.926:0.02702)0.597:0.00016,OTU052743:0.00015)0.829:0.01299,OTU050327:0.00015)0.672:0.01058)0.382:0.03013)0.183:0.00015)0.915:0.02847)0.644:0.0075,OTU052672:0.02249)0.784:0.01881,(OTU052283:0.00015,(OTU048825:0.02731,(((OTU049984:0.00016,OTU052459:0.01294)0.843:0.01285,(OTU053094:0.00014,(OTU052239:0.01294,(((OTU050039:0.00016,OTU052077:0.013)0.264:0.00015,OTU052927:0.02884)0.781:0.01421,((OTU052348:0.0072,((((OTU052768:0.01402,OTU052858:0.00015)0.867:0.0142,OTU014163:0.00014)0.842:0.0131,OTU014179:0.00014)1.000:0.0067,OTU052453:0.02884)0.007:0.00062)0.898:0.02476,OTU052154:0.00014)0.847:0.00014)0.811:0.01442)0.656:0.00014)0.493:0.00014)0.868:0.00015,(OTU051089:0.01478,(OTU052573:0.00016,(OTU052187:0.00015,OTU052494:0.01309)0.846:0.01293)0.779:0.01334)0.797:0.01315)0.893:0.02978)0.156:0.01428)0.620:0.00718)0.935:0.06241,((OTU027959:0.00014,(OTU034762:0.01294,(OTU024120:0.00014,OTU039818:0.01289)0.402:0.00015)0.861:0.01919)0.817:0.02283,(((OTU034989:0.07285,((OTU031692:0.01055,(OTU042967:0.00014,OTU046953:0.02673)0.824:0.03036)0.919:0.06616,((OTU019286:0.01402,OTU007581:0.00016)0.939:0.08471,(OTU048997:0.00015,OTU050083:0.07413)0.933:0.10471)0.769:0.04952)0.856:0.0595)0.763:0.02066,(OTU032017:0.15772,(OTU028962:0.03939,OTU053780:0.04887)0.123:0.04909)0.782:0.04248)0.800:0.02591,(OTU032192:0.04176,((OTU034258:0.00014,(OTU051793:0.05888,OTU047831:0.11232)0.709:0.01373)0.811:0.01414,(((((OTU016177:0.00014,(OTU047650:0.01301,(OTU037855:0.0131,(OTU040690:0.00014,(OTU014443:0.00015,(OTU031694:0.01289,OTU004520:0.00014)0.864:0.01294)0.870:0.01286)0.856:0.01309)0.459:0.00014)0.946:0.00015)0.817:0.00015,((((OTU027787:0.01309,(OTU042056:0.02688,(OTU012041:0.00014,((OTU035924:0.01275,OTU010893:0.00016)0.837:0.01294,((OTU036249:0.00016,(OTU028255:0.00014,OTU045266:0.01294)0.898:0.01285)0.576:0.0267,OTU043132:0.02611)0.000:0.00015)0.732:0.00014)0.936:0.00015)0.840:0.01281)0.672:0.00014,OTU037925:0.00015)0.877:0.00014,((((OTU044349:0.00015,((OTU043005:0.00014,OTU056810:0.01294)0.957:0.043,(OTU056826:0.02656,(OTU047666:0.00016,OTU038533:0.01285)0.880:0.00014)0.038:0.01396)0.745:0.01249)0.871:0.01288,(((OTU023329:0.00014,(OTU047914:0.00014,(OTU056837:0.01294,OTU002065:0.02625)0.499:0.00014)0.851:0.01285)0.942:0.02688,(OTU026113:0.00016,OTU037648:0.01285)0.842:0.00015)0.496:0.01308,OTU043888:0.02692)0.449:0.00014)0.431:0.01292,((((OTU043648:0.00015,(OTU033314:0.00016,(OTU032464:0.0128,OTU046359:0.00014)0.851:0.01309)0.410:0.01285)0.831:0.01309,OTU042004:0.00016)0.851:0.01283,OTU027193:0.02663)0.925:0.00015,OTU041799:0.00016)0.872:0.00016)0.767:0.00719,(OTU027366:0.01285,OTU028936:0.00015)0.896:0.02446)0.767:0.00719)0.787:0.01327,(OTU012460:0.01281,OTU039987:0.00015)0.772:0.01302)0.816:0.01338)0.967:0.00015,((((OTU037169:0.04041,(OTU051542:0.02729,((OTU004297:0.00014,OTU004565:0.00015)0.844:0.01485,(OTU024469:0.01308,OTU038680:0.00015)0.841:0.0129)0.337:0.00015)0.769:0.01708)0.828:0.03111,((OTU008499:0.22808,(OTU014016:0.00015,(OTU013446:0.00016,OTU056800:0.01294)0.868:0.01308)0.659:0.01379)0.790:0.04066,((((OTU043404:0.02693,((OTU013247:0.01301,((OTU032641:0.00014,(OTU052062:0.01279,((OTU005586:0.00014,(OTU000880:0.00016,((OTU022803:0.00014,(OTU022802:0.00016,OTU029055:0.00016)0.863:0.01394)0.622:0.01645,(OTU000206:0.00014,(OTU023317:0.01294,OTU056814:0.01294)0.190:0.00015)0.835:0.01285)0.361:0.00015)0.828:0.01492)0.849:0.01486,OTU000035:0.00014)0.297:0.00016)0.864:0.01504)0.863:0.01493,(OTU016007:0.00014,((((OTU050671:0.00014,OTU048212:0.01294)0.008:0.01293,(OTU029875:0.00015,(OTU030531:0.01289,(OTU004603:0.00014,(((OTU017415:0.00015,(OTU022304:0.00014,OTU020961:0.00014)0.892:0.01432)0.124:0.00014,(OTU022302:0.00014,OTU000859:0.0127)0.755:0.00015)0.852:0.0136,OTU035900:0.01294)0.256:0.00015)0.151:0.00014)0.899:0.01333)0.863:0.01342)0.345:0.00014,OTU044660:0.00014)0.452:0.00015,(OTU038160:0.0131,(OTU018987:0.00014,(OTU014576:0.00015,(OTU015953:0.00015,OTU042360:0.01294)0.839:0.01294)0.851:0.01279)0.425:0.00016)0.846:0.0131)0.853:0.01326)0.863:0.0136)0.646:0.00015)0.250:0.00014,(((((OTU022862:0.00016,(OTU006317:0.00014,OTU022864:0.00908)0.598:0.00015)0.775:0.01321,(((((OTU024326:0.00014,((((OTU021547:0.00014,(OTU001062:0.00014,(OTU021552:0.00014,OTU019577:0.00014)0.909:0.01412)0.044:0.00037)0.807:0.01406,OTU048295:0.00016)0.200:0.00016,(((OTU036198:0.01285,((OTU000371:0.00015,(OTU018997:0.00014,OTU038474:0.01294)0.845:0.01286)0.821:0.01309,OTU000297:0.00014)0.875:0.01285)0.918:0.00015,OTU000018:0.00014)0.100:0.00016,(((OTU036007:0.00014,(OTU022069:0.00014,OTU036169:0.00016)0.590:0.01286)0.853:0.01298,OTU032203:0.00015)0.579:0.00937,OTU021738:0.00014)0.519:0.00346)0.850:0.0129)0.839:0.00779,(OTU005214:0.00015,(OTU006117:0.01293,((((OTU022700:0.00015,OTU028491:0.00014)0.059:0.01413,OTU042997:0.01294)0.003:0.00015,OTU000031:0.00015)0.603:0.00044,OTU022698:0.00014)0.785:0.01363)0.395:0.00015)0.682:0.00015)0.865:0.00946)0.856:0.00943,OTU000423:0.00015)0.870:0.00945,(OTU036079:0.00015,(OTU015831:0.00014,(((OTU000061:0.00016,(OTU040143:0.00016,OTU023219:0.00015)0.861:0.0255)0.854:0.02569,OTU026014:0.00014)0.165:0.02664,OTU015804:0.00015)0.857:0.02569)0.845:0.02567)0.993:0.00016)0.856:0.00873,((((OTU011338:0.00014,(OTU006276:0.01294,(OTU011130:0.00014,(OTU012337:0.00014,OTU035699:0.01277)0.825:0.01285)0.861:0.01309)0.165:0.00014)0.869:0.0128,OTU014102:0.00015)0.856:0.01285,(OTU016453:0.01309,(OTU011877:0.00014,OTU009270:0.0128)0.181:0.00014)0.889:0.01285)0.937:0.00014,OTU004054:0.00014)0.963:0.00015)0.874:0.00872,(((OTU015005:0.00851,OTU004451:0.00851)0.918:0.00851,OTU027113:0.02635)0.886:0.00014,OTU000450:0.00015)0.970:0.00014)0.776:0.00837)0.523:0.0274,(OTU033407:0.00014,OTU056794:0.01293)0.981:0.05439)0.143:0.00015,OTU000296:0.00015)0.288:0.00014,((((((OTU000214:0.00014,(((OTU005909:0.00016,(OTU000069:0.00014,OTU023220:0.00015)0.862:0.02303)0.851:0.02319,OTU006246:0.00015)0.862:0.02399,OTU023870:0.00016)0.848:0.0232)0.264:0.00015,OTU024102:0.01285)0.881:0.024,OTU009958:0.01309)0.615:0.00016,OTU005415:0.00016)0.693:0.00014,((OTU000024:0.04275,(OTU033143:0.00015,(OTU023755:0.00015,OTU041632:0.02671)0.820:0.01309)0.792:0.0138)0.450:0.00619,(OTU022627:0.00014,OTU022629:0.00936)0.860:0.01951)0.235:0.00876)0.856:0.01612,(OTU014574:0.00016,(((OTU003065:0.00014,(OTU023143:0.00014,(OTU023142:0.00015,(OTU048943:0.01311,OTU030383:0.00014)0.734:0.00015)0.881:0.01434)0.711:0.00012)0.884:0.00963,(OTU017278:0.00014,OTU000942:0.00014)0.733:0.00553)0.364:0.00563,OTU049695:0.00833)0.866:0.00925)0.849:0.0135)0.538:0.00014)0.855:0.01938)0.787:0.01229)0.689:0.00756,(OTU051015:0.01037,(OTU008317:0.02475,OTU009926:0.00408)0.815:0.01355)0.888:0.03071)0.780:0.01355,OTU000022:0.03004)0.862:0.02592,(OTU030264:0.02287,(OTU023341:0.04184,((((OTU039125:0.00015,(OTU045439:0.04016,OTU046771:0.01288)0.395:0.00014)0.888:0.02617,OTU045648:0.00014)0.307:0.02709,(OTU048071:0.00014,OTU004387:0.05571)0.871:0.02679)0.787:0.0139,(((OTU027890:0.00015,(OTU037516:0.01294,(((((OTU028906:0.00016,OTU040890:0.01309)0.857:0.013,OTU033931:0.00014)0.304:0.00015,OTU037973:0.01309)0.831:0.01309,OTU032276:0.01283)0.717:0.00016,OTU029260:0.00014)0.886:0.00014)0.926:0.02635)0.076:0.01288,(OTU026870:0.00015,(OTU046130:0.00015,(OTU029779:0.00015,(OTU027829:0.00014,(OTU011615:0.00014,OTU035859:0.01281)0.861:0.01309)0.389:0.0129)0.857:0.01309)0.849:0.01289)0.187:0.00015)0.888:0.02729,OTU004535:0.02621)0.781:0.01381)0.738:0.00014)0.780:0.02241)0.775:0.02571)0.748:0.02162)0.848:0.00015)0.805:0.01319,(OTU041986:0.00014,(OTU041650:0.02688,(OTU040487:0.00016,OTU032891:0.01279)0.821:0.00015)0.824:0.01294)0.820:0.01317)0.756:0.01173,((OTU000993:0.00015,((OTU033300:0.0267,(OTU000030:0.00014,(OTU025580:0.00014,(OTU059732:0.05478,OTU056819:0.01293)0.889:0.00014)0.936:0.01277)0.764:0.00014)0.881:0.01285,(OTU042586:0.00015,((OTU018621:0.0128,OTU029822:0.00014)0.227:0.00016,(OTU047209:0.02659,(OTU029768:0.00014,((OTU018474:0.00015,(OTU000811:0.01294,OTU030320:0.00014)0.886:0.01285)0.850:0.0128,OTU000751:0.01294)0.886:0.00015)0.910:0.00014)0.426:0.01286)0.833:0.01309)0.848:0.01285)0.878:0.00016)0.905:0.00015,(OTU036653:0.02728,((((OTU025707:0.01308,OTU025914:0.00014)0.981:0.04036,OTU001130:0.00016)0.920:0.00863,((OTU017019:0.00014,(OTU052401:0.00014,(OTU026400:0.01289,OTU042367:0.00014)0.910:0.04188)0.860:0.02652)0.704:0.01286,OTU016831:0.00015)0.920:0.00864)0.920:0.00864,OTU031917:0.00015)0.805:0.01327)0.763:0.01306)0.795:0.01294)0.796:0.01184)0.923:0.01145,(((OTU001042:0.00016,(OTU000457:0.01289,(OTU023412:0.00014,(OTU000741:0.01294,OTU031366:0.01289)0.878:0.00014)0.927:0.00016)0.924:0.0267)0.798:0.02247,(OTU007490:0.00015,(OTU006974:0.00014,(((OTU009219:0.00014,OTU007317:0.01294)0.920:0.00864,(OTU007376:0.00016,OTU007668:0.01289)0.920:0.00864)0.920:0.00862,OTU007452:0.0562)1.000:0.00014)0.851:0.0128)0.815:0.022)0.805:0.02243,(OTU059217:0.01295,(OTU027140:0.01368,OTU032789:0.01263)0.896:0.02805)0.758:0.0131)0.923:0.00015)0.790:0.01757,(OTU040514:0.04883,(OTU050129:0.01298,OTU052937:0.00015)0.938:0.04909)0.362:0.0131)0.779:0.01755)0.751:0.01386)0.742:0.01136)0.779:0.01271)0.801:0.01368)0.355:0.00443)0.708:0.00423)0.815:0.01192)0.839:0.01164)0.598:0.00015,(((((OTU033176:0.04762,(OTU007957:0.01677,(OTU006549:0.02721,OTU007085:0.00016)0.822:0.02491)0.980:0.12844)0.721:0.04071,((OTU038745:0.04331,(OTU028513:0.00016,OTU047553:0.01286)0.294:0.06454)0.963:0.10405,(OTU000558:0.08154,OTU007867:0.17463)0.828:0.09176)0.635:0.01701)0.637:0.00107,(((OTU049587:0.00014,((OTU027633:0.00015,OTU035107:0.0267)0.928:0.02629,((OTU016910:0.01293,(OTU015277:0.01288,OTU018361:0.00014)0.116:0.00016)0.928:0.02618,(OTU029328:0.02628,OTU031967:0.00014)0.193:0.01288)0.454:0.00015)0.243:0.01284)0.916:0.09835,(OTU045146:0.12461,(OTU006959:0.00014,(OTU008955:0.0131,(OTU019133:0.0128,OTU009749:0.00014)0.616:0.00014)0.789:0.01305)0.942:0.11734)0.804:0.05249)0.836:0.06235,(OTU039321:0.0042,((OTU049170:0.00015,OTU051102:0.05826)0.774:0.02865,OTU007580:0.06959)0.855:0.04282)0.302:0.00419)0.863:0.04428)0.910:0.07562,((((OTU046034:0.12882,(OTU030392:0.10051,(OTU043111:0.02679,(OTU028538:0.02642,(OTU033002:0.00016,OTU040011:0.01285)0.844:0.00016)0.882:0.02858)0.731:0.02941)0.651:0.02565)0.789:0.02996,((((OTU031729:0.00015,(OTU029295:0.00015,OTU044322:0.01289)0.802:0.02698)0.739:0.02618,(OTU040387:0.04437,(OTU030647:0.01352,OTU040726:0.01285)0.827:0.02864)0.825:0.04916)0.966:0.10699,(OTU033390:0.13741,OTU044188:0.13095)0.810:0.09358)0.545:0.03043,((((OTU038312:0.00014,(OTU027036:0.00014,((OTU058221:0.00016,(OTU038645:0.00015,OTU044087:0.01315)0.833:0.01315)0.398:0.0129,OTU057402:0.00014)0.853:0.01309)0.134:0.01308)0.966:0.05555,(((((OTU013279:0.01217,OTU028810:0.05933)0.894:0.04333,OTU051217:0.00015)0.847:0.02671,OTU049686:0.00014)0.800:0.01378,(((((((OTU047965:0.00015,(OTU004033:0.013,(OTU011898:0.01296,OTU049666:0.01287)0.278:0.00015)0.864:0.02675)0.923:0.04165,(OTU018483:0.00014,(OTU013996:0.00016,OTU050209:0.09264)0.845:0.0128)0.984:0.07087)0.943:0.00014,(OTU041411:0.00014,OTU017169:0.01692)0.853:0.01259)0.437:0.00015,OTU004378:0.00015)0.948:0.07064,(OTU011328:0.01371,(((OTU027090:0.00016,(OTU039691:0.04059,OTU032799:0.00693)0.754:0.00703)0.804:0.00014,(OTU016790:0.00696,OTU027733:0.00628)0.993:0.08709)0.912:0.05604,(((OTU045536:0.05208,OTU045842:0.02723)0.924:0.05791,(OTU045422:0.03629,OTU005774:0.05113)0.395:0.00015)0.941:0.07661,(((OTU029878:0.00014,(OTU041752:0.01312,OTU028315:0.01282)0.862:0.00015)0.899:0.00014,((OTU004184:0.00014,OTU000838:0.01282)0.940:0.00014,(OTU050466:0.00014,(OTU048892:0.02831,OTU050097:0.04377)0.825:0.02775)0.919:0.0267)0.924:0.02687)0.798:0.02409,((OTU040002:0.00015,OTU042403:0.02734)0.903:0.02769,(OTU012930:0.0083,(OTU050378:0.00016,OTU051675:0.01294)0.919:0.00868)0.782:0.0088)0.595:0.0039)0.797:0.02377)0.771:0.01491)0.755:0.01652)0.782:0.00016)0.587:0.01807,(OTU011881:0.05566,(((OTU038512:0.00016,OTU037736:0.02667)0.860:0.01289,OTU004260:0.00016)0.339:0.00014,(OTU058599:0.01282,(OTU055458:0.05516,(OTU058506:0.00014,(OTU058564:0.01285,OTU058535:0.00014)0.853:0.01285)0.212:0.00709)0.288:0.0068)0.918:0.02708)0.875:0.04142)0.705:0.01525)0.739:0.02926,((OTU004270:0.01355,(OTU004168:0.01305,(OTU035599:0.0267,(OTU000636:0.00014,OTU026548:0.01277)0.844:0.00015)0.766:0.01288)0.875:0.02632)0.873:0.02923,(((OTU036685:0.01309,OTU040286:0.01318)0.815:0.01338,(OTU040113:0.02868,OTU043879:0.01342)0.752:0.01347)0.250:0.00015,((OTU049680:0.01309,(OTU049120:0.00015,OTU049658:0.01289)0.380:0.00014)0.783:0.01304,(OTU014402:0.01332,OTU015008:0.01299)0.878:0.02788)0.062:0.01322)0.867:0.02763)0.669:0.00969)0.753:0.0161)0.888:0.02639,OTU044670:0.00014)0.834:0.02627)0.894:0.00016,((OTU029725:0.01421,(OTU043686:0.04193,OTU032278:0.02715)0.865:0.00016)0.896:0.02946,((OTU032870:0.11744,OTU036042:0.04995)0.907:0.09316,OTU031303:0.07144)0.812:0.00014)0.946:0.04357)0.741:0.01312,(OTU017124:0.00015,(OTU031237:0.00016,(OTU016730:0.00015,(((OTU032300:0.01309,OTU047482:0.00014)0.937:0.02732,(OTU031970:0.00016,(OTU039090:0.00015,(OTU024181:0.00014,OTU013233:0.04078)0.860:0.01308)0.862:0.01289)0.483:0.00016)0.957:0.0174,((OTU043609:0.01309,(OTU004106:0.00014,OTU003995:0.01283)0.852:0.01309)0.276:0.00016,(OTU018999:0.00014,(OTU025459:0.01289,OTU041056:0.01289)0.957:0.00016)0.864:0.00015)0.957:0.0174)0.957:0.0174)0.925:0.02731)0.379:0.0144)0.563:0.02697)0.910:0.0679)0.720:0.02904)0.759:0.0212,((((((OTU042333:0.02646,OTU045642:0.00015)0.927:0.06325,(OTU031380:0.02597,OTU003961:0.00014)0.945:0.06402)0.766:0.03875,((OTU039721:0.04097,OTU011099:0.00014)0.961:0.08824,(OTU030633:0.02686,OTU031010:0.00014)0.784:0.02277)0.777:0.02032)0.751:0.01392,((OTU038968:0.00014,OTU044227:0.01285)0.890:0.00015,((OTU041816:0.09166,(OTU037969:0.00014,OTU041144:0.01289)0.781:0.01276)0.784:0.01325,OTU041889:0.00016)0.926:0.04215)0.887:0.02786)0.855:0.02693,((((OTU052802:0.05958,(OTU030355:0.03975,(OTU060031:0.00014,(((((((OTU005716:0.00016,OTU040584:0.02638)0.063:0.00014,(OTU028226:0.01251,OTU044484:0.01375)0.903:0.02745)0.838:0.01309,((OTU004230:0.00014,(OTU004035:0.01294,(((OTU040260:0.00014,((OTU039316:0.02703,(OTU024436:0.05706,(OTU035138:0.02727,(OTU005008:0.00739,(OTU038575:0.02757,(OTU024880:0.02732,OTU046861:0.02682)0.771:0.01507)0.716:0.00617)0.851:0.02515)0.780:0.01331)0.590:0.00016)0.828:0.01306,OTU005270:0.00015)0.879:0.01289)0.875:0.01309,OTU041343:0.00014)0.867:0.01285,OTU002296:0.00014)0.861:0.01289)0.567:0.00015)0.936:0.01281,OTU005556:0.00015)0.404:0.00015)0.888:0.01289,((OTU060096:0.02648,OTU051965:0.01289)0.377:0.00014,OTU002331:0.00014)0.843:0.01282)0.918:0.00016,OTU050190:0.00014)0.899:0.00015,((OTU051323:0.02657,OTU052507:0.01289)0.578:0.00016,OTU046430:0.00014)0.858:0.0128)0.846:0.01289,(OTU052037:0.00014,OTU051022:0.02638)0.835:0.013)0.414:0.00015)0.665:0.00375)0.781:0.01162)0.725:0.01185,OTU052875:0.0415)0.736:0.00015,(OTU053979:0.05567,((OTU060254:0.02639,(OTU024718:0.03297,((OTU042545:0.0319,(OTU041026:0.00014,OTU048276:0.02646)0.807:0.02256)0.761:0.01354,(OTU006217:0.01614,((OTU040350:0.00015,(OTU005885:0.00014,OTU006128:0.01294)0.927:0.01281)0.846:0.02842,((OTU036083:0.00014,(OTU032531:0.027,(OTU002605:0.01294,OTU030971:0.00014)0.618:0.00016)0.865:0.01308)0.923:0.0262,(OTU028848:0.01303,OTU028889:0.01303)0.926:0.00016)0.443:0.02845)0.823:0.02749)0.775:0.01636)0.793:0.01422)0.632:0.00795)0.670:0.00015,OTU011928:0.00014)0.865:0.01289)0.507:0.00014)1.000:0.00016,((OTU041776:0.01294,OTU057863:0.00014)0.953:0.02647,(OTU015003:0.00014,((OTU004224:0.00015,OTU052882:0.01289)0.924:0.0267,OTU050121:0.01289)0.914:0.00015)0.896:0.00014)0.809:0.01286)0.668:0.01339)0.938:0.00015,(((OTU033209:0.02938,OTU056822:0.00015)0.933:0.03215,(OTU011463:0.01319,((OTU031792:0.01307,OTU041583:0.01349)0.775:0.01343,(OTU046212:0.02546,((OTU046084:0.00015,(OTU032476:0.00014,OTU036830:0.01285)0.828:0.01309)0.783:0.01281,(OTU011514:0.00014,OTU026197:0.0128)0.386:0.00016)0.765:0.00733)0.765:0.00728)0.661:0.00016)0.693:0.01284)0.837:0.03331,(OTU042851:0.05385,(OTU037231:0.01277,(OTU033678:0.00015,OTU043805:0.01294)1.000:0.00015)0.434:0.03029)0.587:0.01315)0.947:0.06091)0.000:0.01981)0.769:0.01559,((OTU028108:0.0149,(OTU052900:0.08606,((OTU048657:0.01477,OTU050467:0.01477)0.778:0.02441,(OTU052751:0.08377,((((OTU025005:0.01457,(OTU032716:0.00015,((OTU024515:0.0,OTU028845:0.0):0.00016,OTU027409:0.01458)0.859:0.01433)0.288:0.00014)0.897:0.02712,(OTU024878:0.00015,((((OTU032691:0.02997,OTU038031:0.00015)0.834:0.03156,(OTU031791:0.00014,(OTU004239:0.00015,(OTU032251:0.01459,OTU040210:0.01459)0.630:0.00015)0.860:0.01432)0.764:0.01581)0.758:0.01416,(OTU024951:0.00016,OTU047311:0.01432)0.915:0.00016)0.837:0.01458,(OTU030144:0.01432,OTU035728:0.00014)0.871:0.01433)0.404:0.00016)0.778:0.00796)0.778:0.00796,OTU035177:0.00016)0.926:0.00015,((OTU043117:0.00016,((OTU039463:0.00014,OTU048203:0.01432)0.962:0.04624,OTU045866:0.00016)0.678:0.01421)0.765:0.01481,OTU006127:0.01521)0.785:0.01479)0.786:0.01476)0.769:0.02383)0.966:0.08031)0.746:0.01892)0.883:0.04645,(((OTU051676:0.01177,(OTU000814:0.00015,(OTU027769:0.04266,OTU030961:0.00016)0.923:0.04056)0.942:0.05865)0.913:0.04352,((OTU038840:0.02781,(((OTU010984:0.00014,(OTU046263:0.00015,(OTU040455:0.00015,(OTU024472:0.04042,(OTU031066:0.01291,(OTU023428:0.04149,OTU030109:0.00015)0.657:0.02673)0.183:0.00014)0.376:0.01294)0.899:0.02681)0.964:0.05746)0.750:0.04106,(OTU042209:0.02841,(OTU041289:0.00016,OTU048132:0.03021)0.336:0.01326)0.687:0.01901)0.906:0.04134,(OTU048611:0.00014,(OTU041118:0.00015,OTU047057:0.0267)0.912:0.0273)0.849:0.0274)0.758:0.00015)0.795:0.01672,((OTU012716:0.00014,OTU051764:0.02633)0.956:0.064,((OTU028779:0.00015,(OTU038192:0.01294,(OTU024171:0.00015,OTU036072:0.01289)0.399:0.00016)0.961:0.0264)0.890:0.00015,(OTU048647:0.02594,(OTU050146:0.02456,OTU050426:0.0028)0.521:0.02832)0.950:0.05909)0.766:0.03151)0.654:0.00794)0.853:0.02822)0.528:0.00014,((OTU039731:0.04132,((OTU045472:0.00015,(OTU029745:0.02579,(OTU037472:0.01592,OTU042387:0.02397)0.732:0.03797)0.871:0.04862)0.246:0.02797,OTU042463:0.04322)0.754:0.01473)0.758:0.0144,(OTU027560:0.02377,((OTU026828:0.00016,((((OTU025961:0.01295,OTU032699:0.00014)0.886:0.0129,((OTU027085:0.00016,OTU029262:0.01289)0.842:0.01285,OTU030925:0.00015)0.344:0.00015)0.879:0.01289,((OTU018404:0.00016,(OTU038746:0.00014,OTU043369:0.01309)0.863:0.01289)0.841:0.01286,OTU046161:0.01294)0.718:0.00014)0.830:0.01283,((OTU034461:0.0129,(OTU043897:0.00015,(OTU030601:0.00016,OTU035413:0.01289)0.839:0.01283)0.855:0.01309)0.898:0.00014,OTU039262:0.00013)0.927:0.00014)0.855:0.02649)0.831:0.02844,(OTU028609:0.00015,(OTU042828:0.00015,(OTU018639:0.0268,(OTU034390:0.00015,(OTU034676:0.01311,OTU034524:0.01306)0.785:0.01299)0.956:0.02649)0.718:0.00014)0.843:0.01289)0.875:0.02876)0.730:0.0204)0.788:0.02399)0.890:0.02806)0.788:0.02287)0.836:0.02879)0.805:0.01688)0.844:0.00016,(((((((((OTU037770:0.03613,OTU005803:0.03322)0.837:0.03499,((((((OTU058905:0.02661,(OTU058612:0.00014,OTU058853:0.01289)0.430:0.00016)0.920:0.02622,((OTU025719:0.06718,OTU039138:0.00016)0.954:0.04973,((OTU033089:0.0881,(OTU040084:0.00014,(OTU024061:0.01285,OTU039466:0.00016)0.888:0.01289)0.547:0.00573)0.894:0.07135,((OTU012827:0.00015,((OTU014951:0.01309,OTU032113:0.00015)0.848:0.013,(OTU000847:0.00014,OTU000329:0.01396)0.775:0.00014)0.796:0.02648)0.952:0.04153,(OTU024323:0.02699,(OTU024749:0.04091,OTU047777:0.00015)0.731:0.02652)0.134:0.00015)0.769:0.01502)0.716:0.01148)0.844:0.02734)0.939:0.00014,((OTU059307:0.04327,OTU027668:0.01998)0.789:0.0208,(((OTU014959:0.07592,OTU027939:0.01213)0.782:0.01912,(OTU032333:0.03651,OTU044770:0.0234)0.900:0.04342)0.609:0.00825,(OTU051155:0.00016,(OTU014225:0.00014,((OTU048371:0.00014,OTU051322:0.01302)0.897:0.02522,OTU014404:0.0073)0.791:0.00731)0.875:0.01291)0.892:0.0286)0.866:0.02849)0.830:0.00015)0.765:0.00015,((OTU053507:0.06211,OTU053532:0.04686)0.655:0.00865,((OTU003612:0.05778,(OTU030604:0.00014,OTU048018:0.02681)0.774:0.01429)0.797:0.02514,(OTU034608:0.01642,((OTU023108:0.00014,((OTU022520:0.00014,((((OTU011147:0.05739,OTU023418:0.02736)0.673:0.02644,(((OTU013042:0.01294,OTU004449:0.00015)0.587:0.00016,(OTU013035:0.00014,(OTU007510:0.00014,OTU009271:0.04192)0.925:0.0262)0.915:0.02625)0.905:0.02889,(OTU004453:0.00014,(OTU035727:0.01289,(OTU033177:0.00015,OTU050702:0.0129)0.435:0.01279)0.000:0.00014)0.762:0.01213)0.000:0.00016)0.914:0.02764,OTU013754:0.00015)0.970:0.05544,((OTU021409:0.00014,(OTU021412:0.00015,OTU027538:0.06955)0.725:0.01253)0.784:0.01287,(OTU022656:0.00015,(OTU060057:0.06008,OTU022659:0.00014)0.550:0.01009)0.778:0.01007)0.044:0.00014)0.756:0.01053)0.774:0.01368,((OTU028719:0.0902,((((((OTU058211:0.00014,(OTU058137:0.01343,(OTU028951:0.00015,(OTU053434:0.00016,(((OTU000483:0.00014,(OTU009993:0.00014,(OTU021117:0.01317,OTU020674:0.01325)0.112:0.00014)0.904:0.01312)0.937:0.00885,OTU000823:0.00886)0.937:0.00886,OTU020808:0.00015)0.862:0.01326)0.859:0.01326)0.855:0.01343)0.929:0.00014)0.920:0.00871,(OTU027792:0.00014,OTU032432:0.01325)0.920:0.00871)0.918:0.0087,((OTU021524:0.01876,OTU022256:0.00014)0.784:0.02064,OTU010484:0.01399)0.161:0.02504)0.073:0.00016,OTU020538:0.00014)0.763:0.00016,((((OTU023914:0.00014,((OTU014882:0.00016,OTU025463:0.01289)0.841:0.01283,(OTU038019:0.04084,OTU031813:0.00697)0.756:0.00702)0.680:0.00015)0.883:0.00016,(((OTU026302:0.01297,OTU006320:0.0129)0.332:0.0131,(OTU001128:0.01289,((OTU035427:0.01282,((OTU046146:0.00015,(OTU046289:0.00015,(OTU014121:0.01289,OTU023320:0.00016)0.877:0.01294)0.830:0.01282)0.882:0.00015,OTU041689:0.04027)0.832:0.01299)0.892:0.00015,OTU023352:0.00014)0.902:0.00014)0.986:0.00016)0.871:0.0405,(OTU024516:0.00014,((OTU041727:0.00014,(OTU041475:0.01317,OTU029461:0.01325)0.698:0.00014)0.866:0.00014,(OTU043563:0.01333,(OTU042535:0.01302,OTU004161:0.00014)0.200:0.01292)0.244:0.00015)0.835:0.01279)0.823:0.02651)0.935:0.00014)0.460:0.01289,OTU000824:0.00014)0.881:0.01289,(OTU058125:0.00014,(OTU037695:0.01313,(OTU053346:0.01311,OTU059283:0.00015)0.876:0.0132)0.920:0.00015)0.507:0.00016)0.849:0.0131)0.855:0.01263,(((OTU025867:0.04213,OTU004222:0.00632)0.635:0.00787,((OTU002394:0.00014,(OTU022215:0.00014,(OTU022216:0.00051,OTU030881:0.00014)0.557:0.00959)0.646:0.01336)0.004:0.00014,(OTU004131:0.00015,OTU053405:0.04076)0.957:0.04012)0.838:0.02304)0.504:0.00754,(OTU022473:0.04123,OTU021435:0.00016)0.817:0.02306)0.706:0.01616)0.226:0.00014)0.575:0.01123,OTU021990:0.05973)0.773:0.0193)0.755:0.01183)0.492:0.00413,OTU023120:0.0054)0.787:0.02929)0.509:0.02091)0.837:0.03587)0.864:0.0273)0.328:0.01327,(OTU033512:0.00015,(OTU008362:0.02699,(OTU019901:0.00014,(OTU007305:0.01304,OTU009531:0.01311)0.799:0.0131)0.855:0.00015)0.900:0.02668)0.796:0.02703)0.814:0.02354,(OTU007539:0.0147,(((((OTU047081:0.0001,(OTU025602:0.01306,OTU011002:0.01306)0.876:0.00015)0.906:0.00015,(OTU024647:0.02753,(OTU011973:0.02741,(OTU050542:0.05635,OTU048845:0.00015)0.805:0.01359)0.782:0.01369)0.853:0.02798)0.787:0.01594,(OTU011158:0.03671,OTU036361:0.04148)0.786:0.0233)0.707:0.01065,(OTU006998:0.04228,(OTU052095:0.02731,(OTU016860:0.01119,OTU048851:0.08109)0.862:0.04764)0.871:0.02846)0.999:0.00015)0.759:0.01447,(OTU053981:0.00016,(OTU028209:0.00015,OTU042706:0.01316)0.900:0.04141)0.814:0.02641)0.927:0.04479)0.503:0.00831)0.487:0.00198)0.692:0.01573,((((OTU059813:0.10188,OTU009367:0.07318)0.284:0.03949,((OTU050462:0.09012,(OTU036890:0.0128,(OTU015248:0.00016,OTU026132:0.04073)0.746:0.00015)0.663:0.0463)0.871:0.09706,(OTU026642:0.16081,(OTU027101:0.04162,(((OTU003594:0.01351,(OTU044285:0.0133,(OTU002388:0.01302,OTU039738:0.08957)0.775:0.01301)0.759:0.01323)0.792:0.02844,OTU053781:0.02824)0.772:0.0197,OTU051151:0.04068)0.417:0.07307)0.533:0.01831)0.147:0.02198)0.644:0.03918)0.227:0.00844,(OTU048853:0.01411,(OTU051868:0.04441,OTU052499:0.04233)0.821:0.02681)0.849:0.01921)0.721:0.01038,((((OTU031428:0.00015,(OTU038557:0.02037,(OTU034833:0.00015,((OTU052856:0.00016,((OTU051976:0.0,OTU052051:0.0):0.00014,OTU052727:0.01394)0.862:0.01371)0.928:0.00015,((OTU050421:0.13309,OTU052557:0.01389)0.599:0.00015,OTU048807:0.00014)0.842:0.03022)0.893:0.04552)0.992:0.12544)0.871:0.05238)0.946:0.05845,((((OTU035125:0.00015,((OTU012733:0.00014,OTU052533:0.0264)0.919:0.02657,(OTU048781:0.01303,(OTU033405:0.00014,((OTU024167:0.01284,OTU047337:0.00014)0.867:0.01291,OTU023396:0.01296)0.886:0.00016)0.880:0.00014)0.342:0.01287)0.935:0.00014)0.911:0.00015,(((OTU000128:0.01301,OTU034077:0.00015)0.812:0.01325,(OTU017156:0.00014,(OTU015893:0.00014,OTU026800:0.07241)0.261:0.01259)1.000:0.00014)0.818:0.01188,OTU035961:0.00016)0.868:0.01165)0.850:0.01165,(OTU040132:0.00014,((OTU001153:0.0143,OTU043012:0.04116)0.998:0.00014,(((OTU029379:0.0128,(OTU002500:0.00014,(OTU036048:0.00847,OTU059789:0.00848)0.902:0.00848)0.880:0.01282)0.421:0.00014,OTU010593:0.0563)0.924:0.0265,((((((((OTU048732:0.01313,((((((OTU013150:0.01296,OTU048778:0.00014)0.156:0.00016,OTU011922:0.01296)0.853:0.01302,OTU050110:0.00015)0.336:0.01284,(OTU011823:0.00014,OTU053239:0.01291)0.873:0.01302)0.866:0.00016,OTU014682:0.00016)0.890:0.00015,(((OTU049612:0.00015,OTU049959:0.02643)0.834:0.02674,((OTU028983:0.02756,OTU052258:0.01251)0.770:0.01348,OTU050957:0.01257)0.773:0.01367)0.116:0.00015,OTU014854:0.00015)0.842:0.01289)0.808:0.0129)0.800:0.01297,OTU013152:0.00015)0.874:0.01294,(OTU012850:0.0129,OTU046005:0.00014)0.851:0.01284)0.868:0.00015,OTU012948:0.00015)0.880:0.00016,((OTU052238:0.01339,OTU052249:0.01323)0.799:0.01352,(OTU010072:0.00014,OTU011166:0.01302)0.796:0.01303)0.805:0.01315)0.838:0.01289,(((OTU014437:0.01303,(OTU014636:0.00015,OTU005878:0.01279)0.790:0.01291)0.807:0.01296,(OTU014698:0.01291,OTU033736:0.01285)0.883:0.00014)0.852:0.013,((OTU037061:0.03981,(OTU011884:0.00015,(OTU004114:0.02671,(OTU003927:0.00014,(OTU004045:0.01309,OTU021049:0.01296)0.896:0.00014)0.917:0.00016)0.862:0.01289)0.771:0.00676)0.775:0.00715,((OTU052022:0.04067,OTU052503:0.00015)0.908:0.02676,(OTU030554:0.02296,OTU045565:0.03976)0.278:0.02139)0.919:0.00016)0.872:0.0129)0.655:0.00014)0.785:0.01343,OTU029766:0.05856)0.767:0.0129,(OTU005866:0.00016,(OTU027383:0.04138,(OTU000083:0.00014,(OTU044370:0.00014,OTU004889:0.01289)0.856:0.01278)0.957:0.00015)0.952:0.02638)0.836:0.01279)0.343:0.00016)0.838:0.0128)0.902:0.00015)0.907:0.00014)0.761:0.01317,(((OTU031406:0.00014,OTU032640:0.01289)0.652:0.0148,(OTU041989:0.04463,(OTU033784:0.07202,((((((OTU021604:0.00014,(OTU022102:0.00016,OTU022109:0.00924)0.881:0.01882)0.580:0.00015,OTU021605:0.00908)0.836:0.01903,OTU046385:0.05052)0.024:0.00014,OTU038852:0.00015)0.918:0.02996,(((OTU037227:0.04166,((OTU044617:0.02703,OTU057563:0.00016)0.863:0.0129,OTU057811:0.00016)0.852:0.01294)0.967:0.00015,OTU034489:0.00014)0.206:0.00015,OTU057849:0.01317)0.218:0.00014)0.624:0.00526,(OTU014108:0.00015,OTU014485:0.02664)0.997:0.14138)0.144:0.03975)0.729:0.01271)0.895:0.04977)0.788:0.02385,(OTU047701:0.01273,(OTU026292:0.00014,OTU028516:0.01283)0.780:0.01388)0.698:0.02168)0.950:0.06518)0.406:0.03372)0.636:0.00099,(((((((((OTU014678:0.00014,(((OTU037226:0.04411,OTU053284:0.00015)0.850:0.0282,(OTU015895:0.00014,(OTU022942:0.00014,OTU048242:0.00015)0.933:0.05105)0.784:0.02566)0.754:0.02118,(OTU027778:0.00016,(OTU011843:0.01536,OTU015394:0.02981)0.883:0.00016)0.837:0.01362)0.721:0.00015)0.000:0.00015,OTU013551:0.01391)0.858:0.03817,(OTU031640:0.00015,(OTU001112:0.01437,OTU034815:0.01456)0.797:0.01475)0.768:0.01402)0.015:0.00015,OTU000287:0.00014)0.371:0.00016,OTU014040:0.01391)0.915:0.00015,((((OTU000251:0.00015,((OTU023927:0.00015,OTU024177:0.0142)0.967:0.04435,OTU000055:0.01405)0.558:0.00016)0.804:0.01433,((((OTU036629:0.00014,OTU050761:0.02938)0.237:0.01402,OTU000360:0.00014)0.809:0.01423,(OTU023297:0.0,OTU023774:0.0):0.01429)0.825:0.00926,(OTU037358:0.01406,OTU031448:0.00015)0.897:0.0092)0.868:0.0096)0.773:0.00874,((OTU003094:0.00014,((OTU003013:0.00014,(OTU021043:0.01406,(OTU029522:0.0142,OTU004090:0.00015)0.866:0.01431)0.838:0.00014)0.716:0.00014,OTU021526:0.03051)0.675:0.01503)0.011:0.00016,((OTU021203:0.00014,OTU058611:0.01398)0.852:0.01406,(OTU020991:0.00014,(OTU040309:0.02856,OTU000062:0.01411)0.875:0.00016)0.884:0.00016)0.887:0.01431)0.865:0.01039)0.860:0.0108,(((OTU004130:0.01423,(OTU021501:0.00431,(OTU004167:0.0128,OTU000610:0.00015)0.877:0.01349)0.000:0.00016)0.735:0.0058,OTU021502:0.00014)0.859:0.03694,OTU022837:0.02789)0.663:0.01246)0.808:0.01405)0.911:0.02577,(((((((OTU030884:0.01277,(((OTU033718:0.00014,OTU048557:0.0128)0.486:0.00015,(OTU037330:0.00864,(OTU025821:0.00016,(OTU023299:0.00016,(OTU004233:0.00016,(OTU019240:0.01294,OTU003017:0.00014)0.878:0.01309)0.833:0.01283)0.856:0.01279)0.937:0.00864)0.937:0.00864)0.869:0.01309,(OTU025007:0.00015,((OTU014204:0.00014,OTU024696:0.01285)0.918:0.00851,OTU016637:0.00934)0.879:0.00851)0.345:0.01295)0.507:0.00015)0.885:0.00016,OTU024231:0.00014)0.767:0.00016,(OTU016644:0.01309,OTU000056:0.01289)0.685:0.00014)0.928:0.00014,((((OTU004211:0.00016,(OTU032161:0.00015,(OTU042577:0.01965,OTU046395:0.00014)0.676:0.03621)0.945:0.05328)0.811:0.01701,((OTU023307:0.00016,(((OTU006039:0.00716,(OTU006004:0.02692,(OTU017221:0.01666,OTU006286:0.00015)0.245:0.00014)0.792:0.00895)0.872:0.02854,OTU006219:0.00015)0.265:0.01481,OTU047135:0.00015)0.883:0.01475)0.809:0.01501,OTU025117:0.00014)0.830:0.01553)0.937:0.00182,OTU023405:0.00014)0.710:0.01008,(OTU023496:0.00014,OTU006003:0.00016)0.775:0.01338)0.817:0.01283)0.000:0.00015,((OTU000252:0.00014,(OTU027976:0.01406,(OTU004060:0.01289,OTU004213:0.00014)0.928:0.02625)0.917:0.00015)0.831:0.00016,((OTU046857:0.01289,(OTU011030:0.00015,(OTU028682:0.00014,(OTU035968:0.01289,OTU040021:0.01294)0.568:0.00015)0.919:0.0128)0.403:0.00015)0.898:0.00902,((((OTU012715:0.00015,((OTU024292:0.01294,OTU011298:0.00014)0.871:0.01309,(OTU048717:0.00014,OTU014627:0.01289)0.094:0.00015)0.873:0.01294)0.149:0.01289,(((OTU002497:0.02315,OTU043604:0.02338)0.838:0.01962,OTU051082:0.00748)0.794:0.00749,OTU049146:0.00014)0.866:0.01294)0.906:0.00016,(((OTU014427:0.00015,OTU004223:0.0145)0.828:0.01285,OTU000225:0.01289)0.926:0.00016,OTU011294:0.00014)0.000:0.00016)0.810:0.00016,(((OTU047073:0.00015,OTU051880:0.01458)0.613:0.00219,((OTU027117:0.02744,OTU044720:0.01367)0.862:0.02929,((OTU044552:0.01352,((OTU024405:0.00015,OTU043927:0.0131)0.857:0.01309,(OTU015863:0.00014,OTU029697:0.01294)0.925:0.00014)0.773:0.01361)0.814:0.00936,(OTU017079:0.00014,(OTU015894:0.00014,((((OTU036989:0.00015,(OTU032884:0.00016,(OTU045108:0.00015,(OTU023968:0.00014,OTU047672:0.01293)0.833:0.01294)0.866:0.0131)0.401:0.01289)0.844:0.0131,(OTU024442:0.00016,(OTU024176:0.01293,(OTU042255:0.00014,OTU046682:0.01289)0.766:0.01298)0.781:0.01301)0.841:0.01309)0.268:0.00016,(OTU000573:0.00014,((OTU004234:0.01289,OTU045344:0.00015)0.254:0.0128,(OTU003613:0.01289,OTU000426:0.00014)0.850:0.01289)0.912:0.00015)0.858:0.00015)0.839:0.01294,((((OTU000604:0.00014,OTU000606:0.01309)0.899:0.01289,OTU059693:0.02627)0.606:0.00014,(((((OTU016620:0.00015,OTU016645:0.01289)0.415:0.00014,(OTU003982:0.00014,(OTU024022:0.01309,OTU040860:0.01289)0.209:0.00015)0.852:0.01289)0.000:0.01289,(OTU001075:0.00014,OTU033613:0.01289)0.000:0.00015)0.871:0.01289,OTU048058:0.01289)0.945:0.00014,OTU000107:0.00015)0.561:0.00016)0.832:0.01282,OTU000110:0.00014)0.875:0.01289)0.618:0.00014)0.678:0.00015)0.886:0.00759)0.740:0.00687)0.846:0.02588)0.840:0.0239,(OTU002445:0.00015,(OTU039295:0.00014,(OTU025639:0.01404,OTU041305:0.01404)0.790:0.01416)0.866:0.01406)0.811:0.01308)0.468:0.00014)0.910:0.00792)0.909:0.00792)0.855:0.01208)0.873:0.01311,(((OTU014880:0.00014,OTU032390:0.01313)0.000:0.00015,((OTU020594:0.02671,(OTU000572:0.00729,OTU011869:0.02518)0.780:0.00729)0.892:0.00016,OTU000144:0.00014)0.865:0.01289)0.727:0.0057,(((OTU011768:0.01474,(OTU040659:0.00015,OTU036282:0.03076)0.237:0.03059)0.675:0.00016,OTU014515:0.00016)0.833:0.0131,(OTU001138:0.00016,(OTU039042:0.00015,(((OTU036143:0.00014,OTU047314:0.01277)0.793:0.01332,(OTU023821:0.01309,OTU025343:0.00014)0.774:0.013)0.822:0.01333,(OTU035033:0.01278,(OTU048528:0.02502,((OTU016486:0.01294,OTU000777:0.00015)0.806:0.01349,(OTU052372:0.02879,(OTU023354:0.00014,(OTU023353:0.00014,OTU023422:0.01309)0.348:0.01293)0.748:0.01296)0.775:0.01416)0.786:0.00808)0.779:0.00653)0.116:0.00016)0.857:0.01294)0.834:0.01285)0.265:0.00015)0.776:0.00879)0.867:0.02437)0.000:0.00014,((OTU035217:0.00944,(OTU049124:0.03132,OTU048652:0.0362)0.831:0.03419)0.738:0.00603,(OTU050626:0.00016,(OTU051254:0.02946,((OTU047685:0.00014,(OTU048842:0.00925,((OTU014970:0.0,OTU015395:0.0):0.00016,(OTU026661:0.00014,((OTU002479:0.00016,OTU035403:0.0131)0.836:0.0131,OTU046769:0.00014)0.845:0.01289)0.957:0.04986)0.866:0.0108)0.880:0.01082)0.757:0.00898,OTU051546:0.02844)0.810:0.00881)0.891:0.00016)0.788:0.01435)0.895:0.04135)0.129:0.01305)0.835:0.00016,(OTU014686:0.00014,(OTU053783:0.01279,(OTU025865:0.00014,OTU059713:0.01277)0.581:0.00014)0.987:0.06991)0.822:0.01612)0.839:0.01174,(((OTU001028:0.01317,(OTU027950:0.02691,OTU004811:0.03109)0.942:0.00014)0.359:0.01315,(((OTU033340:0.04547,OTU043069:0.00014)0.904:0.04005,((OTU016205:0.00014,(OTU027763:0.01442,OTU043190:0.01449)0.780:0.0143)0.773:0.01432,(OTU020523:0.00015,(OTU048307:0.01473,(OTU020824:0.00014,OTU021180:0.01396)0.840:0.02897)0.798:0.02937)0.799:0.01443)0.814:0.01068)0.711:0.00438,((OTU024596:0.01294,OTU039745:0.02663)0.888:0.00015,(OTU043048:0.01294,OTU023404:0.01309)0.684:0.00014)0.756:0.00014)0.938:0.02695)0.817:0.00016,(((OTU058820:0.01318,((OTU058055:0.0087,(OTU058035:0.00015,OTU058957:0.10937)0.571:0.06559)0.756:0.01833,(OTU049407:0.02375,(OTU025866:0.05583,OTU028691:0.00014)0.896:0.03147)0.777:0.01405)0.641:0.00513)0.876:0.02048,OTU033986:0.02809)0.877:0.0279,((OTU016065:0.02671,OTU035314:0.00014)0.873:0.02692,OTU023566:0.00015)0.945:0.04194)0.948:0.00014)0.700:0.00016)0.819:0.01148)0.660:0.00016,(((((OTU037348:0.00014,((OTU034449:0.01324,(((((OTU023417:0.01301,OTU000235:0.00015)0.841:0.01289,(OTU000412:0.00016,(OTU000123:0.00931,OTU037812:0.00931)0.925:0.0093)0.113:0.00016)0.866:0.01301,OTU024589:0.00015)0.634:0.01298,(OTU040253:0.00015,(((OTU006102:0.00014,((OTU043556:0.02657,((OTU023521:0.00015,(OTU014423:0.05835,((OTU039591:0.01383,(((OTU047276:0.04249,OTU042839:0.00016)0.191:0.02936,OTU047267:0.01318)0.886:0.02863,OTU046318:0.00014)0.430:0.02763)0.909:0.00015,OTU050543:0.02681)0.374:0.02634)0.942:0.00014)0.911:0.01283,((OTU023554:0.00015,(OTU034855:0.01348,OTU049706:0.0132)0.773:0.01337)0.855:0.01306,OTU041876:0.02636)0.212:0.00015)0.861:0.01296)0.888:0.00016,(OTU034327:0.01282,(OTU018683:0.01289,((OTU045282:0.00015,(OTU045376:0.01342,OTU009995:0.00014)0.948:0.02694)0.844:0.01283,(OTU041509:0.02637,(OTU050068:0.0132,((OTU011377:0.00016,(OTU031181:0.01397,(OTU036067:0.00014,OTU000042:0.01397)0.697:0.02916)0.581:0.00016)0.833:0.01386,((OTU039642:0.0299,OTU058394:0.01359)0.823:0.01478,OTU028071:0.11951)0.377:0.00014)0.889:0.02907)0.951:0.04397)0.775:0.00015)0.224:0.00014)0.875:0.01309)0.888:0.00015)0.846:0.00015)0.554:0.00014,(((OTU014858:0.00864,((OTU051228:0.02625,OTU051896:0.00014)0.842:0.01301,OTU049465:0.00014)0.920:0.00864)0.920:0.00864,OTU033322:0.00014)0.373:0.0131,(OTU044786:0.00014,((OTU023490:0.00014,(OTU000222:0.01309,(OTU023410:0.00014,OTU026507:0.01309)0.845:0.0129)0.649:0.00014)0.896:0.00014,(((OTU048638:0.01294,(OTU014878:0.00014,OTU050923:0.0128)0.172:0.00015)0.844:0.0131,(OTU051065:0.01312,(OTU023513:0.00015,OTU033758:0.01294)0.841:0.01293)0.790:0.00014)0.845:0.01314,(OTU048947:0.01295,((OTU024340:0.02712,OTU026273:0.00015)0.737:0.01327,(OTU005648:0.00757,(OTU005616:0.00014,(OTU023339:0.01294,OTU035993:0.00014)0.888:0.01301)0.767:0.00699)0.839:0.02514)0.403:0.01324)1.000:0.00015)0.866:0.01307)0.818:0.01294)0.825:0.01309)0.477:0.00014)0.851:0.01301,OTU023334:0.02689)0.325:0.00015)1.000:0.00016)0.792:0.01505,(OTU050198:0.04358,(OTU051118:0.02628,OTU051552:0.00014)0.871:0.02973)0.768:0.01403)0.707:0.01165)0.813:0.01363,OTU039234:0.00016)0.871:0.01301)0.776:0.01283,(OTU034066:0.0277,OTU045732:0.0149)0.741:0.04344)0.957:0.00014,((((((OTU017264:0.00014,(OTU046763:0.00015,OTU032652:0.041)0.907:0.0268)0.854:0.00015,OTU031614:0.00015)0.883:0.01118,(OTU000595:0.00016,((OTU038105:0.00854,((OTU046000:0.00014,OTU048093:0.01308)0.799:0.01344,(OTU012742:0.02699,OTU045364:0.00014)0.798:0.01336)0.790:0.00872)0.908:0.00854,(OTU034702:0.00015,OTU058708:0.01289)0.864:0.01289)0.751:0.00015)0.900:0.00015)0.873:0.0114,(((OTU038703:0.00852,((OTU058626:0.00015,(OTU040910:0.00016,OTU043795:0.02667)0.876:0.01294)0.962:0.04045,(OTU058430:0.02613,((OTU020533:0.00015,OTU053333:0.02656)0.849:0.01277,OTU029465:0.01276)0.766:0.00015)0.763:0.00689)0.129:0.00261)0.920:0.00853,(OTU029504:0.01306,(((OTU014015:0.00015,OTU031853:0.0416)0.825:0.01492,(OTU020753:0.01491,(OTU020630:0.00014,OTU020641:0.01289)0.756:0.01214)0.794:0.01474)0.727:0.01172,(OTU035530:0.00015,(OTU025502:0.02898,OTU042801:0.02907)0.713:0.01213)0.780:0.01335)0.795:0.01377)0.761:0.01334)0.684:0.00016,OTU000358:0.00015)0.970:0.00014)0.715:0.01151,((OTU041817:0.02689,OTU043542:0.00015)0.830:0.00016,((OTU034532:0.00015,(OTU024286:0.0134,OTU058748:0.04423)0.268:0.01341)0.940:0.01763,((OTU028911:0.0064,OTU058017:0.04346)0.782:0.00906,OTU058707:0.0146)0.648:0.00522)0.940:0.01765)0.891:0.02849)0.752:0.01131,((((OTU044870:0.00015,(((OTU025392:0.04128,OTU053433:0.00016)0.953:0.05696,(((OTU035454:0.00016,(OTU024830:0.04142,(OTU036705:0.05498,OTU048248:0.00014)0.937:0.04024)0.914:0.00014)0.783:0.01353,OTU040674:0.04183)0.222:0.0134,((OTU026567:0.0084,(OTU035776:0.01411,OTU044261:0.00014)0.769:0.02181)0.883:0.05284,OTU039391:0.04599)0.752:0.02936)0.938:0.00014)0.739:0.02836,(OTU032478:0.00015,(OTU057438:0.00014,OTU057841:0.02723)0.857:0.02721)0.770:0.014)0.755:0.01254)0.918:0.0263,(OTU032737:0.00864,((((OTU043074:0.00014,(OTU026090:0.01309,OTU058695:0.02639)0.119:0.00016)0.920:0.00863,OTU029439:0.00863)0.101:0.0029,(OTU038810:0.00016,(OTU032981:0.00016,OTU047113:0.01309)0.594:0.01295)0.763:0.00726)0.888:0.02553,(((OTU037508:0.05572,(OTU057878:0.02429,(OTU057469:0.07517,(OTU038973:0.00015,(OTU032718:0.01427,OTU046898:0.02879)0.696:0.02855)0.839:0.03656)0.751:0.0209)0.808:0.03508)0.903:0.00015,OTU045035:0.00014)0.874:0.01294,OTU058795:0.00014)0.395:0.00015)0.908:0.00864)0.908:0.00863)0.057:0.00014,OTU058928:0.00016)0.961:0.00015,(OTU004206:0.01283,(OTU024237:0.00014,(OTU044036:0.0261,(OTU000116:0.00014,OTU021226:0.02638)0.827:0.01293)0.227:0.00016)0.789:0.0138)0.801:0.02758)0.814:0.02782)0.382:0.0121)0.422:0.00014,((((OTU047024:0.02767,(OTU024447:0.01304,OTU028441:0.01332)0.785:0.01483)0.739:0.01216,(OTU021010:0.01403,(OTU053423:0.01285,(OTU053339:0.00015,OTU053447:0.0128)0.477:0.00014)0.900:0.05329)0.849:0.01617)0.799:0.01421,OTU034185:0.01294)0.797:0.01314,OTU023357:0.01293)0.904:0.00016)0.981:0.00014,(((((OTU006106:0.00014,(OTU038015:0.02632,(OTU043689:0.00853,(OTU027446:0.00014,OTU039860:0.01294)0.920:0.00853)0.920:0.00853)0.905:0.00016)0.846:0.00015,(((OTU032033:0.00014,((OTU037220:0.01276,OTU058850:0.00014)0.883:0.01289,OTU004241:0.01285)0.825:0.00014)0.918:0.00014,(OTU036822:0.075,OTU058622:0.00015)0.680:0.03996)0.926:0.02472,(((((OTU057493:0.01287,(OTU035448:0.04155,OTU057524:0.02674)0.019:0.00015)0.953:0.0419,(((OTU026287:0.02666,OTU028961:0.00014)0.879:0.02842,((OTU036406:0.01276,OTU057461:0.00014)0.657:0.00014,(OTU041657:0.01309,OTU048134:0.00015)0.942:0.02608)0.779:0.01342)0.749:0.01339,(OTU032953:0.01279,OTU000758:0.00014)0.900:0.00016)0.843:0.01313)0.334:0.00015,((OTU035458:0.00016,((OTU044269:0.05704,(OTU035425:0.02684,(((OTU029805:0.00015,OTU030015:0.02727)0.882:0.02666,(OTU021410:0.00924,OTU002491:0.0122)0.859:0.031)0.769:0.01212,OTU029083:0.04075)0.270:0.00016)0.934:0.0242)0.053:0.00016,OTU025952:0.00014)0.865:0.01159)0.818:0.01173,((OTU027536:0.01222,(OTU058710:0.01289,OTU058838:0.00014)0.806:0.01431)0.777:0.01364,(OTU019241:0.01338,(OTU003720:0.01309,(OTU019206:0.01279,OTU046296:0.00014)0.809:0.00015)0.763:0.01286)0.871:0.0268)0.803:0.0142)0.653:0.00014)0.756:0.01173,OTU020745:0.05983)0.774:0.01234,OTU029451:0.01287)0.784:0.00719)0.785:0.00589)0.845:0.01154,(OTU037756:0.01309,OTU038443:0.00015)0.866:0.0129)0.782:0.00015,((OTU046647:0.0277,((OTU028590:0.00014,OTU028964:0.02642)0.907:0.00016,((((((OTU043652:0.02402,(((OTU027816:0.05326,OTU057998:0.00469)0.820:0.03515,(OTU027232:0.00015,OTU030478:0.02723)0.786:0.02309)0.796:0.01999,((OTU004137:0.00014,OTU004249:0.01301)0.899:0.01295,(OTU020762:0.00014,(OTU021084:0.00015,((OTU021851:0.00014,(OTU059013:0.07498,OTU021854:0.00014)0.770:0.01256)0.249:0.00326,OTU058988:0.01718)0.780:0.03219)0.857:0.01699)0.842:0.0174)0.181:0.00015)0.778:0.00992)0.778:0.0098,OTU004274:0.0128)0.130:0.00014,OTU001999:0.00014)0.843:0.00015,(OTU021876:0.00014,(OTU022982:0.00014,OTU046350:0.00015)0.682:0.02142)0.835:0.02559)0.777:0.00979,OTU002505:0.00014)0.844:0.0098,(((((OTU040622:0.00014,OTU044249:0.02667)0.849:0.01289,(OTU004138:0.00014,(OTU058644:0.01301,OTU038829:0.01277)0.860:0.00015)0.707:0.00014)0.872:0.0131,OTU001977:0.00015)0.937:0.00864,(OTU002508:0.00016,OTU041471:0.02633)0.937:0.00863)0.937:0.00864,OTU030289:0.01291)0.956:0.00015)0.916:0.00963)0.747:0.00924)0.726:0.0104,(OTU016609:0.00014,OTU000386:0.01282)0.905:0.02727)0.291:0.00015)0.822:0.01003,((((((OTU023391:0.00014,((OTU032049:0.00014,OTU034333:0.02624)0.845:0.01282,(OTU024683:0.01309,OTU025083:0.00014)0.862:0.01294)0.859:0.00016)0.900:0.00014,(OTU029417:0.00016,((((OTU058565:0.01282,OTU058863:0.02736)0.886:0.02854,((OTU057831:0.00016,OTU057949:0.01308)0.915:0.02671,(OTU009158:0.00016,(OTU020822:0.01325,OTU020842:0.00016)0.937:0.02693)0.783:0.01314)0.738:0.01275)0.778:0.01411,OTU025464:0.01324)0.874:0.02763,OTU046765:0.04197)0.839:0.00014)0.847:0.01293)0.829:0.0131,(((OTU042717:0.02642,(OTU002588:0.00014,(((OTU025804:0.00014,(OTU046745:0.00014,(OTU036807:0.07224,OTU048247:0.02614)0.795:0.00014)0.916:0.01279)0.372:0.00016,OTU042047:0.01289)0.832:0.01308,(OTU031973:0.00016,OTU038898:0.01309)0.616:0.01277)0.696:0.00013)0.911:0.00015)0.845:0.01279,((((OTU026088:0.04051,((OTU020645:0.0072,(OTU058277:0.02699,OTU020877:0.00015)0.760:0.00721)0.882:0.02462,(OTU002332:0.00014,(OTU034037:0.01301,OTU027049:0.01276)0.890:0.00014)0.777:0.00014)0.538:0.00014)0.852:0.01308,OTU058682:0.01294)0.092:0.00015,OTU010077:0.00015)0.848:0.01289,OTU000182:0.02713)0.744:0.00015)0.933:0.00014,OTU020715:0.00016)0.907:0.00015)0.789:0.00015,((OTU057853:0.01324,(OTU030672:0.01295,(OTU021227:0.01308,OTU033830:0.00015)0.794:0.01338)0.796:0.0136)0.778:0.01846,((((OTU042054:0.01289,OTU051521:0.00015)0.862:0.01306,(OTU038488:0.00014,(OTU002014:0.00014,OTU029720:0.01294)0.927:0.02605)0.820:0.0131)0.872:0.00016,(OTU041388:0.00014,(OTU022983:0.00014,(OTU000639:0.00014,(OTU020993:0.01294,OTU021069:0.01309)0.259:0.00016)0.889:0.00015)0.937:0.02141)0.917:0.02171)0.745:0.00949,((OTU004084:0.01401,(OTU021046:0.00344,OTU035912:0.05458)0.869:0.04047)0.843:0.01458,((((OTU000284:0.00014,(OTU043325:0.01359,OTU038208:0.01319)0.807:0.01317)0.797:0.01364,OTU032770:0.02771)0.777:0.00848,OTU023517:0.00834)0.785:0.00837,(((OTU024882:0.0131,OTU058034:0.00016)0.130:0.00016,(((OTU057582:0.00865,((OTU057918:0.00014,OTU026731:0.0131)0.920:0.00865,OTU057468:0.00865)0.000:0.00417)0.920:0.00865,OTU057441:0.00016)0.269:0.00014,OTU057506:0.01309)0.134:0.01301)0.875:0.01309,OTU058027:0.00016)0.817:0.01375)0.930:0.02121)0.629:0.00565)0.773:0.01213)0.877:0.03054)0.844:0.01058,((((OTU041472:0.01197,((OTU043044:0.04934,(OTU057508:0.00015,(OTU047567:0.10258,(OTU022579:0.01301,OTU022576:0.00014)0.697:0.01658)0.799:0.02696)0.935:0.08148)0.801:0.03788,((OTU037774:0.02504,(OTU031039:0.00014,OTU047798:0.0134)0.781:0.00706)0.779:0.00772,(OTU052508:0.00014,OTU026049:0.01458)0.922:0.00015)0.779:0.01582)0.258:0.01289)0.472:0.00798,OTU057499:0.02622)0.638:0.00759,(OTU042502:0.00015,(OTU025963:0.00015,OTU040623:0.01402)0.839:0.0142)0.871:0.01408)0.996:0.00016,((((OTU022330:0.01876,(((((OTU025277:0.01362,OTU032248:0.00014)0.770:0.01336,((((OTU000566:0.00014,((((OTU004195:0.01339,OTU034418:0.01349)0.525:0.00014,(((OTU004135:0.02784,(OTU019235:0.00049,(OTU019237:0.00014,OTU053287:0.01395)0.851:0.02651)0.944:0.0258)0.931:0.00015,(((OTU003025:0.00016,((((OTU024479:0.00015,OTU058805:0.01412)0.825:0.0146,(OTU034342:0.01411,(OTU040935:0.00016,(OTU044042:0.01379,(OTU030893:0.00016,OTU000654:0.00014)0.919:0.00014)0.848:0.01323)0.769:0.01356)0.556:0.00014)0.910:0.01728,OTU053741:0.00463)0.946:0.0178,(OTU029686:0.00635,(OTU021734:0.00014,OTU053347:0.00015)0.284:0.02607)0.771:0.00849)0.017:0.00015)0.921:0.0136,OTU048335:0.00014)0.064:0.00014,(OTU027477:0.01397,OTU042629:0.01362)0.201:0.00014)0.443:0.00014)0.254:0.00015,(OTU047340:0.0,OTU000616:0.0):0.00014)0.514:0.00011)0.490:0.00015,OTU003770:0.01335)0.856:0.01374,(((OTU000285:0.0,OTU038733:0.0):0.00992,(OTU015393:0.00014,((OTU025245:0.01406,(OTU023794:0.00016,(OTU032694:0.00014,OTU045762:0.00014)0.839:0.02045)0.851:0.01973)0.860:0.00014,OTU001088:0.00014)1.000:0.0082)0.078:0.00015)0.857:0.00836,(((OTU000290:0.0,OTU051273:0.0):0.00014,((OTU012763:0.0,OTU014631:0.0):0.01406,(OTU025086:0.00014,OTU026675:0.01376)0.908:0.02682)0.536:0.00012)0.876:0.00014,(((((OTU037252:0.01455,OTU027824:0.0145)0.751:0.00682,(OTU027069:0.02333,OTU034767:0.01353)0.761:0.01981)0.148:0.00254,OTU000334:0.00982)0.873:0.00829,(OTU030196:0.00015,(OTU039742:0.01342,OTU052370:0.01373)0.859:0.00016)0.827:0.00015)0.784:0.00763,((OTU044554:0.01398,(OTU047469:0.00014,(OTU032240:0.00015,OTU032899:0.01309)0.398:0.0129)0.880:0.02115)0.331:0.00015,OTU041651:0.00014)0.866:0.01658)0.782:0.00761)0.409:0.00015)0.836:0.01311)0.566:0.00015)0.391:0.00015,((OTU004101:0.0304,(OTU017237:0.00015,((OTU055446:0.01378,OTU058868:0.00016)0.870:0.02804,(OTU058436:0.00016,(OTU058422:0.01285,OTU058903:0.00015)0.836:0.01294)0.906:0.00015)0.008:0.01966)0.826:0.02638)0.394:0.01478,OTU017204:0.00014)0.993:0.00016)0.009:0.00015,(((((OTU003034:0.01397,OTU000041:0.00014)0.997:0.00014,(OTU058114:0.00015,(OTU019212:0.00015,(OTU001948:0.00014,(OTU000346:0.02413,(OTU020815:0.00014,OTU032430:0.0132)0.778:0.0075)0.778:0.00711)0.902:0.01289)0.366:0.03497)0.809:0.03457)0.575:0.00016,(OTU020755:0.00014,(OTU021162:0.01351,(OTU021187:0.02509,(OTU020603:0.00014,OTU021003:0.01289)0.796:0.00669)0.797:0.0079)0.783:0.01342)0.867:0.01277)0.136:0.00014,OTU039968:0.01293)0.785:0.00805,(OTU000594:0.00478,((((OTU027398:0.00899,(OTU029928:0.027,OTU044822:0.00015)0.920:0.00856)0.919:0.00861,(OTU039841:0.01372,(OTU001958:0.01037,OTU040348:0.00014)0.000:0.00015)0.920:0.00245)0.767:0.00016,OTU004264:0.01373)0.776:0.00014,(OTU040022:0.00807,((OTU058119:0.02663,(((OTU017351:0.00014,OTU057659:0.01274)1.000:0.00014,OTU058015:0.00016)0.845:0.00651,((OTU036718:0.00015,OTU057516:0.01289)0.856:0.01277,OTU038732:0.00015)0.891:0.00962)0.856:0.00704)0.284:0.00016,OTU022104:0.00014)0.513:0.00508)0.936:0.03672)0.961:0.01699)0.858:0.01321)0.759:0.0066)0.692:0.00014,((OTU038126:0.00014,(OTU044442:0.01282,(OTU004014:0.00015,((OTU042424:0.00014,((OTU024532:0.00014,OTU050217:0.02731)0.158:0.00016,(OTU051520:0.02202,OTU057618:0.07634)0.773:0.02023)0.830:0.013)0.768:0.00014,((OTU021376:0.00014,((OTU021102:0.00015,OTU058023:0.02646)0.915:0.0469,OTU021378:0.00333)0.171:0.00655)0.256:0.00014,OTU022948:0.0201)0.924:0.05824)0.859:0.02003)0.858:0.01997)0.215:0.00015)0.994:0.00016,OTU041322:0.00014)0.515:0.01948)0.875:0.02674)0.800:0.00825,(OTU017359:0.00014,OTU024566:0.03308)0.740:0.01557)0.110:0.00489,(OTU014221:0.02275,OTU035878:0.02351)0.868:0.0419)0.329:0.00136,(OTU022513:0.00014,OTU041076:0.00014)0.749:0.01655)0.914:0.03831)0.820:0.00014,(OTU031284:0.02875,OTU034845:0.01286)0.616:0.00014)0.806:0.012,((OTU042638:0.01393,OTU047237:0.02759)0.746:0.01454,OTU012772:0.04629)0.689:0.01185)0.753:0.01142,(OTU027124:0.02489,OTU044714:0.00607)0.772:0.00948)0.764:0.01108)0.919:0.02189)0.058:0.00014,((((OTU014434:0.02144,OTU036891:0.02244)0.903:0.03914,(((OTU023533:0.00015,(((OTU020697:0.01294,OTU041807:0.00014)0.821:0.00014,(((((OTU017068:0.01581,OTU027282:0.00014)0.874:0.02459,(OTU031868:0.00016,OTU043947:0.02646)0.645:0.00014)0.860:0.01186,(((((OTU028320:0.01343,(((((OTU047524:0.01302,(OTU036961:0.01292,OTU038043:0.01344)0.033:0.00016)0.833:0.0131,(OTU038255:0.00015,(OTU011762:0.01301,OTU051878:0.00016)0.847:0.01289)0.557:0.00016)0.641:0.01301,(OTU041666:0.00015,(OTU020702:0.02524,(OTU035647:0.01301,OTU004086:0.00014)0.798:0.0072)0.798:0.00718)0.324:0.00014)0.949:0.00015,(OTU046331:0.00014,((OTU021096:0.013,(OTU020613:0.00015,OTU020972:0.01285)0.724:0.00015)0.897:0.02752,(OTU030069:0.00016,(OTU034366:0.01289,OTU037436:0.00016)0.940:0.0265)0.748:0.01264)0.794:0.01364)0.866:0.02724)0.812:0.02539,((OTU010024:0.00016,(OTU028746:0.00688,OTU053779:0.03903)0.774:0.00688)0.249:0.00014,((OTU058647:0.04,((OTU036857:0.00014,(OTU033461:0.00015,(OTU003943:0.00015,(OTU034718:0.01308,OTU037017:0.00014)0.876:0.0132)0.857:0.01325)0.255:0.01316)0.824:0.01327,(OTU024275:0.00014,(OTU020796:0.01313,(OTU039777:0.02674,(OTU031118:0.00886,OTU046461:0.00886)0.920:0.00885)0.687:0.00014)0.494:0.00014)0.696:0.00016)0.841:0.01342)0.908:0.00014,OTU024495:0.00015)0.911:0.01289)0.789:0.00733)0.124:0.00732)0.723:0.00015,((OTU034329:0.01312,(OTU037825:0.01321,OTU050871:0.0132)0.277:0.00014)0.772:0.00014,(OTU023744:0.00014,(OTU058940:0.07299,OTU042181:0.00016)0.452:0.01318)0.922:0.02748)0.854:0.01279)0.762:0.00015,(OTU019227:0.0,OTU000262:0.0):0.00016)0.897:0.00014,(OTU058859:0.04154,(OTU031275:0.04104,OTU058193:0.0135)0.915:0.00016)0.862:0.02627)0.821:0.01294,(OTU024554:0.00015,((OTU046764:0.00016,OTU058800:0.01308)0.864:0.0132,((OTU058615:0.00015,OTU058630:0.01276)0.900:0.01288,(OTU035385:0.00015,(OTU058819:0.02623,(OTU035866:0.00016,(OTU058425:0.02638,((OTU058186:0.013,(OTU059711:0.01275,OTU059712:0.00014)0.787:0.01305)0.800:0.013,(OTU058808:0.00014,(OTU028115:0.00015,(OTU030945:0.00014,OTU058510:0.01294)0.833:0.01285)0.847:0.01276)0.879:0.00015)0.108:0.01289)0.908:0.00016)0.733:0.00016)0.866:0.01308)0.923:0.02604)0.026:0.00015)0.915:0.00014)0.894:0.00015)0.839:0.00016)0.785:0.01227,((OTU033953:0.02683,((OTU036393:0.00015,OTU058771:0.01309)0.874:0.01289,(OTU003368:0.00014,(OTU058816:0.01309,OTU058936:0.01277)0.631:0.00016)0.923:0.00015)0.803:0.02612)0.881:0.00014,(OTU020708:0.00016,(OTU020960:0.013,(OTU020845:0.00015,OTU059438:0.01276)0.803:0.00015)0.893:0.02727)0.937:0.02743)0.786:0.01378)0.883:0.02408,((OTU021023:0.03853,(OTU026851:0.00014,((OTU022590:0.04911,((((OTU022058:0.06918,OTU022531:0.00055)0.856:0.02473,(OTU038054:0.007,OTU055533:0.04018)0.755:0.00697)0.323:0.00015,OTU001500:0.00014)0.000:0.00014,OTU010037:0.01294)0.000:0.00015)0.943:0.02358,(OTU044330:0.01343,OTU043438:0.00015)0.737:0.00015)0.889:0.0117)0.619:0.00646)0.962:0.03262,(OTU003979:0.02977,((OTU029569:0.00015,(OTU046995:0.00015,(OTU042487:0.00015,(OTU042084:0.01312,((OTU021210:0.00015,(OTU020789:0.00014,(OTU020764:0.01294,(OTU020466:0.03161,OTU024717:0.06082)0.760:0.03992)0.621:0.00016)0.849:0.01277)0.948:0.04035,OTU031502:0.0266)0.930:0.00016)0.270:0.0131)0.878:0.03469)0.883:0.03404)0.767:0.01636,(OTU058310:0.02383,OTU041254:0.10294)0.691:0.01607)0.924:0.04247)0.462:0.00016)0.873:0.02416)0.921:0.00014)0.040:0.00015,((((OTU020688:0.01276,(OTU021158:0.00015,(OTU024582:0.0133,(OTU029988:0.0128,OTU058753:0.00015)0.800:0.01346)0.785:0.01315)0.847:0.01285)0.849:0.00015,OTU031883:0.00014)0.743:0.00015,(OTU058855:0.02808,((OTU020980:0.03988,(OTU020496:0.02421,(OTU023135:0.01981,OTU029784:0.00015)0.889:0.03706)0.637:0.00974)0.805:0.02183,(((OTU047350:0.02731,OTU047399:0.00014)0.782:0.0128,(OTU029152:0.00844,(OTU033437:0.03106,OTU058460:0.04546)0.657:0.00616)0.906:0.00844)0.737:0.00014,((OTU058581:0.05584,(OTU048311:0.00015,(OTU057565:0.01276,OTU057746:0.00011)0.888:0.01279)0.922:0.00015)0.918:0.02462,OTU033033:0.00719)0.760:0.00722)0.800:0.00015)0.786:0.01326)0.745:0.01183)0.836:0.01108,(((((OTU020695:0.02765,OTU058803:0.02802)0.848:0.02916,((OTU058540:0.03004,(OTU058642:0.00015,((OTU033207:0.00014,OTU058939:0.01275)0.914:0.02628,(OTU058517:0.013,OTU051481:0.00015)0.227:0.00015)0.879:0.01308)0.867:0.02794)0.682:0.01242,(((OTU021051:0.00014,OTU020778:0.02649)0.842:0.01294,OTU053374:0.00014)0.845:0.00015,OTU020712:0.01309)0.770:0.01479)0.779:0.01252)0.630:0.00015,((OTU017339:0.00015,(OTU024609:0.00014,(OTU040319:0.01277,OTU048595:0.02731)0.933:0.00015)0.826:0.00016)0.802:0.01028,((((((((((OTU058016:0.00016,(OTU046733:0.00719,OTU020569:0.02449)0.070:0.00719)0.829:0.01285,(((OTU058361:0.01282,(OTU044742:0.00016,(((OTU019224:0.01285,(OTU004564:0.00016,OTU046767:0.00016)0.496:0.03589)0.225:0.00015,OTU002657:0.00016)0.772:0.01768,((OTU040159:0.00014,(OTU028525:0.01285,OTU045731:0.00015)0.837:0.01285)0.831:0.00015,(OTU027935:0.01295,OTU035473:0.02686)0.780:0.01309)0.806:0.01294)0.778:0.01777)0.406:0.00014)0.753:0.01717,(OTU043825:0.02726,OTU037527:0.02678)0.768:0.0135)0.866:0.01396,(((OTU025060:0.00016,OTU027714:0.02646)0.794:0.01283,(OTU042348:0.02738,(OTU029241:0.00014,(OTU041277:0.0131,OTU021009:0.0131)0.469:0.00014)0.794:0.01278)0.794:0.0134)0.798:0.01302,((OTU057502:0.00016,(OTU025641:0.00014,OTU021071:0.02711)0.815:0.01294)0.839:0.01285,OTU038839:0.00015)0.551:0.00015)0.770:0.00594)0.872:0.013)0.076:0.00015,(((((OTU001116:0.00014,OTU020444:0.0128)0.657:0.00015,(OTU024917:0.00014,OTU059000:0.01289)0.847:0.01289)0.864:0.01288,OTU001090:0.00014)0.094:0.00016,(OTU034898:0.00014,(OTU034798:0.00853,OTU047001:0.00853)0.920:0.00853)0.852:0.01309)0.848:0.01294,OTU000759:0.00016)0.840:0.01282)0.191:0.00014,OTU027121:0.01282)0.109:0.00015,((OTU022479:0.00014,(((OTU044131:0.01275,OTU000613:0.00014)1.000:0.00016,(OTU037270:0.02214,(OTU021000:0.01289,(OTU020492:0.01289,OTU003126:0.00015)0.000:0.00015)0.779:0.0217)0.493:0.03935)0.584:0.00181,(OTU020817:0.00014,OTU020647:0.01284)0.365:0.02557)0.327:0.00423)0.827:0.01468,((((((OTU030646:0.0143,((OTU021731:0.02933,((OTU053407:0.00014,OTU022258:0.00534)0.000:0.00015,((OTU021479:0.00016,OTU021486:0.00984)0.799:0.00987,OTU022368:0.00975)0.729:0.00553)0.877:0.01632)0.792:0.01774,(((OTU020955:0.01412,OTU020761:0.02708)0.937:0.06008,(OTU023257:0.00015,((OTU023107:0.00984,(OTU023106:0.00016,((OTU022657:0.00014,OTU022658:0.00984)0.784:0.00982,(OTU022516:0.00014,OTU022521:0.00984)0.800:0.00981)0.797:0.0098)0.651:0.00014)0.000:0.00015,OTU019218:0.00014)0.434:0.01991)0.064:0.00309)0.207:0.00342,OTU022816:0.01737)0.729:0.00868)0.235:0.00513)0.000:0.00012,OTU002736:0.00014)0.591:0.00107,((OTU022179:0.00014,(OTU022181:0.00946,OTU004065:0.00014)0.068:0.00041)0.965:0.03144,OTU021527:0.03469)0.379:0.00016)0.847:0.01983,OTU021441:0.00015)0.968:0.04466,OTU022471:0.00015)0.935:0.02326,(OTU017069:0.00015,OTU017373:0.01425)0.968:0.05275)0.483:0.00015)0.847:0.01788)0.852:0.01157,(((((OTU024972:0.01309,(OTU024394:0.00014,(((OTU020899:0.02699,(OTU001326:0.00014,(OTU000877:0.01293,OTU020971:0.03967)0.771:0.00015)0.891:0.00015)0.849:0.013,(OTU038461:0.00014,OTU044688:0.01289)0.215:0.00014)0.765:0.00733,OTU004278:0.02546)0.765:0.00731)0.628:0.01281)0.530:0.00015,(OTU000363:0.00014,(OTU027767:0.01289,(OTU021112:0.01289,OTU021120:0.00011)0.863:0.01279)0.910:0.00016)0.604:0.00015)0.926:0.00015,((OTU039581:0.00015,(OTU028284:0.01371,OTU043324:0.01271)0.641:0.02771)0.867:0.0419,OTU025317:0.00014)0.866:0.02692)0.861:0.01281,(((OTU023345:0.0263,(OTU043342:0.00014,OTU043582:0.0131)0.841:0.0131)0.623:0.00016,OTU037326:0.00015)0.869:0.01289,((((OTU003188:0.00014,OTU020716:0.04068)0.827:0.01308,OTU033939:0.00015)0.861:0.01289,((OTU039707:0.01289,OTU046878:0.00016)0.789:0.0073,(OTU041082:0.00014,(OTU023915:0.00014,(OTU037805:0.0566,OTU035687:0.00014)0.746:0.0273)0.914:0.02629)0.789:0.00729)0.884:0.02518)0.933:0.00016,OTU041554:0.00015)0.649:0.00015)0.872:0.01278)0.241:0.00015,(((OTU020545:0.00015,OTU039623:0.01293)0.940:0.04187,(OTU027184:0.04199,(OTU031168:0.00015,(OTU028880:0.02772,((OTU003775:0.00016,(OTU004177:0.00015,(OTU028739:0.0145,(OTU032301:0.01285,OTU047086:0.00015)0.817:0.01338)0.782:0.01289)0.847:0.01294)0.835:0.01286,OTU025735:0.00015)0.745:0.01256)0.778:0.01389)0.767:0.01318)0.750:0.01347)0.854:0.02678,(((OTU028356:0.00016,(OTU048073:0.00016,(OTU029052:0.03822,OTU047764:0.00791)0.884:0.03828)0.939:0.0405)0.770:0.01317,((OTU021044:0.04082,(OTU041772:0.02738,OTU048568:0.01312)0.777:0.01343)0.100:0.00015,OTU042309:0.00014)0.813:0.01341)0.751:0.01495,(OTU037683:0.02993,OTU024224:0.01067)0.763:0.01591)0.859:0.02674)0.854:0.00015)0.869:0.01292)0.801:0.00015,((OTU058507:0.0138,(OTU033584:0.0478,OTU058342:0.0522)0.799:0.03598)0.832:0.02809,(OTU023767:0.04201,OTU047973:0.00014)0.885:0.04292)0.458:0.02873)0.303:0.02346,((OTU058187:0.01287,(OTU031291:0.01309,OTU035688:0.00015)0.843:0.01295)0.777:0.00015,(((OTU057815:0.02692,OTU041778:0.04159)0.918:0.00014,OTU005821:0.01282)0.798:0.00016,((((OTU015887:0.0128,OTU038674:0.00016)0.835:0.01282,(OTU042909:0.00014,(OTU039100:0.01276,OTU029694:0.01279)0.890:0.00013)0.790:0.00016)0.952:0.00016,((OTU046506:0.01034,((OTU047145:0.01396,(OTU042234:0.0267,OTU024734:0.00014)0.856:0.01295)0.261:0.00016,((((OTU022107:0.01088,OTU022839:0.04147)0.651:0.0109,OTU022057:0.00014)0.760:0.02101,(OTU043443:0.01411,(OTU029748:0.02565,OTU035839:0.00667)0.810:0.03322)0.755:0.01932)0.775:0.01662,(OTU036906:0.01124,(OTU023487:0.00774,(OTU020863:0.00015,OTU020792:0.085)0.880:0.0389)0.950:0.06436)0.679:0.00332)0.993:0.00015)0.875:0.00772)0.875:0.00771,OTU046978:0.00015)0.822:0.01196)0.716:0.01214,(((OTU042069:0.00643,((OTU034438:0.00015,OTU058824:0.0263)0.825:0.02582,(OTU000864:0.02651,(OTU020447:0.02613,(OTU021124:0.00015,(OTU041612:0.01285,OTU006090:0.0128)0.735:0.00014)0.957:0.00016)0.939:0.04081)0.927:0.00014)0.928:0.03873)0.750:0.00735,(((OTU032218:0.0079,(OTU038106:0.04258,((OTU021190:0.00016,(OTU020563:0.00015,(OTU021031:0.02547,OTU020618:0.0073)0.766:0.00734)0.917:0.01277)0.684:0.00956,(OTU058550:0.01508,OTU058738:0.05574)0.876:0.03087)0.791:0.01683)0.770:0.01242)0.815:0.0079,OTU047454:0.00015)0.792:0.01327,(OTU033627:0.01358,(OTU058831:0.01276,(OTU001263:0.00014,OTU001970:0.01276)0.000:0.00014)0.892:0.02739)0.763:0.01264)0.769:0.01364)0.864:0.02658,(OTU045869:0.02648,OTU046204:0.00014)0.986:0.07059)0.913:0.00015)0.836:0.01214)0.406:0.01204)0.937:0.02479)0.588:0.00014,OTU046413:0.02623)0.120:0.00014,OTU021149:0.02631)0.797:0.01579)0.816:0.01482)0.479:0.00015,OTU058367:0.00015)0.960:0.00014,(((((((OTU019215:0.01355,OTU003833:0.00015)0.824:0.01329,(OTU014621:0.00014,OTU038112:0.01294)0.856:0.01309)0.704:0.00015,OTU039328:0.00015)0.910:0.00016,((OTU017172:0.02869,(((OTU051299:0.02671,OTU002428:0.00014)0.880:0.01309,((OTU041530:0.01309,OTU038720:0.00015)0.836:0.01285,OTU031618:0.00015)0.422:0.00016)0.840:0.0131,OTU024478:0.00015)0.841:0.00015)0.900:0.00718,(((OTU024477:0.00014,OTU040453:0.01289)0.863:0.00016,(((((OTU003934:0.00015,((OTU032653:0.02689,(OTU003914:0.00739,(OTU004152:0.00722,(OTU001120:0.01403,OTU053402:0.02807)0.744:0.0076)0.951:0.02309)0.789:0.00738)0.839:0.00016,OTU032858:0.00014)0.858:0.0128)0.859:0.01289,OTU042060:0.00014)0.795:0.00016,OTU017292:0.00014)0.857:0.01123,(OTU036161:0.00014,OTU039611:0.0261)0.792:0.00015)0.858:0.01129,(OTU025416:0.01285,OTU027704:0.00014)0.901:0.00015)0.890:0.01107)0.801:0.0116,OTU039888:0.01363)0.793:0.00798)0.902:0.00685)1.000:0.00015,(OTU027079:0.00015,(((((OTU020803:0.00843,(OTU003970:0.00014,(OTU022190:0.00918,(((OTU043032:0.02529,OTU021936:0.00649)0.255:0.0032,(OTU021595:0.00015,OTU021596:0.00925)0.787:0.00919)0.793:0.00967,OTU022191:0.00015)0.915:0.00015)0.862:0.02613)0.049:0.00858)0.863:0.00874,OTU045355:0.0129)0.000:0.00016,(OTU024571:0.00014,OTU043027:0.01309)0.847:0.0129)0.869:0.00885,(((OTU037897:0.00014,((((OTU032865:0.01294,OTU035457:0.00016)0.867:0.02702,OTU028056:0.02643)0.927:0.00015,OTU035482:0.01316)0.828:0.01327,OTU042249:0.01294)0.893:0.00014)0.883:0.00014,OTU048547:0.0131)0.447:0.01301,OTU006114:0.00015)0.812:0.00854)0.858:0.00677,(((OTU021427:0.00014,OTU021431:0.00925)0.717:0.00497,((OTU021546:0.00014,OTU021553:0.00925)0.786:0.00918,(((((OTU058891:0.01325,(OTU020666:0.01276,OTU021025:0.00015)0.793:0.01299)0.788:0.01309,OTU058079:0.00016)0.895:0.02418,(OTU040808:0.06737,OTU022704:0.00015)0.461:0.00857)0.270:0.00174,OTU022699:0.00014)0.443:0.00282,((OTU058282:0.00015,(OTU039257:0.01276,OTU057647:0.00015)0.860:0.01289)0.793:0.01295,(OTU041791:0.00015,OTU038522:0.02638)0.816:0.01326)0.783:0.01323)0.608:0.00777)0.878:0.0074)0.893:0.00793,(((OTU022935:0.00014,(OTU019225:0.00014,OTU022936:0.00014)0.453:0.01047)0.110:0.00015,(OTU021404:0.00989,OTU021403:0.00015)0.927:0.0452)0.974:0.07986,((((((OTU000058:0.00014,(OTU046468:0.01276,OTU040254:0.01282)0.902:0.00016)0.985:0.00014,(OTU022537:0.00014,OTU021176:0.01279)0.561:0.00015)0.851:0.00704,(OTU022523:0.00014,(OTU022525:0.00014,OTU042391:0.00016)0.899:0.01436)0.922:0.00015)0.860:0.00706,(OTU022327:0.00014,OTU022334:0.00928)0.847:0.00907)0.896:0.00011,((((((OTU021327:0.00015,OTU021296:0.01772)1.000:0.00015,OTU022976:0.00014)0.210:0.00015,(OTU003393:0.00016,(OTU021334:0.00014,OTU022978:0.00014)0.538:0.00753)0.032:0.00013)0.907:0.03328,(OTU021921:0.00016,OTU058578:0.00014)0.345:0.01433)0.816:0.0149,((((((OTU021359:0.00016,(OTU021364:0.00923,(((OTU021847:0.00463,OTU021233:0.00016)0.134:0.00487,((OTU022176:0.00016,OTU022180:0.00926)0.903:0.00016,OTU022019:0.00015)0.828:0.02336)0.033:0.00016,OTU021845:0.00015)0.944:0.02457)0.689:0.00014)0.034:0.00016,((OTU004558:0.01068,(OTU022829:0.00014,((OTU058378:0.00014,OTU058382:0.02673)0.911:0.06007,OTU022830:0.00016)0.738:0.00992)0.021:0.00015)0.569:0.01764,OTU046975:0.00016)0.668:0.00014)0.835:0.01857,(OTU022580:0.00016,(OTU022582:0.01047,OTU037333:0.00014)0.006:0.00016)0.941:0.03616)0.774:0.01737,(OTU022736:0.00014,((OTU022161:0.00014,OTU021369:0.00901)0.891:0.00016,(OTU022735:0.00014,(OTU021373:0.00903,OTU022166:0.00014)1.000:0.00014)0.334:0.00814)0.858:0.00014)0.812:0.01664)0.804:0.01568,(OTU021418:0.00906,OTU021868:0.00906)0.927:0.00015)0.816:0.00774,OTU023058:0.00016)0.803:0.00014)0.049:0.00627,OTU001218:0.00014)0.064:0.0001)0.877:0.01337,((OTU010480:0.01275,(OTU029580:0.01277,(OTU059740:0.01276,(((OTU058977:0.01285,OTU020535:0.00015)0.838:0.01294,(OTU035261:0.02671,(OTU011865:0.02688,(((OTU023233:0.00015,OTU023244:0.00925)0.809:0.00014,(OTU022812:0.00919,((OTU058124:0.01355,(OTU028248:0.00014,((OTU036673:0.01276,(((OTU022466:0.00014,OTU022475:0.00918)0.877:0.02781,OTU057417:0.00014)0.697:0.01466,OTU035085:0.00014)0.184:0.00015)0.874:0.01484,OTU020657:0.01307)0.367:0.00015)0.308:0.00015)0.867:0.01499,(OTU023127:0.00016,(OTU001979:0.00015,OTU023132:0.00015)0.748:0.01079)0.793:0.0104)0.550:0.00014)0.603:0.00716)0.854:0.00754,(OTU022512:0.00014,OTU022514:0.00922)0.951:0.03912)0.250:0.00449)0.000:0.00011)0.004:0.00015)0.005:0.00325,OTU004180:0.01278)0.248:0.00011)0.000:0.0001)0.000:0.0001)0.000:0.00011,OTU059973:0.00014)0.078:0.00011)0.586:0.00248)0.566:0.004)0.863:0.00453)0.824:0.00361)0.844:0.00694)1.000:0.0001,OTU021059:0.00014)0.649:0.00683,((OTU045838:0.01279,(OTU058881:0.01209,(OTU047392:0.00015,OTU058807:0.00014)0.846:0.02886)0.874:0.029)0.908:0.00016,(((OTU058150:0.00015,OTU058200:0.01294)0.769:0.00721,((OTU042795:0.00014,OTU058351:0.02635)0.800:0.01321,(OTU043315:0.00016,OTU058646:0.04136)0.799:0.01292)0.844:0.02508)0.769:0.00721,(OTU046517:0.05846,OTU058827:0.00016)0.836:0.02672)0.927:0.00015)0.998:0.00014)0.952:0.01417)0.651:0.00105)0.925:0.01412)0.900:0.01478)0.918:0.00537,(OTU020519:0.02847,(((OTU058821:0.00014,((OTU040200:0.00016,OTU058790:0.01285)0.889:0.0128,OTU059683:0.02593)0.697:0.00014)0.936:0.00014,(OTU058799:0.00016,OTU047905:0.04244)0.440:0.01288)0.968:0.05869,((OTU031476:0.00016,OTU032304:0.02614)0.773:0.01482,((((OTU028981:0.02519,OTU057860:0.02459)0.797:0.02426,OTU000846:0.00016)0.838:0.01274,(((((((((OTU023095:0.00874,((OTU001248:0.00014,OTU022941:0.02755)0.276:0.00015,OTU023094:0.00014)0.656:0.00014)0.920:0.04386,OTU003125:0.00015)0.858:0.00015,(OTU022205:0.02162,(OTU031458:0.00014,(OTU004153:0.00016,OTU004173:0.02657)0.784:0.02688)0.272:0.00881)0.601:0.01749)0.830:0.01073,OTU042422:0.00016)0.722:0.01027,OTU001406:0.01438)0.782:0.01135,(((((OTU016600:0.00015,OTU037519:0.01289)0.634:0.00015,((OTU024510:0.00015,((((OTU036832:0.01279,(OTU028093:0.00015,OTU024410:0.01309)0.860:0.01291)0.545:0.00016,((OTU043742:0.02516,OTU041633:0.00725)0.805:0.00728,(OTU025087:0.00016,((OTU043621:0.00016,(OTU030684:0.01276,OTU034614:0.00014)0.944:0.02667)0.918:0.00853,(OTU036155:0.02699,OTU029267:0.00015)0.918:0.00853)0.918:0.00853)0.136:0.00015)0.867:0.0131)0.782:0.01342,(OTU025239:0.02657,(((((OTU033836:0.02142,OTU044590:0.0566)0.763:0.02192,OTU040571:0.00015)0.792:0.02177,OTU016055:0.02098)0.891:0.03981,(OTU004046:0.04463,(OTU044218:0.01424,(OTU045051:0.02713,(OTU024209:0.00014,OTU042453:0.01276)0.554:0.00014)0.762:0.01266)0.694:0.01233)0.743:0.01365)0.799:0.01348,OTU047368:0.00016)0.905:0.00016)0.632:0.0135)0.791:0.00884,((OTU034216:0.00015,OTU042010:0.0131)0.920:0.00865,(OTU020449:0.00016,(OTU038536:0.00016,(OTU041291:0.00864,(OTU040417:0.00016,(OTU026230:0.01309,OTU035157:0.00015)0.383:0.0131)0.920:0.00864)0.920:0.00864)0.738:0.01281)0.920:0.00865)0.995:0.00408)0.918:0.0085)0.837:0.0131,(OTU025018:0.00016,(OTU035526:0.01289,OTU035872:0.01294)0.893:0.00014)0.919:0.00015)0.865:0.0131)0.912:0.02518,(OTU058830:0.01303,(((OTU021438:0.00014,OTU033827:0.00015)0.844:0.01236,(OTU058754:0.0262,OTU047640:0.00014)0.159:0.00015)0.819:0.01216,((((OTU033565:0.00014,((OTU030584:0.00014,(OTU046322:0.00014,(OTU024202:0.00014,OTU043384:0.02656)0.860:0.0128)0.844:0.0128)0.488:0.00014,OTU028190:0.01285)0.918:0.02661)0.826:0.01285,(OTU000093:0.00014,((OTU033315:0.02627,((OTU000444:0.00866,(OTU016454:0.00865,OTU000117:0.00865)0.000:0.00417)0.908:0.00865,((OTU029176:0.00014,(OTU022843:0.02371,OTU010482:0.00014)0.818:0.03473)0.578:0.00014,(((OTU043217:0.00016,(OTU003991:0.00014,OTU022532:0.00015)0.855:0.02019)0.118:0.02055,OTU045209:0.00016)0.838:0.02196,(OTU024123:0.01254,(OTU022474:0.00015,OTU036128:0.00015)0.219:0.01529)0.787:0.01502)0.715:0.01206)0.839:0.0215)0.044:0.00011)0.380:0.00016,OTU058144:0.01293)0.453:0.00014)0.000:0.00015)0.000:0.00014,OTU046515:0.01285)0.078:0.00015,(OTU000534:0.00016,(OTU055498:0.00014,(OTU021408:0.00015,OTU031880:0.00014)0.802:0.01913)0.841:0.02003)0.863:0.01956)0.411:0.00015)0.894:0.01835)0.782:0.00516)0.788:0.00459,(OTU024551:0.00016,(((OTU046665:0.00015,(OTU036569:0.02531,(OTU032169:0.01309,OTU039696:0.00014)0.118:0.00729)0.790:0.00729)0.866:0.01289,(OTU024579:0.00014,((OTU041210:0.00015,OTU032811:0.02732)0.790:0.00727,OTU038881:0.02502)0.790:0.00726)0.034:0.00016)0.907:0.00846,((((((OTU059025:0.00015,OTU059026:0.01277)0.869:0.04071,(OTU027479:0.04236,(OTU019220:0.02836,OTU028645:0.0264)0.881:0.06694)0.477:0.05632)0.740:0.01415,(OTU028644:0.00014,OTU042853:0.01289)0.858:0.00015)0.893:0.02831,OTU037039:0.01338)0.767:0.01337,(OTU024404:0.00015,(OTU044502:0.01294,(OTU024352:0.00014,OTU031857:0.01289)0.458:0.00015)0.841:0.01294)0.943:0.00014)0.774:0.01355,((OTU037034:0.00014,(OTU046532:0.00015,(OTU023967:0.0131,OTU024732:0.00015)0.869:0.0131)0.868:0.01309)0.810:0.01323,OTU025111:0.01333)0.777:0.01337)0.778:0.00918)0.907:0.00847)0.982:0.00015)0.780:0.00901,(OTU024151:0.00014,(OTU023910:0.01294,OTU023975:0.00016)0.920:0.02638)0.782:0.0133)0.872:0.01828)0.719:0.00927,OTU009943:0.04138)0.380:0.00015,((((OTU042822:0.01294,(OTU029006:0.02642,OTU032334:0.00014)0.861:0.0128)0.353:0.00016,OTU000762:0.00014)0.828:0.01276,OTU020692:0.02667)0.914:0.00014,OTU004102:0.00014)0.993:0.00014)0.803:0.00858,((OTU003482:0.01284,OTU058911:0.01292)0.797:0.01313,(((((OTU000863:0.02912,(OTU035086:0.04502,OTU038465:0.02954)0.584:0.00016)0.785:0.0235,OTU048057:0.00902)0.774:0.00633,OTU001072:0.00014)0.060:0.02375,(OTU020854:0.07329,OTU031620:0.02396)0.648:0.0136)0.788:0.02264,(((OTU021147:0.01301,OTU020979:0.00014)0.844:0.00015,(OTU020795:0.00703,(OTU020566:0.00015,OTU020986:0.01308)0.951:0.04122)0.744:0.00698)0.862:0.02939,OTU029949:0.01199)0.774:0.02912)0.663:0.00014)0.787:0.01313)0.357:0.00865)0.556:0.00016,((OTU001271:0.0243,OTU038853:0.00717)0.787:0.00717,(OTU025406:0.01309,((OTU020653:0.00014,((OTU046670:0.00014,((((OTU057366:0.00014,(OTU035946:0.02769,OTU057546:0.01236)0.467:0.00014)0.832:0.00014,(OTU026365:0.02742,(OTU057845:0.00014,(OTU031215:0.01279,OTU042834:0.02767)0.775:0.01358)0.747:0.01228)0.768:0.0135)0.799:0.01444,((OTU031763:0.00016,(OTU039293:0.01332,OTU030731:0.02694)0.785:0.01288)0.785:0.0136,(((((OTU034556:0.00014,OTU024499:0.01314)1.000:0.00014,OTU004220:0.00015)0.869:0.0131,OTU003926:0.00015)0.908:0.00015,OTU004221:0.01325)0.844:0.02631,OTU004133:0.00014)0.803:0.01332)0.765:0.01368)0.791:0.00885,OTU057875:0.00851)0.908:0.00852)0.867:0.0131,(((OTU024577:0.01291,(OTU028090:0.02729,(OTU000162:0.00015,((OTU030752:0.00016,OTU037174:0.0131)0.835:0.0131,OTU031834:0.00015)0.843:0.01294)0.950:0.02631)0.446:0.00015)0.857:0.01287,OTU024134:0.01294)0.881:0.00016,OTU000163:0.00015)0.919:0.00015)0.890:0.02673)0.909:0.00014,(OTU044048:0.00016,(OTU058796:0.00016,(OTU015356:0.009,OTU003765:0.00858)0.937:0.00857)0.869:0.01277)0.881:0.01318)0.823:0.01301)0.405:0.00016)0.555:0.00016)0.824:0.01669)0.770:0.0089)0.786:0.00926)0.780:0.00559)0.745:0.00341,(((OTU030607:0.00016,(((((OTU047582:0.00014,(OTU057420:0.0131,OTU058062:0.0131)0.142:0.00016)0.847:0.01294,OTU058149:0.0131)0.117:0.00016,OTU057914:0.00016)0.923:0.01289,OTU057422:0.00016)0.965:0.00015,OTU017197:0.00014)0.920:0.04306)0.914:0.02878,((OTU021444:0.00014,((OTU020780:0.02677,(OTU020620:0.00015,OTU022587:0.00015)0.751:0.02182)0.778:0.02314,((OTU041667:0.00015,OTU058797:0.01459)0.819:0.01485,OTU028377:0.00015)0.780:0.01457)0.593:0.0217)0.177:0.00015,(OTU058875:0.04155,(((OTU058280:0.00014,(OTU017242:0.00016,OTU058363:0.01281)0.817:0.01161)0.865:0.0114,(OTU058347:0.00016,OTU055513:0.01279)0.907:0.00016)0.809:0.01167,(OTU023923:0.01337,(OTU058871:0.0429,(((OTU058071:0.01309,(OTU057427:0.00015,OTU057909:0.01276)0.250:0.00014)0.838:0.01285,((OTU058929:0.01294,(OTU002534:0.00014,OTU003712:0.01279)0.202:0.00014)0.863:0.01285,(OTU058324:0.00014,OTU018985:0.01276)0.387:0.00014)0.850:0.01285)0.891:0.00014,(OTU058529:0.02877,OTU058557:0.01185)0.874:0.02864)0.647:0.01333)0.783:0.01326)0.770:0.013)0.833:0.00015)0.922:0.03591)0.860:0.00014)0.867:0.02197,(((OTU031436:0.02646,(((OTU052385:0.01294,((((OTU039119:0.01308,(OTU029470:0.00015,(OTU023152:0.00015,OTU044002:0.00351)0.607:0.01)0.793:0.01373)0.939:0.01932,OTU058445:0.01656)0.946:0.01869,(OTU003478:0.00014,((OTU058618:0.01289,OTU040127:0.00014)0.091:0.00015,OTU040650:0.01309)0.865:0.01294)0.751:0.01277)0.049:0.00016,OTU039261:0.00015)0.851:0.0136)0.511:0.00014,OTU000782:0.00014)0.319:0.00014,OTU004156:0.01294)0.341:0.00014)0.850:0.01383,((((((OTU022828:0.00014,(((OTU020682:0.0135,((OTU020985:0.0134,((OTU020660:0.00746,OTU021086:0.00703)0.948:0.04104,OTU020639:0.00756)0.125:0.00728)0.415:0.01416,OTU020880:0.00016)0.942:0.04392)0.075:0.01352,OTU020667:0.00014)0.992:0.13001,((OTU002680:0.01304,OTU037941:0.00014)0.972:0.14218,OTU022831:0.00016)0.000:0.00014)0.858:0.01696)0.383:0.00016,((OTU045759:0.00015,((((OTU002357:0.01071,(OTU004263:0.01289,(OTU002488:0.00014,(OTU022814:0.00016,OTU058945:0.00016)0.800:0.01895)0.067:0.00015)0.776:0.02417)0.868:0.04762,OTU021113:0.00015)0.867:0.01989,OTU020474:0.00014)0.845:0.04,(OTU004064:0.02697,(OTU023153:0.00014,OTU035940:0.00014)0.850:0.01987)0.565:0.00121)0.862:0.03572)0.797:0.01888,((OTU045590:0.00016,(((OTU025590:0.00853,OTU003024:0.00852)0.730:0.00416,(OTU004248:0.00016,(OTU019239:0.00014,OTU034590:0.01276)0.828:0.01293)0.918:0.00852)0.917:0.00852,((OTU002504:0.00014,(OTU023122:0.00477,(OTU022250:0.01512,OTU002576:0.02118)0.213:0.02296)0.494:0.02709)0.844:0.03671,((OTU036592:0.00014,OTU043263:0.01343)0.793:0.01363,(OTU027064:0.00016,(((OTU042783:0.00014,OTU042664:0.01345)0.749:0.00015,OTU047943:0.00014)0.886:0.00014,(OTU016920:0.00864,OTU029363:0.00864)0.908:0.00864)0.850:0.0131)0.784:0.01329)0.789:0.0129)0.433:0.00015)0.459:0.00015)0.985:0.00014,OTU022842:0.00016)0.752:0.00713)0.836:0.01495)0.702:0.0372,(OTU022469:0.00014,((OTU020701:0.07261,OTU022480:0.00012)0.794:0.02249,((OTU020678:0.0088,OTU020793:0.00672)0.951:0.10303,OTU022477:0.00016)0.091:0.01021)0.508:0.00015)0.682:0.01226)0.940:0.04185,(((OTU043794:0.00014,(OTU036993:0.02681,OTU058866:0.00015)0.859:0.02676)0.194:0.01377,((OTU022527:0.00015,OTU043533:0.00014)0.912:0.01145,(OTU004236:0.00014,(OTU037910:0.02605,OTU024580:0.01309)0.018:0.00015)0.715:0.00683)0.845:0.01061)0.303:0.01591,((OTU058867:0.02635,(OTU035834:0.00014,OTU049359:0.01401)0.233:0.00014)0.848:0.01331,(OTU053291:0.02219,(OTU020544:0.01341,OTU020597:0.00016)0.768:0.02296)0.791:0.02377)0.769:0.00014)0.792:0.01504)0.503:0.00015,(((OTU057421:0.00015,((((OTU043949:0.00015,(OTU034842:0.02741,OTU048322:0.01243)0.806:0.0138)0.835:0.01306,(((OTU058268:0.00015,OTU058286:0.0131)0.749:0.01293,(OTU048241:0.00046,OTU058392:0.00014)0.808:0.01328)0.808:0.02527,(OTU058000:0.00015,(((OTU057882:0.0,OTU057908:0.0):0.00015,(OTU057373:0.0265,(OTU057741:0.00016,(OTU058120:0.00473,OTU058204:0.00971)0.912:0.04053)0.452:0.01611)0.772:0.01394)0.839:0.01392,OTU058026:0.00016)0.871:0.01384)0.788:0.00015)0.867:0.02954)0.267:0.00016,OTU058118:0.01293)0.775:0.01325,(OTU021661:0.02571,OTU048104:0.01857)0.811:0.02381)0.770:0.0137)0.867:0.00919,((OTU058271:0.00016,(OTU057702:0.01279,OTU058307:0.00014)0.875:0.01309)0.864:0.01289,OTU058163:0.00015)0.816:0.0082)0.843:0.00905,OTU057397:0.013)0.807:0.01381)0.925:0.024,((OTU033496:0.0129,(((OTU011516:0.00014,OTU013019:0.0128)0.860:0.01288,((OTU016591:0.00015,((OTU039254:0.00015,(((OTU014410:0.00014,OTU014516:0.02638)0.578:0.02656,OTU039480:0.00014)0.916:0.02638,((((OTU044954:0.01272,(OTU017188:0.00016,OTU017288:0.01479)0.933:0.03074)1.000:0.00016,(((OTU053442:0.05895,(OTU043121:0.00015,(OTU022168:0.06055,OTU009947:0.00455)0.695:0.00897)0.375:0.02827)0.755:0.01476,OTU053316:0.00016)0.849:0.01357,(OTU002345:0.0085,OTU041974:0.00851)0.915:0.00853)0.818:0.00015)0.738:0.0125,OTU048538:0.02717)0.782:0.01219,(OTU022375:0.00014,(OTU036070:0.00014,OTU022378:0.00016)0.765:0.01211)0.685:0.02553)0.791:0.01741)0.544:0.00015)0.497:0.00015,((OTU012814:0.00015,(OTU014610:0.00015,OTU004147:0.01309)0.852:0.01294)0.826:0.01309,OTU014971:0.00015)0.849:0.01289)0.845:0.0166)0.838:0.01652,((OTU003661:0.01306,(OTU022578:0.00015,OTU025832:0.00015)0.401:0.01421)0.779:0.01425,(OTU029881:0.00014,(OTU046148:0.01268,OTU023246:0.01424)0.983:0.00014)0.840:0.00993)0.620:0.00014)0.464:0.0012)0.000:0.00012,OTU003974:0.00014)0.751:0.00946)0.548:0.00706,((((OTU021156:0.00015,(((OTU023213:0.00016,OTU023214:0.00925)0.016:0.00016,OTU022592:0.04128)0.641:0.00926,OTU021411:0.00925)0.844:0.02724)0.679:0.01424,OTU058064:0.00015)0.127:0.00015,(OTU045365:0.01309,OTU057864:0.00014)0.884:0.01293)0.800:0.01463,(((((((OTU058772:0.00014,(OTU044313:0.04127,(((OTU023148:0.00014,(OTU023150:0.00014,OTU046496:0.1295)0.684:0.01157)0.552:0.00758,OTU057889:0.00014)0.221:0.00014,OTU036677:0.0131)0.753:0.02052)0.859:0.04227)0.917:0.00015,((((OTU021901:0.00014,OTU021905:0.00982)0.821:0.02709,OTU038333:0.00014)0.459:0.04935,(OTU058471:0.04319,(OTU058632:0.00014,(OTU058714:0.00015,OTU058856:0.01285)0.815:0.01308)0.938:0.06163)0.809:0.02876)0.734:0.01671,((OTU058453:0.00015,OTU058765:0.04197)0.929:0.043,((((OTU001237:0.01485,(OTU058623:0.00014,OTU058851:0.01443)0.529:0.00014)0.845:0.01459,OTU058844:0.00014)0.893:0.01486,OTU033204:0.00015)0.847:0.01308,(OTU033277:0.00014,(OTU058693:0.00014,(OTU058778:0.00014,(OTU001264:0.01484,(OTU058338:0.0,OTU058426:0.0):0.02991)0.980:0.00015)0.863:0.00016)0.923:0.01289)1.000:0.00016)0.779:0.01991)0.782:0.02034)0.892:0.03095)0.844:0.00014,(OTU058443:0.02608,((((OTU036175:0.00014,(OTU029589:0.00016,OTU058775:0.01289)0.831:0.01285)0.092:0.00015,(OTU034143:0.00014,OTU058858:0.026)0.851:0.01309)0.849:0.01289,OTU048133:0.00016)0.972:0.00016,((((((OTU026823:0.01309,OTU058774:0.00014)0.066:0.00016,(OTU003373:0.00014,OTU058413:0.02797)0.847:0.02724)0.958:0.04001,((OTU040636:0.01545,(OTU058631:0.00014,(((((OTU058712:0.00015,OTU058914:0.01285)0.862:0.02724,(OTU053566:0.00015,(OTU058441:0.00015,(OTU058434:0.02732,OTU058433:0.01309)0.979:0.00016)0.929:0.01277)0.929:0.00015)0.854:0.02695,OTU058837:0.01303)0.804:0.01325,(OTU058438:0.00014,(OTU058431:0.02671,OTU058661:0.01289)0.914:0.00015)0.891:0.00014)0.943:0.00014,OTU058847:0.04238)0.845:0.02723)0.797:0.01365)0.780:0.0132,(OTU058161:0.04266,((OTU037509:0.01312,OTU038630:0.00014)0.434:0.00016,(OTU034345:0.01368,(OTU033098:0.00874,OTU047149:0.00874)0.818:0.00905)0.790:0.01385)0.900:0.00014)0.941:0.05917)0.762:0.00015)0.463:0.00016,OTU053793:0.00014)0.859:0.01279,(OTU058864:0.00016,(OTU028749:0.02689,(OTU058809:0.00863,(OTU058488:0.00724,OTU040421:0.02625)0.008:0.00288)0.920:0.00862)0.999:0.00016)0.839:0.00014)0.858:0.01297,(((((OTU058829:0.02638,OTU058698:0.00015)0.958:0.00015,((OTU044065:0.00014,OTU031209:0.02615)0.381:0.00015,((((OTU046454:0.00015,(OTU058902:0.02679,OTU033215:0.04143)0.482:0.02639)0.751:0.02672,((((OTU022838:0.02068,(OTU058428:0.02596,(OTU022668:0.00016,OTU022335:0.00014)0.372:0.00016)0.295:0.04348)0.410:0.02169,(((OTU021209:0.01275,(((OTU016882:0.0384,OTU022108:0.00015)0.000:0.0029,OTU020799:0.00014)0.746:0.01043,OTU022099:0.00014)0.430:0.00371)0.000:0.00015,OTU020593:0.00014)0.049:0.00015,OTU020809:0.01406)0.826:0.01397)0.345:0.00016,OTU026469:0.00014)0.605:0.00016,OTU045112:0.01405)0.562:0.00014)0.652:0.03556,OTU022222:0.0229)0.711:0.00909,OTU047286:0.00014)0.843:0.01104)0.419:0.00014)0.818:0.00934,(((OTU058901:0.00016,(OTU058305:0.01044,OTU057899:0.0148)0.905:0.00282)0.145:0.00735,(OTU058893:0.00015,(OTU058166:0.00014,(OTU057676:0.01321,(OTU058061:0.01289,OTU057823:0.00014)0.779:0.01275)0.812:0.0132)0.895:0.01309)0.895:0.02545)0.766:0.00726,((((OTU032838:0.00015,(OTU047655:0.00014,(OTU001969:0.01496,OTU001474:0.02052)0.786:0.01987)0.848:0.01289)0.318:0.00014,OTU058334:0.0131)0.773:0.01276,OTU058839:0.01319)0.796:0.01322,OTU026577:0.00014)0.995:0.00016)0.761:0.01326)0.838:0.00014,(OTU058870:0.01465,(OTU055467:0.01413,((OTU027492:0.0132,OTU058887:0.00015)0.812:0.02794,OTU058449:0.00014)0.831:0.02728)0.882:0.02826)0.890:0.04109)0.945:0.01825,(OTU058783:0.00014,OTU058825:0.01342)0.883:0.02696)0.731:0.00016)0.819:0.00916)0.770:0.00491)0.772:0.00492)0.898:0.00885,((OTU014433:0.00015,((((OTU033585:0.05681,((OTU033328:0.00014,((OTU002327:0.00014,((OTU055469:0.02641,(OTU034879:0.02651,(OTU057584:0.01276,OTU058029:0.00014)0.900:0.02861)0.770:0.01352)0.787:0.01441,OTU057898:0.00016)0.890:0.01281)0.837:0.0131,(OTU058484:0.00014,(((((OTU002611:0.01343,(OTU034988:0.00014,OTU055505:0.01311)0.310:0.00016)0.937:0.00886,(OTU035679:0.00014,OTU058823:0.01307)0.937:0.00885)0.937:0.00886,(OTU058852:0.00886,(OTU058785:0.0131,((OTU041263:0.0,OTU044271:0.0,OTU058846:0.0):0.00014,(OTU058536:0.01326,OTU058916:0.01333)0.899:0.00014)0.877:0.00016)0.920:0.00886)0.920:0.00885)0.032:0.00015,(OTU002427:0.0,OTU035464:0.0):0.00016)0.846:0.0132,((OTU057367:0.01343,OTU058845:0.01311)0.695:0.00016,OTU032314:0.00014)0.898:0.00016)0.849:0.01343)0.539:0.00016)0.927:0.04161)0.527:0.02663,(OTU058788:0.00016,OTU058789:0.01309)0.701:0.00015)0.890:0.03382)0.736:0.01577,OTU058300:0.02915)0.662:0.01093,OTU044333:0.0264)0.784:0.01622,(OTU021719:0.00015,OTU042738:0.00015)0.924:0.02575)0.584:0.00016)0.588:0.00016,((((OTU040568:0.00014,((OTU048136:0.0131,(OTU046593:0.00737,OTU039648:0.0406)0.746:0.0067)0.374:0.00014,OTU047116:0.00014)0.852:0.01279)0.853:0.01306,OTU048027:0.00016)0.889:0.02836,(OTU043900:0.00015,(OTU030678:0.05775,OTU028490:0.05779)0.794:0.03448)0.907:0.02832)0.863:0.00012,((((((((OTU043197:0.00014,OTU045821:0.0131)0.864:0.01309,(OTU030271:0.00016,OTU034420:0.01279)0.989:0.00015)0.736:0.01302,((OTU035352:0.00014,(OTU035601:0.01338,OTU037580:0.01326)0.792:0.01302)0.805:0.01304,(OTU041383:0.01289,(OTU040931:0.02731,OTU047989:0.00015)0.861:0.01308)0.872:0.00014)0.886:0.02847)0.736:0.01397,(OTU031946:0.00014,OTU033518:0.01276)0.932:0.00015)0.778:0.01318,(OTU036507:0.02954,OTU046064:0.00779)0.659:0.00711)0.888:0.02845,OTU041426:0.00015)0.742:0.0126,(OTU021739:0.00015,(OTU058951:0.02222,(((((OTU058862:0.00014,OTU059461:0.0131)0.920:0.00864,OTU058350:0.00864)0.920:0.00864,OTU058327:0.00015)0.642:0.0129,OTU058333:0.00016)0.844:0.01308,OTU002446:0.00014)0.794:0.02222)0.853:0.03328)0.809:0.02153)0.785:0.02554,OTU026481:0.02068)0.869:0.04176)0.929:0.05972)0.825:0.00016)0.861:0.00765,((OTU034873:0.00016,((OTU044857:0.00014,(((OTU033788:0.01318,OTU043531:0.01335)0.832:0.0144,OTU046470:0.07161)0.822:0.01466,(OTU043519:0.06198,OTU040821:0.00015)0.780:0.0136)0.861:0.02739)0.907:0.03924,(OTU000498:0.00015,((OTU021477:0.00015,OTU021483:0.00925)0.769:0.00016,OTU022251:0.01869)0.859:0.04021)0.722:0.00928)0.785:0.00937)0.470:0.00014,((OTU057993:0.01343,((OTU020944:0.00014,(((OTU020588:0.01294,OTU021137:0.00014)0.870:0.02548,(OTU020508:0.00014,OTU020542:0.01294)0.792:0.00732)0.792:0.00732,OTU020896:0.01294)0.050:0.00014)0.841:0.01289,(OTU020648:0.00016,(OTU020590:0.01294,(OTU021202:0.00015,((OTU020512:0.00493,(OTU020683:0.00014,OTU022943:0.02729)0.926:0.02874)0.785:0.01035,OTU020525:0.0133)0.790:0.01499)0.848:0.01472)0.486:0.00014)0.455:0.00016)0.874:0.01462)0.154:0.00014,OTU058173:0.00015)0.909:0.01452)0.927:0.00015)0.814:0.00751,((((OTU023838:0.01284,OTU029106:0.01294)0.927:0.00015,OTU026834:0.00014)0.525:0.00016,((OTU022217:0.00014,(OTU001254:0.00016,OTU022219:0.00016)0.658:0.01019)0.916:0.03245,(OTU024782:0.00015,(OTU042563:0.02639,OTU044520:0.02608)0.949:0.00014)0.612:0.00016)0.832:0.01227)0.098:0.00015,(((OTU021396:0.00925,OTU021397:0.00014)0.780:0.00922,((OTU022722:0.00016,(OTU021689:0.00915,OTU022742:0.00915)0.790:0.00922)0.188:0.00015,OTU022725:0.00925)0.785:0.00923)0.908:0.01521,(((OTU016605:0.01285,OTU024173:0.00014)0.901:0.01283,OTU023925:0.00014)0.937:0.00865,OTU024284:0.00865)0.548:0.00404)0.912:0.00631)0.632:0.00016)0.968:0.00015,(OTU049147:0.02662,(OTU047981:0.00014,((OTU045014:0.00015,OTU058806:0.01289)0.313:0.01309,((OTU021152:0.00259,((OTU022048:0.00014,(OTU021312:0.00014,OTU021318:0.00924)0.910:0.01881)0.974:0.00014,OTU022054:0.00918)0.826:0.02187)0.133:0.01273,OTU011737:0.03587)0.870:0.01516)0.274:0.00016)0.387:0.00015)0.858:0.01271)0.862:0.02086)0.747:0.01229)0.864:0.00011)0.978:0.00015)0.589:0.00256,((((OTU027946:0.00014,(OTU003766:0.01294,((OTU029542:0.00014,OTU004149:0.01279)0.923:0.02624,(((OTU001229:0.01297,OTU031496:0.01308)0.785:0.02301,(((OTU030072:0.01294,OTU043223:0.00014)1.000:0.00016,(OTU025453:0.01282,OTU029075:0.00016)0.846:0.01282)0.744:0.02748,(OTU022883:0.00014,(OTU022887:0.00014,OTU004080:0.00016)0.571:0.01223)0.640:0.02035)0.792:0.02772)0.850:0.02679,OTU047997:0.00016)0.594:0.03183)0.663:0.00071)0.006:0.00014)0.790:0.01548,((OTU055540:0.00014,((((OTU058482:0.00014,OTU058813:0.01276)0.950:0.01741,(OTU029880:0.02258,(OTU045886:0.00015,OTU026370:0.05588)0.668:0.02254)0.800:0.01357)0.950:0.01739,OTU058743:0.00015)0.843:0.01285,(OTU058922:0.02186,(OTU058326:0.01052,(OTU047797:0.00014,(OTU028360:0.01047,OTU058798:0.04438)0.420:0.02986)0.684:0.02989)0.888:0.04248)0.797:0.02112)0.927:0.00014)0.995:0.00015,((OTU001510:0.00015,OTU015453:0.04199)0.830:0.02463,(OTU026950:0.04077,(((OTU002598:0.0432,(OTU053754:0.00015,((OTU053745:0.01289,OTU058349:0.00015)0.937:0.00864,((OTU002335:0.00014,OTU059681:0.01275)0.531:0.00016,((OTU058366:0.01294,OTU058418:0.00014)0.878:0.01279,(OTU001498:0.00014,OTU059446:0.01275)0.334:0.00015)0.886:0.01289)0.937:0.00864)0.937:0.00863)0.750:0.01289)0.631:0.02794,(OTU002301:0.04059,(((OTU058559:0.00015,OTU058589:0.0131)0.822:0.0131,OTU058744:0.00015)0.829:0.01308,OTU058549:0.00016)0.933:0.06191)0.420:0.03006)0.145:0.00014,((OTU040177:0.00016,OTU044856:0.01309)0.799:0.01387,(OTU058709:0.01309,OTU058717:0.00014)0.770:0.01246)0.604:0.01351)0.789:0.01642)0.279:0.01319)0.771:0.01584)0.818:0.01299)0.767:0.01539,(OTU000065:0.00854,(OTU040775:0.02786,(((OTU030666:0.01406,(OTU011904:0.00014,(((OTU011820:0.00014,((OTU030040:0.00014,OTU051063:0.01309)0.861:0.0129,(OTU048764:0.00015,(((OTU049947:0.00678,OTU058450:0.02507)0.750:0.00775,(OTU051130:0.00014,OTU038459:0.02711)0.783:0.0135)0.781:0.0134,(OTU051302:0.01332,OTU048514:0.01331)0.766:0.01299)0.982:0.00014)0.841:0.01301)0.734:0.00015)0.722:0.00015,((OTU013157:0.00864,OTU011310:0.00864)0.937:0.00864,OTU011335:0.01294)0.734:0.00015)0.859:0.00015,OTU026519:0.01309)0.864:0.01288)0.092:0.00016)0.856:0.01309,((((OTU034748:0.00015,OTU004075:0.01309)0.140:0.01301,(OTU003380:0.00015,(OTU031254:0.00853,OTU004141:0.00853)0.920:0.00853)0.505:0.00016)0.878:0.0131,((OTU058141:0.00852,(OTU037336:0.01294,OTU057994:0.00015)0.920:0.00853)0.920:0.00855,(OTU042032:0.04123,OTU058189:0.00014)0.318:0.01294)0.070:0.00015)0.908:0.00866,(OTU028791:0.00865,OTU051934:0.00866)0.217:0.00417)0.908:0.00865)0.311:0.00014,OTU001152:0.00014)1.000:0.0084)0.000:0.00015)0.920:0.0086)0.993:0.00014,((((OTU055233:0.00016,(OTU031901:0.00014,(OTU044955:0.01326,(OTU017380:0.00015,OTU030423:0.00014)0.773:0.01095)0.812:0.01135)0.851:0.01096)0.853:0.01101,(OTU000267:0.00014,(OTU058295:0.01293,((OTU002490:0.00864,OTU039417:0.00864)0.908:0.00863,(OTU058872:0.00015,(OTU058873:0.00016,OTU058921:0.02646)0.688:0.01277)0.926:0.0267)0.420:0.00016)0.888:0.00014)0.910:0.00015)0.999:0.00015,((((((((OTU028378:0.00727,OTU051274:0.02502)0.785:0.00728,OTU037572:0.02623)0.727:0.00015,OTU028583:0.00014)0.915:0.00014,(OTU021440:0.01286,((OTU024145:0.01294,(OTU037290:0.01299,(((OTU032028:0.01289,OTU039914:0.00016)0.843:0.01296,(OTU037563:0.0131,OTU043022:0.00015)0.865:0.01291)0.295:0.00016,(OTU004588:0.01435,(OTU035838:0.01232,OTU050629:0.01434)0.761:0.01408)0.836:0.02735)0.812:0.01313)0.790:0.01307)0.925:0.00016,OTU031646:0.00015)0.904:0.00014)0.835:0.00916)0.856:0.00906,(OTU047171:0.00015,(OTU000571:0.00016,(OTU020640:0.04287,(((OTU034719:0.04181,(OTU023362:0.01384,(OTU022583:0.00015,OTU047085:0.00016)0.864:0.03983)0.630:0.00015)0.344:0.00015,OTU021550:0.00014)0.692:0.01094,(OTU014018:0.00016,OTU031672:0.04362)0.807:0.01412)0.914:0.02378)0.265:0.00015)0.937:0.01109)0.645:0.00016)0.862:0.00953,(((OTU003036:0.01289,OTU053353:0.00015)0.858:0.01279,((OTU049117:0.0072,OTU058792:0.02447)0.787:0.0072,(OTU033225:0.0131,OTU044614:0.00014)0.863:0.01289)0.399:0.00014)0.911:0.00016,((((OTU030500:0.0131,(OTU011771:0.00016,(OTU011799:0.0131,OTU053325:0.00015)0.845:0.01289)0.181:0.00016)0.864:0.0131,((OTU004411:0.00015,((OTU037977:0.01433,((OTU027048:0.00735,OTU032900:0.00729)0.875:0.02515,((OTU016044:0.01227,OTU058985:0.02703)0.787:0.0137,(OTU058371:0.00014,(OTU055441:0.02603,OTU058195:0.01289)0.790:0.00016)0.801:0.00015)0.791:0.01432)0.778:0.01416)0.770:0.01227,OTU034430:0.02646)0.881:0.00015)0.920:0.00856,OTU004267:0.00855)0.920:0.00856)0.107:0.00015,OTU036443:0.0128)0.907:0.00016,OTU002440:0.00014)0.000:0.00011)0.809:0.00014)0.828:0.00016,(((((OTU005111:0.00015,(OTU024080:0.01334,(OTU051025:0.04256,(OTU035337:0.00016,OTU057983:0.02657)0.993:0.00014)0.259:0.01359)0.773:0.01334)0.857:0.00014,(((OTU038313:0.01309,(OTU036210:0.00016,(OTU020739:0.00015,OTU030626:0.01343)0.853:0.01314)0.860:0.00014)0.802:0.0135,((((OTU016601:0.00016,(OTU047709:0.00737,OTU053360:0.02877)1.000:0.00572)0.786:0.00014,(OTU012815:0.02526,((OTU031926:0.00016,(OTU038147:0.03036,OTU058266:0.02999)0.167:0.00014)0.878:0.02772,(OTU040244:0.01478,(OTU025433:0.00953,OTU035862:0.00953)0.915:0.01)0.770:0.01499)0.782:0.00799)0.288:0.00719)1.000:0.00015,OTU023942:0.00014)0.139:0.00074,(((OTU040770:0.0146,(OTU021118:0.01339,((OTU058810:0.02353,(((OTU020917:0.00014,(OTU058020:0.01401,OTU058021:0.00014)0.846:0.01289)0.720:0.00015,(OTU038967:0.01111,(((OTU022249:0.00014,OTU022252:0.00913)0.846:0.01821,(OTU020515:0.01276,OTU020698:0.00014)0.652:0.01269)0.998:0.00015,(OTU020584:0.01277,OTU020908:0.00016)0.820:0.01319)0.850:0.00737)0.864:0.00718)1.000:0.00016,OTU026320:0.00014)0.848:0.01996)0.797:0.01972,OTU039649:0.01453)0.829:0.00014)0.812:0.01199)0.873:0.00015,((OTU014384:0.0208,OTU027158:0.00014)0.880:0.01347,OTU057592:0.00776)0.867:0.01347)0.552:0.00182,(OTU013221:0.00014,OTU051922:0.01458)0.808:0.01455)0.094:0.02117)0.812:0.02404)0.807:0.00891,((OTU034903:0.02703,(OTU012743:0.01325,OTU049122:0.00016)0.832:0.01296)0.976:0.00014,(((OTU042781:0.01497,(((OTU045913:0.00014,((OTU030281:0.00014,(((OTU043788:0.00015,((OTU047807:0.01303,(OTU022204:0.00014,OTU053314:0.01267)0.005:0.00015)0.871:0.02663,(OTU014403:0.00016,OTU004160:0.01289)0.867:0.00015)0.854:0.01725)0.869:0.01266,OTU001050:0.00776)0.000:0.00766,OTU050865:0.00775)0.871:0.01266)0.735:0.00015,(OTU024981:0.00872,(OTU028446:0.00716,OTU045477:0.0071)0.844:0.02366)0.753:0.00647)0.860:0.01307)0.801:0.0133,((OTU003729:0.01322,OTU058702:0.02791)0.761:0.01322,(OTU019231:0.01283,(OTU029527:0.00015,OTU009209:0.02643)0.825:0.01296)0.864:0.00015)0.783:0.01302)0.566:0.01276,OTU021551:0.00896)0.162:0.00014)0.831:0.00689,(OTU004120:0.01346,(((OTU034064:0.00014,(OTU021608:0.00014,OTU021609:0.0092)0.833:0.03461)0.784:0.01605,(((OTU026374:0.02574,(OTU021688:0.00015,(OTU022738:0.00919,OTU023051:0.00923)0.255:0.00919)0.936:0.04406)0.629:0.00267,(OTU021127:0.02803,OTU033796:0.00015)0.880:0.01311)0.158:0.00014,OTU027621:0.00014)0.350:0.00014)0.867:0.00611,OTU033341:0.00982)0.846:0.00651)0.818:0.00735)0.790:0.00494,OTU035543:0.0154)0.776:0.00874)0.834:0.00479)0.858:0.00608)0.855:0.00936,((OTU041714:0.01309,(OTU024484:0.00851,OTU037250:0.00851)0.928:0.00851)0.865:0.00015,OTU004770:0.00014)0.875:0.00014)0.780:0.00907,(OTU021428:0.00014,OTU021433:0.00923)0.958:0.02964)0.984:0.00015,(((((OTU059447:0.02645,OTU058473:0.01309)0.389:0.00014,OTU039552:0.00015)0.917:0.01285,(((OTU032488:0.01309,OTU035052:0.00014)0.823:0.013,(((((OTU058133:0.00015,(OTU045687:0.01308,(OTU022538:0.00015,((OTU021519:0.00014,((OTU021520:0.00016,OTU021985:0.00014)0.829:0.00806,(OTU053444:0.04899,(OTU021297:0.00015,OTU021304:0.00923)0.000:0.01658)0.356:0.00253)0.070:0.00014)0.996:0.00014,OTU021988:0.00014)0.641:0.01846)0.899:0.03396)0.069:0.00015)0.863:0.01566,OTU058070:0.01289)0.057:0.00015,OTU005230:0.00016)0.419:0.00016,(((OTU003098:0.00014,OTU043726:0.02624)0.920:0.00855,(OTU019232:0.01275,OTU003679:0.00014)0.920:0.00855)0.886:0.00855,(OTU023394:0.01277,(OTU023346:0.00743,(((OTU022664:0.00014,(OTU034978:0.02538,OTU022666:0.00467)0.657:0.00505)0.914:0.0199,(OTU023115:0.00014,(OTU023113:0.00678,OTU058501:0.05258)0.710:0.00277)0.019:0.00015)0.221:0.00016,(OTU021607:0.00014,OTU021610:0.0092)0.988:0.05456)0.787:0.03148)0.708:0.00624)0.000:0.00015)0.957:0.02528)0.000:0.00519,(((OTU000032:0.00015,((((((((OTU037681:0.01277,OTU058933:0.01286)0.152:0.00014,((OTU057467:0.00014,(OTU058197:0.02508,(OTU058175:0.00015,OTU058278:0.01289)0.754:0.00729)0.754:0.00728)0.859:0.02691,(OTU045915:0.00015,(OTU025481:0.02638,(OTU000583:0.01309,(OTU058773:0.01289,(OTU030509:0.00014,OTU047632:0.01311)0.500:0.00014)0.117:0.00015)0.858:0.01294)0.874:0.00016)0.997:0.00016)0.851:0.01308)0.853:0.01294,(OTU030216:0.00014,(OTU057633:0.00016,(OTU058313:0.01343,(OTU057665:0.00014,OTU058299:0.01333)0.457:0.00015)0.880:0.01343)0.840:0.01321)0.856:0.01343)0.129:0.00014,OTU058121:0.00015)0.855:0.01286,((((OTU047109:0.00014,(OTU057677:0.01342,OTU020794:0.02677)0.061:0.00015)0.838:0.01343,(OTU058722:0.01343,((OTU039180:0.00014,((OTU027722:0.00014,OTU043908:0.01285)0.864:0.01309,(OTU057377:0.00014,(OTU029548:0.01279,OTU058403:0.01309)0.657:0.00014)0.657:0.00014)0.863:0.01721)0.010:0.00014,OTU057836:0.01342)0.842:0.01718)0.034:0.00014)0.842:0.0174,(((OTU002350:0.01201,OTU057376:0.01549)0.774:0.01501,(OTU058931:0.00014,(OTU057922:0.01349,(OTU042541:0.00016,OTU058298:0.01342)0.798:0.01347)0.772:0.01397)0.758:0.01238)0.773:0.0155,OTU039630:0.01339)0.718:0.00014)0.218:0.00015,OTU052702:0.00016)0.842:0.00015)0.864:0.01295,OTU016124:0.00014)0.113:0.00016,((OTU025167:0.00016,(OTU001070:0.00014,(OTU042063:0.01343,((OTU057843:0.00015,(OTU057666:0.01342,(OTU057660:0.01325,OTU057895:0.00015)0.357:0.00016)0.927:0.02759)0.908:0.0277,OTU036289:0.00015)0.823:0.01342)0.636:0.00014)0.918:0.01321)0.620:0.00015,(OTU034148:0.00014,((OTU036499:0.00757,OTU037090:0.00738)0.899:0.0255,OTU043332:0.00015)0.829:0.01326)0.830:0.01342)0.843:0.01343)0.839:0.01316,((OTU031778:0.01327,(((((OTU048951:0.02743,(OTU004205:0.01343,(OTU022769:0.00014,OTU059022:0.00015)0.884:0.01424)0.091:0.00015)0.323:0.00016,OTU002597:0.00014)0.270:0.00015,OTU016455:0.01326)0.787:0.00015,OTU022773:0.00014)0.638:0.01533,(((OTU057980:0.00015,OTU058285:0.01308)0.839:0.01342,(((OTU057894:0.0,OTU058284:0.0):0.00016,((((OTU057629:0.00014,(OTU058025:0.01343,OTU058276:0.00014)0.853:0.01333)0.838:0.00016,OTU041510:0.01341)0.979:0.04151,((OTU021374:0.00014,(OTU058184:0.00016,OTU021375:0.00014)0.758:0.01216)0.586:0.00859,OTU058194:0.00014)0.273:0.02129)0.353:0.00014,OTU057844:0.00016)0.877:0.02094)0.862:0.02127,OTU058254:0.00016)0.000:0.00015)0.874:0.02128,OTU044979:0.00015)0.798:0.02265)0.785:0.01494)0.043:0.00015,OTU004091:0.01316)0.127:0.00014)0.853:0.01476)0.027:0.00014,((((OTU023328:0.00014,OTU035547:0.01289)0.801:0.0129,(OTU026294:0.00015,OTU004057:0.01309)0.776:0.01406)0.742:0.01336,((OTU025131:0.00016,((((OTU035375:0.00014,(OTU024564:0.01355,OTU048053:0.01356)0.770:0.01356)0.846:0.01309,(OTU029552:0.0131,OTU004095:0.00015)0.860:0.0131)0.919:0.00015,OTU004104:0.00016)0.939:0.00014,(((OTU055500:0.02716,OTU036270:0.01282)0.447:0.00016,(OTU058769:0.0258,((OTU058770:0.00015,((OTU058917:0.01309,(OTU046092:0.01301,OTU055461:0.00016)0.421:0.00016)0.918:0.02659,(OTU025411:0.00014,OTU041129:0.0131)0.837:0.01309)1.000:0.00015)0.908:0.00015,OTU017106:0.00014)0.794:0.00669)0.794:0.00669)0.823:0.0211,(((OTU030669:0.00016,(OTU048211:0.00015,(OTU030394:0.00014,OTU041060:0.01397)0.887:0.01293)0.931:0.02625)0.481:0.01288,OTU045243:0.00015)0.796:0.02456,(OTU043799:0.01242,((OTU002205:0.01342,OTU040430:0.00014)0.897:0.02754,(OTU033256:0.01344,OTU035852:0.00014)0.845:0.00016)0.667:0.01476)0.785:0.0241)0.752:0.01522)0.771:0.02053)0.832:0.01205)0.826:0.01219,((OTU020507:0.02944,(OTU029802:0.00014,((OTU029359:0.01301,OTU044260:0.00014)0.932:0.02699,OTU045822:0.00015)0.840:0.01285)0.872:0.02871)0.732:0.01164,OTU015886:0.00016)0.748:0.00015)0.780:0.01304)0.809:0.01191,((OTU040494:0.00014,((OTU020687:0.04191,(OTU037610:0.0023,(OTU043083:0.00015,(OTU053321:0.00014,OTU053349:0.01309)0.918:0.01281)0.864:0.02499)0.018:0.02616)0.761:0.01377,(OTU037654:0.00016,(OTU037510:0.0131,OTU057947:0.0131)0.801:0.01317)0.864:0.00016)0.845:0.01308)0.854:0.01305,(OTU020565:0.07168,(OTU040597:0.00016,((((OTU003014:0.00016,(OTU003121:0.00014,OTU057334:0.00014)0.829:0.01722)0.500:0.01766,OTU057338:0.03893)0.000:0.00015,OTU030410:0.01305)0.775:0.02224,OTU035567:0.0251)0.690:0.03965)0.583:0.00072)0.866:0.04089)0.743:0.00015)0.838:0.01259)0.722:0.00016,(((((OTU040758:0.01285,(OTU024150:0.01309,((OTU029786:0.00865,((OTU014652:0.00015,((OTU000372:0.00864,OTU045494:0.00864)0.920:0.00864,(OTU014606:0.00014,OTU051733:0.01285)0.199:0.00015)0.675:0.01295)0.920:0.00865,OTU052339:0.00865)0.716:0.00417)0.920:0.00865,(OTU034000:0.00015,(OTU037801:0.00014,((OTU058930:0.00016,(OTU058452:0.01313,OTU058455:0.01313)0.883:0.02712)0.913:0.02699,(OTU058865:0.0131,(OTU002430:0.00014,(OTU058818:0.01301,OTU058419:0.01289)0.887:0.00014)0.880:0.00015)0.362:0.01289)0.929:0.00014)0.930:0.01276)0.701:0.00015)0.357:0.0131)0.674:0.00015)0.780:0.00016,OTU024627:0.00014)0.723:0.00014,(OTU040983:0.0083,((OTU042138:0.00015,OTU047644:0.03065)0.676:0.0266,(OTU039583:0.0134,((OTU016602:0.00881,(OTU031046:0.00014,(OTU020948:0.01375,OTU022737:0.02308)0.998:0.00016)0.742:0.00655)0.918:0.02515,(OTU030951:0.01431,OTU033523:0.00015)0.655:0.00015)0.836:0.02706)0.660:0.00014)0.934:0.0376)0.746:0.00534)0.853:0.01213,(OTU000585:0.00015,((OTU038414:0.00016,(OTU029137:0.00865,((OTU003023:0.01294,OTU041019:0.00014)0.937:0.00865,(OTU057970:0.00014,OTU058309:0.01294)0.937:0.00865)0.000:0.00417)0.937:0.00865)0.845:0.01294,((OTU024310:0.00015,OTU046879:0.01294)0.920:0.00864,(OTU003832:0.01294,OTU004271:0.00015)0.920:0.00864)0.920:0.00864)0.913:0.00014)0.704:0.00015)0.340:0.00016,((OTU026680:0.01308,((OTU024285:0.01289,OTU037800:0.00014)0.846:0.01315,(OTU036517:0.02731,OTU043428:0.00015)0.835:0.01307)0.584:0.00015)0.800:0.01345,((((OTU025566:0.00016,(OTU031474:0.01276,OTU043093:0.00014)0.881:0.01289)0.937:0.00864,OTU027000:0.00864)0.937:0.00864,OTU027323:0.00015)0.372:0.0131,OTU037004:0.00015)0.795:0.01301)0.804:0.01338)0.856:0.01229)0.724:0.00717)0.982:0.02364)0.050:0.00014,OTU037163:0.01294)0.234:0.00015)0.367:0.00015,OTU015397:0.00015)0.362:0.00015,((OTU014881:0.00014,OTU058084:0.01289)0.381:0.00014,(OTU033765:0.00015,OTU043349:0.01282)0.840:0.01301)0.865:0.01309)0.930:0.00015)0.855:0.00707)0.906:0.00014,(((((OTU040224:0.01294,OTU052102:0.00015)0.863:0.01289,(OTU000816:0.00014,(OTU057596:0.07214,((OTU019233:0.01289,(OTU039932:0.00014,(OTU059425:0.01277,OTU038173:0.01282)0.880:0.00014)0.925:0.00015)0.815:0.01291,((OTU044217:0.00885,(OTU017211:0.03231,OTU047244:0.00014)0.867:0.03479)0.713:0.00391,(OTU022197:0.00016,(OTU022196:0.00015,OTU026331:0.00014)0.556:0.01043)0.862:0.0374)0.401:0.01406)0.338:0.00016)0.440:0.00014)0.252:0.00015)0.794:0.00016,((OTU051267:0.01329,((((((OTU023121:0.00923,(((OTU022053:0.00016,((OTU022336:0.00015,(OTU021398:0.00015,OTU021399:0.00926)0.608:0.00015)0.831:0.03565,(OTU046851:0.00014,(OTU025519:0.01329,OTU039808:0.01523)0.776:0.01434)0.787:0.02282)0.498:0.01375)0.474:0.0233,(OTU050574:0.00014,(OTU034965:0.04461,(OTU017212:0.00016,OTU009930:0.03146)0.116:0.02286)0.782:0.02494)0.886:0.03013)0.639:0.02545,OTU022667:0.00016)0.871:0.02148)0.000:0.00014,OTU023109:0.00014)0.880:0.02146,OTU023243:0.00015)0.760:0.02097,(((OTU022184:0.00014,(OTU022022:0.00014,OTU022598:0.00014)0.751:0.0231)0.756:0.0192,((OTU022416:0.00623,(OTU058129:0.00014,OTU058203:0.03143)0.901:0.05332)0.657:0.00339,OTU022417:0.00016)0.819:0.02772)0.493:0.03497,(OTU022253:0.00922,(OTU022248:0.00016,(OTU021330:0.00014,OTU021522:0.01311)0.682:0.00683)0.566:0.00014)0.838:0.02708)0.716:0.00012)0.866:0.02803,OTU023375:0.01279)0.949:0.00014,(OTU027342:0.01359,OTU042135:0.07532)0.768:0.01287)0.803:0.00968)0.789:0.01001,(((OTU053317:0.00015,OTU053323:0.01289)0.924:0.02664,OTU049148:0.01309)0.987:0.00014,OTU004088:0.00016)0.893:0.00014)0.887:0.00974)0.833:0.0077,((OTU001147:0.00014,(OTU019580:0.02821,(OTU054150:0.02947,OTU059828:0.02606)0.897:0.00015)0.913:0.02774)0.000:0.00014,OTU025370:0.05591)0.935:0.00015)0.862:0.00473,((OTU002060:0.00014,OTU053743:0.01276)0.966:0.04131,((OTU011386:0.00014,((OTU043966:0.01309,(OTU000587:0.00014,OTU029100:0.01289)0.000:0.00014)0.782:0.0074,OTU034431:0.03986)0.782:0.00658)0.705:0.01248,OTU017327:0.00014)0.931:0.00016)0.847:0.00869)0.883:0.00447)0.842:0.007)0.791:0.00379,((((OTU026467:0.00014,(OTU053341:0.01289,((OTU031616:0.00014,OTU058978:0.01275)0.826:0.01309,OTU021193:0.01289)0.000:0.00015)0.517:0.00015)0.917:0.00016,OTU058811:0.02688)0.840:0.01279,((OTU030000:0.01289,((OTU028795:0.00016,OTU004559:0.00016)0.988:0.06623,((((OTU023837:0.00015,((OTU026272:0.0131,OTU039686:0.0131)0.106:0.00016,((OTU004231:0.00014,(OTU014683:0.01289,(OTU027428:0.00015,OTU052375:0.01309)0.864:0.01294)0.894:0.00015)0.718:0.00014,(OTU004245:0.00014,OTU047588:0.01281)0.833:0.01309)0.847:0.01288)0.886:0.00014)0.918:0.00015,(((OTU014639:0.00016,((((OTU035323:0.00864,(OTU037765:0.01285,OTU040978:0.00014)0.937:0.00863)0.937:0.00865,OTU004261:0.0131)0.900:0.00014,OTU034249:0.00014)0.887:0.00014,(OTU043850:0.01305,(OTU014609:0.01305,OTU051376:0.01305)0.779:0.01357)0.806:0.01333)0.835:0.01289)0.850:0.01309,((OTU034547:0.0136,((OTU023981:0.00015,(OTU000125:0.00864,(OTU028506:0.00014,OTU032118:0.01301)0.920:0.00864)0.920:0.00864)0.607:0.0129,OTU040303:0.00016)0.774:0.01327)0.787:0.01328,OTU045285:0.00015)0.796:0.01309)0.544:0.00015,OTU024457:0.00014)0.847:0.01294)0.847:0.01289,OTU011649:0.00015)0.785:0.00842,((((((OTU023134:0.00014,OTU004262:0.01098)0.373:0.00223,OTU003009:0.00015)0.844:0.01338,(OTU058417:0.00014,(OTU053305:0.02606,((OTU057361:0.02649,OTU046671:0.00016)0.291:0.01292,OTU000866:0.02694)0.142:0.00015)0.856:0.01289)0.923:0.0263)0.226:0.00014,OTU000869:0.00015)0.361:0.00016,(OTU014428:0.00016,OTU050915:0.01294)0.852:0.0131)0.520:0.0134,OTU011916:0.00016)0.872:0.00906)0.867:0.00903)0.576:0.00015)0.452:0.00016,OTU004158:0.00014)0.317:0.00015)0.237:0.00015,(OTU002583:0.00855,OTU025024:0.00856)0.919:0.00855)0.905:0.02328)0.785:0.00365)0.816:0.01296)0.815:0.01449)0.777:0.00812)0.969:0.00014)0.340:0.04225,((OTU020819:0.05012,((OTU024536:0.01394,(OTU020869:0.04187,(OTU004018:0.01295,OTU048282:0.00014)0.768:0.02898)0.719:0.01517)0.922:0.07212,OTU040456:0.05202)0.703:0.01257)0.809:0.02892,(OTU058554:0.01395,(OTU058337:0.03901,(OTU058562:0.01288,OTU058624:0.00014)0.896:0.05766)0.556:0.02616)0.924:0.06454)0.845:0.04009)0.013:0.00014,((((OTU046446:0.00016,(OTU031724:0.01453,OTU029219:0.04172)0.853:0.00015)0.856:0.01772,OTU042303:0.01405)0.256:0.00016,OTU023727:0.01422)0.803:0.01809,OTU044608:0.01449)0.813:0.01849)0.840:0.00014)0.297:0.00015)0.804:0.00895)0.946:0.01838)0.806:0.01012)0.747:0.01134)0.801:0.01158,(((((OTU049484:0.15098,(OTU049477:0.07005,OTU052616:0.04463)0.856:0.10976)0.813:0.08405,(((OTU049276:0.18301,(((OTU051101:0.00014,OTU052618:0.01275)0.833:0.01349,((OTU051074:0.00015,(OTU049486:0.01289,(OTU052619:0.00014,OTU052628:0.01276)0.302:0.00015)0.868:0.01289)0.901:0.02673,(OTU051229:0.07382,OTU051420:0.058)0.583:0.00014)0.871:0.00016)0.769:0.01377,(OTU051127:0.05587,OTU049328:0.00015)0.876:0.02654)0.858:0.03971)0.777:0.02245,(OTU049334:0.05435,OTU052598:0.10803)0.358:0.02287)0.875:0.08572,(OTU051075:0.17942,(OTU051069:0.00014,OTU052591:0.01275)0.939:0.2951)0.803:0.08713)0.835:0.0923)0.996:0.33104,((((((((((((((OTU045530:0.01421,((OTU020104:0.00014,OTU035588:0.01294)0.784:0.01512,(OTU044649:0.02883,(OTU006709:0.01289,OTU007288:0.00016)0.881:0.02821)0.668:0.01042)0.903:0.04414)0.817:0.03218,((OTU012447:0.00016,OTU011336:0.02703)0.885:0.04968,(OTU041703:0.04275,(OTU034921:0.05959,OTU033004:0.04157)0.520:0.00015)0.880:0.05814)0.835:0.04366)0.732:0.01673,((OTU038722:0.00015,(OTU038119:0.02723,OTU040779:0.00014)0.907:0.02679)0.903:0.05424,((OTU032362:0.02635,OTU039931:0.00016)0.888:0.08618,(OTU028718:0.03237,((((OTU031574:0.00016,(OTU040725:0.0131,(OTU026856:0.00015,OTU029855:0.01301)0.461:0.00016)0.806:0.01309)0.767:0.01318,((((OTU027679:0.00014,(OTU053619:0.01301,((((OTU039935:0.00014,(OTU045718:0.01281,OTU033132:0.01309)0.700:0.00016)0.800:0.00015,OTU028066:0.02657)0.501:0.01293,OTU038394:0.02652)0.152:0.00015,OTU027612:0.00015)0.851:0.01289)0.904:0.00016)0.682:0.00016,OTU031304:0.01295)0.776:0.00741,(OTU038693:0.02227,OTU040722:0.05797)0.757:0.01874)0.776:0.0074,OTU037276:0.00014)0.795:0.01362)0.770:0.01319,((OTU037853:0.0128,((OTU027198:0.01294,OTU033763:0.02623)0.230:0.00015,OTU033982:0.00015)0.863:0.01289)0.871:0.00015,OTU041296:0.00014)0.571:0.00015)0.744:0.00768,((OTU040595:0.02664,OTU053690:0.02679)0.918:0.00014,OTU026117:0.00015)0.726:0.00722)0.000:0.00716)0.571:0.04042)0.688:0.00992)0.818:0.04307)0.618:0.01009,(OTU019859:0.03886,((OTU031071:0.00014,(OTU034964:0.01294,OTU035006:0.00014)0.888:0.01286)0.651:0.00813,(OTU040083:0.00691,(OTU034982:0.00015,OTU034586:0.02675)0.777:0.00719)0.823:0.0327)0.802:0.03719)0.854:0.04704)0.801:0.01594,OTU028107:0.00014)0.978:0.05809,(((((OTU010646:0.00015,(OTU039325:0.01285,OTU007279:0.00014)0.870:0.01309)0.847:0.01286,(((((OTU007597:0.02671,(OTU043277:0.01285,OTU007031:0.00014)0.868:0.00015)0.848:0.0131,(((OTU045337:0.00014,OTU028147:0.05779)0.920:0.02647,OTU033044:0.00016)0.786:0.01346,OTU026010:0.01336)0.772:0.01323)0.193:0.00014,(OTU020342:0.00016,(OTU035175:0.0131,(OTU009477:0.00015,OTU009641:0.0131)0.819:0.0131)0.355:0.00016)0.900:0.01285)0.775:0.00702,(OTU027355:0.02649,OTU036106:0.00014)0.939:0.04042)0.771:0.00694,OTU006915:0.00016)0.867:0.01301)0.857:0.00014,(((((((((OTU036840:0.02781,((OTU037531:0.07754,OTU038070:0.01242)0.887:0.04389,((OTU038851:0.03256,(OTU025554:0.05101,OTU009741:0.05855)0.757:0.02077)0.753:0.01522,((OTU020192:0.01294,OTU032706:0.00014)0.625:0.00805,(OTU033194:0.02725,((OTU028172:0.00014,OTU027803:0.01289)0.998:0.00014,((OTU028844:0.00015,OTU040975:0.01289)0.918:0.02801,(OTU047192:0.00015,(OTU038641:0.00014,OTU041868:0.02643)0.859:0.01289)0.772:0.01372)0.750:0.0129)0.763:0.01354)0.764:0.01942)0.866:0.03433)0.327:0.02132)0.929:0.00014)0.780:0.01386,((OTU034990:0.01278,(OTU027893:0.00015,(OTU039986:0.00016,OTU041596:0.01294)0.199:0.01289)0.794:0.0136)0.905:0.02768,(OTU027214:0.00014,(OTU034213:0.02626,OTU044309:0.01309)0.987:0.00016)0.777:0.00016)0.878:0.02713)0.737:0.00883,(OTU025132:0.05694,(OTU025188:0.02735,(((OTU033210:0.05982,(((OTU037382:0.00014,((((OTU026521:0.02839,((OTU053631:0.02705,OTU041857:0.01339)0.764:0.01282,OTU038992:0.00015)0.727:0.01333)0.767:0.01329,(OTU027276:0.01309,OTU044547:0.00015)0.779:0.01321)0.792:0.01339,OTU009796:0.00014)0.745:0.04209,OTU028244:0.06099)0.986:0.00016)0.773:0.00719,OTU044099:0.00718)0.820:0.02489,OTU053576:0.0455)0.876:0.04556)0.666:0.01399,OTU047751:0.00736)0.000:0.00151,(OTU043631:0.00015,(OTU030735:0.01301,OTU037127:0.00015)0.885:0.01295)0.741:0.00682)0.950:0.04145)0.721:0.00014)0.933:0.03998)0.752:0.00535,((OTU036425:0.00033,OTU008751:0.0566)0.345:0.00125,(OTU032306:0.00015,((((OTU035856:0.01279,OTU043907:0.00014)0.890:0.05437,(OTU019807:0.0579,OTU025621:0.00014)0.779:0.02006)0.881:0.03951,(((OTU026942:0.01382,(OTU044795:0.02657,OTU046259:0.00015)0.789:0.01245)0.905:0.02746,((((((((OTU041156:0.01273,OTU046293:0.01374)0.846:0.02773,((OTU025546:0.00016,(OTU044937:0.01289,((((OTU039568:0.00015,(OTU026709:0.00015,OTU030622:0.01309)0.835:0.01281)0.862:0.01294,((OTU031708:0.013,((OTU029615:0.00731,OTU029979:0.00719)0.884:0.02507,OTU040511:0.01309)0.003:0.00014)0.894:0.025,OTU046125:0.00727)0.784:0.00727)0.756:0.00015,OTU032730:0.00015)0.875:0.00016,OTU026666:0.01289)0.233:0.01282)0.886:0.00011)0.899:0.00014,OTU039961:0.0128)0.936:0.00014)0.854:0.02551,(OTU008632:0.03906,(OTU047605:0.02793,((OTU045977:0.00014,OTU009624:0.01308)0.926:0.03939,OTU009736:0.01457)0.754:0.01321)0.568:0.00014)0.422:0.01352)0.760:0.0146,((OTU026628:0.02638,(OTU035908:0.01294,OTU038891:0.00
[truncated: 1,460,975 more chars]
